# Supplementary material for: Papillary Renal Cell Carcinomas Rewire Glutathione Metabolism and Are Deficient in Both Anabolic Glucose Synthesis and Oxidative Phosphorylation
Source: Cancers (Basel). 2019 Sep 3;11(9):1298. doi: 10.3390/cancers11091298 (PMC6770591; doi:10.3390/cancers11091298)
Supplement: Supplementary file 1 [file cancers-11-01298-s001.zip]

Archive with 11 entries (11 files):
- cancers-570749-supplementary layout/cancers-570749-supplementary layout.docx
- cancers-570749-supplementary layout/Table S1.xlsx
- cancers-570749-supplementary layout/Table S2.xlsx
- cancers-570749-supplementary layout/Table S3.xlsx
- cancers-570749-supplementary layout/Table S4.xlsx
- cancers-570749-supplementary layout/Table S5.xlsx
- cancers-570749-supplementary layout/Table S6.xlsx
- cancers-570749-supplementary layout/Table S7.xlsx
- cancers-570749-supplementary layout/Table S8.xlsx
- cancers-570749-supplementary layout/Table S9.xlsx
- cancers-570749-supplementary layout-edited.docx
