# Supplementary material for: Papillary Renal Cell Carcinomas Rewire Glutathione Metabolism and Are Deficient in Both Anabolic Glucose Synthesis and Oxidative Phosphorylation
Source: Cancers (Basel). 2019 Sep 3;11(9):1298. doi: 10.3390/cancers11091298 (PMC6770591; doi:10.3390/cancers11091298)
Supplement: Supplementary file 1 [file cancers-11-01298-s001.zip › cancers-570749-supplementary layout/Table S1.xlsx]

## Sheet: MQ proteinGroups
Table S1. MaxQuant output file featuring the proteome profiles of pRCC I, pRCC II, and pRCC IIM with LFQ intensities.
Protein Ids	Majority protein IDs	Peptide counts (all)	Peptide counts (razor+unique)	Peptide counts (unique)	Protein names	Gene names	Number of proteins	Peptides	Razor + unique peptides	Unique peptides	Peptides case1_kidney_type I	Peptides case1_kidney_type II	Peptides case1_kidney_type IIM	Peptides case1_pRCC_type I	Peptides case1_pRCC_type II	Peptides case1_pRCC_type IIM	Peptides case2_kidney_type I	Peptides case2_kidney_type II	Peptides case2_kidney_type IIM	Peptides case2_pRCC_type I	Peptides case2_pRCC_type II	Peptides case2_pRCC_type IIM	Peptides case3_kidney_type I	Peptides case3_kidney_type II	Peptides case3_kidney_type IIM	Peptides case3_pRCC_type I	Peptides case3_pRCC_type II	Peptides case3_pRCC_type IIM	Peptides case4_kidney_type I	Peptides case4_kidney_type II	Peptides case4_kidney_type IIM	Peptides case4_pRCC_type I	Peptides case4_pRCC_type II	Peptides case4_pRCC_type IIM	Peptides case5_kidney_type I	Peptides case5_kidney_type II	Peptides case5_pRCC_type I	Peptides case5_pRCC_type II	Peptides case6_kidney_type I	Peptides case6_kidney_type II	Peptides case6_pRCC_type I	Peptides case6_pRCC_type II	Peptides case7_kidney_type II	Unique peptides case1_kidney_type I	Unique peptides case1_kidney_type II	Unique peptides case1_kidney_type IIM	Unique peptides case1_pRCC_type I	Unique peptides case1_pRCC_type II	Unique peptides case1_pRCC_type IIM
P04217;M0R009;CON__Q2KJF1	P04217;M0R009	30;17;1	30;17;1	30;17;1	Alpha-1B-glycoprotein	A1BG	3	30	30	30	13	14	21	9	11	14	12	18	11	13	10	13	16	14	20	14	15	12	7	20	15	13	12	17	11	12	11	25	15	18	12	11	23	13	14	21	9	11	14
Q9NQ94;F8W9F8;Q5T0W7	Q9NQ94;F8W9F8;Q5T0W7	20;19;11	20;19;11	18;17;9	APOBEC1 complementation factor	A1CF	3	20	20	18	9	6	3	1	5	3	6	6	13	1	2	9	11	10	12	2	1	1	10	1	13	2	2	1	0	10	0	0	7	12	8	0	9	9	6	3	1	5	3
P01023;F8W7L3;CON__ENSEMBL:ENSBTAP00000024146;P20742;H0YFH1	P01023	76;6;5;5;4	76;6;5;5;4	76;6;5;5;4	Alpha-2-macroglobulin	A2M	5	76	76	76	42	44	29	40	39	18	42	29	24	48	26	24	16	41	26	23	35	39	18	32	21	48	36	27	49	37	19	31	22	23	43	34	32	42	44	29	40	39	18
Q9NRG9;H3BU82;F8VZ44;F8VUB6	Q9NRG9;H3BU82;F8VZ44	4;3;3;1	4;3;3;1	4;3;3;1	Aladin	AAAS	4	4	4	4	0	0	1	1	1	1	0	0	1	0	1	1	0	0	0	1	1	0	0	0	0	0	1	1	0	0	0	0	1	0	0	0	1	0	0	1	1	1	1
Q86V21;E7EW25	Q86V21	9;2	9;2	9;2	Acetoacetyl-CoA synthetase	AACS	2	9	9	9	1	1	1	3	3	2	2	0	2	1	0	1	1	2	0	0	0	0	2	0	0	2	5	2	3	0	3	1	1	0	0	2	1	1	1	1	3	3	2
Q6PD74;H0YL49	Q6PD74	3;1	3;1	3;1	Alpha- and gamma-adaptin-binding protein p34	AAGAB	2	3	3	3	0	1	0	0	1	3	0	1	1	0	1	3	1	0	0	1	1	0	1	1	1	1	1	1	1	0	1	0	1	0	1	0	1	0	1	0	0	1	3
Q2M2I8;E9PG46	Q2M2I8;E9PG46	17;14	17;14	15;14	AP2-associated protein kinase 1	AAK1	2	17	17	15	11	12	8	4	11	7	13	7	8	9	8	9	8	9	5	8	5	4	9	7	8	8	10	10	8	10	8	9	10	7	7	6	8	10	10	8	3	10	6
A0A096LP25;Q6ZSR9;A0A096LNZ0;A0A096LP60	A0A096LP25;Q6ZSR9;A0A096LNZ0	16;13;11;2	14;13;9;0	14;13;9;0	Uncharacterized protein FLJ45252	AAK1	4	16	14	14	9	10	9	4	9	8	8	8	8	6	10	12	7	8	5	10	6	4	8	7	8	9	11	10	8	10	11	11	10	9	11	9	10	8	8	9	3	8	7
Q9H7C9;E9PNP3;E9PR47;E9PJP1;E9PLK9;K4DI89;E9PIQ4	Q9H7C9;E9PNP3;E9PR47	14;13;10;6;6;6;5	14;13;10;6;6;6;5	14;13;10;6;6;6;5	Mth938 domain-containing protein	AAMDC	7	14	14	14	2	3	7	0	5	6	1	5	5	1	5	7	9	4	6	7	6	2	6	7	6	5	4	4	2	3	6	5	5	6	5	5	8	2	3	7	0	5	6
C9JG97;C9JEH3;Q13685;C9JTS3;H7C0R2	C9JG97;C9JEH3;Q13685;C9JTS3	6;6;6;4;2	6;6;6;4;2	6;6;6;4;2	Angio-associated migratory cell protein	AAMP	5	6	6	6	0	1	0	0	2	1	0	0	1	3	0	1	1	0	1	1	1	1	0	0	1	0	1	0	0	0	0	1	1	1	1	0	0	0	1	0	0	2	1
A2A2Q9;Q9Y312	A2A2Q9;Q9Y312	2;2	2;2	2;2	Protein AAR2 homolog	AAR2	2	2	2	2	1	1	1	2	0	1	1	1	0	0	2	1	0	1	1	2	1	1	1	1	1	2	0	1	0	1	1	1	1	1	1	1	1	1	1	1	2	0	1
P49588;H3BPK7	P49588	39;10	39;10	39;10	Alanine--tRNA ligase, cytoplasmic	AARS	2	39	39	39	17	19	22	20	23	28	18	18	23	18	22	35	20	19	16	28	18	20	19	13	20	20	18	22	20	19	20	19	22	18	24	20	18	17	19	22	20	23	28
Q5JTZ9	Q5JTZ9	15	15	15	Alanine--tRNA ligase, mitochondrial	AARS2	1	15	15	15	8	7	5	4	12	5	4	5	5	9	3	3	2	10	2	5	1	4	7	0	7	4	10	5	8	10	7	1	2	4	5	7	5	8	7	5	4	12	5
Q9BTE6;C9J5N1;L7N2F4;K7EQ85;H7C1K1;K7N799;L7N2F5	Q9BTE6;C9J5N1	13;12;5;4;1;1;1	13;12;5;4;1;1;1	13;12;5;4;1;1;1	Alanyl-tRNA editing protein Aarsd1	AARSD1;PTGES3L-AARSD1	7	13	13	13	2	3	6	1	3	7	3	2	4	4	6	7	1	3	3	5	2	2	2	2	2	3	3	4	4	4	4	4	1	2	3	4	3	2	3	6	1	3	7
Q9NRN7;E9PLW6;E9PNF3	Q9NRN7;E9PLW6	4;2;1	4;2;1	4;2;1	L-aminoadipate-semialdehyde dehydrogenase-phosphopantetheinyl transferase	AASDHPPT	3	4	4	4	3	4	0	3	3	0	1	0	0	1	0	0	0	4	0	0	0	0	0	0	0	0	3	1	2	4	2	0	0	0	0	1	0	3	4	0	3	3	0
Q9UDR5;F8WAH1;F8WE53	Q9UDR5;F8WAH1	25;17;11	25;17;11	25;17;11	Alpha-aminoadipic semialdehyde synthase, mitochondrial;Lysine ketoglutarate reductase;Saccharopine dehydrogenase	AASS	3	25	25	25	11	11	0	0	2	1	8	9	5	11	2	0	13	13	5	5	0	3	13	2	10	3	4	5	10	14	6	1	8	8	5	2	10	11	11	0	0	2	1
Q9NY61;A0A087WWS8;A0A087WTH8	Q9NY61	8;3;1	8;3;1	8;3;1	Protein AATF	AATF	3	8	8	8	3	1	0	3	4	6	2	0	2	3	2	5	1	1	0	2	1	0	1	0	0	3	3	4	0	1	1	2	1	1	2	1	1	3	1	0	3	4	6
H3BRN4;P80404	H3BRN4;P80404	41;41	41;41	1;1	4-aminobutyrate aminotransferase, mitochondrial	ABAT	2	41	41	1	21	22	4	2	8	3	19	20	28	23	6	2	29	21	21	7	1	12	30	5	27	3	7	1	15	22	3	0	24	27	26	4	24	0	0	0	0	1	0
O95477;B1AMI1;B1AMI2	O95477	4;1;1	4;1;1	4;1;1	ATP-binding cassette sub-family A member 1	ABCA1	3	4	4	4	0	0	1	0	1	0	1	1	0	1	2	0	0	0	0	2	1	0	1	0	0	2	0	0	0	0	2	1	2	1	2	1	0	0	0	1	0	1	0
O94911;A0A0A0MSU4;A0A075B774;K7ELK9	O94911;A0A0A0MSU4	14;13;3;2	14;13;3;2	13;12;3;2	ATP-binding cassette sub-family A member 8	ABCA8	4	14	14	13	10	8	0	0	0	0	7	1	1	5	0	0	4	8	1	4	0	1	7	2	2	2	0	0	1	4	2	0	10	2	0	0	2	9	7	0	0	0	0
P08183;E7EWT8;H7C0M2	P08183	24;2;1	24;2;1	22;2;0	Multidrug resistance protein 1	ABCB1	3	24	24	22	12	12	2	12	6	8	10	6	6	5	8	4	11	12	5	13	0	2	10	3	6	11	12	3	4	12	9	1	4	8	8	3	7	11	11	2	11	6	8
Q9NRK6	Q9NRK6	5	4	4	ATP-binding cassette sub-family B member 10, mitochondrial	ABCB10	1	5	4	4	2	0	0	0	4	0	2	0	0	3	0	0	1	1	0	0	0	0	0	0	0	0	2	0	1	2	0	0	0	0	0	1	0	2	0	0	0	3	0
Q53S60;O95342	Q53S60;O95342	2;2	2;2	2;2	Bile salt export pump	ABCB11	2	2	2	2	1	0	0	0	0	0	0	0	0	1	0	0	0	1	0	0	0	0	0	0	0	0	1	1	0	1	0	0	0	0	0	0	0	1	0	0	0	0	0
H7BXK9;Q9NP58	H7BXK9;Q9NP58	2;2	2;2	2;2	ATP-binding cassette sub-family B member 6, mitochondrial	ABCB6	2	2	2	2	1	0	0	0	1	0	0	0	0	0	0	0	0	1	0	0	0	0	0	0	0	0	1	2	0	1	0	0	0	0	0	0	0	1	0	0	0	1	0
O75027;A0A087WW65;B4DGL8;E9PNQ5;E9PJR8	O75027;A0A087WW65;B4DGL8	8;7;5;1;1	8;7;5;1;1	8;7;5;1;1	ATP-binding cassette sub-family B member 7, mitochondrial	ABCB7	5	8	8	8	3	2	1	1	3	1	3	1	1	2	1	0	2	4	0	1	0	0	3	0	0	2	2	0	2	4	3	0	2	1	2	2	1	3	2	1	1	3	1
Q9NUT2;C9JYI3;C9JTY4;H7C5K9	Q9NUT2	10;4;4;3	10;4;4;3	9;4;4;3	ATP-binding cassette sub-family B member 8, mitochondrial	ABCB8	4	10	10	9	3	4	0	1	4	0	1	0	1	6	0	0	1	4	0	0	0	0	0	0	0	0	4	0	1	4	0	0	0	0	0	3	0	3	4	0	1	3	0
P33527;I3L4X2;A0A0A0MS99	P33527;I3L4X2;A0A0A0MS99	8;7;6	8;7;6	7;6;5	Multidrug resistance-associated protein 1	ABCC1	3	8	8	7	2	3	0	2	3	1	3	1	0	2	1	1	0	2	0	2	0	0	0	1	0	2	2	0	4	1	1	2	0	1	0	2	0	2	3	0	1	3	1
Q92887	Q92887	4	4	4	Canalicular multispecific organic anion transporter 1	ABCC2	1	4	4	4	1	1	1	0	2	1	1	1	3	0	0	1	0	1	3	0	1	1	3	1	1	1	1	1	0	1	0	1	0	3	0	1	1	1	1	1	0	2	1
O15438;D6RJE5;D6RAB7;H0Y8Q6	O15438	8;1;1;1	7;1;1;1	7;1;1;1	Canalicular multispecific organic anion transporter 2	ABCC3	4	8	7	7	2	3	0	4	5	3	4	0	0	3	0	0	0	5	0	0	1	0	0	2	0	3	5	2	0	2	4	4	2	1	3	0	0	2	3	0	3	5	3
O15439	O15439	10	10	10	Multidrug resistance-associated protein 4	ABCC4	1	10	10	10	4	3	1	4	4	3	4	1	2	4	4	1	3	3	3	5	1	3	5	1	2	3	6	0	3	4	3	1	1	0	4	2	2	4	3	1	4	4	3
A0A1W2PQX7;A0A1W2PPQ8;A0A0G2JMG3;O95255	A0A1W2PQX7;A0A1W2PPQ8;A0A0G2JMG3;O95255	2;2;2;2	2;2;2;2	2;2;2;2	Multidrug resistance-associated protein 6	ABCC6	4	2	2	2	2	1	0	0	1	0	2	1	0	0	0	0	1	2	0	0	0	0	1	0	0	1	1	0	1	2	0	0	0	0	0	0	0	2	1	0	0	1	0
P33897	P33897	5	5	5	ATP-binding cassette sub-family D member 1	ABCD1	1	5	5	5	1	1	0	2	3	1	1	0	0	1	1	2	0	1	0	0	0	0	0	0	0	0	3	0	0	2	2	1	0	1	2	1	0	1	1	0	2	3	1
P28288	P28288	11	11	11	ATP-binding cassette sub-family D member 3	ABCD3	1	11	11	11	9	8	0	8	8	3	6	2	2	3	2	1	3	9	1	3	0	1	4	0	2	3	8	2	7	9	3	2	2	2	2	1	2	9	8	0	8	8	3
H0YJ82;O14678	H0YJ82;O14678	1;1	1;1	1;1	ATP-binding cassette sub-family D member 4	ABCD4	2	1	1	1	0	0	0	0	1	0	1	0	0	0	0	0	0	1	0	0	0	0	0	0	0	0	1	0	0	1	0	0	0	0	0	0	0	0	0	0	0	1	0
P61221;D6R9I9;D6RGF4;H0Y990	P61221;D6R9I9;D6RGF4	17;12;9;5	17;12;9;5	17;12;9;5	ATP-binding cassette sub-family E member 1	ABCE1	4	17	17	17	7	7	5	9	9	5	10	3	4	8	2	7	5	7	4	9	6	4	5	2	3	9	7	7	6	9	9	7	5	3	8	6	4	7	7	5	9	9	5
Q8NE71;H0YGW7;Q5STZ8;A0A0G2JIC2;F5GYK6	Q8NE71;H0YGW7;Q5STZ8	32;19;16;8;3	32;19;16;8;3	32;19;16;8;3	ATP-binding cassette sub-family F member 1	ABCF1	5	32	32	32	12	16	13	10	16	18	10	10	12	9	15	17	12	13	7	14	8	7	11	4	9	14	17	11	11	10	13	15	8	17	12	15	10	12	16	13	10	16	18
Q9UG63;C9JHK9;C9JZV3	Q9UG63;C9JHK9;C9JZV3	16;9;9	16;9;9	16;9;9	ATP-binding cassette sub-family F member 2	ABCF2	3	16	16	16	5	5	2	3	4	5	6	2	4	4	4	3	3	7	1	6	0	0	3	0	1	5	8	2	3	5	7	2	1	3	4	2	1	5	5	2	3	4	5
Q9NUQ8;F8WCU6	Q9NUQ8	12;2	12;2	12;2	ATP-binding cassette sub-family F member 3	ABCF3	2	12	12	12	3	4	2	2	5	3	3	2	2	4	4	4	4	3	5	3	2	1	3	1	3	3	5	2	4	6	3	5	2	3	3	2	3	3	4	2	2	5	3
Q9NUJ1	Q9NUJ1	17	17	17	Mycophenolic acid acyl-glucuronide esterase, mitochondrial	ABHD10	1	17	17	17	13	10	3	6	9	3	10	5	6	12	2	10	7	12	4	7	1	1	10	0	5	3	12	3	12	13	3	1	7	5	5	6	4	13	10	3	6	9	3
Q8NFV4;H0YC52;C9J7Q4;H7BZ58	Q8NFV4	10;1;1;1	10;1;1;1	10;1;1;1	Alpha/beta hydrolase domain-containing protein 11	ABHD11	4	10	10	10	3	3	1	2	3	1	5	1	2	6	2	1	2	5	2	7	0	2	2	0	1	2	8	2	4	2	6	0	2	1	1	6	1	3	3	1	2	3	1
Q8N2K0;I3L380;I3L294;I3L440;Q5T712;I3L1V0	Q8N2K0	8;3;3;2;2;1	8;3;3;2;2;1	8;3;3;2;2;1	Monoacylglycerol lipase ABHD12	ABHD12	6	8	8	8	2	2	2	5	4	3	2	1	2	3	2	3	1	1	2	2	2	2	2	0	2	3	4	3	3	1	3	4	2	1	1	3	1	2	2	2	5	4	3
Q96IU4;F8W9U3;B4DQI4	Q96IU4;F8W9U3;B4DQI4	12;11;7	12;11;7	12;11;7	Alpha/beta hydrolase domain-containing protein 14B	ABHD14B	3	12	12	12	5	5	3	4	6	0	4	5	5	7	8	2	7	4	4	9	3	2	6	5	4	3	3	6	5	4	7	3	6	5	7	5	6	5	5	3	4	6	0
A0A0G2JJD3;O95870;A0A0G2JI89;F2Z3G6;F2Z3H2	A0A0G2JJD3;O95870;A0A0G2JI89	4;4;3;1;1	4;4;3;1;1	4;4;3;1;1	Abhydrolase domain-containing protein 16A	ABHD16A	5	4	4	4	2	2	0	0	1	3	2	0	0	3	1	2	0	2	2	2	1	0	1	0	1	2	4	2	2	3	4	1	2	1	1	2	1	2	2	0	0	1	3
Q8WTS1;F8W7B5	Q8WTS1;F8W7B5	2;1	2;1	2;1	1-acylglycerol-3-phosphate O-acyltransferase ABHD5	ABHD5	2	2	2	2	0	0	0	1	0	1	0	2	0	0	1	1	0	0	1	1	0	1	0	1	1	1	0	1	0	1	1	1	1	0	1	2	1	0	0	0	1	0	1
Q9BV23;C9JNE7	Q9BV23	5;1	5;1	5;1	Monoacylglycerol lipase ABHD6	ABHD6	2	5	5	5	3	2	0	0	4	0	3	0	1	4	0	0	2	4	0	2	0	0	1	0	1	0	3	0	1	3	1	0	0	1	1	1	0	3	2	0	0	4	0
B6VEX4;A0A0A0MRT6;Q8IZP0	B6VEX4;A0A0A0MRT6;Q8IZP0	14;14;14	14;14;14	10;10;10	Abl interactor 1	ABI1	3	14	14	10	7	8	8	6	7	8	5	7	8	3	10	8	5	7	9	8	9	5	6	6	9	7	6	9	6	5	9	7	6	10	9	8	8	5	6	6	5	5	6
E7EW77;E7EP65;A0A0C4DG21;F8WAL6;Q9NYB9;E9PEZ7;B7Z836;F8WBL5;F8WEB9;H7C3Q7;H0Y6B5;E7EUA1;F8WAU3;F8WCD7;F8WAZ8	E7EW77;E7EP65;A0A0C4DG21;F8WAL6;Q9NYB9;E9PEZ7	9;9;9;9;9;8;4;3;3;2;2;1;1;1;1	5;5;5;5;5;4;2;3;3;2;1;1;1;1;1	5;5;5;5;5;4;2;3;3;2;1;1;1;1;1	Abl interactor 2	ABI2	15	9	5	5	4	4	7	2	4	6	4	5	7	1	6	5	4	3	4	3	4	0	3	3	7	5	4	6	4	2	5	2	4	6	3	2	5	2	2	5	1	2	4
Q9P2A4;I3L1X2	Q9P2A4	10;1	10;1	10;1	ABI gene family member 3	ABI3	2	10	10	10	1	1	6	3	1	8	0	3	1	0	7	5	1	2	3	6	9	3	2	0	4	5	3	2	2	2	5	10	3	2	3	5	6	1	1	6	3	1	8
D3YTG3;Q7Z7G0;H0Y897;Q5JPC9;H0YEA0;H7C4X4;H7C4T1;H7C556;E9PPR9;H7C4S3;H0YCG4;H0YEL2;H0YF18	D3YTG3;Q7Z7G0;H0Y897	22;21;14;10;6;5;3;3;2;2;1;1;1	22;21;14;10;6;5;3;3;2;2;1;1;1	22;21;14;10;6;5;3;3;2;2;1;1;1	Target of Nesh-SH3	ABI3BP	13	22	22	22	3	4	7	4	1	2	7	3	3	7	1	1	0	7	1	13	10	1	2	15	0	10	7	7	4	4	6	9	12	1	1	1	1	3	4	7	4	1	2
P00519	P00519	6	6	6	Tyrosine-protein kinase ABL1	ABL1	1	6	6	6	2	3	1	0	2	2	2	2	2	0	1	1	3	3	1	2	2	2	1	0	2	1	3	1	1	2	1	1	2	4	1	1	2	2	3	1	0	2	2
P42684	P42684	4	4	4	Abelson tyrosine-protein kinase 2	ABL2	1	4	4	4	1	0	0	0	0	4	0	1	1	0	2	1	1	0	1	1	1	0	0	0	1	1	0	2	0	0	1	3	1	1	1	1	1	1	0	0	0	0	4
O14639	O14639	36	36	1	Actin-binding LIM protein 1	ABLIM1	1	36	36	1	16	17	18	7	11	17	14	15	17	10	16	15	20	15	13	25	11	8	20	10	18	20	15	15	16	14	22	11	17	19	17	12	23	1	1	0	0	0	0
Q6H8Q1;F5GYR0;D6RAL0	Q6H8Q1;F5GYR0	11;10;5	11;10;5	10;9;4	Actin-binding LIM protein 2	ABLIM2	3	11	11	10	2	4	3	0	2	1	4	4	3	1	3	5	3	1	2	4	3	2	4	3	4	2	3	2	4	2	2	2	2	5	1	2	3	2	4	3	0	2	1
O94929;A0A0C4DGA7;D6RHE7;A0A0A0MRD5	O94929;A0A0C4DGA7	5;4;1;1	4;3;1;1	4;3;1;1	Actin-binding LIM protein 3	ABLIM3	4	5	4	4	1	2	0	1	1	1	1	1	2	1	1	1	2	1	1	2	1	2	1	1	1	1	1	0	0	0	1	3	2	3	2	3	1	1	2	0	1	1	1
A0A1C7CYZ0;Q12979;A0A0G2JQ41;B7Z683;I3L379;I3L1U8;I3L2P5;I3L259;I3L2L3;A0A0G2JRJ1;I3L4Y1;I3L3W0;I3L0R7;I3NI05	A0A1C7CYZ0;Q12979;A0A0G2JQ41;B7Z683	9;8;7;6;2;2;2;1;1;1;1;1;1;1	8;7;6;5;2;1;1;1;1;1;1;1;1;1	8;7;6;5;2;1;1;1;1;1;1;1;1;1	Active breakpoint cluster region-related protein	ABR	14	9	8	8	3	3	1	3	2	2	1	2	1	1	1	1	3	1	0	4	2	0	3	1	2	4	5	1	2	1	4	4	3	1	0	2	4	2	2	0	2	1	1
Q9P1F3;Q5SZC9	Q9P1F3	3;1	3;1	3;1	Costars family protein ABRACL	ABRACL	2	3	3	3	2	2	2	1	1	2	2	2	2	1	1	2	2	2	2	2	2	1	3	2	1	2	1	1	1	1	2	2	1	2	2	1	1	2	2	2	1	1	2
Q9ULW3	Q9ULW3	4	4	4	Activator of basal transcription 1	ABT1	1	4	4	4	0	0	0	1	0	4	0	1	0	0	3	3	0	0	0	0	1	0	0	0	0	2	0	3	0	0	1	3	0	0	1	2	0	0	0	0	1	0	4
P09110;C9JDE9;H7C131;H0Y4D4;B4DVF4;F2Z2Q6;F2Z3P7	P09110;C9JDE9;H7C131;H0Y4D4	28;24;21;17;3;1;1	28;24;21;17;3;1;1	28;24;21;17;3;1;1	3-ketoacyl-CoA thiolase, peroxisomal	ACAA1	7	28	28	28	20	16	14	9	13	18	17	19	23	13	19	18	21	18	23	20	14	15	17	9	25	14	15	14	13	16	17	18	18	27	21	11	22	20	16	14	9	13	18
P42765;A0A0B4J2A4	P42765;A0A0B4J2A4	56;54	56;54	8;6	3-ketoacyl-CoA thiolase, mitochondrial	ACAA2	2	56	56	8	27	18	38	15	24	24	21	37	39	23	32	32	30	24	41	29	30	39	34	22	45	29	16	35	22	21	25	27	29	41	34	38	41	5	3	5	3	5	5
K7ER88	K7ER88	8	1	1		ACAA2	1	8	1	1	4	3	5	2	2	4	3	5	5	2	5	5	3	3	5	5	4	6	4	3	6	2	3	5	3	2	3	2	4	5	6	6	5	1	1	0	0	0	0
K7EME0;K7EJ68;K7EJB1	K7EME0	49;13;9	1;1;1	0;0;0		ACAA2	3	49	1	0	22	15	33	13	19	19	16	32	33	19	28	26	23	19	34	24	25	33	28	17	38	24	13	28	18	16	19	22	23	36	28	33	35	0	0	0	0	0	0
Q13085;Q59FY4;A0A0C4DGT1;A0A087WVR6;A0A087WWN5;A0A087X2F8;A0A087X0W4;A0A087X126	Q13085;Q59FY4	17;12;2;1;1;1;1;1	17;12;2;1;1;1;1;1	16;12;2;1;1;1;1;1	Acetyl-CoA carboxylase 1;Biotin carboxylase	ACACA	8	17	17	16	4	4	2	2	7	5	3	1	2	7	4	5	2	3	0	6	0	0	3	2	2	2	6	4	2	3	2	4	1	3	3	4	0	4	4	2	2	7	4
Q6JQN1;F8W1I9;D6RFF6;F8VXK4;F8W179;F8W0Q4	Q6JQN1;F8W1I9	24;17;5;3;3;1	24;17;5;3;3;1	24;17;5;3;3;1	Acyl-CoA dehydrogenase family member 10	ACAD10	6	24	24	24	9	8	2	0	5	0	9	3	4	18	4	2	8	7	5	4	1	2	6	0	4	3	0	0	6	7	3	1	3	5	5	5	6	9	8	2	0	5	0
Q709F0;D6RDI8;F8WEV0;H0Y9C6	Q709F0;D6RDI8;F8WEV0	15;12;10;1	15;12;10;1	14;11;9;1	Acyl-CoA dehydrogenase family member 11	ACAD11	4	15	15	14	10	6	1	3	5	0	5	5	6	5	4	0	7	10	4	3	0	1	5	0	8	0	7	0	2	10	2	0	4	6	8	1	3	10	6	1	3	5	0
Q9UKU7;E9PLS3	Q9UKU7	22;3	22;3	22;3	Isobutyryl-CoA dehydrogenase, mitochondrial	ACAD8	2	22	22	22	10	8	12	5	6	2	10	11	15	11	5	6	13	12	8	9	3	3	16	1	15	3	9	8	9	11	6	3	11	11	10	13	11	10	8	12	5	6	2
Q9H845;H0Y8Z9;D6RCD8	Q9H845;H0Y8Z9	24;16;2	24;16;2	24;16;2	Acyl-CoA dehydrogenase family member 9, mitochondrial	ACAD9	3	24	24	24	7	5	5	6	8	2	9	6	5	13	4	3	3	8	4	6	0	2	10	1	5	3	7	3	7	6	6	5	8	7	5	8	8	7	5	5	6	8	2
P28330	P28330	19	19	19	Long-chain specific acyl-CoA dehydrogenase, mitochondrial	ACADL	1	19	19	19	3	6	3	0	0	0	5	6	3	5	2	2	9	7	4	8	1	0	10	2	3	3	9	0	6	7	6	1	9	10	4	4	8	3	6	3	0	0	0
Q5T4U5;P11310;B7Z9I1;E9PJM9;E9PRX4;H0YDT5	Q5T4U5;P11310;B7Z9I1	46;46;43;11;7;6	46;46;43;11;7;6	46;46;43;11;7;6	Medium-chain specific acyl-CoA dehydrogenase, mitochondrial	ACADM	6	46	46	46	16	15	22	9	14	16	13	22	30	15	17	19	24	16	28	18	16	21	23	17	30	16	15	11	12	17	15	16	16	27	20	17	36	16	15	22	9	14	16
P16219;E9PE82	P16219;E9PE82	17;14	17;14	17;14	Short-chain specific acyl-CoA dehydrogenase, mitochondrial	ACADS	2	17	17	17	14	16	7	6	12	1	12	6	10	11	6	9	11	13	8	10	2	7	13	2	8	8	12	0	13	16	10	6	13	8	11	14	10	14	16	7	6	12	1
P45954	P45954	26	26	26	Short/branched chain specific acyl-CoA dehydrogenase, mitochondrial	ACADSB	1	26	26	26	17	15	13	8	13	8	15	15	21	16	7	10	19	17	20	10	2	8	20	7	20	7	11	11	15	18	8	3	15	16	18	19	16	17	15	13	8	13	8
P49748;G3V1M7;K7EQP4;J3QRJ8;J3KSR4;J3QKU9;K7EJW8;J3KS89;K7EMF8	P49748	46;18;10;8;7;5;5;4;1	46;18;10;8;7;5;5;4;1	46;18;10;8;7;5;5;4;1	Very long-chain specific acyl-CoA dehydrogenase, mitochondrial	ACADVL	9	46	46	46	34	26	17	24	19	12	28	20	26	30	18	22	33	28	15	39	12	16	33	10	22	29	31	19	29	28	29	18	34	23	38	21	26	34	26	17	24	19	12
A0A087X1T7;H0YM81;E7EX88;P16112;E7ENV9;Q6PID9;H0YK70	A0A087X1T7;H0YM81;E7EX88;P16112;E7ENV9;Q6PID9	18;18;18;14;12;11;4	18;18;18;14;12;11;4	18;18;18;14;12;11;4	Aggrecan core protein;Aggrecan core protein 2	ACAN	7	18	18	18	2	3	0	2	1	2	4	3	0	0	0	4	0	0	1	0	4	0	2	17	2	2	2	5	0	2	0	1	0	0	0	0	0	2	3	0	2	1	2
Q15027;I3L0K9;I3L268	Q15027;I3L0K9	6;3;2	6;3;2	6;3;2	Arf-GAP with coiled-coil, ANK repeat and PH domain-containing protein 1	ACAP1	3	6	6	6	2	1	0	5	2	0	1	1	0	0	0	0	0	0	0	0	1	0	0	0	1	0	1	0	0	0	0	1	0	1	0	1	0	2	1	0	5	2	0
A0A087X1H5;Q15057;A0A0U1RQT1;H7C3K3;H7C3Q8;C9J8L1	A0A087X1H5;Q15057;A0A0U1RQT1	13;13;8;3;2;1	13;13;8;3;2;1	13;13;8;3;2;1	Arf-GAP with coiled-coil, ANK repeat and PH domain-containing protein 2	ACAP2	6	13	13	13	2	4	3	1	4	1	6	3	1	4	2	2	0	2	1	2	3	1	1	1	1	1	6	2	2	6	3	5	2	4	1	3	2	2	4	3	1	4	1
P24752;H0YEL7;E9PRQ6	P24752	51;17;7	51;17;7	49;15;7	Acetyl-CoA acetyltransferase, mitochondrial	ACAT1	3	51	51	49	19	20	37	10	19	27	18	34	40	23	28	31	33	23	37	32	31	34	35	34	39	25	18	36	20	23	25	24	30	45	35	35	46	18	19	35	10	18	25
E9PKF3	E9PKF3	4	2	2		ACAT1	1	4	2	2	2	1	2	0	1	2	2	3	2	2	2	2	1	2	2	1	2	3	2	2	3	1	3	2	2	2	1	2	2	3	2	3	3	1	0	0	0	0	0
Q9BWD1	Q9BWD1	11	11	11	Acetyl-CoA acetyltransferase, cytosolic	ACAT2	1	11	11	11	7	7	3	1	6	5	5	6	6	5	3	5	6	5	4	3	3	1	6	4	5	5	6	4	7	6	4	4	6	3	4	1	4	7	7	3	1	6	5
Q9H3P7	Q9H3P7	15	15	15	Golgi resident protein GCP60	ACBD3	1	15	15	15	4	8	4	10	11	8	7	2	5	7	4	6	3	4	2	6	4	3	4	2	4	6	9	8	4	5	7	5	4	4	4	6	4	4	8	4	10	11	8
K7EM05;Q8NC06	K7EM05;Q8NC06	1;1	1;1	1;1	Acyl-CoA-binding domain-containing protein 4	ACBD4	2	1	1	1	1	0	0	0	1	0	0	0	0	0	0	0	0	1	0	0	0	0	0	0	0	0	1	0	1	1	0	0	0	0	0	0	0	1	0	0	0	1	0
B7Z2R7;Q5T8D3;X6RDD7;Q5T8E0;A0A087X0B8	B7Z2R7;Q5T8D3;X6RDD7;Q5T8E0	16;15;10;10;1	16;15;10;10;1	16;15;10;10;1	Acyl-CoA-binding domain-containing protein 5	ACBD5	5	16	16	16	7	5	2	5	4	5	4	4	6	2	6	6	7	7	4	5	2	2	5	1	5	5	8	5	5	5	4	6	4	5	3	6	5	7	5	2	5	4	5
Q9BR61	Q9BR61	6	6	6	Acyl-CoA-binding domain-containing protein 6	ACBD6	1	6	6	6	1	4	1	0	4	1	2	1	1	1	2	2	1	1	0	1	0	2	1	0	1	2	5	1	1	1	2	2	1	1	1	1	1	1	4	1	0	4	1
R4GNJ5;A0A0C4DGT6;Q96AP0	R4GNJ5;A0A0C4DGT6;Q96AP0	2;2;2	2;2;2	2;2;2	Adrenocortical dysplasia protein homolog	ACD	3	2	2	2	0	0	0	0	0	1	0	0	0	0	2	1	0	0	0	0	1	0	0	1	2	0	0	1	0	0	0	0	0	0	0	1	1	0	0	0	0	0	1
P12821;A0A0A0MSN4;F6X3S4;J3KTB8;J3QLR4;J3KSQ5	P12821;A0A0A0MSN4;F6X3S4	16;15;9;4;1;1	16;15;9;4;1;1	14;13;9;4;1;1	Angiotensin-converting enzyme;Angiotensin-converting enzyme, soluble form	ACE	6	16	16	14	12	5	2	1	3	1	7	5	3	1	1	0	6	16	4	3	1	3	6	4	5	1	2	2	6	13	2	2	4	5	5	2	4	10	4	2	1	2	1
Q9BYF1	Q9BYF1	15	15	15	Angiotensin-converting enzyme 2;Processed angiotensin-converting enzyme 2	ACE2	1	15	15	15	9	9	0	0	9	1	4	1	5	1	1	1	7	10	2	4	0	1	9	0	5	5	2	4	3	10	7	1	3	6	7	1	3	9	9	0	0	9	1
S4R3H4;E7EQT4;Q9UKV3;G3V3B0;A0A087WYN3	S4R3H4;E7EQT4;Q9UKV3	37;35;35;12;2	37;35;35;12;2	34;32;32;9;2	Apoptotic chromatin condensation inducer in the nucleus	ACIN1	5	37	37	34	13	15	25	12	16	24	8	23	21	10	23	25	17	11	19	24	18	10	20	11	25	23	17	26	18	12	22	23	18	20	19	18	20	12	14	24	12	15	23
G3V3T3	G3V3T3	4	1	1		ACIN1	1	4	1	1	1	2	1	0	1	1	0	0	1	2	1	1	1	0	0	2	0	0	1	0	1	2	1	1	1	1	1	1	1	0	0	1	1	0	1	0	0	0	0
P53396;K7ESG8;K7EIE7	P53396	51;9;1	51;9;1	51;9;1	ATP-citrate synthase	ACLY	3	51	51	51	28	30	13	25	32	24	21	13	18	27	20	22	21	20	17	26	17	17	21	13	17	23	35	34	19	23	23	26	20	16	17	19	17	28	30	13	25	32	24
Q8TDX5	Q8TDX5	14	14	14	2-amino-3-carboxymuconate-6-semialdehyde decarboxylase	ACMSD	1	14	14	14	2	2	0	2	3	1	4	3	6	1	0	2	7	6	5	1	0	3	9	1	10	1	1	9	0	5	0	0	0	4	4	0	5	2	2	0	2	3	1
P21399	P21399	49	49	48	Cytoplasmic aconitate hydratase	ACO1	1	49	49	48	25	23	20	20	19	15	22	24	25	21	8	12	39	25	22	31	8	13	29	19	24	20	24	11	21	24	21	14	23	25	23	28	21	25	23	20	20	19	15
Q99798;A2A274	Q99798;A2A274	81;80	81;80	81;80	Aconitate hydratase, mitochondrial	ACO2	2	81	81	81	41	41	56	29	40	46	39	56	66	42	47	59	54	42	59	52	41	44	56	37	68	48	39	49	38	41	48	38	51	62	50	58	61	41	41	56	29	40	46
Q86TX2;G3V4F2	Q86TX2;G3V4F2	27;25	1;1	1;1	Acyl-coenzyme A thioesterase 1	ACOT1	2	27	1	1	18	16	10	8	16	9	15	13	19	13	6	10	15	18	14	9	7	9	16	7	16	8	13	7	11	16	9	8	13	20	10	14	12	1	1	0	0	0	0
Q8WXI4	Q8WXI4	6	6	6	Acyl-coenzyme A thioesterase 11	ACOT11	1	6	6	6	0	1	0	0	1	0	0	1	1	0	2	1	2	0	1	0	0	0	1	0	2	1	1	0	2	2	0	0	0	2	0	1	0	0	1	0	0	1	0
Q9NPJ3	Q9NPJ3	11	11	11	Acyl-coenzyme A thioesterase 13;Acyl-coenzyme A thioesterase 13, N-terminally processed	ACOT13	1	11	11	11	5	5	9	3	5	7	4	10	10	5	6	8	8	5	10	6	6	7	9	6	10	4	6	9	5	5	5	6	7	9	7	8	10	5	5	9	3	5	7
A0A087X0W7;A0A087WT95;P49753	A0A087X0W7;A0A087WT95;P49753	28;27;27	28;27;27	2;2;2	Acyl-coenzyme A thioesterase 2, mitochondrial	ACOT2	3	28	28	2	18	15	10	9	16	9	15	13	19	12	6	10	15	19	16	9	8	9	17	7	18	8	13	7	11	15	9	8	14	21	10	15	12	1	0	0	1	0	0
Q8N9L9	Q8N9L9	1	1	1	Acyl-coenzyme A thioesterase 4	ACOT4	1	1	1	1	1	1	0	0	1	0	1	1	1	0	0	0	1	1	1	0	0	1	1	0	1	0	0	0	0	1	0	0	0	1	0	0	1	1	1	0	0	1	0
O00154;K7EKP8	O00154;K7EKP8	12;8	12;8	12;8	Cytosolic acyl coenzyme A thioester hydrolase	ACOT7	2	12	12	12	8	7	4	5	3	7	4	5	9	5	1	10	8	8	7	1	5	4	8	4	6	2	5	6	4	7	2	7	4	8	8	3	4	8	7	4	5	3	7
E9PJN0;O14734;E9PRD4;H7C5A7;E9PMC4;F6VBM3;E9PIS4	E9PJN0;O14734;E9PRD4;H7C5A7	3;3;2;2;1;1;1	3;3;2;2;1;1;1	3;3;2;2;1;1;1	Acyl-coenzyme A thioesterase 8	ACOT8	7	3	3	3	1	0	0	1	3	2	1	0	1	0	1	1	0	2	0	0	0	2	0	0	1	2	1	0	1	2	1	2	0	0	2	2	0	1	0	0	1	3	2
Q9Y305;H7C5Q2;C9J7L8	Q9Y305;H7C5Q2	16;12;5	16;12;5	16;12;5	Acyl-coenzyme A thioesterase 9, mitochondrial	ACOT9	3	16	16	16	5	6	5	4	4	4	4	6	5	5	4	6	6	5	1	9	7	3	6	7	4	6	7	5	4	4	8	8	7	6	3	6	7	5	6	5	4	4	4
Q15067;K7ELT1;I3L0T4;I3L2U4;K7ENF1;I3L4S5;K7ESC7	Q15067	19;6;6;3;2;1;1	19;6;6;3;2;1;1	19;6;6;3;2;1;1	Peroxisomal acyl-coenzyme A oxidase 1	ACOX1	7	19	19	19	13	9	2	6	8	6	9	4	6	7	4	4	10	13	5	6	2	5	10	0	5	5	11	5	4	11	7	3	7	5	7	7	6	13	9	2	6	8	6
Q99424;C9J0G0;C9JY29;H7C4Q2;H7C4Y2	Q99424;C9J0G0	16;14;6;1;1	16;14;6;1;1	16;14;6;1;1	Peroxisomal acyl-coenzyme A oxidase 2;Acyl-coenzyme A oxidase	ACOX2	5	16	16	16	8	4	0	0	1	0	6	2	3	1	0	0	3	15	2	0	0	0	5	0	4	0	1	0	1	10	0	0	2	1	0	0	0	8	4	0	0	1	0
O15254;D6RJ89	O15254	13;1	13;1	13;1	Peroxisomal acyl-coenzyme A oxidase 3	ACOX3	2	13	13	13	4	1	0	1	9	2	4	1	1	5	0	1	2	4	0	0	0	0	1	0	0	0	3	0	4	5	1	0	2	2	1	0	1	4	1	0	1	9	2
P24666;G5E9R5;F2Z2Q9	P24666;G5E9R5	15;10;5	15;10;5	11;6;1	Low molecular weight phosphotyrosine protein phosphatase	ACP1	3	15	15	11	8	8	11	8	8	11	6	9	11	8	10	9	7	8	8	7	8	7	6	6	7	7	7	8	9	8	9	6	6	7	7	9	7	5	5	7	6	5	7
D3YTI2	D3YTI2	7	3	3		ACP1	1	7	3	3	3	3	6	2	3	5	3	5	6	3	4	6	2	2	5	4	4	2	4	4	4	4	2	5	3	3	3	5	4	5	3	4	6	0	0	2	0	0	1
E9PHY0;P11117;E9PQY3;E9PP23;E9PKW9;E9PQW9;B7Z6U3;B7Z7D2	E9PHY0;P11117;E9PQY3;E9PP23;E9PKW9;E9PQW9;B7Z6U3;B7Z7D2	6;6;5;4;3;3;3;3	6;6;5;4;3;3;3;3	6;6;5;4;3;3;3;3	Lysosomal acid phosphatase	ACP2	8	6	6	6	1	2	1	3	2	1	2	1	1	0	1	1	3	2	1	3	1	1	3	1	2	3	3	1	2	2	3	1	3	1	3	0	1	1	2	1	3	2	1
P13686;K7EJD9;K7EIP0;K7ESF2	P13686;K7EJD9;K7EIP0;K7ESF2	4;3;2;2	4;3;2;2	4;3;2;2	Tartrate-resistant acid phosphatase type 5	ACP5	4	4	4	4	1	1	0	0	0	0	0	0	0	2	0	0	2	0	0	2	0	1	0	0	1	0	1	1	1	0	0	2	0	1	3	1	0	1	1	0	0	0	0
X5D289;Q9NPH0;A0A087WYU6;A0A0A0MS36;A0A087WW36;V9GZ71	X5D289;Q9NPH0;A0A087WYU6;A0A0A0MS36;A0A087WW36;V9GZ71	6;6;5;4;3;3	6;6;5;4;3;3	6;6;5;4;3;3	Lysophosphatidic acid phosphatase type 6	ACP6	6	6	6	6	0	1	2	0	2	3	2	2	1	0	1	1	4	1	2	3	0	1	3	1	1	0	0	2	2	1	1	0	3	2	2	1	2	0	1	2	0	2	3
P15309;E9PFE6	P15309;E9PFE6	7;4	7;4	7;4	Prostatic acid phosphatase;PAPf39	ACPP	2	7	7	7	0	0	2	0	1	1	7	1	0	1	1	1	0	0	0	0	1	0	1	0	0	0	0	0	4	5	0	0	1	0	0	1	0	0	0	2	0	1	1
Q96CM8;E9PF16;D6RF87	Q96CM8;E9PF16	46;44;10	46;44;10	46;44;10	Acyl-CoA synthetase family member 2, mitochondrial	ACSF2	3	46	46	46	23	21	11	15	23	19	23	29	33	15	10	17	33	22	31	6	7	18	34	8	35	13	9	15	17	24	6	14	26	40	27	26	29	23	21	11	15	23	19
Q4G176;F5H362;F5H755;F5H5A1;H0YGC7;F5H3B2;F5H2G6;H0YH37;F5GX20	Q4G176;F5H362;F5H755;F5H5A1;H0YGC7	8;7;7;7;6;2;2;1;1	8;7;7;7;6;2;2;1;1	8;7;7;7;6;2;2;1;1	Acyl-CoA synthetase family member 3, mitochondrial	ACSF3	9	8	8	8	5	6	2	4	6	1	5	1	1	7	1	0	1	6	1	3	0	1	3	0	1	2	5	0	5	6	1	0	2	2	4	3	1	5	6	2	4	6	1
P33121;E7EPM6;B7Z3Z9;H0Y9U7;D6RER0;H0Y9Z9;D6RG07	P33121;E7EPM6;B7Z3Z9	42;41;36;17;17;5;3	42;41;36;17;17;5;3	38;37;32;13;17;5;3	Long-chain-fatty-acid--CoA ligase 1	ACSL1	7	42	42	38	28	23	18	15	26	11	18	17	21	20	9	19	21	21	15	13	6	7	23	9	20	10	22	11	27	25	12	9	19	22	19	22	15	25	21	16	14	24	11
O95573;F5H062	O95573	15;1	11;1	11;1	Long-chain-fatty-acid--CoA ligase 3	ACSL3	2	15	11	11	5	4	5	4	6	3	7	4	6	2	5	4	1	4	2	5	0	0	3	0	4	5	6	7	4	4	5	2	3	3	3	3	5	4	3	3	4	5	3
O60488;H0Y9A0;D6RFW9;D6RDA8;D6RD96;D6RF95	O60488	24;6;3;3;3;3	24;6;3;3;3;3	20;6;3;3;3;3	Long-chain-fatty-acid--CoA ligase 4	ACSL4	6	24	24	20	11	12	7	5	11	6	14	10	9	5	8	10	9	9	6	9	2	3	9	2	10	8	9	16	8	12	7	9	12	7	6	13	8	10	11	5	5	10	6
Q9ULC5	Q9ULC5	5	3	3	Long-chain-fatty-acid--CoA ligase 5	ACSL5	1	5	3	3	3	1	1	1	2	0	1	2	1	1	0	1	2	1	1	3	1	0	2	0	1	1	0	0	1	1	1	0	2	2	1	2	0	1	0	0	1	1	0
Q08AH3;F5GWL3;E7EPS5;H3BNJ9;I3L2Y5;I3L438;H3BQ84;H3BM61;H0YAU5;Q08AH1;I3L339;F5H8A1;F5GWQ4;E5RHP9;F5GYP3;H3BQU5;U3KRG3;F5H3W2;F5H6Y6;E7EQW1;C9JB18;E9PNS9;E9PJ88;F5H4N5;E9PNV8;F8W0I5;F6SDX0;E9PKP1;E7EUG2;E9PIF3;E9PJ23;E9PQR5;Q92617;A8MRT5;C9JG80;A6NJU9;E5RHQ5	Q08AH3;F5GWL3	48;39;18;13;11;9;6;6;3;3;2;1;1;1;1;1;1;1;1;1;1;1;1;1;1;1;1;1;1;1;1;1;1;1;1;1;1	48;39;18;13;11;9;6;6;3;3;2;1;1;1;1;1;1;1;1;1;1;1;1;1;1;1;1;1;1;1;1;1;1;1;1;1;1	17;14;5;0;5;3;0;0;0;0;2;0;0;0;0;0;0;0;0;0;0;0;0;0;0;0;0;0;0;0;0;0;0;0;0;0;0	Acyl-coenzyme A synthetase ACSM2A, mitochondrial	ACSM2A	37	48	48	17	31	28	11	4	32	6	26	27	34	20	6	20	34	33	29	21	6	23	37	14	34	13	30	6	20	31	14	4	33	37	26	27	26	11	8	2	2	11	3
Q68CK6;H3BTX9;H3BP39;A0A087WU25;H3BRR3	Q68CK6;H3BTX9	48;42;12;10;4	17;17;2;6;0	17;17;2;6;0	Acyl-coenzyme A synthetase ACSM2B, mitochondrial	ACSM2B	5	48	17	17	33	29	10	2	34	4	27	31	35	23	6	22	36	33	33	19	7	27	39	13	37	14	32	7	21	34	12	5	33	37	29	28	30	13	9	1	0	13	1
Q53FZ2;H3BSM0;H3BVD5;H3BUF2;H3BT38;H3BR33;H3BV29	Q53FZ2;H3BSM0	32;28;13;8;7;4;3	32;28;13;8;7;4;3	32;28;13;8;7;4;3	Acyl-coenzyme A synthetase ACSM3, mitochondrial	ACSM3	7	32	32	32	17	12	12	5	13	6	16	12	14	12	2	16	19	16	9	7	2	7	18	5	16	4	9	10	15	16	6	7	18	15	22	13	22	17	12	12	5	13	6
Q6NUN0;A0A087WTR4	Q6NUN0	9;1	9;1	9;1	Acyl-coenzyme A synthetase ACSM5, mitochondrial	ACSM5	2	9	9	9	6	1	0	1	5	0	2	1	1	2	0	3	5	2	6	4	0	5	2	0	7	2	2	2	0	5	0	0	2	3	5	3	3	6	1	0	1	5	0
Q9NUB1;Q5TF43	Q9NUB1	14;3	14;3	14;3	Acetyl-coenzyme A synthetase 2-like, mitochondrial	ACSS1	2	14	14	14	9	7	5	1	6	3	6	2	3	5	2	5	2	9	3	3	2	2	5	3	3	3	7	0	12	11	1	3	2	2	4	7	5	9	7	5	1	6	3
Q9NR19;F8WCJ4;C9IYL0;C9JY31;F8WDJ9;C9JXD9;C9J7L5	Q9NR19	11;4;4;4;3;3;3	11;4;4;4;3;3;3	7;0;0;0;0;0;0	Acetyl-coenzyme A synthetase, cytoplasmic	ACSS2	7	11	11	7	7	7	2	2	7	1	5	3	3	3	4	3	3	4	3	5	3	2	3	3	4	4	9	1	4	4	4	5	3	3	2	1	4	4	5	2	2	4	1
A0A0B4J1R2;Q9H6R3;H0YII9;F8VZB4	A0A0B4J1R2;Q9H6R3	28;28;1;1	28;28;1;1	28;28;1;1	Acyl-CoA synthetase short-chain family member 3, mitochondrial	ACSS3	4	28	28	28	19	17	9	6	14	4	17	8	8	12	5	1	13	15	9	14	1	3	14	3	12	10	9	0	15	17	10	4	10	12	13	2	8	19	17	9	6	14	4
P62736;F6UVQ4;F6QUT6	P62736	57;23;23	57;23;23	3;3;3	Actin, aortic smooth muscle	ACTA2	3	57	57	3	24	26	43	24	23	35	24	33	30	16	27	29	35	27	26	30	46	21	35	54	30	34	25	34	27	25	35	26	36	33	25	31	40	1	1	2	0	0	1
P60709;G5E9R0;E7EVS6;C9JZR7;C9JUM1;C9JTX5;Q6S8J3	P60709	55;20;20;16;14;13;13	30;8;8;4;2;2;4	2;2;2;2;0;2;0	Actin, cytoplasmic 1;Actin, cytoplasmic 1, N-terminally processed	ACTB	7	55	30	2	26	27	40	29	28	41	26	40	39	26	41	43	38	25	34	41	46	31	37	48	37	36	28	36	26	24	38	45	38	43	38	44	44	1	1	2	2	1	2
Q562R1	Q562R1	15	5	5	Beta-actin-like protein 2	ACTBL2	1	15	5	5	5	9	6	7	10	7	6	7	5	9	6	5	12	6	3	9	9	5	9	10	6	6	7	7	8	7	8	8	9	8	9	8	7	0	3	1	1	3	2
P68032;P68133;A6NL76	P68032;P68133;A6NL76	57;50;32	5;4;4	4;3;3	Actin, alpha cardiac muscle 1;Actin, alpha skeletal muscle	ACTC1;ACTA1	3	57	5	4	23	25	42	24	23	36	23	33	29	16	28	29	34	26	26	29	46	21	34	54	30	32	24	34	26	24	33	28	34	32	25	30	39	0	0	2	0	0	3
P63261;I3L3I0;I3L1U9;J3KT65;K7EM38	P63261;I3L3I0;I3L1U9	55;29;29;20;18	2;2;2;2;2	0;0;0;0;0	Actin, cytoplasmic 2;Actin, cytoplasmic 2, N-terminally processed	ACTG1	5	55	2	0	26	27	40	28	28	41	26	40	39	26	41	43	38	25	34	40	45	30	36	48	37	35	28	36	26	24	37	45	37	42	37	44	44	0	0	0	0	0	0
I3L4N8	I3L4N8	27	1	1		ACTG1	1	27	1	1	13	13	19	14	13	20	13	18	20	12	18	23	17	12	16	19	20	13	17	22	18	15	15	17	12	11	17	20	17	16	17	21	20	0	0	1	1	0	1
I3L3R2	I3L3R2	21	1	1		ACTG1	1	21	1	1	11	11	13	10	10	15	11	13	14	8	14	16	11	11	12	13	17	11	13	16	13	12	12	14	10	10	12	15	11	14	11	13	14	0	0	0	0	0	0
P63267;C9JFL5;F8WB63;B8ZZJ2;F8WCH0	P63267	53;20;15;15;5	1;1;1;1;1	1;1;1;1;1	Actin, gamma-enteric smooth muscle	ACTG2	5	53	1	1	22	24	41	22	23	35	23	32	29	16	27	28	35	24	25	28	44	20	34	50	30	31	24	34	26	24	33	26	34	33	25	31	39	1	1	1	0	0	1
O96019;H7C5S0;C9JQT2;O94805	O96019;H7C5S0	11;6;2;2	11;6;2;2	11;6;2;2	Actin-like protein 6A	ACTL6A	4	11	11	11	3	7	0	3	6	5	7	1	1	5	2	3	1	4	0	8	1	0	2	0	0	3	6	2	6	5	5	1	2	1	0	4	1	3	7	0	3	6	5
P12814;G3V2N5;P35609;Q08043;A0A087WSZ2;G3V5M4;G3V380	P12814	90;24;20;16;11;7;3	56;14;3;1;1;4;3	8;3;1;1;1;3;3	Alpha-actinin-1	ACTN1	7	90	56	8	49	53	67	49	52	51	48	55	45	39	42	42	36	45	27	51	69	25	50	74	37	51	52	41	49	46	56	43	58	52	38	53	61	5	4	5	6	6	4
H9KV75;H7C5W8;H0YJW3;G3V2W4;H0YJ11;G3V2X9;F6THM6;G3V2E8	H9KV75	79;23;22;21;18;10;10;4	2;0;0;0;0;0;0;0	2;0;0;0;0;0;0;0		ACTN1	8	79	2	2	42	48	61	41	45	45	44	49	40	34	37	38	32	40	24	48	62	23	46	68	32	47	45	36	43	41	53	38	54	46	34	47	54	2	2	2	1	2	0
O43707;F5GXS2;H7C144;K7EP19;D6RH00	O43707;F5GXS2	109;59;39;8;1	109;59;39;8;1	60;47;32;3;0	Alpha-actinin-4	ACTN4	5	109	109	60	62	64	79	49	62	62	59	79	75	49	64	70	62	58	62	71	87	32	67	86	67	65	60	63	55	58	72	70	75	86	64	66	86	33	33	47	23	32	37
K7EJH8	K7EJH8	23	3	3		ACTN4	1	23	3	3	14	13	15	11	12	13	12	17	16	9	14	14	15	13	13	15	16	9	17	17	15	15	14	11	13	13	16	16	17	16	17	15	18	1	1	1	1	0	0
Q9NZ32;V9GYX7;G3V524;G3V2Q5;G3V5Y4;F6S9Y6;G3V4K6	Q9NZ32;V9GYX7	7;6;3;3;3;3;1	7;6;3;3;3;3;1	7;6;3;3;3;3;1	Actin-related protein 10	ACTR10	7	7	7	7	5	3	7	2	2	5	3	5	6	0	4	4	5	3	4	6	5	3	5	5	5	6	3	6	5	3	5	6	6	5	4	5	5	5	3	7	2	2	5
R4GMT0;P61163;A0A1B0GVS3	R4GMT0;P61163;A0A1B0GVS3	13;13;8	13;13;8	10;10;5	Alpha-centractin	ACTR1A	3	13	13	10	6	8	6	7	9	4	8	7	6	8	7	4	7	7	5	7	4	3	6	4	5	9	8	6	7	7	7	4	6	3	8	6	4	4	5	4	4	6	2
P42025	P42025	9	6	6	Beta-centractin	ACTR1B	1	9	6	6	6	6	6	6	8	6	7	4	7	5	6	5	4	6	6	6	4	3	5	2	6	6	8	6	8	5	6	6	5	4	5	4	3	4	3	4	3	5	4
P61160;F5H6T1;A0A1B0GWD0;A0A1B0GWH0	P61160;F5H6T1	23;17;3;3	23;17;3;3	23;17;3;3	Actin-related protein 2	ACTR2	4	23	23	23	12	13	12	11	11	15	12	11	13	12	12	14	11	11	10	12	14	9	10	10	12	13	11	12	11	12	15	12	12	12	12	9	12	12	13	12	11	11	15
P61158;B4DXW1;F8WDR7;F8WEW2;F8WE84	P61158;B4DXW1	32;27;5;2;2	32;27;5;2;2	28;23;5;2;2	Actin-related protein 3	ACTR3	5	32	32	28	20	21	13	19	21	18	19	14	15	17	18	15	13	18	11	16	15	4	12	13	12	13	21	14	20	20	19	20	15	14	9	19	14	18	18	12	16	17	17
Q9P1U1;A0A0A0MTI9;H7C4J1;C9IZN3;Q9C0K3	Q9P1U1;A0A0A0MTI9;H7C4J1;C9IZN3;Q9C0K3	6;3;3;3;3	2;1;1;1;1	2;1;1;1;1	Actin-related protein 3B;Actin-related protein 3C	ACTR3B;ACTR3C	5	6	2	2	3	4	2	4	4	2	3	1	2	2	1	1	2	3	3	3	2	0	3	1	3	1	3	2	3	3	2	1	3	2	3	0	2	1	1	1	1	0	1
Q9H9F9	Q9H9F9	2	2	2	Actin-related protein 5	ACTR5	1	2	2	2	0	1	0	1	0	0	1	1	0	0	1	0	0	0	1	2	0	0	1	0	0	0	1	1	0	0	1	1	0	0	1	1	1	0	1	0	1	0	0
F8VP72;F8W043;F8W0Q1;F8W057;Q9GZN1	F8VP72;F8W043;F8W0Q1;F8W057;Q9GZN1	1;1;1;1;1	1;1;1;1;1	1;1;1;1;1	Actin-related protein 6	ACTR6	5	1	1	1	0	1	1	1	0	1	1	1	0	0	1	1	1	0	0	1	1	1	1	0	1	1	1	1	0	1	1	1	0	1	1	1	1	0	1	1	1	0	1
Q9H981	Q9H981	1	1	1	Actin-related protein 8	ACTR8	1	1	1	1	0	0	0	0	0	0	0	0	0	0	0	0	0	0	0	1	0	0	0	0	0	0	0	0	0	0	0	0	0	0	0	0	0	0	0	0	0	0	0
Q03154;A0A1B0GU86;A0A1B0GW23;C9JMV9;A0A1B0GV31;A0A1B0GVA5;C9JYZ0;F8WC59;A0A1B0GTG3;A0A1B0GVZ3;A0A1B0GVG0;A0A1B0GU36;A0A1B0GUT4	Q03154;A0A1B0GU86;A0A1B0GW23;C9JMV9;A0A1B0GV31	42;40;39;36;24;17;16;14;6;3;3;3;1	42;40;39;36;24;17;16;14;6;3;3;3;1	42;40;39;36;24;17;16;14;6;3;3;3;1	Aminoacylase-1	ACY1;ABHD14A-ACY1	13	42	42	42	22	15	28	14	14	4	18	22	25	16	8	6	25	25	24	14	6	11	28	19	26	8	16	7	16	19	12	4	20	24	25	6	31	22	15	28	14	14	4
Q96HD9;E9PRA7	Q96HD9	13;4	13;4	13;4	N-acyl-aromatic-L-amino acid amidohydrolase (carboxylate-forming)	ACY3	2	13	13	13	7	6	7	3	5	1	6	3	5	1	1	1	8	7	6	1	0	2	4	3	8	1	3	0	5	8	0	0	4	5	4	0	7	7	6	7	3	5	1
G3V2U7;P07311	G3V2U7;P07311	3;3	3;3	3;3	Acylphosphatase;Acylphosphatase-1	ACYP1	2	3	3	3	2	1	0	1	0	1	0	1	1	1	1	2	1	2	1	2	3	0	2	2	1	2	1	1	1	0	3	1	1	1	3	0	1	2	1	0	1	0	1
P14621;U3KPX8;U3KQL2;U3KPX1;E9PF46;F8WA34	P14621;U3KPX8;U3KQL2;U3KPX1;E9PF46;F8WA34	8;7;7;4;4;4	8;7;7;4;4;4	8;7;7;4;4;4	Acylphosphatase-2;Acylphosphatase	ACYP2	6	8	8	8	1	1	5	0	1	2	0	3	2	0	1	5	2	1	2	2	5	2	2	6	2	2	1	2	2	2	4	2	4	3	2	3	5	1	1	5	0	1	2
P00813;F5GWI4;F5GXW0;F5GYD4	P00813;F5GWI4;F5GXW0	18;16;10;2	18;16;10;2	18;16;10;2	Adenosine deaminase	ADA	4	18	18	18	3	4	7	7	5	9	3	2	1	5	3	8	0	2	2	2	9	4	1	4	3	4	5	7	1	1	1	17	2	2	3	6	2	3	4	7	7	5	9
O14672;H0YNC5;C9J9B4;H3BS53;H0YK87	O14672	26;3;2;1;1	26;3;2;1;1	26;3;2;1;1	Disintegrin and metalloproteinase domain-containing protein 10	ADAM10	5	26	26	26	14	15	13	12	11	12	17	11	12	12	8	13	9	13	8	16	4	1	10	2	14	9	11	9	14	13	10	5	5	11	3	9	11	14	15	13	12	11	12
P78536	P78536	7	7	7	Disintegrin and metalloproteinase domain-containing protein 17	ADAM17	1	7	7	7	3	3	2	5	1	3	1	2	2	1	2	4	1	3	0	5	1	2	2	0	2	1	2	3	3	2	2	4	1	1	2	1	2	3	3	2	5	1	3
F8WAD8;Q9P0K1;H7C0Q9	F8WAD8;Q9P0K1	3;3;1	3;3;1	3;3;1	Disintegrin and metalloproteinase domain-containing protein 22	ADAM22	3	3	3	3	0	0	1	0	2	0	1	0	0	1	0	0	0	0	0	0	0	0	0	1	0	0	0	0	1	0	0	0	0	0	0	1	1	0	0	1	0	2	0
H0YBG8;Q9UKQ2	H0YBG8;Q9UKQ2	1;1	1;1	1;1	Disintegrin and metalloproteinase domain-containing protein 28	ADAM28	2	1	1	1	0	0	0	0	0	0	0	0	0	0	0	0	0	0	0	0	0	0	0	0	0	1	0	0	0	0	0	1	0	0	0	1	0	0	0	0	0	0	0
Q13443;A0AVL1;F8WC54;A0A0J9YY58;C9J6H5;C9JPM3	Q13443;A0AVL1;F8WC54	20;15;12;3;1;1	20;15;12;3;1;1	20;15;12;3;1;1	Disintegrin and metalloproteinase domain-containing protein 9	ADAM9	6	20	20	20	3	4	3	4	3	10	5	8	5	3	8	15	5	2	3	10	5	5	6	2	3	8	7	6	1	2	9	12	5	5	7	9	3	3	4	3	4	3	10
O15204	O15204	5	5	5	ADAM DEC1	ADAMDEC1	1	5	5	5	0	0	0	0	1	2	0	1	0	4	0	0	0	0	1	0	0	0	0	0	1	0	0	0	0	0	0	0	0	0	1	0	0	0	0	0	0	1	2
Q9UHI8	Q9UHI8	2	2	2	A disintegrin and metalloproteinase with thrombospondin motifs 1	ADAMTS1	1	2	2	2	1	1	0	0	0	1	2	1	1	0	1	0	0	0	1	0	1	1	1	1	1	1	1	1	0	0	1	1	1	1	1	1	1	1	1	0	0	0	1
O75173	O75173	3	3	3	A disintegrin and metalloproteinase with thrombospondin motifs 4	ADAMTS4	1	3	3	3	0	0	0	0	0	1	1	0	0	0	0	0	0	0	0	1	0	0	0	0	0	0	0	0	0	0	0	0	0	0	0	0	0	0	0	0	0	0	1
Q8N6G6	Q8N6G6	8	8	8	ADAMTS-like protein 1	ADAMTSL1	1	8	8	8	0	1	3	0	1	1	2	4	0	0	0	0	0	0	0	0	1	0	0	6	1	0	1	0	2	1	0	3	6	1	0	0	2	0	1	3	0	1	1
B1B0D4;Q86TH1	B1B0D4;Q86TH1	6;6	6;6	6;6	ADAMTS-like protein 2	ADAMTSL2	2	6	6	6	1	4	3	0	0	0	1	2	0	0	0	0	0	0	0	0	3	0	0	1	1	0	2	0	2	0	0	0	2	0	0	0	2	1	4	3	0	0	0
P82987	P82987	3	3	3	ADAMTS-like protein 3	ADAMTSL3	1	3	3	3	0	0	1	0	0	0	0	0	0	1	0	1	0	0	0	0	1	0	0	2	1	0	0	0	0	0	0	1	1	2	0	0	0	0	0	1	0	0	0
Q6UY14	Q6UY14	10	10	10	ADAMTS-like protein 4	ADAMTSL4	1	10	10	10	0	2	2	1	3	4	2	4	2	6	3	0	0	0	1	7	5	0	1	6	0	5	1	1	0	2	5	0	5	3	2	4	0	0	2	2	1	3	4
X6R4H8;Q6ZMM2;A0A087WZI4;A0A087X1N9;A0A087WVY8	X6R4H8;Q6ZMM2;A0A087WZI4	4;4;3;1;1	4;4;3;1;1	4;4;3;1;1	ADAMTS-like protein 5	ADAMTSL5	5	4	4	4	2	3	1	0	0	0	3	1	1	1	0	0	0	3	2	0	0	0	0	0	1	0	0	0	3	3	0	0	1	1	0	0	0	2	3	1	0	0	0
P55265;H0YCK3	P55265;H0YCK3	45;42	45;42	45;42	Double-stranded RNA-specific adenosine deaminase	ADAR	2	45	45	45	12	18	12	16	18	28	15	12	14	9	16	16	11	11	14	19	16	9	12	9	11	21	19	12	13	14	17	24	13	12	10	17	14	12	18	12	16	18	28
Q9BUB4;H3BV89;H3BSM1;H3BU72;H3BP27;H3BP18	Q9BUB4;H3BV89;H3BSM1;H3BU72;H3BP27;H3BP18	2;1;1;1;1;1	2;1;1;1;1;1	2;1;1;1;1;1	tRNA-specific adenosine deaminase 1	ADAT1	6	2	2	2	0	0	0	1	0	1	0	0	0	0	0	0	0	0	0	1	0	0	0	0	0	0	0	0	0	0	0	0	0	0	0	0	0	0	0	0	1	0	1
Q7Z6V5	Q7Z6V5	3	3	3	tRNA-specific adenosine deaminase 2	ADAT2	1	3	3	3	1	0	0	0	1	1	0	0	1	1	1	1	0	0	0	0	0	0	0	0	0	1	1	1	0	0	0	0	0	0	0	0	0	1	0	0	0	1	1
C9JFC1;D6W601;Q96EY9	C9JFC1;D6W601;Q96EY9	1;1;1	1;1;1	1;1;1	Probable inactive tRNA-specific adenosine deaminase-like protein 3	ADAT3	3	1	1	1	0	0	1	0	0	1	0	1	0	0	1	1	0	0	0	1	1	0	1	0	0	1	0	1	0	1	1	1	1	1	0	0	1	0	0	1	0	0	1
Q86TW2;G3V426;F8W9Q8	Q86TW2;G3V426;F8W9Q8	5;4;3	5;4;3	5;4;3	Uncharacterized aarF domain-containing protein kinase 1	ADCK1	3	5	5	5	1	0	0	0	1	0	1	1	0	2	1	0	1	1	0	1	0	1	1	0	0	1	0	0	0	1	0	0	1	0	0	1	0	1	0	0	0	1	0
Q8NI60	Q8NI60	13	13	13	Atypical kinase ADCK3, mitochondrial	ADCK3	1	13	13	13	7	8	5	1	7	6	6	5	7	5	1	4	5	7	7	3	2	2	7	2	8	2	7	5	7	9	2	2	7	7	3	4	7	7	8	5	1	7	6
Q3MIX3;E9PLF3;E9PJ20	Q3MIX3;E9PLF3;E9PJ20	2;1;1	2;1;1	2;1;1	Uncharacterized aarF domain-containing protein kinase 5	ADCK5	3	2	2	2	0	0	0	1	2	0	0	0	0	1	0	0	0	0	0	0	0	0	0	0	0	0	0	0	0	0	0	0	0	0	0	0	0	0	0	0	1	2	0
O95622	O95622	1	1	1	Adenylate cyclase type 5	ADCY5	1	1	1	1	0	0	0	0	0	0	0	0	0	0	0	0	0	0	0	0	0	0	0	0	0	0	0	0	1	0	0	0	0	0	0	0	0	0	0	0	0	0	0
O43306	O43306	1	1	1	Adenylate cyclase type 6	ADCY6	1	1	1	1	1	1	0	1	1	0	0	0	0	0	0	0	0	1	0	0	0	0	0	0	0	0	0	0	1	0	0	0	0	0	0	0	0	1	1	0	1	1	0
O60503;I3NI20;I3L342	O60503	8;2;1	8;2;1	8;2;1	Adenylate cyclase type 9	ADCY9	3	8	8	8	2	3	2	0	0	0	1	1	2	1	2	5	1	2	2	1	0	0	3	0	2	1	3	1	1	2	0	0	1	4	2	1	0	2	3	2	0	0	0
E7EV99;E7ENY0;P35611;H0Y9H2;A0A0A0MSR2;D6RF25;D6RJE2;D6RAH3;H0YG19;H0YFD8	E7EV99;E7ENY0;P35611;H0Y9H2;A0A0A0MSR2	32;32;32;21;16;9;8;8;3;2	32;32;32;21;16;9;8;8;3;2	31;31;31;20;15;9;8;8;3;2	Alpha-adducin	ADD1	10	32	32	31	15	12	14	9	13	11	14	13	16	6	6	12	19	14	14	17	12	10	18	15	16	12	11	12	15	13	11	15	16	17	14	3	17	14	11	13	8	12	10
P35612;C9J080;A0A1C7CYY0;C9JTM0;C9J299	P35612	12;3;3;3;1	11;3;3;3;1	11;3;3;3;1	Beta-adducin	ADD2	5	12	11	11	3	2	2	4	1	4	2	2	2	2	2	4	1	2	2	2	3	7	2	1	2	3	3	7	2	2	2	1	1	1	5	2	2	2	1	1	3	0	3
Q9UEY8	Q9UEY8	34	34	34	Gamma-adducin	ADD3	1	34	34	34	19	15	14	15	13	6	17	15	15	7	9	10	17	16	16	15	8	7	17	11	17	13	13	14	14	16	9	8	15	16	8	5	14	19	15	14	15	13	6
H3BRU4;Q86Y34;F8W8F7	H3BRU4;Q86Y34;F8W8F7	2;2;1	2;2;1	2;2;1	Probable G-protein coupled receptor 97	ADGRG3;GPR97	3	2	2	2	0	0	0	2	1	0	0	0	0	0	0	0	0	0	0	0	0	0	0	0	0	0	0	0	0	0	0	0	0	0	0	0	0	0	0	0	2	1	0
F5H2L1;Q86SQ4	F5H2L1;Q86SQ4	1;1	1;1	1;1	G-protein coupled receptor 126	ADGRG6;GPR126	2	1	1	1	1	1	0	0	0	1	1	0	0	0	0	1	0	0	0	1	0	0	0	0	0	1	1	1	0	0	1	1	1	0	0	0	0	1	1	0	0	0	1
B1ALU1;B1ALU3;O95490;H0Y5C0	B1ALU1;B1ALU3;O95490;H0Y5C0	3;3;3;2	3;3;3;2	3;3;3;2	Latrophilin-2	ADGRL2;LPHN2	4	3	3	3	0	1	1	0	0	0	1	1	0	1	2	1	1	0	1	0	0	0	1	0	1	0	0	1	0	1	0	0	0	0	1	1	1	0	1	1	0	0	0
H0Y9K5;E7EMR3;E7ES20;E7ENK1;E7ESV6;E7EUP0;E7EX52;E7EN28;E9PBG4;E7EW95;E7EVD6;E7ETE3;E7EUW2;Q9HAR2	H0Y9K5;E7EMR3;E7ES20;E7ENK1;E7ESV6;E7EUP0;E7EX52;E7EN28;E9PBG4;E7EW95;E7EVD6;E7ETE3;E7EUW2;Q9HAR2	1;1;1;1;1;1;1;1;1;1;1;1;1;1	1;1;1;1;1;1;1;1;1;1;1;1;1;1	1;1;1;1;1;1;1;1;1;1;1;1;1;1	Latrophilin-3	ADGRL3;LPHN3	14	1	1	1	0	0	0	0	0	0	0	0	0	0	0	0	0	0	0	0	0	0	0	1	0	0	0	0	0	0	0	0	0	0	0	0	0	0	0	0	0	0	0
P00325;V9HW50;D6RHZ6;D6RIB1;D6R9K8	P00325;V9HW50;D6RHZ6	32;31;27;1;1	32;31;27;1;1	11;10;6;0;0	Alcohol dehydrogenase 1B	ADH1B;HEL-S-117	5	32	32	11	15	15	27	7	6	1	14	22	19	3	16	1	23	15	16	16	28	1	21	27	19	10	14	9	14	13	17	2	25	22	0	0	27	4	4	9	2	1	0
P00326;A0A087WU81;A0A087WUC4	P00326	23;11;8	7;2;2	3;1;1	Alcohol dehydrogenase 1C	ADH1C	3	23	7	3	11	9	20	6	2	0	10	13	9	3	9	1	17	9	8	9	14	1	17	14	12	7	8	4	10	9	8	5	15	17	1	1	20	2	0	3	1	0	0
A0A0D9SFB5;P08319;H0Y9N0	A0A0D9SFB5;P08319;H0Y9N0	3;3;2	2;2;1	2;2;1	Alcohol dehydrogenase 4	ADH4	3	3	2	2	1	1	1	0	1	0	1	3	1	0	1	0	1	1	1	1	1	0	1	1	1	1	1	0	1	1	1	0	2	1	0	1	1	0	0	0	0	0	0
P11766;H0YAG8;D6RFE4;D6R9G2;D6RAY0	P11766	27;11;9;5;4	27;11;9;5;4	27;11;9;5;4	Alcohol dehydrogenase class-3	ADH5	5	27	27	27	10	9	18	9	10	15	9	15	16	11	13	13	18	10	17	15	13	6	14	19	16	10	9	12	10	11	9	11	14	16	13	10	17	10	9	18	9	10	15
A0A0A0MS56;P28332;Q8IUN7;D6RH17;D6RDN5;H0Y8U2	A0A0A0MS56;P28332;Q8IUN7;D6RH17	15;14;12;11;4;1	15;14;12;11;4;1	15;14;12;11;4;1	Alcohol dehydrogenase 6	ADH6	6	15	15	15	8	6	3	1	1	3	6	4	8	3	1	1	10	8	9	1	0	2	8	6	10	1	6	2	5	8	0	0	6	10	3	0	8	8	6	3	1	1	3
Q8IWW8;E5RFL4;B4DV11;B4DFI7	Q8IWW8	10;3;3;3	10;3;3;3	10;3;3;3	Hydroxyacid-oxoacid transhydrogenase, mitochondrial	ADHFE1	4	10	10	10	4	2	4	0	2	0	2	4	2	5	1	1	3	6	2	2	0	0	6	0	3	0	1	0	5	6	1	0	2	4	1	2	3	4	2	4	0	2	0
Q9BV57;A0A0G2JQN5;H7C382	Q9BV57;A0A0G2JQN5	12;6;2	12;6;2	12;6;2	1,2-dihydroxy-3-keto-5-methylthiopentene dioxygenase	ADI1	3	12	12	12	3	4	4	2	7	4	4	3	6	4	1	5	2	4	4	3	1	2	6	2	6	2	6	5	4	4	3	4	4	3	5	3	1	3	4	4	2	7	4
F8W782;C9J0W7;C9JNM5;Q96A54	F8W782;C9J0W7;C9JNM5;Q96A54	1;1;1;1	1;1;1;1	1;1;1;1	Adiponectin receptor protein 1	ADIPOR1	4	1	1	1	1	0	0	0	0	1	1	0	0	0	0	0	0	0	0	0	0	0	0	0	1	0	1	0	1	1	0	0	0	0	0	0	0	1	0	0	0	0	1
Q15847	Q15847	7	7	6	Adipogenesis regulatory factor	ADIRF	1	7	7	6	2	2	5	1	2	1	2	5	5	2	4	3	3	2	4	4	5	5	2	6	6	2	2	4	2	2	2	2	3	5	2	4	6	2	2	5	1	2	1
P55263	P55263	15	15	15	Adenosine kinase	ADK	1	15	15	15	9	8	5	7	5	4	8	3	3	8	5	5	8	6	2	7	2	2	5	0	3	6	9	4	7	8	5	2	5	4	7	4	3	9	8	5	7	5	4
Q9H2P0;E9PQK8	Q9H2P0	24;8	24;8	24;8	Activity-dependent neuroprotector homeobox protein	ADNP	2	24	24	24	4	5	8	4	8	17	4	6	6	4	12	10	4	5	6	15	5	1	4	3	6	12	10	7	3	1	16	12	5	5	6	9	8	4	5	8	4	8	17
H0YLN6;H0YM09;Q6IQ32	H0YLN6;H0YM09;Q6IQ32	1;1;1	1;1;1	1;1;1	ADNP homeobox protein 2	ADNP2	3	1	1	1	0	0	1	0	0	1	0	0	0	0	0	1	0	0	0	0	0	0	0	0	0	0	0	0	0	0	0	0	0	0	0	0	0	0	0	1	0	0	1
Q96SZ5	Q96SZ5	5	5	5	2-aminoethanethiol dioxygenase	ADO	1	5	5	5	1	1	1	0	0	2	1	1	1	0	2	0	1	1	1	2	1	1	1	2	1	2	1	1	0	2	1	2	2	3	0	2	1	1	1	1	0	0	2
Q9BRR6;H3BRS6;H3BU35	Q9BRR6	5;2;1	5;2;1	5;2;1	ADP-dependent glucokinase	ADPGK	3	5	5	5	3	3	0	3	4	1	4	1	1	1	1	1	0	3	0	0	0	1	0	0	1	1	2	0	4	2	3	1	1	0	2	1	0	3	3	0	3	4	1
C9JZW7;P54922	C9JZW7;P54922	2;2	2;2	2;2	[Protein ADP-ribosylarginine] hydrolase	ADPRH	2	2	2	2	0	1	0	1	1	0	1	0	0	1	0	0	0	1	0	0	0	0	0	0	0	0	1	0	1	1	0	0	0	0	0	1	0	0	1	0	1	1	0
Q9NX46	Q9NX46	13	13	13	Poly(ADP-ribose) glycohydrolase ARH3	ADPRHL2	1	13	13	13	11	9	6	8	11	5	9	8	8	7	8	8	8	8	6	9	8	6	6	5	7	6	9	8	7	8	10	8	8	5	9	7	7	11	9	6	8	11	5
P25098;E9PRV7;P35626;Q8N433	P25098;E9PRV7	8;4;3;1	8;4;3;1	8;4;3;1	Beta-adrenergic receptor kinase 1	ADRBK1	4	8	8	8	2	3	2	4	1	1	3	0	0	0	1	2	1	2	0	1	3	0	2	1	0	0	2	1	2	1	0	2	1	0	1	0	1	2	3	2	4	1	1
Q16186;A0A087WX59;A0A087WUX6	Q16186;A0A087WX59	11;7;4	11;7;4	11;7;4	Proteasomal ubiquitin receptor ADRM1	ADRM1	3	11	11	11	2	2	4	2	3	5	2	2	3	1	3	5	4	1	2	6	3	2	4	3	3	3	3	5	1	1	4	5	4	6	3	3	6	2	2	4	2	3	5
A0A1B0GWJ0;A0A1B0GTJ7;P30566;A0A0A6YY92;A0A1B0GTG9;A0A1B0GWF8;A0A096LNY5;A0A096LNY6;A0A096LNY4;B4DEP1;A0A096LP72;A0A1W2PRX2;A0A096LPA2;V9GY96;A0A096LP76;A0A096LP92	A0A1B0GWJ0;A0A1B0GTJ7;P30566;A0A0A6YY92;A0A1B0GTG9;A0A1B0GWF8;A0A096LNY5;A0A096LNY6	15;15;15;14;11;11;8;8;7;6;6;4;3;2;2;1	15;15;15;14;11;11;8;8;7;6;6;4;3;2;2;1	15;15;15;14;11;11;8;8;7;6;6;4;3;2;2;1	Adenylosuccinate lyase	ADSL	16	15	15	15	5	4	4	4	7	6	6	3	3	6	3	2	5	3	1	4	2	2	3	3	3	3	4	6	3	3	3	2	2	3	4	3	2	5	4	4	4	7	6
P30520	P30520	14	14	14	Adenylosuccinate synthetase isozyme 2	ADSS	1	14	14	14	8	7	9	8	9	8	8	8	6	6	7	5	7	7	5	9	9	4	8	5	6	7	7	7	7	7	8	9	6	6	6	10	7	8	7	9	8	9	8
Q8N142;G3V5D8;S4R2Z1;G3V2N1	Q8N142	8;1;1;1	8;1;1;1	8;1;1;1	Adenylosuccinate synthetase isozyme 1	ADSSL1	4	8	8	8	3	4	2	2	4	0	4	2	5	5	0	0	5	5	2	0	1	1	4	2	3	0	6	0	2	5	1	0	1	1	3	2	0	3	4	2	2	4	0
Q8IUX7;H7C3D7;H7C4B5;H7C391;H7C1J5;H7C0W8;C9JLQ8	Q8IUX7	22;2;1;1;1;1;1	22;2;1;1;1;1;1	21;2;1;1;1;0;1	Adipocyte enhancer-binding protein 1	AEBP1	7	22	22	21	10	14	8	12	6	8	10	4	6	0	1	3	6	11	5	3	13	1	4	11	3	9	11	4	12	11	2	12	7	6	1	2	8	10	14	8	12	6	8
Q08117;K7ELQ8;K7EQH5;K7ELE3	Q08117;K7ELQ8;K7EQH5;K7ELE3	2;1;1;1	2;1;1;1	2;1;1;1	Amino-terminal enhancer of split	AES	4	2	2	2	0	0	0	0	0	0	0	0	0	0	0	0	0	0	0	0	0	0	0	0	0	1	1	0	0	0	0	0	0	1	0	1	0	0	0	0	0	0	0
Q8N556	Q8N556	5	5	5	Actin filament-associated protein 1	AFAP1	1	5	5	5	1	2	1	2	0	1	1	0	0	1	2	2	0	1	1	1	2	0	0	2	1	0	1	1	1	1	2	0	1	0	0	0	0	1	2	1	2	0	1
Q8TED9	Q8TED9	2	2	2	Actin filament-associated protein 1-like 1	AFAP1L1	1	2	2	2	0	0	0	0	0	1	0	0	0	0	0	0	0	0	0	0	0	0	0	0	0	0	0	0	0	0	0	0	0	0	0	2	0	0	0	0	0	0	1
Q8N4X5;F6QUH3	Q8N4X5	23;10	23;10	23;10	Actin filament-associated protein 1-like 2	AFAP1L2	2	23	23	23	8	9	14	1	2	5	7	7	12	0	4	7	9	7	5	2	4	0	14	5	7	1	2	2	11	3	1	14	9	6	0	1	13	8	9	14	1	2	5
Q9UHB7;H7C319;C9JCE0	Q9UHB7	12;2;1	12;2;1	12;2;1	AF4/FMR2 family member 4	AFF4	3	12	12	12	0	0	0	2	1	5	0	0	1	1	4	2	1	1	1	4	0	0	0	0	1	1	2	2	2	1	4	2	0	3	3	0	0	0	0	0	2	1	5
Q9Y4W6;K7EP56	Q9Y4W6	32;2	31;2	31;2	AFG3-like protein 2	AFG3L2	2	32	31	31	15	13	16	8	14	16	14	19	18	15	12	15	20	15	16	23	12	14	17	8	20	12	12	14	13	13	15	13	16	17	18	19	20	14	12	15	8	13	15
P43652;CON__REFSEQ:XP_585019	P43652	28;2	28;2	28;2	Afamin	AFM	2	28	28	28	15	8	11	10	6	8	11	9	9	9	5	6	13	11	18	9	13	11	7	12	9	11	9	6	12	10	6	14	17	12	15	6	18	15	8	11	10	6	8
Q63HM1;K7EK09;K7EMM5;K7EMI4;W4VSQ7;K7EQK5;K7EPF8;K7EIX3;K7ELV9	Q63HM1;K7EK09;K7EMM5;K7EMI4	10;6;6;6;4;4;4;4;1	10;6;6;6;4;4;4;4;1	10;6;6;6;4;4;4;4;1	Kynurenine formamidase	AFMID	9	10	10	10	4	4	2	0	2	0	3	1	3	1	0	2	6	2	0	2	0	0	5	0	3	0	1	0	2	5	0	2	2	5	3	1	4	4	4	2	0	2	0
Q6ULP2;B8ZZI9;A0A0U1RR74;A0A0A0MSN6	Q6ULP2;B8ZZI9	18;12;6;2	18;12;6;2	18;12;6;2	Aftiphilin	AFTPH	4	18	18	18	7	4	4	2	6	5	5	6	7	1	9	7	7	7	7	8	4	2	9	2	10	8	10	8	2	8	10	5	6	10	7	5	9	7	4	4	2	6	5
P20933;H0Y9C7;H0Y8L9	P20933	7;3;2	7;3;2	7;3;2	N(4)-(beta-N-acetylglucosaminyl)-L-asparaginase;Glycosylasparaginase alpha chain;Glycosylasparaginase beta chain	AGA	3	7	7	7	3	3	2	4	4	2	4	3	2	4	3	3	4	3	2	5	3	3	2	2	2	2	3	3	2	3	3	3	3	2	3	3	5	3	3	2	4	4	2
P52594;B8ZZY2;C9J2I0	P52594;B8ZZY2;C9J2I0	13;11;9	13;11;9	12;10;8	Arf-GAP domain and FG repeat-containing protein 1	AGFG1	3	13	13	12	7	7	6	6	7	8	6	6	5	6	9	6	6	7	5	7	4	3	6	2	6	6	9	9	4	6	8	7	7	6	3	7	8	7	7	6	6	7	8
O95081;A0A0C4DG34	O95081;A0A0C4DG34	8;7	7;6	7;6	Arf-GAP domain and FG repeat-containing protein 2	AGFG2	2	8	7	7	1	2	2	0	1	2	1	3	1	2	1	2	3	2	1	5	2	0	1	2	1	1	1	1	2	2	3	6	4	2	0	1	4	1	2	2	0	1	2
Q8N302	Q8N302	2	2	2	Angiogenic factor with G patch and FHA domains 1	AGGF1	1	2	2	2	0	0	0	0	0	1	0	0	0	0	0	0	1	0	0	0	0	0	0	0	0	0	0	0	0	0	0	0	0	0	0	0	0	0	0	0	0	0	1
Q53H12;E9PC15;E9PG39;A0A0G2JLG5;A0A0G2JLD0;F8WDD1	Q53H12;E9PC15;E9PG39;A0A0G2JLG5	21;20;14;11;4;1	21;20;14;11;4;1	21;20;14;11;4;1	Acylglycerol kinase, mitochondrial	AGK	6	21	21	21	11	7	7	5	11	10	12	7	7	13	4	9	7	10	3	10	3	3	8	1	9	7	11	10	9	12	9	5	7	5	5	9	8	11	7	7	5	11	10
P35573;A0A1C7CYW1	P35573	27;1	27;1	27;1	Glycogen debranching enzyme;4-alpha-glucanotransferase;Amylo-alpha-1,6-glucosidase	AGL	2	27	27	27	14	17	2	9	15	4	14	7	6	19	8	6	6	15	2	10	3	4	7	2	5	10	15	7	17	18	16	2	7	5	5	6	6	14	17	2	9	15	4
Q9BSE5	Q9BSE5	22	22	22	Agmatinase, mitochondrial	AGMAT	1	22	22	22	11	9	5	2	10	3	8	13	17	8	2	7	17	12	13	5	4	8	14	7	15	5	6	3	8	9	4	7	12	17	14	8	18	11	9	5	2	10	3
Q9UL18;Q5TA58;A0A0U1RQZ8	Q9UL18;Q5TA58	15;13;1	11;9;1	7;5;1	Protein argonaute-1;Protein argonaute	AGO1	3	15	11	7	4	4	3	3	6	4	7	3	1	6	3	3	2	7	2	10	2	2	3	2	3	6	8	4	6	8	7	3	4	4	1	2	3	2	2	1	2	3	1
Q9UKV8;E5RJY2	Q9UKV8	16;2	16;2	12;2	Protein argonaute-2	AGO2	2	16	16	12	4	6	2	2	7	3	6	2	0	7	3	4	2	3	1	5	3	1	4	2	2	4	7	3	3	4	8	3	3	2	2	1	1	2	4	0	1	4	0
Q9H9G7;Q5TA56;A0A0U1RR19	Q9H9G7	11;2;1	4;2;1	3;2;1	Protein argonaute-3	AGO3	3	11	4	3	3	3	2	2	4	3	5	1	0	3	2	3	2	3	1	7	2	2	3	1	2	5	5	3	4	6	6	3	4	2	2	1	3	1	1	0	1	1	0
Q99943	Q99943	3	3	3	1-acyl-sn-glycerol-3-phosphate acyltransferase alpha	AGPAT1	1	3	3	3	1	1	1	1	2	1	1	1	1	0	1	1	1	2	1	1	2	0	1	1	1	1	2	1	1	2	1	1	2	1	0	1	1	1	1	1	1	2	1
O15120	O15120	1	1	1	1-acyl-sn-glycerol-3-phosphate acyltransferase beta	AGPAT2	1	1	1	1	0	0	0	0	0	0	0	0	0	0	0	0	0	0	0	1	0	0	1	0	0	1	1	0	0	0	1	0	1	0	0	1	1	0	0	0	0	0	0
Q9NRZ7;C9JL26	Q9NRZ7	7;2	7;2	7;2	1-acyl-sn-glycerol-3-phosphate acyltransferase gamma	AGPAT3	2	7	7	7	4	3	0	2	4	1	6	2	3	4	1	0	5	6	1	1	0	0	2	0	1	0	4	0	3	5	1	1	1	2	1	0	1	4	3	0	2	4	1
Q9NUQ2;H0YC22	Q9NUQ2	5;1	5;1	5;1	1-acyl-sn-glycerol-3-phosphate acyltransferase epsilon	AGPAT5	2	5	5	5	3	2	1	2	2	3	2	2	2	2	0	1	3	3	2	0	1	2	2	0	1	1	3	1	2	3	1	0	2	2	0	2	0	3	2	1	2	2	3
Q53EU6	Q53EU6	5	5	5	Glycerol-3-phosphate acyltransferase 3	AGPAT9	1	5	5	5	3	2	1	1	0	1	2	1	2	0	0	0	2	3	2	1	0	0	4	0	3	1	1	1	2	3	0	1	1	2	1	0	1	3	2	1	1	0	1
O00116;A0A1B0GWA2;B8ZZ81	O00116;A0A1B0GWA2	21;15;6	21;15;6	21;15;6	Alkyldihydroxyacetonephosphate synthase, peroxisomal	AGPS	3	21	21	21	12	12	5	10	13	13	10	8	8	12	11	11	10	10	7	12	2	8	8	4	9	10	13	9	10	10	13	12	10	8	13	10	8	12	12	5	10	13	13
O95994	O95994	10	10	4	Anterior gradient protein 2 homolog	AGR2	1	10	10	4	4	3	2	0	0	2	3	4	1	0	3	0	3	2	1	1	1	0	6	1	2	2	1	0	1	3	5	10	6	3	0	0	4	2	2	1	0	0	1
Q8TD06;H7C040;B5MC62	Q8TD06;H7C040;B5MC62	7;6;6	6;5;5	6;5;5	Anterior gradient protein 3 homolog	AGR3	3	7	6	6	1	3	1	0	0	1	2	1	2	1	2	0	1	1	1	5	0	0	2	0	1	2	2	0	1	2	6	1	1	1	0	0	2	0	2	0	0	0	0
O00468;A0A087X208;H0Y5U1	O00468;A0A087X208	83;76;9	83;76;9	83;76;9	Agrin;Agrin N-terminal 110 kDa subunit;Agrin C-terminal 110 kDa subunit;Agrin C-terminal 90 kDa fragment;Agrin C-terminal 22 kDa fragment	AGRN	3	83	83	83	53	51	58	31	46	51	49	56	45	47	52	55	47	41	43	39	48	36	55	32	52	50	41	56	47	43	49	45	63	50	57	35	62	53	51	58	31	46	51
P01019	P01019	8	8	8	Angiotensinogen;Angiotensin-1;Angiotensin-2;Angiotensin-3;Angiotensin-4;Angiotensin 1-9;Angiotensin 1-7;Angiotensin 1-5;Angiotensin 1-4	AGT	1	8	8	8	7	7	3	5	5	3	6	4	3	5	3	3	3	7	5	3	3	2	3	3	3	3	7	3	7	7	3	4	4	5	4	3	3	7	7	3	5	5	3
J3KNS1;Q9UPW5	J3KNS1;Q9UPW5	3;3	3;3	3;3	Cytosolic carboxypeptidase 1	AGTPBP1	2	3	3	3	0	0	1	0	0	1	0	0	0	0	2	0	0	0	1	1	0	0	0	0	0	1	0	0	0	0	0	1	0	1	0	0	0	0	0	1	0	0	1
Q6RW13	Q6RW13	1	1	1	Type-1 angiotensin II receptor-associated protein	AGTRAP	1	1	1	1	1	1	1	1	1	1	1	1	1	1	1	1	1	1	1	1	1	0	1	0	1	0	1	1	1	1	1	1	1	1	1	1	1	1	1	1	1	1	1
P21549	P21549	2	2	2	Serine--pyruvate aminotransferase	AGXT	1	2	2	2	0	0	0	0	1	0	1	0	0	0	0	0	1	2	0	0	0	0	1	0	1	0	0	0	0	1	0	0	0	1	0	0	2	0	0	0	0	1	0
Q9BYV1	Q9BYV1	23	23	23	Alanine--glyoxylate aminotransferase 2, mitochondrial	AGXT2	1	23	23	23	12	6	0	2	2	6	12	11	16	9	0	0	15	13	11	0	0	10	13	0	15	0	2	1	2	13	0	4	9	12	11	11	11	12	6	0	2	2	6
Q8WYP5;H7C4S1	Q8WYP5	33;3	33;3	33;3	Protein ELYS	AHCTF1	2	33	33	33	6	9	7	5	3	17	6	5	6	3	15	16	4	4	8	11	5	4	3	1	13	11	10	13	2	4	14	14	4	7	3	11	6	6	9	7	5	3	17
P23526	P23526	28	28	28	Adenosylhomocysteinase	AHCY	1	28	28	28	10	13	18	12	11	18	10	14	19	8	12	14	17	11	12	11	9	5	18	13	17	11	9	11	10	12	11	17	17	17	13	16	15	10	13	18	12	11	18
O43865	O43865	23	23	15	Putative adenosylhomocysteinase 2	AHCYL1	1	23	23	15	15	17	15	12	11	11	12	14	14	10	16	13	11	14	9	15	8	6	16	9	15	15	13	16	13	13	17	12	13	15	11	12	13	10	10	10	7	7	8
Q96HN2;H0Y8B3;C9K0S0	Q96HN2;H0Y8B3	16;12;2	8;4;2	8;4;2	Putative adenosylhomocysteinase 3;Adenosylhomocysteinase	AHCYL2	3	16	8	8	10	11	9	7	7	6	10	10	11	5	10	8	9	11	7	10	5	5	11	6	9	10	9	10	9	11	10	8	11	11	8	9	9	5	4	4	2	3	3
Q5TGY3	Q5TGY3	2	2	2	AT-hook DNA-binding motif-containing protein 1	AHDC1	1	2	2	2	0	0	1	0	0	0	0	0	0	0	0	0	0	0	0	0	0	0	0	0	0	0	0	0	0	0	0	0	0	0	0	1	0	0	0	1	0	0	0
Q09666;E9PLK4;E9PKR9;E9PJZ0;E9PJC6;E9PQE3	Q09666	572;8;7;6;6;5	572;8;7;6;6;5	572;8;7;6;6;5	Neuroblast differentiation-associated protein AHNAK	AHNAK	6	572	572	572	245	256	378	221	259	288	224	320	293	204	372	439	245	233	219	421	319	184	283	362	279	383	261	380	229	207	392	250	344	274	189	289	324	245	256	378	221	259	288
Q8IVF2	Q8IVF2	176	176	176	Protein AHNAK2	AHNAK2	1	176	176	176	7	6	15	25	24	48	15	5	7	55	66	17	5	16	8	80	15	49	1	25	9	14	118	10	10	12	97	67	10	4	12	106	5	7	6	15	25	24	48
P35869;A0A1B0GVI7	P35869;A0A1B0GVI7	7;5	7;5	7;5	Aryl hydrocarbon receptor	AHR	2	7	7	7	0	0	1	2	1	1	1	2	0	0	3	3	0	0	1	5	2	1	1	1	1	3	3	2	0	0	4	3	0	1	1	0	1	0	0	1	2	1	1
O95433;G3V438;H0YJG7;H0YJ63;G3V3W9;H0YJU2	O95433;G3V438;H0YJG7	14;9;9;4;4;4	14;9;9;4;4;4	14;9;9;4;4;4	Activator of 90 kDa heat shock protein ATPase homolog 1	AHSA1	6	14	14	14	8	7	1	6	7	2	8	0	0	7	2	2	4	7	0	4	0	0	4	1	0	2	8	2	5	4	2	2	2	2	3	2	1	8	7	1	6	7	2
P02765;C9JV77;CON__P12763	P02765;C9JV77	16;15;1	16;15;1	16;15;1	Alpha-2-HS-glycoprotein;Alpha-2-HS-glycoprotein chain A;Alpha-2-HS-glycoprotein chain B	AHSG	3	16	16	16	5	7	12	4	6	11	5	12	11	5	8	8	9	6	15	9	11	11	6	13	13	8	5	13	5	7	8	13	9	14	7	7	15	5	7	12	4	6	11
Q9NZD4	Q9NZD4	2	2	2	Alpha-hemoglobin-stabilizing protein	AHSP	1	2	2	2	1	0	0	0	0	0	1	0	0	1	0	0	0	1	0	0	1	2	0	0	0	1	1	1	1	0	0	0	0	0	1	0	0	1	0	0	0	0	0
Q96BJ3	Q96BJ3	10	10	10	Axin interactor, dorsalization-associated protein	AIDA	1	10	10	10	5	7	5	4	4	5	5	5	4	5	5	6	5	4	4	5	4	3	5	5	6	5	7	5	4	5	6	6	5	5	5	3	5	5	7	5	4	4	5
Q5STX8;P55008	Q5STX8;P55008	10;10	10;10	10;10	Allograft inflammatory factor 1	AIF1	2	10	10	10	4	4	3	4	4	5	5	3	4	1	6	6	6	4	3	9	7	3	5	3	5	6	5	5	3	3	7	8	6	4	4	5	4	4	4	3	4	4	5
Q9BQI0;A6PVM9;Q5JUP3	Q9BQI0;A6PVM9;Q5JUP3	10;5;5	10;5;5	10;5;5	Allograft inflammatory factor 1-like	AIF1L	3	10	10	10	5	4	6	1	2	2	2	2	3	0	3	1	6	5	2	5	1	2	4	2	5	4	4	2	4	3	6	2	3	4	1	1	5	5	4	6	1	2	2
O95831;E9PMA0	O95831	58;26	58;26	58;26	Apoptosis-inducing factor 1, mitochondrial	AIFM1	2	58	58	58	25	23	28	14	29	24	22	33	41	27	27	36	35	25	40	36	28	33	36	22	44	29	21	29	16	25	29	29	32	43	36	40	39	25	23	28	14	29	24
Q9BRQ8	Q9BRQ8	2	2	2	Apoptosis-inducing factor 2	AIFM2	1	2	2	2	1	1	0	0	1	0	1	0	0	0	0	0	0	2	0	0	0	0	0	0	0	0	0	0	1	0	0	0	0	0	0	1	0	1	1	0	0	1	0
A0A0J9YWL0;Q9Y4K1;Q96QW7	A0A0J9YWL0;Q9Y4K1	27;25;3	27;25;3	27;25;3	Absent in melanoma 1 protein	AIM1	3	27	27	27	2	8	8	1	14	1	9	7	5	1	11	8	10	7	4	17	4	0	11	1	6	14	4	0	12	3	15	7	6	5	11	1	11	2	8	8	1	14	1
Q12904;D6R937	Q12904	25;9	25;9	25;9	Aminoacyl tRNA synthase complex-interacting multifunctional protein 1;Endothelial monocyte-activating polypeptide 2	AIMP1	2	25	25	25	16	15	14	12	15	11	14	12	11	14	11	13	16	14	7	18	12	10	15	9	10	14	16	9	12	13	14	16	13	13	12	10	14	16	15	14	12	15	11
Q13155;A8MU58;F8W950	Q13155;A8MU58;F8W950	9;6;6	9;6;6	9;6;6	Aminoacyl tRNA synthase complex-interacting multifunctional protein 2	AIMP2	3	9	9	9	4	4	4	4	6	5	6	5	4	4	4	5	6	4	3	7	4	3	6	3	2	6	3	4	4	5	7	5	6	3	5	6	6	4	4	4	4	6	5
O00170;E9PMH2;V9GYQ3	O00170;E9PMH2	18;14;6	18;14;6	18;14;6	AH receptor-interacting protein	AIP	3	18	18	18	9	11	11	7	7	14	10	11	12	8	13	13	8	11	10	12	11	5	10	9	11	13	10	10	11	9	13	10	8	10	12	11	11	9	11	11	7	7	14
Q96IF1;G3V5F5;G3V481;H0YJL9	Q96IF1	7;2;2;2	7;2;2;2	7;2;2;2	LIM domain-containing protein ajuba	AJUBA	4	7	7	7	0	1	0	1	2	1	0	0	1	1	1	3	0	0	0	2	1	0	0	0	0	1	1	2	0	0	1	1	0	1	2	1	1	0	1	0	1	2	1
Q5T9B7;P00568;H0Y4J6;H0YID2	Q5T9B7;P00568;H0Y4J6	18;18;12;6	18;18;12;6	17;17;11;5	Adenylate kinase isoenzyme 1	AK1	4	18	18	17	6	8	12	6	6	10	8	12	12	8	11	10	12	7	11	15	11	9	12	12	10	11	7	12	7	8	11	12	11	12	10	11	14	5	7	11	5	5	9
P54819;F8W1A4;F8VY04;F8VZG5;G3V213;F8VPP1	P54819;F8W1A4;F8VY04;F8VZG5	32;31;23;20;14;4	32;31;23;20;14;4	32;31;23;20;14;4	Adenylate kinase 2, mitochondrial;Adenylate kinase 2, mitochondrial, N-terminally processed;Adenylate kinase 2, mitochondrial	AK2	6	32	32	32	18	16	18	13	21	16	16	17	19	21	11	19	18	18	22	16	15	16	20	12	23	15	13	21	14	18	13	17	16	21	17	19	21	18	16	18	13	21	16
Q9UIJ7	Q9UIJ7	22	22	22	GTP:AMP phosphotransferase AK3, mitochondrial	AK3	1	22	22	22	9	9	13	9	8	7	10	15	13	9	11	8	16	9	12	11	10	8	17	11	13	10	7	11	7	8	10	12	14	15	14	14	17	9	9	13	9	8	7
P27144;D3DQ64	P27144;D3DQ64	27;20	27;20	27;20	Adenylate kinase 4, mitochondrial	AK4	2	27	27	27	14	6	6	5	14	10	9	14	19	11	6	13	17	13	20	14	9	9	17	9	19	10	7	15	8	10	10	10	15	23	16	12	20	14	6	6	5	14	10
Q9Y6K8;E9PIS7;E9PQQ8	Q9Y6K8	6;1;1	5;1;1	5;1;1	Adenylate kinase isoenzyme 5	AK5	3	6	5	5	1	1	1	2	1	1	1	1	1	1	1	1	1	1	1	1	1	1	1	1	1	1	1	6	1	1	1	1	1	1	1	1	1	0	0	0	1	0	0
Q96M32;G3V365;H0YIY5	Q96M32;G3V365;H0YIY5	2;1;1	2;1;1	2;1;1	Adenylate kinase 7	AK7	3	2	2	2	0	0	0	0	0	0	0	0	0	1	1	0	0	0	0	0	0	0	0	0	0	1	0	1	1	0	1	0	0	0	0	0	0	0	0	0	0	0	0
Q92667;I3L0W0;I3L2A2;I3L2N7;I3L0K6;I3L3K1;I3L364	Q92667	18;7;6;6;3;2;2	18;7;6;6;3;2;2	18;7;6;6;3;2;2	A-kinase anchor protein 1, mitochondrial	AKAP1	7	18	18	18	7	7	8	6	7	13	8	10	6	4	12	10	6	9	6	10	6	5	9	4	8	10	9	11	6	7	12	7	6	7	12	11	8	7	7	8	6	7	13
E7EMD6;O43572;J3QRM7	E7EMD6;O43572	5;5;1	5;5;1	5;5;1	A-kinase anchor protein 10, mitochondrial	AKAP10	3	5	5	5	1	1	0	1	0	0	2	0	0	2	2	2	0	3	1	1	1	0	0	0	2	1	2	2	2	1	1	1	1	1	2	0	2	1	1	0	1	0	0
Q9UKA4	Q9UKA4	9	9	9	A-kinase anchor protein 11	AKAP11	1	9	9	9	2	3	2	1	3	6	5	3	3	3	1	5	2	3	3	1	1	3	1	0	3	2	4	2	2	1	1	2	2	1	1	0	3	2	3	2	1	3	6
Q02952	Q02952	136	136	136	A-kinase anchor protein 12	AKAP12	1	136	136	136	62	67	77	58	55	41	60	61	43	57	82	48	50	60	38	63	82	17	56	87	47	67	61	33	57	59	72	26	80	57	90	28	70	62	67	77	58	55	41
Q12802;H0YMW2;A0A087WTD7;A8MYJ1;A0A087WY36;A0A087X047;H0YLH1;A0A087WX73;H0YK84	Q12802;H0YMW2	52;37;20;20;13;3;3;2;1	52;37;20;20;13;3;3;2;1	52;37;20;20;13;3;3;2;1	A-kinase anchor protein 13	AKAP13	9	52	52	52	17	20	14	13	12	24	12	13	10	5	20	33	10	10	6	21	9	4	13	4	14	22	10	20	10	8	25	23	12	9	9	12	14	17	20	14	13	12	24
Q02040;X6RAJ1	Q02040	3;1	3;1	3;1	A-kinase anchor protein 17A	AKAP17A	2	3	3	3	0	0	0	0	0	0	0	0	0	0	0	0	1	0	0	3	0	0	0	0	0	1	0	0	0	0	0	2	0	0	0	0	1	0	0	0	0	0	0
Q9Y2D5	Q9Y2D5	32	32	3	A-kinase anchor protein 2	AKAP2	1	32	32	3	15	18	21	12	7	16	13	21	18	1	18	14	12	15	21	7	20	10	14	16	20	16	15	10	12	17	11	8	19	21	7	12	19	0	1	2	1	0	2
C9JVY5	C9JVY5	30	1	1		AKAP2	1	30	1	1	15	17	20	11	7	15	13	21	16	1	18	14	12	14	19	7	18	9	14	15	19	15	15	11	13	17	11	9	19	19	7	11	19	0	0	1	0	0	1
P24588	P24588	4	4	4	A-kinase anchor protein 5	AKAP5	1	4	4	4	0	0	0	0	0	0	0	0	0	0	1	0	0	0	0	3	0	0	0	0	0	2	1	0	0	0	2	0	0	0	0	1	0	0	0	0	0	0	0
Q9P0M2;J3KN37;O43687;F5GXD1	Q9P0M2;J3KN37;O43687	4;2;2;1	4;2;2;1	4;2;2;1	A-kinase anchor protein 7 isoform gamma;A-kinase anchor protein 7 isoforms alpha and beta	AKAP7	4	4	4	4	1	0	0	0	1	1	0	1	1	0	2	2	0	1	1	3	0	0	1	0	0	2	0	2	0	1	1	1	1	1	2	1	0	1	0	0	0	1	1
O43823;M0QYL4	O43823	11;2	11;2	11;2	A-kinase anchor protein 8	AKAP8	2	11	11	11	1	5	3	1	2	6	2	4	1	2	5	5	4	2	3	7	2	2	4	2	3	7	3	4	3	2	5	4	3	2	4	6	4	1	5	3	1	2	6
Q9ULX6;V9GZ50;M0R1Y5;M0QYT7;M0R010	Q9ULX6	11;5;3;3;2	11;5;3;3;2	11;5;3;3;2	A-kinase anchor protein 8-like	AKAP8L	5	11	11	11	5	5	4	5	3	5	4	4	3	2	2	4	2	6	3	5	4	2	3	0	3	4	6	7	5	3	6	3	2	3	1	3	3	5	5	4	5	3	5
A0A0A0MRF6;Q99996;A0A087WX84;H7BYL6;Q6PJH3;H7BZV6;H0Y6Q0	A0A0A0MRF6;Q99996	72;72;29;29;4;2;2	72;72;29;29;4;2;2	6;6;0;6;0;0;0	A-kinase anchor protein 9	AKAP9	7	72	72	6	6	13	10	5	12	12	16	7	10	14	20	8	14	11	7	31	2	2	15	3	12	10	20	14	15	17	31	5	4	14	14	8	14	2	1	0	1	2	0
A0A0A0MRE9	A0A0A0MRE9	67	1	1		AKAP9	1	67	1	1	4	12	10	4	10	12	14	7	8	13	18	7	11	10	6	28	1	2	14	2	11	10	18	13	12	14	30	5	5	12	13	6	12	0	0	0	0	0	0
P14550;Q5T621;V9GYG2;V9GYP9	P14550	40;19;17;17	40;19;17;17	40;19;17;17	Alcohol dehydrogenase [NADP(+)]	AKR1A1	4	40	40	40	19	18	26	14	16	21	15	28	32	15	24	21	27	18	32	25	23	20	24	27	34	20	13	25	14	17	21	28	21	35	25	25	31	19	18	26	14	16	21
P15121;E9PCX2;E9PEF9	P15121;E9PCX2	25;17;8	25;17;8	24;17;8	Aldose reductase	AKR1B1	3	25	25	24	9	8	14	9	14	9	8	8	9	12	11	14	11	5	4	13	6	7	7	13	4	11	6	14	15	8	11	9	10	7	9	15	13	9	8	14	9	14	9
O60218	O60218	36	36	26	Aldo-keto reductase family 1 member B10	AKR1B10	1	36	36	26	12	7	1	2	13	30	12	15	10	15	3	0	3	7	2	1	1	27	11	2	2	4	1	30	1	10	0	28	18	9	16	23	1	7	5	0	2	8	21
Q04828;H0Y804;A6NHU4;P17516	Q04828;H0Y804	34;20;16;7	18;8;6;0	4;2;4;0	Aldo-keto reductase family 1 member C1	AKR1C1	4	34	18	4	11	10	15	4	12	24	8	16	15	11	21	12	12	7	9	22	7	14	12	14	11	18	9	25	11	8	18	23	16	13	20	22	17	1	0	1	0	1	1
P52895;B4DK69;S4R3P0	P52895;B4DK69;S4R3P0	27;25;15	4;4;4	4;4;4	Aldo-keto reductase family 1 member C2	AKR1C2	3	27	4	4	6	6	12	1	8	20	5	11	11	8	16	8	8	4	5	15	3	10	8	11	6	12	5	19	8	5	13	20	12	9	14	17	13	0	1	3	0	1	3
P42330;A0A0A0MSS8;S4R3Z2;S4R3D5	P42330;A0A0A0MSS8;S4R3Z2	39;37;35;13	39;37;35;13	23;21;19;6	Aldo-keto reductase family 1 member C3	AKR1C3	4	39	39	23	16	16	21	9	21	33	14	21	25	14	23	24	26	11	20	23	9	23	24	19	24	23	14	32	13	14	25	28	24	23	23	29	25	10	9	12	6	14	21
P51857	P51857	2	2	2	3-oxo-5-beta-steroid 4-dehydrogenase	AKR1D1	1	2	2	2	1	0	0	0	1	0	0	0	0	1	0	0	1	0	0	2	1	0	0	1	0	0	0	0	0	0	0	2	1	1	1	0	1	1	0	0	0	1	0
O43488;H3BLU7;H7C5H7	O43488;H3BLU7	17;16;5	17;16;5	14;13;4	Aflatoxin B1 aldehyde reductase member 2	AKR7A2	3	17	17	14	9	7	8	5	7	4	9	6	6	9	6	7	9	9	7	8	6	6	7	7	10	4	7	5	8	10	4	4	7	8	13	7	9	7	5	6	3	5	2
O95154	O95154	14	13	9	Aflatoxin B1 aldehyde reductase member 3	AKR7A3	1	14	13	9	10	9	9	4	1	1	10	8	12	8	3	3	11	9	10	11	1	2	12	7	9	2	9	1	8	10	1	1	9	9	13	2	11	6	6	6	3	0	0
P31749;G3V4I6	P31749;G3V4I6	3;2	3;2	3;2	RAC-alpha serine/threonine-protein kinase	AKT1	2	3	3	3	3	1	1	2	0	1	3	0	1	0	0	1	1	2	1	1	0	0	0	1	1	0	2	1	2	2	0	1	0	1	0	0	1	3	1	1	2	0	1
Q96B36;H9KV91	Q96B36	5;1	5;1	5;1	Proline-rich AKT1 substrate 1	AKT1S1	2	5	5	5	1	2	3	1	2	1	3	1	1	2	2	3	2	2	1	3	2	3	1	1	3	3	3	3	1	1	3	3	1	2	2	1	1	1	2	3	1	2	1
J3QLS6;C9JHS6;P31751;M0R275;M0QZK3;J3QKW1;M0R0P9;C9JIF6;C9J258;J3KSY8;C9JC83;C9JIJ1;J3KRI8;A0A1B0GXA2;A8MX96;E7EVP8	J3QLS6;C9JHS6;P31751;M0R275;M0QZK3;J3QKW1;M0R0P9	3;3;3;2;2;2;2;1;1;1;1;1;1;1;1;1	3;3;3;2;2;2;2;1;1;1;1;1;1;1;1;1	3;3;3;2;2;2;2;1;1;1;1;1;1;1;1;1	RAC-beta serine/threonine-protein kinase	AKT2	16	3	3	3	2	2	0	1	2	0	3	1	0	0	1	1	0	2	0	2	0	0	1	0	1	1	3	1	1	1	1	1	1	1	1	1	0	2	2	0	1	2	0
Q9H8T0	Q9H8T0	1	1	1	AKT-interacting protein	AKTIP	1	1	1	1	1	1	0	0	0	0	0	0	0	0	0	0	0	1	0	0	0	0	0	0	0	0	1	0	0	0	0	0	0	0	0	0	0	1	1	0	0	0	0
P13716;B7ZBK6	P13716	18;6	18;6	18;6	Delta-aminolevulinic acid dehydratase	ALAD	2	18	18	18	13	12	6	7	9	4	13	6	8	10	2	2	10	13	4	3	4	4	11	5	7	4	12	2	12	15	3	3	4	7	4	2	6	13	12	6	7	9	4
P13196;H7C4H7	P13196	7;1	7;1	7;1	5-aminolevulinate synthase, nonspecific, mitochondrial	ALAS1	2	7	7	7	0	0	0	0	0	1	0	1	1	0	1	0	1	0	1	2	0	0	1	0	0	1	0	4	0	1	2	0	2	2	4	1	1	0	0	0	0	0	1
A0A0C4DGB6	A0A0C4DGB6	137	3	3		ALB	1	137	3	3	72	76	114	60	68	102	72	114	97	65	102	92	84	73	121	89	114	109	70	120	112	95	63	111	72	75	82	117	95	116	93	93	118	0	1	1	1	0	1
A0A087WWT3	A0A087WWT3	84	1	1		ALB	1	84	1	1	48	50	70	40	44	62	49	69	64	45	62	60	53	50	75	56	69	70	48	72	70	59	41	67	46	48	55	72	56	68	61	58	73	1	0	0	0	0	0
Q13740;F5GXJ9;H7C543	Q13740;F5GXJ9;H7C543	20;19;10	20;19;10	20;19;10	CD166 antigen	ALCAM	3	20	20	20	9	8	3	7	0	3	8	8	6	4	5	1	7	7	4	13	1	2	12	7	9	7	13	6	5	6	7	8	7	9	6	5	3	9	8	3	7	0	3
F5H4B6;Q8IZ83;M0QY06	F5H4B6;Q8IZ83	12;12;2	12;12;2	12;12;2	Aldehyde dehydrogenase family 16 member A1	ALDH16A1	3	12	12	12	6	6	4	7	8	4	4	7	6	8	7	4	7	6	3	6	5	3	5	3	5	4	5	6	5	3	7	8	7	6	6	8	5	6	6	4	7	8	4
P54886	P54886	31	31	31	Delta-1-pyrroline-5-carboxylate synthase;Glutamate 5-kinase;Gamma-glutamyl phosphate reductase	ALDH18A1	1	31	31	31	16	15	2	10	22	13	16	6	6	22	3	11	8	12	2	13	2	6	7	3	7	5	22	14	14	13	8	7	10	8	7	17	6	16	15	2	10	22	13
P00352;Q5SYQ9;Q5SYQ8;Q5SYQ7	P00352	56;24;24;23	56;24;24;23	53;22;22;21	Retinal dehydrogenase 1	ALDH1A1	4	56	56	53	31	33	36	30	35	45	31	32	38	34	35	42	38	31	28	42	32	35	37	41	31	34	32	42	30	30	34	43	38	37	40	40	36	30	32	35	28	33	45
O94788;H0YMG7;H0YKL3;Q9UED3;E9PF31	O94788;H0YMG7	14;13;2;1;1	12;11;1;1;1	10;9;0;0;1	Retinal dehydrogenase 2	ALDH1A2	5	14	12	10	8	7	1	2	2	0	8	3	1	3	1	0	5	7	2	1	1	2	4	1	2	2	3	0	9	8	4	0	6	2	0	1	3	7	6	1	1	0	0
P47895;H0Y2X5;H0YKF9;H0YNQ3	P47895;H0Y2X5	14;12;5;4	11;10;4;4	11;10;4;4	Aldehyde dehydrogenase family 1 member A3	ALDH1A3	4	14	11	11	4	5	1	2	3	3	5	2	1	2	3	0	3	5	0	1	0	0	2	0	0	3	1	0	9	4	3	1	1	2	4	1	1	2	3	1	1	2	3
P30837	P30837	37	36	29	Aldehyde dehydrogenase X, mitochondrial	ALDH1B1	1	37	36	29	18	19	10	13	12	14	17	18	19	18	6	10	28	19	18	13	10	15	28	16	21	11	11	14	13	17	7	9	18	25	23	28	20	13	13	8	10	9	10
O75891;C9IZ36;C9JYZ6;C9JY00;D6RFJ7;F2Z324;F8WC34	O75891	69;17;15;14;11;5;5	69;17;15;14;11;5;5	64;16;15;14;11;5;5	Cytosolic 10-formyltetrahydrofolate dehydrogenase	ALDH1L1	7	69	69	64	40	40	24	3	14	17	37	30	38	36	10	21	42	41	30	26	6	24	45	28	37	7	19	30	29	42	13	6	35	32	40	39	32	36	37	23	3	13	17
Q3SY69;H0YHN9	Q3SY69	13;1	8;1	8;1	Mitochondrial 10-formyltetrahydrofolate dehydrogenase	ALDH1L2	2	13	8	8	6	6	2	6	2	1	5	0	1	4	1	0	4	4	3	2	5	1	3	3	4	2	3	3	3	5	1	0	3	1	1	2	3	2	3	1	6	1	1
P05091;F8VP50;S4R3S4	P05091	43;16;15	40;14;15	39;13;15	Aldehyde dehydrogenase, mitochondrial	ALDH2	3	43	40	39	29	26	25	17	32	22	22	27	31	27	26	25	38	26	29	36	19	28	34	28	30	27	24	22	21	26	32	31	32	36	32	32	29	28	25	24	15	29	22
P51648;J3QRD1;I3L1M4;J3QS00;J3KTD9;I3L2W1;J3QKK9;J3KTG1;E9PJV0;C9JGJ2;I3L0X1;C9JKT2;C9JMC5;E9PNN6	P51648;J3QRD1;I3L1M4	25;23;14;7;3;3;1;1;1;1;1;1;1;1	25;23;14;7;3;3;1;1;1;1;1;1;1;1	24;22;13;6;3;3;1;1;0;1;1;0;0;0	Fatty aldehyde dehydrogenase	ALDH3A2	14	25	25	24	11	10	5	7	9	5	10	7	11	9	6	4	11	13	8	13	1	3	18	4	11	13	7	7	9	11	14	5	12	12	11	2	6	10	9	5	7	8	5
P43353;Q9BUJ8;P48448;A0A087WUF8;A0A087X192;A0A087X2D4;A0A087WTE0	P43353	7;3;3;2;2;2;1	6;3;2;2;2;2;1	6;3;2;2;2;2;1	Aldehyde dehydrogenase family 3 member B1	ALDH3B1	7	7	6	6	1	3	0	2	3	1	2	0	2	2	1	1	1	1	0	1	0	1	1	1	2	1	5	1	2	2	3	0	1	1	1	0	1	0	2	0	2	2	1
P30038;Q5TF55	P30038	49;9	49;9	49;9	Delta-1-pyrroline-5-carboxylate dehydrogenase, mitochondrial	ALDH4A1	2	49	49	49	23	19	10	9	23	11	19	26	33	21	13	14	33	24	26	20	12	19	36	13	29	12	14	12	16	21	13	14	22	33	24	15	26	23	19	10	9	23	11
P51649;C9J8Q5	P51649;C9J8Q5	25;24	25;24	25;24	Succinate-semialdehyde dehydrogenase, mitochondrial	ALDH5A1	2	25	25	25	9	6	9	2	11	5	7	10	12	8	5	11	14	9	16	8	3	7	9	3	15	4	8	9	7	8	5	4	11	15	7	13	14	9	6	9	2	11	5
Q02252;G3V4Z4	Q02252	54;25	54;25	54;25	Methylmalonate-semialdehyde dehydrogenase [acylating], mitochondrial	ALDH6A1	2	54	54	54	31	27	30	13	10	15	31	35	39	26	22	17	38	34	36	24	8	24	35	24	39	13	19	27	23	29	13	18	27	43	28	27	42	31	27	30	13	10	15
A0A1B0GTG2;A0A1B0GW77;P49419;A0A1B0GTY9;A0A1B0GUA1;A0A1B0GW82;A0A1B0GTJ4;A0A1B0GV49;A0A0J9YWF7;A0A1B0GUY0;H0YHM6;F8WDY6;F8VVF2;A0A1B0GVU0;A0A0J9YWM6;A0A1B0GW65;F8WD33;A0A0J9YWK1	A0A1B0GTG2;A0A1B0GW77;P49419;A0A1B0GTY9;A0A1B0GUA1;A0A1B0GW82;A0A1B0GTJ4;A0A1B0GV49	41;41;41;38;38;38;33;31;19;14;13;11;7;3;2;2;2;1	41;41;41;38;38;38;33;31;19;14;13;11;7;3;2;2;2;1	41;41;41;38;38;38;33;31;19;14;13;11;7;3;2;2;2;1	Alpha-aminoadipic semialdehyde dehydrogenase	ALDH7A1	18	41	41	41	26	25	23	13	25	24	24	20	28	19	11	20	26	25	23	18	11	18	27	14	26	16	20	11	21	26	16	18	22	28	19	25	23	26	25	23	13	25	24
Q9H2A2;H0YF40	Q9H2A2	17;1	17;1	17;1	Aldehyde dehydrogenase family 8 member A1	ALDH8A1	2	17	17	17	11	9	5	1	8	1	9	6	6	5	2	1	8	9	6	6	0	1	8	4	7	4	6	0	5	10	1	0	4	7	11	0	7	11	9	5	1	8	1
P49189	P49189	39	39	39	4-trimethylaminobutyraldehyde dehydrogenase	ALDH9A1	1	39	39	39	18	18	20	12	18	21	14	18	25	15	16	21	24	14	24	22	16	21	19	21	25	16	18	20	15	18	17	21	22	25	26	26	24	18	18	20	12	18	21
P04075;J3KPS3;H3BQN4;H3BUH7;H3BU78;H3BR68	P04075;J3KPS3;H3BQN4;H3BUH7	56;53;52;31;22;15	56;53;52;31;22;15	16;16;12;0;4;14	Fructose-bisphosphate aldolase A;Fructose-bisphosphate aldolase	ALDOA	6	56	56	16	22	25	31	17	30	31	22	28	29	32	33	44	29	25	27	36	37	41	28	30	29	30	27	41	20	21	28	44	27	29	31	38	36	8	10	10	5	10	9
H3BPS8	H3BPS8	38	2	2	Fructose-bisphosphate aldolase	ALDOA	1	38	2	2	11	12	19	9	17	21	11	18	16	18	20	31	19	13	16	24	25	27	17	19	17	19	14	26	9	11	17	29	16	18	19	23	23	0	0	0	0	0	1
P05062;A0A087WXX2	P05062;A0A087WXX2	49;42	48;41	47;40	Fructose-bisphosphate aldolase B;Fructose-bisphosphate aldolase	ALDOB	2	49	48	47	20	16	23	8	7	5	22	29	30	5	6	9	36	22	30	6	14	11	33	30	33	8	4	13	10	19	7	9	25	34	17	15	33	20	16	23	8	6	5
P09972;A8MVZ9;J3KSV6;J3QKP5;C9J8F3;K7EKH5;J3QKK1	P09972;A8MVZ9;J3KSV6;J3QKP5;C9J8F3;K7EKH5	42;36;28;28;26;23;18	31;31;24;24;22;19;17	31;31;24;24;22;19;17	Fructose-bisphosphate aldolase C;Fructose-bisphosphate aldolase	ALDOC	7	42	31	31	10	9	19	8	11	21	12	13	11	7	13	28	13	8	8	10	18	10	14	16	13	14	9	25	11	9	6	24	13	10	16	13	16	7	6	16	6	7	18
Q9BT22;K7EID2;A0A087WZJ8;Q6GMV1	Q9BT22;K7EID2;A0A087WZJ8;Q6GMV1	2;1;1;1	2;1;1;1	2;1;1;1	Chitobiosyldiphosphodolichol beta-mannosyltransferase;Putative glycosyltransferase ALG1-like	ALG1;ALG1L	4	2	2	2	1	1	0	0	1	0	1	0	0	0	0	0	0	1	0	1	0	0	1	0	0	0	1	0	1	1	1	0	0	0	0	0	0	1	1	0	0	1	0
Q9NP73;A0A096LNJ4;A0A087WX43;D6RE84;A0A087WTT9;A0A1B0GVW6;A0A096LNL2	Q9NP73;A0A096LNJ4;A0A087WX43;D6RE84;A0A087WTT9;A0A1B0GVW6	6;5;5;5;5;5;1	6;5;5;5;5;5;1	2;1;1;1;1;1;0	Putative bifunctional UDP-N-acetylglucosamine transferase and deubiquitinase ALG13	ALG13	7	6	6	2	1	2	3	1	1	1	1	1	2	1	2	1	4	2	1	1	2	0	2	1	2	1	2	2	1	2	2	4	3	3	1	1	3	1	1	2	1	1	1
Q96F25	Q96F25	1	1	1	UDP-N-acetylglucosamine transferase subunit ALG14 homolog	ALG14	1	1	1	1	1	1	0	1	1	0	1	0	0	0	0	0	0	1	0	0	0	1	0	0	0	0	0	0	0	0	0	0	0	0	0	0	0	1	1	0	1	1	0
Q9H553	Q9H553	4	4	4	Alpha-1,3/1,6-mannosyltransferase ALG2	ALG2	1	4	4	4	1	1	1	2	1	1	1	1	1	1	1	1	1	1	1	0	1	0	1	0	1	1	1	1	1	1	2	0	1	0	1	2	0	1	1	1	2	1	1
Q9Y673	Q9Y673	8	8	8	Dolichyl-phosphate beta-glucosyltransferase	ALG5	1	8	8	8	3	4	3	3	4	6	2	4	3	2	1	4	2	4	3	4	4	2	5	0	4	5	4	3	3	3	5	3	4	3	5	2	4	3	4	3	3	4	6
H0YCW6;A0A087WZ62;Q9H6U8	H0YCW6;A0A087WZ62;Q9H6U8	2;2;2	2;2;2	2;2;2	Alpha-1,2-mannosyltransferase ALG9	ALG9	3	2	2	2	0	0	1	0	1	0	1	1	0	0	0	1	0	0	0	0	1	0	1	0	0	0	1	0	0	0	1	0	0	0	0	0	0	0	0	1	0	1	0
F5GZZ0;S4R3T5;F5H5X2;Q6NS38	F5GZZ0;S4R3T5;F5H5X2;Q6NS38	1;1;1;1	1;1;1;1	1;1;1;1	Alpha-ketoglutarate-dependent dioxygenase alkB homolog 2	ALKBH2	4	1	1	1	0	0	0	0	0	1	0	0	0	0	0	0	0	0	0	0	0	0	0	0	0	0	0	0	0	0	0	0	0	0	0	0	0	0	0	0	0	0	1
Q9NXW9	Q9NXW9	2	2	2	Alpha-ketoglutarate-dependent dioxygenase alkB homolog 4	ALKBH4	1	2	2	2	2	1	2	2	2	2	1	1	0	0	2	2	1	2	1	1	1	1	1	0	1	1	2	2	2	2	1	1	2	2	2	2	2	2	1	2	2	2	2
Q6P6C2;K7ER58	Q6P6C2	7;2	7;2	7;2	RNA demethylase ALKBH5	ALKBH5	2	7	7	7	2	2	3	1	0	2	2	3	3	1	3	5	3	1	1	4	4	1	2	2	2	2	0	4	0	1	5	5	3	3	2	3	5	2	2	3	1	0	2
Q9BT30;M0QZH2;M0QZI0	Q9BT30;M0QZH2;M0QZI0	2;1;1	2;1;1	2;1;1	Alpha-ketoglutarate-dependent dioxygenase alkB homolog 7, mitochondrial	ALKBH7	3	2	2	2	1	0	0	0	1	0	0	0	0	0	0	1	0	0	0	0	0	0	0	0	0	0	0	0	0	0	0	0	0	0	0	1	0	1	0	0	0	1	0
P09917;A0A087X109	P09917	14;5	14;5	14;5	Arachidonate 5-lipoxygenase	ALOX5	2	14	14	14	3	4	1	13	10	2	5	1	1	5	2	1	1	4	0	2	2	1	1	1	1	3	12	1	2	1	3	1	2	0	0	2	0	3	4	1	13	10	2
P09923	P09923	3	3	3	Intestinal-type alkaline phosphatase	ALPI	1	3	3	3	0	0	0	0	0	0	0	0	1	0	0	0	0	0	0	0	0	0	0	1	1	0	1	0	0	0	0	1	0	1	2	0	2	0	0	0	0	0	0
Q96QP1	Q96QP1	1	1	1	Alpha-protein kinase 1	ALPK1	1	1	1	1	0	0	0	1	0	0	0	0	0	1	0	0	0	0	0	0	0	0	0	0	0	0	0	0	0	0	0	1	0	0	0	0	0	0	0	0	1	0	0
Q86TB3	Q86TB3	4	4	4	Alpha-protein kinase 2	ALPK2	1	4	4	4	0	0	1	0	0	2	0	2	1	0	1	4	0	0	0	0	2	0	0	0	1	2	0	1	0	0	0	0	0	0	1	1	0	0	0	1	0	0	2
Q96L96	Q96L96	3	3	3	Alpha-protein kinase 3	ALPK3	1	3	3	3	1	1	1	0	1	0	1	1	0	0	2	0	1	1	0	2	1	1	2	1	0	1	2	0	1	1	2	0	2	1	1	1	1	1	1	1	0	1	0
P05186;B1ANL0;REV__Q86WI3	P05186	6;1;1	6;1;1	6;1;1	Alkaline phosphatase, tissue-nonspecific isozyme	ALPL	3	6	6	6	3	1	1	1	1	0	2	1	1	3	3	0	1	3	1	1	1	0	1	1	1	0	0	1	1	2	2	0	1	3	0	1	3	3	1	1	1	1	0
Q96Q42;H0Y696	Q96Q42;H0Y696	2;1	2;1	2;1	Alsin	ALS2	2	2	2	2	0	0	0	0	0	1	0	0	0	0	0	0	0	0	0	0	0	0	0	0	0	0	0	0	0	0	0	1	0	0	0	0	0	0	0	0	0	0	1
Q86V81	Q86V81	13	13	2	THO complex subunit 4	ALYREF	1	13	13	2	6	7	10	7	6	10	8	5	9	7	10	9	8	6	8	9	10	3	9	5	10	8	8	9	7	7	9	10	9	8	7	9	11	1	1	2	1	1	2
E9PB61	E9PB61	13	2	2		ALYREF	1	13	2	2	5	6	9	6	6	9	7	5	8	6	10	8	7	5	8	9	10	2	9	5	8	8	6	8	6	6	9	10	8	8	7	8	10	0	0	1	0	1	1
D6RB81;Q9UHK6;V9GZ45;V9GYP4;V9GYU9	D6RB81;Q9UHK6	34;34;16;16;13	34;34;16;16;13	34;34;16;16;13	Alpha-methylacyl-CoA racemase	AMACR	5	34	34	34	17	11	1	9	20	19	16	9	10	20	18	5	11	15	9	21	0	9	14	1	10	17	11	14	8	15	19	5	11	11	19	22	12	17	11	1	9	20	19
P02760;S4R3Y4;S4R471	P02760;S4R3Y4	33;18;12	33;18;12	33;18;12	Protein AMBP;Alpha-1-microglobulin;Inter-alpha-trypsin inhibitor light chain;Trypstatin	AMBP	3	33	33	33	11	12	13	8	12	9	13	22	15	14	7	6	19	13	20	7	18	10	21	22	19	15	11	10	13	14	8	12	22	24	20	8	22	11	12	13	8	12	9
Q96NU7;H0YI62	Q96NU7	6;1	6;1	6;1	Probable imidazolonepropionase	AMDHD1	2	6	6	6	4	3	1	1	0	0	1	0	3	0	0	0	3	5	2	0	0	1	3	0	4	0	0	0	0	4	0	1	0	4	0	1	0	4	3	1	1	0	0
Q9Y303;H3BTE3;H3BQ15;H3BTZ6;H3BSV9	Q9Y303;H3BTE3	6;3;2;2;2	6;3;2;2;2	6;3;2;2;2	Putative N-acetylglucosamine-6-phosphate deacetylase	AMDHD2	5	6	6	6	3	3	1	0	2	2	2	2	3	3	4	4	2	3	0	3	1	3	2	1	2	1	3	1	1	2	3	3	3	3	5	4	2	3	3	1	0	2	2
Q9UKV5;R4GNG2;H3BRK9	Q9UKV5;R4GNG2;H3BRK9	4;3;2	4;3;2	4;3;2	E3 ubiquitin-protein ligase AMFR	AMFR	3	4	4	4	0	1	1	0	0	1	2	2	1	0	1	3	1	0	1	1	0	0	1	0	1	0	1	1	1	1	1	1	0	1	1	1	0	0	1	1	0	0	1
Q9BXJ7;H0YMX8;H0YKJ5	Q9BXJ7	15;4;4	15;4;4	15;4;4	Protein amnionless	AMN	3	15	15	15	9	7	1	1	5	1	6	6	6	2	1	0	6	8	7	1	1	2	7	1	10	0	5	0	2	9	1	0	4	8	4	0	6	9	7	1	1	5	1
Q4VCS5;A6NP16;E7ERM3	Q4VCS5;A6NP16;E7ERM3	3;2;2	3;2;2	3;2;2	Angiomotin	AMOT	3	3	3	3	0	0	1	0	1	1	1	1	2	0	1	2	1	1	1	1	1	0	1	1	2	1	1	2	0	0	1	1	1	1	1	1	1	0	0	1	0	1	1
Q8IY63	Q8IY63	3	3	3	Angiomotin-like protein 1	AMOTL1	1	3	3	3	0	0	1	0	0	0	0	1	1	1	1	2	0	0	1	0	0	0	0	1	1	0	0	0	0	0	0	0	0	1	0	1	1	0	0	1	0	0	0
Q9Y2J4;D6RIC7;D6RBK2;D6RJA4;D6RF61;D6RCL7;D6RFG0	Q9Y2J4;D6RIC7;D6RBK2;D6RJA4;D6RF61;D6RCL7	4;2;2;2;2;2;1	4;2;2;2;2;2;1	4;2;2;2;2;2;1	Angiomotin-like protein 2	AMOTL2	7	4	4	4	0	0	0	0	1	0	1	0	0	0	0	2	1	0	0	1	1	0	0	1	0	0	1	0	0	2	0	0	0	0	0	0	1	0	0	0	0	1	0
H0Y360;Q01433;H0YCL9;E9PJF6;E9PIJ1	H0Y360;Q01433;H0YCL9;E9PJF6	15;15;10;8;6	15;15;10;8;6	15;15;10;8;6	AMP deaminase 2	AMPD2	5	15	15	15	6	6	7	4	7	7	3	6	3	3	6	7	6	3	4	6	4	3	6	3	6	6	3	5	7	2	9	5	4	4	5	4	6	6	6	7	4	7	7
Q01432;E9PKC5;P23109;E9PPG2;E9PLK6;H0YDC3	Q01432;E9PKC5	11;9;3;2;2;1	11;9;3;2;2;1	9;7;3;0;0;1	AMP deaminase 3	AMPD3	6	11	11	9	2	2	2	8	5	1	2	1	2	2	2	2	1	1	1	2	2	1	1	1	0	1	3	1	2	2	1	3	1	1	2	2	1	1	1	1	7	4	0
E9PIR5	E9PIR5	3	1	1		AMPD3	1	3	1	1	1	1	1	1	1	2	1	1	2	0	2	2	1	0	2	1	2	2	1	1	0	1	1	2	1	0	2	3	1	2	1	2	2	0	0	0	0	0	1
P49418;H0Y7T8	P49418;H0Y7T8	5;3	5;3	5;3	Amphiphysin	AMPH	2	5	5	5	1	0	4	0	0	0	0	1	0	0	0	1	0	1	1	0	0	0	0	2	0	0	0	0	1	0	0	1	3	3	0	0	2	1	0	4	0	0	0
P48728;A0A1B0GVP5;B3KTU4;A0A1B0GTM2;A0A1B0GWC4;H0Y695;A0A1B0GTA8;A0A1B0GUH1;A0A1B0GTB6;A0A1B0GUU7;A0A1B0GTV8;A0A1B0GV07;A0A1B0GU55;A0A1B0GVD0;F8WF62	P48728;A0A1B0GVP5;B3KTU4;A0A1B0GTM2;A0A1B0GWC4;H0Y695;A0A1B0GTA8;A0A1B0GUH1;A0A1B0GTB6;A0A1B0GUU7;A0A1B0GTV8	15;14;14;14;12;12;12;11;10;9;9;7;6;2;2	15;14;14;14;12;12;12;11;10;9;9;7;6;2;2	15;14;14;14;12;12;12;11;10;9;9;7;6;2;2	Aminomethyltransferase, mitochondrial;Aminomethyltransferase	AMT	15	15	15	15	7	8	9	2	8	1	5	7	10	2	3	6	11	6	10	9	3	2	10	5	10	4	5	0	6	5	6	1	6	13	6	2	10	7	8	9	2	8	1
Q9UM13;D6RB36;D6R9Q5;A0A286YEY6;D6RD74;D6RA92	Q9UM13;D6RB36;D6R9Q5;A0A286YEY6;D6RD74;D6RA92	2;1;1;1;1;1	2;1;1;1;1;1	2;1;1;1;1;1	Anaphase-promoting complex subunit 10	ANAPC10	6	2	2	2	0	0	0	0	0	0	0	0	0	0	0	0	1	0	0	1	1	0	0	1	0	0	0	0	0	0	0	2	0	1	0	0	1	0	0	0	0	0	0
Q9BS18	Q9BS18	2	2	2	Anaphase-promoting complex subunit 13	ANAPC13	1	2	2	2	0	0	0	0	0	1	0	0	0	0	0	1	0	0	0	1	0	0	0	0	0	0	0	1	0	0	0	1	0	0	0	0	1	0	0	0	0	0	1
Q96DE5;A0A087WUN5	Q96DE5;A0A087WUN5	5;4	5;4	5;4	Anaphase-promoting complex subunit 16	ANAPC16	2	5	5	5	0	1	1	1	0	2	0	0	1	0	1	4	0	0	0	1	1	0	0	1	0	0	0	3	0	0	1	2	0	1	0	1	2	0	1	1	1	0	2
Q9UJX5;D6RAP6	Q9UJX5	5;1	5;1	5;1	Anaphase-promoting complex subunit 4	ANAPC4	2	5	5	5	1	1	0	2	1	0	1	0	0	1	0	0	0	2	0	0	0	0	0	0	0	0	1	0	0	1	1	0	0	0	1	0	0	1	1	0	2	1	0
F5H0F9;Q9UJX4;F5H0N1;F5H3S5;F5GY68;H0YFB5	F5H0F9;Q9UJX4;F5H0N1	4;4;2;1;1;1	4;4;2;1;1;1	4;4;2;1;1;1	Anaphase-promoting complex subunit 5	ANAPC5	6	4	4	4	0	0	0	0	0	1	0	0	0	2	0	1	0	0	0	0	0	0	0	0	0	0	1	0	0	0	1	0	0	0	0	0	0	0	0	0	0	0	1
Q9UJX3;H0YIW2;H0YIX7	Q9UJX3	11;2;1	11;2;1	11;2;1	Anaphase-promoting complex subunit 7	ANAPC7	3	11	11	11	1	2	1	2	3	3	2	1	0	2	2	2	1	1	0	4	0	2	2	0	0	5	3	4	4	2	4	3	1	0	3	3	1	1	2	1	2	3	3
P03950	P03950	9	9	9	Angiogenin	ANG	1	9	9	9	3	3	5	4	3	1	1	4	4	2	2	0	5	1	3	0	2	0	6	3	4	2	1	3	2	2	2	3	4	7	2	0	4	3	3	5	4	3	1
Q9UKU9	Q9UKU9	5	5	5	Angiopoietin-related protein 2	ANGPTL2	1	5	5	5	1	1	2	0	1	1	2	1	0	1	0	0	0	0	0	1	2	0	1	1	1	1	1	1	2	0	1	1	1	0	0	1	1	1	1	2	0	1	1
Q9Y5C1	Q9Y5C1	1	1	1	Angiopoietin-related protein 3	ANGPTL3	1	1	1	1	0	0	0	0	0	0	0	0	0	0	0	0	0	0	1	0	0	0	0	0	0	0	0	0	0	0	0	0	0	0	0	0	0	0	0	0	0	0	0
Q9BY76;M0R2X8	Q9BY76	5;1	5;1	5;1	Angiopoietin-related protein 4	ANGPTL4	2	5	5	5	3	0	0	0	2	0	1	0	0	3	0	1	0	0	0	0	0	0	0	0	0	1	1	0	1	1	0	0	1	0	1	0	0	3	0	0	0	2	0
K7EKF6;Q8NI99	K7EKF6;Q8NI99	1;1	1;1	1;1	Angiopoietin-related protein 6	ANGPTL6	2	1	1	1	0	0	0	0	0	0	0	1	0	0	0	0	0	0	1	0	0	0	0	0	1	0	0	0	0	0	0	0	0	0	0	0	0	0	0	0	0	0	0
Q6PK32	Q6PK32	1	1	1		ANK1	1	1	1	1	0	0	0	0	0	0	0	1	0	0	0	0	0	0	0	0	1	1	0	0	1	0	0	1	0	0	0	0	0	0	0	0	0	0	0	0	0	0	0
P16157;H0YBS0;H0YAY8	P16157;H0YBS0	60;33;2	57;33;2	57;33;2	Ankyrin-1	ANK1	3	60	57	57	21	11	3	8	14	2	14	12	8	33	12	10	5	24	10	11	20	41	5	7	11	14	22	17	21	13	17	1	13	13	42	12	6	21	11	2	8	14	2
I6L894;Q01484;E9PCH6	I6L894;Q01484	83;83;37	83;83;37	14;14;1	Ankyrin-2	ANK2	3	83	83	14	27	28	51	9	13	8	24	19	21	11	5	24	29	38	25	13	16	9	28	16	38	11	14	8	51	31	9	5	17	29	7	3	34	3	3	7	1	2	1
H0Y931;H0YAG3;H0Y933	H0Y931	35;7;4	4;0;3	0;0;0		ANK2	3	35	4	0	15	15	24	7	8	5	13	12	13	3	4	10	13	17	11	8	11	4	14	11	17	7	11	6	22	16	5	6	14	16	3	1	15	0	0	0	0	0	0
D6RIY9	D6RIY9	4	1	1		ANK2	1	4	1	1	0	1	3	0	0	0	1	1	1	0	0	1	1	1	1	0	0	0	1	0	2	0	0	0	2	0	0	0	0	1	0	0	2	0	0	1	0	0	0
Q12955;A0A087WTF3;A0A087X0B4;D6RHY3;B1AQT1;A0A087WZ26;D6RFK6;D6RBY7;A0A087X0L3;H0Y9E9	Q12955;A0A087WTF3	77;42;11;7;5;5;4;3;2;2	68;40;8;5;5;5;4;3;2;2	28;5;7;5;3;3;2;1;0;1	Ankyrin-3	ANK3	10	77	68	28	32	29	36	15	20	25	28	35	43	27	26	31	40	34	38	45	13	25	40	10	41	29	27	24	34	29	34	26	30	43	35	31	45	11	9	12	5	2	3
H0Y8Z4;D6RF31	H0Y8Z4;D6RF31	5;4	2;2	2;2		ANK3	2	5	2	2	1	1	3	1	1	1	1	2	4	1	3	2	1	2	3	2	1	2	2	1	3	1	1	3	2	1	1	1	2	2	2	2	3	0	0	2	0	0	0
H0Y3A4;H0YA66	H0Y3A4	19;7	1;1	1;1		ANK3	2	19	1	1	11	9	8	7	10	10	9	11	11	10	9	8	11	11	12	10	3	10	12	2	13	10	9	7	8	10	9	9	8	12	11	11	11	1	0	0	0	0	0
A0A087WZ65;H0YAH5;A0A087WTE8;A0A087WVC2;A0A087WWI5	A0A087WZ65	35;4;4;4;3	1;1;0;0;0	0;0;0;0;0		ANK3	5	35	1	0	19	18	19	7	18	19	17	20	23	17	18	17	23	18	25	24	6	18	24	6	24	20	18	16	15	17	19	20	20	25	23	21	24	0	0	0	0	0	0
A0A087WY90;H0Y951;A0A087WX55	A0A087WY90;H0Y951	10;8;4	2;0;0	2;0;0		ANK3	3	10	2	2	6	4	6	4	5	7	4	8	7	5	6	6	8	5	9	8	2	7	8	2	9	8	4	4	3	4	7	7	6	9	8	7	9	1	0	1	0	0	1
Q9P2R3;I3L1Z9;I3L3P8	Q9P2R3	13;1;1	13;1;1	13;1;1	Rabankyrin-5	ANKFY1	3	13	13	13	6	5	3	7	5	1	7	2	3	7	4	2	5	8	2	6	3	2	4	2	3	3	8	3	9	8	4	4	2	4	4	6	4	6	5	3	7	5	1
Q8IWZ3;E9PDP5;H0Y4P6;H0Y785;H0Y472;H0Y7Y3;D6RHC4;A0A0A0MQZ8;H7C2F5;H3BLS9;H7C0V5;H7C2E1	Q8IWZ3;E9PDP5	28;16;13;12;12;10;8;8;5;5;4;1	28;16;13;12;12;10;8;8;5;5;4;1	22;10;13;12;12;10;7;8;2;2;4;1	Ankyrin repeat and KH domain-containing protein 1	ANKHD1	12	28	28	22	7	6	4	3	8	15	9	5	3	2	7	10	5	4	5	9	7	7	5	1	8	8	9	6	4	5	10	8	5	6	3	7	4	4	3	4	1	7	10
Q9P2G1;C9JZ63;H7C2V2	Q9P2G1	6;2;2	6;2;2	6;2;2	Ankyrin repeat and IBR domain-containing protein 1	ANKIB1	3	6	6	6	0	0	1	0	0	2	0	2	2	2	3	1	1	1	0	3	1	0	1	0	1	2	0	0	1	0	2	0	1	1	0	3	1	0	0	1	0	0	2
Q86XL3;F5H1D4;F5H6J0	Q86XL3	14;4;3	14;4;3	14;4;3	Ankyrin repeat and LEM domain-containing protein 2	ANKLE2	3	14	14	14	1	2	2	0	6	3	3	2	3	1	5	7	0	1	3	5	0	2	0	0	6	3	3	3	2	1	4	4	1	2	5	0	3	1	2	2	0	6	3
Q8IV38;G3V0G5	Q8IV38;G3V0G5	8;5	8;5	8;5	Ankyrin repeat and MYND domain-containing protein 2	ANKMY2	2	8	8	8	2	3	2	4	3	3	5	2	0	1	3	2	3	4	1	4	2	1	3	2	2	5	5	3	5	2	5	3	3	3	1	1	3	2	3	2	4	3	3
Q8IUW1;Q9NXR5	Q8IUW1;Q9NXR5	1;1	1;1	1;1	Ankyrin repeat domain-containing protein 10	ANKRD10	2	1	1	1	0	0	0	0	0	0	0	0	0	1	0	0	0	0	0	0	0	0	0	0	0	0	0	0	0	0	0	0	0	0	0	0	0	0	0	0	0	0	0
Q8IZ07;H0YIN8;S4R3D2	Q8IZ07;H0YIN8	6;4;1	6;4;1	6;4;1	Ankyrin repeat domain-containing protein 13A	ANKRD13A	3	6	6	6	2	2	1	1	0	2	3	3	1	2	3	3	1	2	1	6	3	1	3	1	1	5	3	0	0	1	5	1	1	2	2	3	3	2	2	1	1	0	2
Q6P6B7	Q6P6B7	1	1	1	Ankyrin repeat domain-containing protein 16	ANKRD16	1	1	1	1	0	0	0	0	1	0	0	0	0	0	0	0	0	0	0	0	0	0	0	0	0	0	0	0	0	0	0	0	0	0	0	0	0	0	0	0	0	1	0
O75179;H0YM23;A0A1W2PQ15;H0YLQ3	O75179;H0YM23	20;19;9;8	14;13;5;6	14;13;5;6	Ankyrin repeat domain-containing protein 17	ANKRD17	4	20	14	14	4	4	1	3	5	10	2	3	3	2	7	9	2	4	2	8	3	4	5	1	4	6	3	2	4	3	6	2	3	3	4	9	3	1	1	1	1	4	5
A0A0A0MRN9;Q5T457;Q9GZV1	A0A0A0MRN9;Q5T457;Q9GZV1	14;13;13	14;13;13	14;13;13	Ankyrin repeat domain-containing protein 2	ANKRD2	3	14	14	14	3	9	6	8	0	6	5	1	0	5	1	3	0	1	1	9	0	0	0	1	1	0	2	0	8	1	3	0	1	0	1	0	4	3	9	6	8	0	6
Q5VYY1	Q5VYY1	2	2	2	Ankyrin repeat domain-containing protein 22	ANKRD22	1	2	2	2	0	1	0	0	1	0	0	0	0	1	0	0	0	0	0	0	0	0	0	0	0	0	1	0	0	0	0	0	0	0	0	0	0	0	1	0	0	1	0
Q96NW4;K7EIN0;K7ENE0;V9GYL8;K7ELM1	Q96NW4	3;1;1;1;1	3;1;1;1;1	3;1;1;1;1	Ankyrin repeat domain-containing protein 27	ANKRD27	5	3	3	3	1	0	1	0	1	3	1	1	1	0	1	1	1	0	1	1	1	1	1	0	1	0	1	1	0	0	0	3	0	1	0	1	1	1	0	1	0	1	3
O15084;B4DIW9	O15084;B4DIW9	7;5	7;5	7;5	Serine/threonine-protein phosphatase 6 regulatory ankyrin repeat subunit A	ANKRD28	2	7	7	7	4	4	1	4	4	2	3	1	3	6	0	2	2	4	2	2	0	1	1	0	2	1	2	1	5	3	1	1	1	2	1	3	2	4	4	1	4	4	2
Q6AI12	Q6AI12	4	4	4	Ankyrin repeat domain-containing protein 40	ANKRD40	1	4	4	4	0	0	1	0	1	3	1	0	1	1	3	3	1	0	0	1	0	1	0	0	1	2	1	0	0	0	2	1	0	0	1	0	0	0	0	1	0	1	3
Q8N8A2;H7C209;H7C4A0;C9JY51	Q8N8A2;H7C209	16;12;6;2	16;12;6;2	16;12;6;2	Serine/threonine-protein phosphatase 6 regulatory ankyrin repeat subunit B	ANKRD44	4	16	16	16	0	4	0	5	6	2	4	1	0	0	2	3	1	1	2	8	5	0	3	0	0	6	4	2	1	2	8	5	4	1	0	4	0	0	4	0	5	6	2
C9JU48;Q6NXT1;H7BZV9;H7C3L3;D3YTC9	C9JU48;Q6NXT1;H7BZV9;H7C3L3;D3YTC9	2;2;1;1;1	2;2;1;1;1	2;2;1;1;1	Ankyrin repeat domain-containing protein 54	ANKRD54	5	2	2	2	1	1	1	1	0	1	0	1	0	0	0	1	0	1	0	0	1	0	0	0	1	1	0	1	1	1	1	1	1	1	1	1	1	1	1	1	1	0	1
Q9Y2G4	Q9Y2G4	1	1	1	Ankyrin repeat domain-containing protein 6	ANKRD6	1	1	1	1	0	0	0	0	0	0	0	0	0	0	0	0	0	0	0	0	0	0	0	0	0	0	0	0	0	0	0	0	0	0	0	0	1	0	0	0	0	0	0
Q92625	Q92625	14	14	14	Ankyrin repeat and SAM domain-containing protein 1A	ANKS1A	1	14	14	14	4	2	4	2	2	5	3	1	3	2	5	5	1	1	1	2	2	1	1	1	1	4	4	2	1	2	4	3	1	4	4	4	2	4	2	4	2	2	5
F6WF08;Q6ZW76;D3DUE4;K7ELU8;K7EJS9;K7ERF3;K7EPP4;K7ELP3;K7EQE0;K7ERY3;K7EJX3;K7EM53;K7EPY5;K7EKD2;K7ERR7;K7EJY2;K7EPL7	F6WF08;Q6ZW76;D3DUE4;K7ELU8	5;5;4;3;2;2;1;1;1;1;1;1;1;1;1;1;1	5;5;4;3;2;2;1;1;1;1;1;1;1;1;1;1;1	5;5;4;3;2;2;1;1;1;1;1;1;1;1;1;1;1	Ankyrin repeat and SAM domain-containing protein 3	ANKS3	17	5	5	5	1	0	1	1	3	1	1	1	1	3	2	0	0	0	1	0	0	0	1	0	2	1	2	2	0	1	2	0	0	2	2	0	0	1	0	1	1	3	1
Q8N8V4	Q8N8V4	10	10	10	Ankyrin repeat and SAM domain-containing protein 4B	ANKS4B	1	10	10	10	4	4	1	0	4	1	3	3	6	2	3	2	5	5	6	2	1	3	4	1	5	1	5	1	3	5	1	3	4	5	5	1	5	4	4	1	0	4	1
H7C163;A0A0A0MRS7;Q68DC2	H7C163;A0A0A0MRS7;Q68DC2	1;1;1	1;1;1	1;1;1	Ankyrin repeat and SAM domain-containing protein 6	ANKS6	3	1	1	1	0	0	0	0	0	0	0	1	0	0	1	0	0	0	1	0	1	0	0	1	1	0	0	1	0	0	1	0	1	1	0	1	1	0	0	0	0	0	0
Q9H8Y5;B8ZZS4;C9JQZ3;C9JS61;C9K022	Q9H8Y5;B8ZZS4	7;6;1;1;1	7;6;1;1;1	7;6;1;1;1	Ankyrin repeat and zinc finger domain-containing protein 1	ANKZF1	5	7	7	7	0	2	1	2	2	3	2	1	1	1	3	4	1	0	1	2	1	1	1	0	2	1	3	3	0	2	1	1	1	1	2	2	1	0	2	1	2	2	3
Q9NQW6;H7C1C2;H7C1K5	Q9NQW6	4;1;1	4;1;1	4;1;1	Actin-binding protein anillin	ANLN	3	4	4	4	1	0	0	0	0	1	1	0	1	1	1	1	0	1	0	0	0	0	0	0	0	0	1	0	0	0	0	1	0	0	0	0	0	1	0	0	0	0	1
Q9NW15;H7C3N6;C9IZD0;C9JA49;C9IYD3;C9JQC9;C9JPY2;C9J670	Q9NW15;H7C3N6	5;3;2;2;2;2;2;2	5;3;2;2;2;2;2;2	5;3;2;2;2;2;2;2	Anoctamin-10;Anoctamin	ANO10	8	5	5	5	4	4	0	1	2	2	3	2	2	1	2	2	2	4	0	3	0	2	3	1	1	2	2	1	4	4	2	1	2	2	2	1	2	4	4	0	1	2	2
Q75V66	Q75V66	1	1	1	Anoctamin-5	ANO5	1	1	1	1	0	0	0	1	0	0	0	0	0	0	1	1	0	0	0	0	0	0	0	0	1	0	0	1	0	0	0	0	0	0	0	0	0	0	0	0	1	0	0
Q4KMQ2	Q4KMQ2	11	11	11	Anoctamin-6	ANO6	1	11	11	11	4	4	3	1	4	2	5	3	3	3	3	4	3	3	2	2	4	1	4	2	3	4	4	3	3	4	3	1	3	3	4	3	2	4	4	3	1	4	2
H0YN26;P39687;H7BZ09;O95626;O43423	H0YN26;P39687	16;16;2;2;2	16;16;2;2;2	13;13;1;2;2	Acidic leucine-rich nuclear phosphoprotein 32 family member A	ANP32A	5	16	16	13	7	9	11	8	7	15	7	12	10	8	13	12	8	6	10	10	9	6	9	6	8	11	8	11	8	7	10	10	8	9	7	11	12	5	7	10	6	6	13
Q92688	Q92688	10	7	7	Acidic leucine-rich nuclear phosphoprotein 32 family member B	ANP32B	1	10	7	7	6	5	4	4	4	6	5	3	3	5	5	5	6	4	3	8	4	3	5	5	4	7	5	4	4	3	6	4	5	4	3	5	6	4	3	3	2	3	4
Q9BTT0;E9PPH5;Q5TB19;E9PLC4;Q5TB25;E9PI45	Q9BTT0;E9PPH5;Q5TB19;E9PLC4	9;6;5;5;2;1	9;6;5;5;2;1	9;6;5;5;2;1	Acidic leucine-rich nuclear phosphoprotein 32 family member E	ANP32E	6	9	9	9	4	4	6	4	4	7	4	4	5	3	5	6	4	4	4	5	5	4	3	3	6	5	4	4	4	4	4	5	6	5	3	5	5	4	4	6	4	4	7
P15144;H0YKT6;H0YLZ8;H0YMC1	P15144	38;3;1;1	38;3;1;1	38;3;1;1	Aminopeptidase N	ANPEP	4	38	38	38	25	26	5	13	19	4	23	12	23	24	5	3	22	22	16	19	3	9	19	10	17	2	18	1	16	27	5	7	19	17	18	6	16	25	26	5	13	19	4
Q9H6X2	Q9H6X2	2	2	1	Anthrax toxin receptor 1	ANTXR1	1	2	2	1	0	0	0	1	0	1	0	0	1	1	0	0	0	1	1	0	1	0	0	1	0	0	2	1	0	0	0	1	0	1	0	2	0	0	0	0	0	0	1
P04083;Q5T3N1;Q5T3N0	P04083;Q5T3N1	47;24;12	47;24;12	47;24;12	Annexin A1;Annexin	ANXA1	3	47	47	47	19	22	30	22	24	36	20	28	24	23	36	37	26	18	21	38	34	29	27	35	29	33	21	33	17	20	33	35	30	25	25	36	31	19	22	30	22	24	36
P50995;H0Y6E1	P50995	35;12	35;12	34;12	Annexin A11	ANXA11	2	35	35	34	17	16	26	14	17	21	13	18	24	13	18	20	17	14	19	27	18	15	19	22	19	24	16	23	16	14	22	19	16	18	18	20	22	17	16	26	14	17	21
P27216;E5RIN3	P27216	26;5	25;4	25;4	Annexin A13	ANXA13	2	26	25	25	8	11	2	8	7	8	1	3	6	0	2	16	11	10	1	10	1	5	14	1	2	12	8	2	2	10	12	14	3	8	9	18	6	8	11	2	8	7	8
P07355;H0YN42;H0YMD0;H0YMU9;H0YM50;A6NMY6;H0YKS4;H0YNP5;H0YN28;H0YL33;H0YMM1;H0YKZ7;H0YLV6;H0YMT9;H0YKX9;H0YKL9;H0YMW4;H0YKV8;H0YNA0;H0YN52;H0YMD9;H0YKN4;H0YLE2;H0YNB8	P07355;H0YN42;H0YMD0;H0YMU9;H0YM50;A6NMY6;H0YKS4;H0YNP5	57;51;48;48;39;39;36;32;28;28;27;22;22;22;22;19;19;17;16;13;10;8;7;6	57;51;48;48;39;39;36;32;28;28;27;22;22;22;22;19;19;17;16;13;10;8;7;6	57;51;48;48;39;39;36;32;28;28;27;22;22;22;22;19;19;17;16;13;10;8;7;6	Annexin A2;Annexin;Putative annexin A2-like protein	ANXA2;ANXA2P2	24	57	57	57	24	26	43	27	28	41	25	37	34	25	41	42	33	20	30	43	41	28	31	44	33	37	29	42	23	23	37	42	37	35	32	39	37	24	26	43	27	28	41
P12429;D6RA82;D6RFG5;D6RCA8;D6RAZ8;D6RFJ9	P12429;D6RA82	27;23;13;8;7;6	27;23;13;8;7;6	27;23;13;8;7;6	Annexin A3;Annexin	ANXA3	6	27	27	27	13	17	14	16	10	12	16	11	10	13	10	13	9	14	8	16	8	5	12	9	7	11	22	10	17	14	18	9	10	7	11	16	11	13	17	14	16	10	12
Q6P452;B4E1S2	Q6P452	42;14	1;1	1;1	Annexin	ANXA4	2	42	1	1	18	21	16	22	29	21	18	17	19	20	21	26	18	18	13	21	22	12	18	15	16	18	28	28	17	16	22	25	17	17	22	25	17	0	0	0	0	0	0
P09525	P09525	45	45	4	Annexin A4	ANXA4	1	45	45	4	20	24	18	23	32	24	19	19	22	22	25	29	21	19	14	24	25	14	21	16	18	21	31	31	18	17	25	28	20	19	25	29	17	2	3	2	1	3	3
P08758;E9PHT9;D6RBL5;D6RBE9;D6RCN3	P08758;E9PHT9;D6RBL5	35;25;20;15;5	35;25;20;15;5	35;25;20;15;5	Annexin A5;Annexin	ANXA5	5	35	35	35	20	18	23	17	19	25	16	19	19	15	20	24	21	18	15	26	21	16	21	21	17	24	18	22	18	20	25	21	22	16	18	26	20	20	18	23	17	19	25
P08133;E7EMC6;E5RFF0;E5RJF5;E5RK63;E5RI05;E5RJR0;E5RIU8	P08133;E7EMC6	56;33;16;14;14;12;9;8	56;33;16;14;14;12;9;8	19;3;4;11;11;7;4;3	Annexin A6;Annexin	ANXA6	8	56	56	19	33	37	34	30	34	35	30	31	32	24	20	28	32	33	18	30	34	16	38	42	28	34	30	26	29	34	32	28	37	31	21	28	28	13	14	9	13	12	11
E5RK69;H0YC77	E5RK69	39;7	2;0	2;0	Annexin	ANXA6	2	39	2	2	20	24	25	19	23	24	20	24	22	17	16	21	24	22	14	20	25	12	25	29	21	24	17	20	18	21	22	20	23	22	15	20	21	0	1	0	2	1	0
P20073	P20073	18	18	18	Annexin A7	ANXA7	1	18	18	18	12	13	7	9	11	7	9	5	8	10	5	8	7	10	7	10	4	7	9	8	10	10	9	7	10	12	11	3	7	4	7	7	5	12	13	7	9	11	7
B4DTF2;Q5VT79;A0A075B752;A0A087WUP0	B4DTF2;Q5VT79;A0A075B752;A0A087WUP0	6;6;5;3	6;6;5;3	0;0;0;0	Annexin;Annexin A8-like protein 2	ANXA8L1;ANXA8L2	4	6	6	0	0	0	0	4	1	0	0	1	0	0	0	0	2	0	0	0	0	0	2	0	1	0	0	0	0	1	0	0	0	0	0	0	1	0	0	0	0	0	0
O76027	O76027	8	8	8	Annexin A9	ANXA9	1	8	8	8	1	1	1	1	0	0	1	1	0	1	1	0	0	2	1	1	0	2	0	1	0	0	3	0	8	0	0	0	0	0	0	0	0	1	1	1	1	0	0
A0A087WVT3;P28039	A0A087WVT3;P28039	1;1	1;1	1;1	Acyloxyacyl hydrolase;Acyloxyacyl hydrolase small subunit;Acyloxyacyl hydrolase large subunit	AOAH	2	1	1	1	0	1	0	0	0	1	0	0	0	0	0	0	0	0	0	0	0	1	0	0	0	0	0	0	0	0	0	0	0	0	0	0	0	0	1	0	0	0	1
P19801;C9J2J4;C9J0G8	P19801;C9J2J4	16;9;5	16;9;5	16;9;5	Amiloride-sensitive amine oxidase [copper-containing]	AOC1	3	16	16	16	10	8	6	3	12	1	10	7	6	2	2	1	10	11	5	5	1	1	9	0	6	4	7	1	8	11	3	0	6	6	5	0	7	10	8	6	3	12	1
Q16853;K7EQZ5;K7EL47	Q16853	12;3;3	12;3;3	11;3;3	Membrane primary amine oxidase	AOC3	3	12	12	11	7	8	5	1	1	0	7	2	1	1	1	0	2	7	0	1	1	0	1	7	1	2	7	1	7	8	2	0	6	1	0	0	2	7	8	5	1	1	0
Q06278;C9J244;H7BXF7;H7C3Q1	Q06278	43;5;3;2	43;5;3;2	42;5;3;2	Aldehyde oxidase	AOX1	4	43	43	42	30	29	15	13	4	0	31	19	20	19	5	3	28	27	15	10	2	1	26	15	18	2	3	2	7	29	3	1	22	13	20	1	22	29	28	14	13	4	0
Q63HQ0;H0Y8Y4	Q63HQ0;H0Y8Y4	2;1	2;1	2;1	AP-1 complex-associated regulatory protein	AP1AR	2	2	2	2	0	0	0	0	0	0	0	0	0	0	1	0	0	0	1	0	0	1	0	0	0	0	0	0	0	0	0	1	0	1	1	1	1	0	0	0	0	0	0
Q10567;C9J1E7	Q10567;C9J1E7	35;23	18;9	18;9	AP-1 complex subunit beta-1	AP1B1	2	35	18	18	18	18	9	17	17	13	17	12	11	10	12	13	19	16	10	18	10	6	17	10	12	14	18	12	14	19	17	12	14	12	13	17	14	8	10	6	7	7	8
O43747;H3BR36;H3BUN9;H3BNR4;H3BRM7;H3BN71;B4DGE1;H3BS13;H3BV30;H3BN75;B3KNW1	O43747	14;5;5;5;4;4;4;3;3;2;2	14;5;5;5;4;4;4;3;3;2;2	14;5;5;5;4;4;4;3;3;2;2	AP-1 complex subunit gamma-1	AP1G1	11	14	14	14	6	8	0	9	8	2	6	2	3	5	4	3	3	7	0	3	1	0	4	1	2	3	5	3	7	7	3	1	0	0	2	2	1	6	8	0	9	8	2
O75843;G3V532	O75843	4;1	4;1	4;1	AP-1 complex subunit gamma-like 2	AP1G2	2	4	4	4	1	1	0	0	0	1	1	0	0	0	0	1	0	1	0	1	0	0	1	0	0	0	2	1	1	1	1	1	1	0	0	0	0	1	1	0	0	0	1
K7EJL1;Q9BXS5;E7ENJ6;K7EQX3;K7EPJ8;K7ENA7	K7EJL1;Q9BXS5;E7ENJ6	13;13;11;4;1;1	13;13;11;4;1;1	7;7;5;3;0;1	AP-1 complex subunit mu-1	AP1M1	6	13	13	7	9	7	3	6	9	2	8	2	4	7	2	4	3	10	2	6	4	3	3	1	3	3	10	3	5	8	2	4	1	3	3	4	2	5	6	3	5	6	2
Q9Y6Q5;K7EJJ1;K7EPR4;K7EK69;K7ERH5;K7EMG5	Q9Y6Q5;K7EJJ1	9;5;4;3;3;3	5;2;2;2;2;2	3;2;2;1;0;2	AP-1 complex subunit mu-2	AP1M2	6	9	5	3	3	2	0	0	2	0	4	0	1	1	1	0	1	4	0	1	2	0	1	0	1	0	4	0	4	4	1	1	1	1	2	0	0	0	2	0	0	0	0
P61966;H7C1E4	P61966;H7C1E4	3;2	3;2	3;2	AP-1 complex subunit sigma-1A	AP1S1	2	3	3	3	3	2	2	1	3	2	3	2	2	2	1	2	2	3	2	2	1	2	2	1	2	1	3	2	3	2	1	1	1	2	2	2	2	3	2	2	1	3	2
P56377;F6SFB5	P56377;F6SFB5	2;1	2;1	2;1	AP-1 complex subunit sigma-2	AP1S2	2	2	2	2	1	1	0	1	1	1	0	0	0	0	0	1	0	1	0	0	1	1	0	0	0	0	2	1	0	1	1	0	0	0	0	1	0	1	1	0	1	1	1
O95782	O95782	31	24	24	AP-2 complex subunit alpha-1	AP2A1	1	31	24	24	20	23	9	17	19	15	18	8	10	14	8	12	11	20	7	12	6	3	13	5	9	11	21	7	22	21	10	13	13	8	4	7	10	16	18	8	12	16	13
O94973;A0A0G2JS82;E9PR62;A0A0G2JRF9;A0A0G2JQA4;A0A0G2JRS3;E9PNC4;M0R2D9	O94973;A0A0G2JS82	31;29;10;8;8;5;4;2	31;29;10;8;8;5;4;2	12;12;1;1;1;1;1;0	AP-2 complex subunit alpha-2	AP2A2	8	31	31	12	17	19	4	14	19	7	17	8	9	16	6	5	10	18	5	12	3	1	11	6	10	12	19	6	18	18	12	8	8	8	6	11	11	7	8	2	4	9	3
P63010;A0A087X253;A0A087WU93;A0A087WZQ6;A0A087WYD1;K7ERB2;K7EN71;K7EJX1;A0A087WXS3;K7EKZ5;K7EJ01;H7C034	P63010;A0A087X253;A0A087WU93;A0A087WZQ6;A0A087WYD1	35;29;25;25;19;15;13;8;4;4;3;3	35;29;25;25;19;15;13;8;4;4;3;3	18;17;11;11;10;7;7;5;3;3;0;0	AP-2 complex subunit beta	AP2B1	12	35	35	18	23	20	10	20	20	13	16	14	12	16	10	14	20	16	10	21	13	8	18	12	11	16	20	11	20	20	19	12	16	11	13	18	13	13	12	7	10	10	8
A0A087WY71;E9PFW3;Q96CW1;H7C4C3;C9JJ47;C9JTK4;C9JGT8;C9JJD3;C9JPV8	A0A087WY71;E9PFW3;Q96CW1	17;17;17;6;6;3;3;2;2	17;17;17;6;6;3;3;2;2	17;17;17;6;6;3;3;2;2	AP-2 complex subunit mu	AP2M1	9	17	17	17	8	8	8	8	7	7	8	6	9	5	9	7	9	8	7	10	6	6	10	3	7	7	7	9	7	9	10	9	7	9	10	9	8	8	8	8	8	7	7
M0R0N4;X6R390;M0QYZ2;P53680;M0R1S0;M0QZ21	M0R0N4;X6R390;M0QYZ2;P53680;M0R1S0;M0QZ21	2;2;2;2;1;1	2;2;2;2;1;1	2;2;2;2;1;1	AP-2 complex subunit sigma	AP2S1	6	2	2	2	2	1	1	1	1	1	2	0	1	0	0	1	1	2	1	1	0	1	2	0	1	2	1	1	2	2	1	0	0	0	2	1	0	2	1	1	1	1	1
O00203;H0YBD0;F5GWU4	O00203	23;2;1	23;2;1	21;2;0	AP-3 complex subunit beta-1	AP3B1	3	23	23	21	11	9	6	10	13	8	10	8	8	7	7	6	10	13	6	9	5	2	14	6	7	10	12	4	10	10	10	7	8	7	8	5	10	11	8	6	8	13	8
Q13367	Q13367	7	5	5	AP-3 complex subunit beta-2	AP3B2	1	7	5	5	2	3	0	3	1	2	0	0	0	0	1	0	0	1	0	1	0	0	1	0	0	1	1	4	2	2	2	0	1	0	2	0	0	2	2	0	1	1	2
O14617;A0A087WYN6;K7ERW8	O14617	24;3;1	24;3;1	24;3;1	AP-3 complex subunit delta-1	AP3D1	3	24	24	24	10	11	4	9	8	3	10	4	3	10	5	5	4	12	0	8	5	0	5	3	5	5	12	4	7	9	7	4	4	7	3	6	6	10	11	4	9	8	3
Q9Y2T2	Q9Y2T2	11	11	10	AP-3 complex subunit mu-1	AP3M1	1	11	11	10	6	7	3	5	7	5	8	2	5	5	5	4	5	5	3	5	2	1	7	2	4	3	8	4	6	6	7	4	3	4	5	5	5	5	6	2	4	6	4
E5RJ52;P53677;H0YAY4;H0YBM0	E5RJ52;P53677;H0YAY4	4;4;2;1	3;3;2;0	3;3;2;0	AP-3 complex subunit mu-2	AP3M2	4	4	3	3	3	2	2	3	3	3	2	1	4	1	2	2	3	1	2	2	1	0	2	1	2	2	2	3	2	3	2	1	1	2	1	2	2	2	1	1	2	2	2
Q92572;F5H459	Q92572	4;1	4;1	4;1	AP-3 complex subunit sigma-1	AP3S1	2	4	4	4	3	4	1	4	3	1	3	1	1	1	1	1	0	1	1	1	1	2	1	1	1	1	4	2	1	2	1	1	1	1	1	1	1	3	4	1	4	3	1
Q9UPM8	Q9UPM8	3	3	3	AP-4 complex subunit epsilon-1	AP4E1	1	3	3	3	1	0	0	0	1	1	0	0	0	1	0	0	1	0	0	0	0	0	0	0	0	0	0	0	0	0	0	0	0	0	0	0	0	1	0	0	0	1	1
E7EQ45;Q9H0R1;H0YIY0	E7EQ45;Q9H0R1;H0YIY0	2;2;1	2;2;1	2;2;1	AP-5 complex subunit mu-1	AP5M1	3	2	2	2	0	0	0	0	0	0	1	0	0	1	0	0	0	0	0	0	0	0	0	0	0	0	0	0	0	0	0	0	0	0	0	0	0	0	0	0	0	0	0
Q5JX74;A2A2L4;Q9NUS5	Q5JX74;A2A2L4;Q9NUS5	1;1;1	1;1;1	1;1;1	AP-5 complex subunit sigma-1	AP5S1	3	1	1	1	1	1	0	0	1	0	0	0	0	0	0	0	0	0	0	1	0	0	0	0	0	1	1	0	0	1	1	0	0	0	0	0	0	1	1	0	0	1	0
O43299	O43299	3	3	3	AP-5 complex subunit zeta-1	AP5Z1	1	3	3	3	2	3	0	1	3	0	0	0	1	3	0	0	0	2	0	0	0	0	0	0	0	0	2	0	1	0	1	0	0	0	0	0	0	2	3	0	1	3	0
C9JLV4;O14727;F8VNZ0	C9JLV4;O14727	7;7;2	7;7;2	7;7;2	Apoptotic protease-activating factor 1	APAF1	3	7	7	7	0	3	1	4	1	1	0	1	2	0	0	2	0	1	1	0	1	0	0	0	1	0	1	1	0	0	0	1	0	2	1	0	1	0	3	1	4	1	1
Q02410;A0A0G2JMD7;A0A0D9SFA9	Q02410;A0A0G2JMD7	6;3;1	6;3;1	6;3;1	Amyloid beta A4 precursor protein-binding family A member 1	APBA1	3	6	6	6	0	1	1	0	0	0	0	0	1	0	2	1	0	0	1	1	0	1	0	1	1	1	6	0	0	0	1	0	0	0	0	0	1	0	1	1	0	0	0
Q99767	Q99767	1	1	1	Amyloid beta A4 precursor protein-binding family A member 2	APBA2	1	1	1	1	0	0	0	0	0	1	0	0	0	0	0	0	0	0	0	0	0	0	0	0	0	0	0	1	0	0	0	1	0	0	0	0	0	0	0	0	0	0	1
J3KPL8;O00213;A0A075B7G8;A0A087X0V7;A0A087WYH9;V9GYR7;V9GY97	J3KPL8;O00213;A0A075B7G8;A0A087X0V7;A0A087WYH9	5;5;4;3;3;2;1	5;5;4;3;3;2;1	5;5;4;3;3;2;1	Amyloid beta A4 precursor protein-binding family B member 1	APBB1	7	5	5	5	1	2	1	1	2	1	1	1	0	1	1	2	1	1	0	2	1	0	1	2	1	2	1	1	1	2	2	2	1	2	0	0	2	1	2	1	1	2	1
Q7Z5R6	Q7Z5R6	14	13	13	Amyloid beta A4 precursor protein-binding family B member 1-interacting protein	APBB1IP	1	14	13	13	0	3	1	5	5	3	1	1	0	3	2	4	0	0	0	10	6	2	0	0	0	2	9	1	0	2	5	6	3	1	2	4	0	0	3	1	5	5	3
H0YAJ5;G5E9Y1;Q92870;D6RB00;D6RGD4;D6RAJ4;D6RD19;H0YA92	H0YAJ5;G5E9Y1;Q92870	6;6;6;1;1;1;1;1	6;6;6;1;1;1;1;1	3;3;3;0;1;1;1;1	Amyloid beta A4 precursor protein-binding family B member 2	APBB2	8	6	6	3	1	2	1	1	2	1	1	3	1	0	2	1	0	1	1	0	3	1	2	1	1	3	0	1	3	1	3	2	2	3	0	2	2	1	1	1	1	1	1
P25054;E9PFT7;E7EMH9;D6RFL6	P25054;E9PFT7	9;8;4;2	9;8;4;2	9;8;4;2	Adenomatous polyposis coli protein	APC	4	9	9	9	1	3	2	0	1	4	0	3	0	0	4	3	1	2	0	2	1	2	2	1	2	2	1	2	0	0	2	2	1	3	0	1	2	1	3	2	0	1	4
P02743	P02743	11	11	11	Serum amyloid P-component;Serum amyloid P-component(1-203)	APCS	1	11	11	11	8	6	4	5	7	1	10	5	2	8	0	1	4	7	3	1	3	2	5	7	2	2	6	2	8	8	2	1	8	2	2	2	4	8	6	4	5	7	1
C9JIF9;P13798;H7C393;H7C1U0;C9JLK2;F8WEH5	C9JIF9;P13798;H7C393;H7C1U0	24;24;18;12;10;3	24;24;18;12;10;3	24;24;18;12;10;3	Acylamino-acid-releasing enzyme	APEH	6	24	24	24	11	12	11	13	7	9	12	7	8	9	7	10	10	10	9	9	6	8	8	6	11	8	9	8	11	11	8	6	8	10	12	6	9	11	12	11	13	7	9
P27695;G3V3M6;G3V5Q1;G3V3C7;A0A0C4DGK8;G3V5M0;G3V359;G3V5D9;H7C4A8;G3V3Y6	P27695;G3V3M6;G3V5Q1;G3V3C7;A0A0C4DGK8;G3V5M0;G3V359	23;20;18;17;15;14;14;11;11;2	23;20;18;17;15;14;14;11;11;2	23;20;18;17;15;14;14;11;11;2	DNA-(apurinic or apyrimidinic site) lyase;DNA-(apurinic or apyrimidinic site) lyase, mitochondrial	APEX1	10	23	23	23	10	12	12	8	12	14	11	11	12	13	12	16	12	10	9	17	11	10	14	10	11	17	11	10	11	11	17	18	10	12	13	15	13	10	12	12	8	12	14
G3V1C3;Q9BZZ5;E9PQK6;H0YER7	G3V1C3;Q9BZZ5	15;15;7;7	15;15;7;7	15;15;7;7	Apoptosis inhibitor 5	API5	4	15	15	15	12	10	8	8	10	8	7	7	8	9	12	8	9	8	4	14	6	6	12	3	5	13	11	8	10	10	12	10	12	8	7	8	7	12	10	8	8	10	8
Q96GX9;S4R3D6	Q96GX9;S4R3D6	20;16	20;16	20;16	Methylthioribulose-1-phosphate dehydratase	APIP	2	20	20	20	9	8	9	8	8	8	9	7	10	7	7	12	6	8	5	8	5	4	6	5	13	7	10	17	10	6	12	7	8	9	6	12	10	9	8	9	8	8	8
F8WET0;Q8IW19	F8WET0;Q8IW19	3;3	3;3	3;3	Aprataxin and PNK-like factor	APLF	2	3	3	3	0	0	1	0	0	0	0	1	0	0	0	1	1	0	0	1	0	0	0	0	0	1	0	2	0	0	0	0	0	0	0	0	0	0	0	1	0	0	0
Q06481;E9PK76;E9PSC7;E9PQS3	Q06481	9;1;1;1	9;1;1;1	9;1;1;1	Amyloid-like protein 2	APLP2	4	9	9	9	1	2	0	2	2	0	0	0	0	3	0	2	1	1	0	2	0	0	0	1	0	2	1	0	1	1	0	1	0	2	0	1	2	1	2	0	2	2	0
Q9HDC9;H0Y512	Q9HDC9;H0Y512	12;10	12;10	12;10	Adipocyte plasma membrane-associated protein	APMAP	2	12	12	12	5	7	4	10	6	5	6	5	2	6	5	1	2	5	2	8	3	3	4	3	2	6	7	2	6	6	8	6	5	3	4	3	3	5	7	4	10	6	5
P02647;F8W696	P02647;F8W696	56;47	56;47	55;46	Apolipoprotein A-I;Proapolipoprotein A-I;Truncated apolipoprotein A-I	APOA1	2	56	56	55	22	20	39	22	20	31	21	39	30	25	35	29	27	21	48	28	37	33	26	44	40	34	21	38	25	25	25	45	37	41	36	27	43	21	19	38	21	19	30
Q8NCW5;Q5T3I4;Q5T3I3	Q8NCW5	18;7;6	18;7;6	18;7;6	NAD(P)H-hydrate epimerase	APOA1BP	3	18	18	18	9	9	11	9	9	11	5	6	9	7	8	8	9	8	6	10	8	4	9	8	10	8	11	10	9	8	8	10	8	6	5	10	9	9	9	11	9	9	11
V9GYM3;P02652;V9GYG9;V9GYE3;V9GYC1;V9GYS1	V9GYM3;P02652;V9GYG9;V9GYE3	12;12;11;10;4;4	12;12;11;10;4;4	12;12;11;10;4;4	Apolipoprotein A-II;Proapolipoprotein A-II;Truncated apolipoprotein A-II	APOA2	6	12	12	12	6	4	3	4	4	1	4	3	3	5	1	1	6	5	7	7	4	3	4	7	4	5	5	4	4	6	3	6	6	4	4	3	7	6	4	3	4	4	1
P06727	P06727	65	65	63	Apolipoprotein A-IV	APOA4	1	65	65	63	19	19	24	22	20	16	20	51	23	24	34	21	35	21	51	26	40	26	36	36	49	31	17	39	20	22	31	37	42	43	36	22	45	17	17	22	20	18	14
Q6Q788;C9JZZ0	Q6Q788	5;2	5;2	5;2	Apolipoprotein A-V	APOA5	2	5	5	5	2	1	1	1	1	0	2	2	0	1	1	1	0	1	1	1	1	0	0	0	0	1	1	0	1	2	1	0	0	1	0	0	0	2	1	1	1	1	0
P04114;A8MUN2	P04114	106;34	106;34	103;31	Apolipoprotein B-100;Apolipoprotein B-48	APOB	2	106	106	103	63	49	36	49	33	6	53	16	17	59	7	13	26	69	22	7	5	24	22	4	18	23	46	14	75	61	5	15	10	16	16	14	26	61	48	36	46	32	6
Q9NRW3	Q9NRW3	1	1	1	DNA dC->dU-editing enzyme APOBEC-3C	APOBEC3C	1	1	1	1	1	1	0	1	1	1	1	0	0	1	0	1	0	0	0	1	0	0	0	0	0	1	0	1	0	0	0	1	0	0	0	0	0	1	1	0	1	1	1
Q9HC16	Q9HC16	1	1	1	DNA dC->dU-editing enzyme APOBEC-3G	APOBEC3G	1	1	1	1	0	0	0	0	1	0	0	0	0	1	0	0	0	0	0	0	0	0	0	0	0	0	0	0	0	0	0	0	0	0	0	0	0	0	0	0	0	1	0
Q0VD83	Q0VD83	18	18	18	Apolipoprotein B receptor	APOBR	1	18	18	18	1	1	1	14	5	3	2	2	1	5	3	5	1	1	1	3	4	2	1	0	0	4	6	1	0	1	6	4	0	1	3	5	0	1	1	1	14	5	3
K7ERI9;P02654;K7EKP1;K7EJI9;K7ELM9;K7EPF9	K7ERI9;P02654;K7EKP1;K7EJI9;K7ELM9;K7EPF9	6;6;4;4;4;4	6;6;4;4;4;4	6;6;4;4;4;4	Apolipoprotein C-I;Truncated apolipoprotein C-I	APOC1	6	6	6	6	2	1	2	2	2	1	2	2	2	3	2	1	1	2	3	3	5	1	0	5	2	1	2	2	3	2	1	5	2	5	3	1	5	2	1	2	2	2	1
Q6P163;A0A024R0T9;K7ER74;P02655;V9GYJ8	Q6P163;A0A024R0T9;K7ER74;P02655;V9GYJ8	2;2;2;2;1	2;2;2;2;1	2;2;2;2;1	Apolipoprotein C-II;Proapolipoprotein C-II	APOC2;APOC4-APOC2	5	2	2	2	1	2	2	1	1	2	1	2	2	1	1	2	2	2	2	1	2	2	2	2	2	1	1	2	2	1	1	2	2	2	2	1	2	1	2	2	1	1	2
B0YIW2;P02656	B0YIW2;P02656	6;6	6;6	6;6	Apolipoprotein C-III	APOC3	2	6	6	6	4	2	5	3	2	4	3	5	5	2	3	4	3	4	5	3	5	4	4	5	4	3	3	5	3	3	2	3	4	4	5	4	4	4	2	5	3	2	4
P05090	P05090	13	13	2	Apolipoprotein D	APOD	1	13	13	2	5	3	7	3	5	6	5	9	8	5	6	6	9	6	8	5	10	8	6	9	9	3	2	5	3	4	6	7	5	9	5	4	11	0	0	2	0	1	2
P02649;H0Y7L5;E9PEV4;E7ERP7;CON__Q03247	P02649;H0Y7L5;E9PEV4;E7ERP7	40;26;25;25;3	40;26;25;25;3	40;26;25;25;3	Apolipoprotein E	APOE	5	40	40	40	11	10	15	11	11	13	12	20	12	15	10	5	20	11	12	16	19	8	22	19	15	13	12	8	10	12	6	30	25	22	20	9	28	11	10	15	11	11	13
Q13790	Q13790	4	4	4	Apolipoprotein F	APOF	1	4	4	4	2	2	1	0	2	2	2	2	1	1	1	1	1	2	2	1	1	1	2	1	3	0	3	1	2	2	0	1	2	2	2	1	4	2	2	1	0	2	2
P02749;J3QLI0;J3KS17;J3QRN2	P02749	29;9;8;8	29;9;8;8	25;9;5;8	Beta-2-glycoprotein 1	APOH	4	29	29	25	10	11	16	9	10	11	11	19	13	13	10	10	15	12	21	8	10	9	12	11	20	12	8	14	11	11	8	17	14	18	14	11	16	9	10	13	8	9	9
O14791;B1AH94;B1AH95;F8WCH3;B1AH96	O14791	8;1;1;1;1	8;1;1;1;1	8;1;1;1;1	Apolipoprotein L1	APOL1	5	8	8	8	5	2	2	4	2	1	2	1	0	3	2	2	0	4	2	1	1	1	0	1	2	1	3	1	5	4	2	3	1	1	1	0	2	5	2	2	4	2	1
J3KQL8;Q9BQE5;E9PM95	J3KQL8;Q9BQE5	9;8;1	9;8;1	9;8;1	Apolipoprotein L2	APOL2	3	9	9	9	1	2	0	2	3	1	2	3	2	1	7	7	2	1	1	6	7	2	3	1	1	3	1	5	2	1	7	7	3	4	3	4	2	1	2	0	2	3	1
O95236	O95236	1	1	1	Apolipoprotein L3	APOL3	1	1	1	1	0	0	0	0	0	0	0	0	0	0	0	0	0	0	0	0	1	0	0	0	0	0	0	0	0	0	0	0	0	0	0	0	0	0	0	0	0	0	0
Q5SRP5;O95445	Q5SRP5;O95445	3;3	3;3	3;3	Apolipoprotein M	APOM	2	3	3	3	0	0	1	0	1	0	1	0	0	2	0	1	2	1	1	0	0	0	0	0	2	0	0	1	1	1	0	1	1	1	0	0	1	0	0	1	0	1	0
H7C1U8;Q9BUR5;G3V1B6;A0A0J9YWW6	H7C1U8;Q9BUR5;G3V1B6	10;10;6;2	10;10;6;2	10;10;6;2	Apolipoprotein O	APOO	4	10	10	10	3	4	7	3	3	3	3	6	6	5	3	7	4	3	6	4	3	4	4	3	5	4	3	4	3	3	4	5	4	7	4	6	7	3	4	7	3	3	3
A0A087WYF7;Q6UXV4;A0A087WUX8	A0A087WYF7;Q6UXV4;A0A087WUX8	19;19;14	19;19;14	19;19;14	MICOS complex subunit MIC27	APOOL	3	19	19	19	11	11	13	5	14	10	11	11	11	10	8	12	13	12	11	14	6	10	15	10	11	8	10	14	11	10	11	9	12	13	11	13	15	11	11	13	5	14	10
E9PG40;P05067;H7C0V9;A0A0A0MRG2;H7C2L2	E9PG40;P05067;H7C0V9;A0A0A0MRG2	18;18;15;14;5	18;18;15;14;5	18;18;15;14;5	Amyloid beta A4 protein;N-APP;Soluble APP-alpha;Soluble APP-beta;C99;Beta-amyloid protein 42;Beta-amyloid protein 40;C83;P3(42);P3(40);C80;Gamma-secretase C-terminal fragment 59;Gamma-secretase C-terminal fragment 57;Gamma-secretase C-terminal fragment 50;C31	APP	5	18	18	18	4	6	10	5	7	15	7	4	7	4	6	9	4	5	5	7	5	3	6	3	7	3	7	12	8	6	6	10	5	4	6	4	5	4	6	10	5	7	15
Q9UKG1;C9K0C4;C9JAB0	Q9UKG1	19;3;3	19;3;3	19;3;3	DCC-interacting protein 13-alpha	APPL1	3	19	19	19	9	8	3	8	4	3	7	5	3	10	7	2	6	10	2	5	4	3	5	4	3	3	8	3	8	8	6	3	5	6	3	5	5	9	8	3	8	4	3
Q8NEU8;F8VXB0;F8VWV2;F8VR68;F8VS86;H0YH86	Q8NEU8;F8VXB0	20;10;6;1;1;1	20;10;6;1;1;1	17;7;4;1;1;1	DCC-interacting protein 13-beta	APPL2	6	20	20	17	9	11	3	8	9	4	7	9	7	9	9	5	9	7	3	9	3	3	9	2	4	10	11	5	8	8	9	8	9	8	7	4	2	7	9	2	7	7	4
P07741;H3BQF1;H3BQZ9;H3BQB1;H3BSW3	P07741;H3BQF1;H3BQZ9;H3BQB1;H3BSW3	9;8;6;6;5	9;8;6;6;5	9;8;6;6;5	Adenine phosphoribosyltransferase	APRT	5	9	9	9	6	6	6	5	6	8	6	7	7	7	7	8	7	6	6	8	7	6	7	6	5	4	6	8	6	6	8	7	7	8	7	8	7	6	6	6	5	6	8
Q7Z2E3;A0A0A0MRW7;F8W6G5;C9JZ40;C9J8U3	Q7Z2E3;A0A0A0MRW7;F8W6G5;C9JZ40	7;6;5;5;3	7;6;5;5;3	7;6;5;5;3	Aprataxin	APTX	5	7	7	7	2	2	3	2	1	3	2	0	0	1	3	1	3	2	1	4	0	0	1	0	0	2	2	1	3	1	2	1	1	3	1	0	2	2	2	3	2	1	3
K7N7A8;P29972	K7N7A8;P29972	3;3	3;3	3;3	Aquaporin-1	AQP1	2	3	3	3	3	2	1	1	1	1	2	2	2	2	2	1	2	3	2	2	1	1	3	2	2	2	3	1	2	3	2	1	2	2	2	0	2	3	2	1	1	1	1
P41181	P41181	2	2	2	Aquaporin-2	AQP2	1	2	2	2	0	0	1	0	0	0	1	0	0	0	0	0	0	1	0	0	0	0	0	0	0	0	0	0	1	0	0	0	0	0	0	0	1	0	0	1	0	0	0
A6NL99;Q5T5M1;O14520	A6NL99;Q5T5M1;O14520	2;1;1	2;1;1	2;1;1	Putative aquaporin-7-like protein 3;Aquaporin-7	AQP7P3;AQP7	3	2	2	2	0	0	0	0	0	0	1	0	1	1	0	0	2	0	0	0	0	0	1	1	0	0	0	0	0	1	0	0	1	1	0	0	0	0	0	0	0	0	0
O60306;H0YH15;H0YLN9	O60306	7;2;1	7;2;1	7;2;1	Intron-binding protein aquarius	AQR	3	7	7	7	1	1	0	1	1	1	0	0	1	1	0	1	2	0	1	2	1	2	0	0	1	1	0	0	1	0	1	0	0	1	1	0	1	1	1	0	1	1	1
F5GZG9;P10275;A0A087X1B6;A0A087WUX9;E9PEG3;A0A087WZ66	F5GZG9;P10275;A0A087X1B6;A0A087WUX9;E9PEG3;A0A087WZ66	5;5;4;3;3;3	5;5;4;3;3;3	5;5;4;3;3;3	Androgen receptor	AR	6	5	5	5	0	0	0	1	1	1	0	0	1	1	2	0	1	1	0	4	1	0	1	0	0	1	2	0	0	0	2	0	0	0	1	0	0	0	0	0	1	1	1
P10398;Q96II5	P10398;Q96II5	6;5	3;2	3;2	Serine/threonine-protein kinase A-Raf	ARAF	2	6	3	3	2	2	1	0	4	0	2	0	0	1	1	1	0	1	1	1	0	0	0	0	1	0	2	0	0	1	1	1	0	0	0	1	0	2	1	1	0	2	0
Q96P48;E7EU13;A0A0A0MSJ2;F5GWN4;F8WBT0	Q96P48;E7EU13;A0A0A0MSJ2	10;9;6;4;4	10;9;6;4;4	10;9;6;4;4	Arf-GAP with Rho-GAP domain, ANK repeat and PH domain-containing protein 1	ARAP1	5	10	10	10	3	3	0	3	3	2	2	0	1	2	1	3	0	2	0	0	1	1	0	0	1	0	6	1	4	2	1	1	0	1	1	1	1	3	3	0	3	3	2
P48444;B0YIW6;Q6P1Q5;E9PK34	P48444;B0YIW6	33;32;8;3	33;32;8;3	33;32;8;3	Coatomer subunit delta	ARCN1	4	33	33	33	12	14	13	12	16	13	11	11	13	7	11	13	14	13	9	21	9	7	12	5	12	15	15	13	12	11	17	14	11	12	15	15	11	12	14	13	12	16	13
H0YJK5;G3V2B5;G3V506;O15033	H0YJK5;G3V2B5;G3V506;O15033	1;1;1;1	1;1;1;1	1;1;1;1	Apoptosis-resistant E3 ubiquitin protein ligase 1	AREL1	4	1	1	1	0	0	0	1	0	0	0	0	0	0	0	0	0	1	0	0	0	0	0	0	0	0	0	0	0	0	0	0	0	0	0	0	0	0	0	0	1	0	0
P84077;P61204;F5H423;F5H0C7;F5H1V1;F5H6T5;F8WDB3;H0YGG7	P84077;P61204;F5H423	9;8;6;3;1;1;1;1	9;8;6;3;1;1;1;1	6;5;3;1;0;0;0;1	ADP-ribosylation factor 1;ADP-ribosylation factor 3	ARF1;ARF3	8	9	9	6	6	6	2	6	7	2	6	2	1	6	2	5	4	6	1	4	0	0	3	1	2	1	7	2	7	7	3	3	2	2	2	3	0	4	4	2	4	5	2
P18085;C9JPM4;C9JAK5;U3KQF2	P18085;C9JPM4;C9JAK5	7;6;6;3	5;4;5;3	5;4;5;3	ADP-ribosylation factor 4	ARF4	4	7	5	5	6	6	1	6	6	1	6	0	0	4	1	2	0	5	0	0	0	1	0	1	0	0	7	1	7	7	1	1	0	0	1	0	0	5	5	1	5	5	1
C9J1Z8;P84085	C9J1Z8;P84085	6;6	3;3	3;3	ADP-ribosylation factor 5	ARF5	2	6	3	3	4	5	0	4	4	0	4	0	0	3	1	1	0	3	0	0	0	0	0	0	0	0	6	0	5	5	1	0	0	0	1	0	0	2	3	0	2	2	0
P62330	P62330	4	4	4	ADP-ribosylation factor 6	ARF6	1	4	4	4	3	2	0	2	2	0	2	0	1	2	0	1	2	3	0	1	0	0	2	0	0	2	3	0	2	2	1	0	0	0	0	0	0	3	2	0	2	2	0
Q8N6T3;F8VWH9;E5RHT6;F8W1U7;E5RHC5;E5RHH7;H0YIQ0	Q8N6T3;F8VWH9;E5RHT6;F8W1U7	11;9;7;7;5;4;2	11;9;7;7;5;4;2	11;9;7;7;5;4;2	ADP-ribosylation factor GTPase-activating protein 1	ARFGAP1	7	11	11	11	6	5	4	6	5	9	3	3	5	4	8	9	7	6	6	7	3	3	6	1	7	5	4	8	5	5	6	7	4	5	6	6	4	6	5	4	6	5	9
A0A0D9SF70;G5E9L0;Q8N6H7;E9PQP3;H0YDN9;E9PMU9;E9PIY6;E9PM18;E9PMR9;E9PM63;E9PNY8;E9PJT7;E9PK28	A0A0D9SF70;G5E9L0;Q8N6H7;E9PQP3;H0YDN9	14;14;14;10;7;6;6;1;1;1;1;1;1	14;14;14;10;7;6;6;1;1;1;1;1;1	13;13;13;9;7;5;5;0;0;0;0;0;0	ADP-ribosylation factor GTPase-activating protein 2	ARFGAP2	13	14	14	13	6	5	7	2	7	8	7	7	6	7	8	6	6	7	7	5	6	5	6	3	6	6	8	7	5	6	8	7	7	8	6	6	7	5	4	6	2	6	7
Q9NP61;B0QYV8	Q9NP61	17;2	17;2	8;1	ADP-ribosylation factor GTPase-activating protein 3	ARFGAP3	2	17	17	8	6	8	5	3	9	7	2	5	6	1	8	11	6	3	4	8	6	3	5	3	9	5	3	11	4	4	8	7	6	6	7	6	7	2	3	1	0	3	2
H0Y6A0	H0Y6A0	11	2	2		ARFGAP3	1	11	2	2	5	5	5	4	7	6	2	5	6	2	8	5	5	2	4	7	5	3	5	2	5	6	2	5	3	4	7	7	6	6	6	7	6	1	0	1	1	1	1
Q9Y6D6;E5RIF2;E5RHL7;E5RJN9;E5RHZ1	Q9Y6D6;E5RIF2	20;13;8;4;2	15;9;6;3;2	15;9;6;3;2	Brefeldin A-inhibited guanine nucleotide-exchange protein 1	ARFGEF1	5	20	15	15	9	11	0	11	13	3	8	2	3	6	2	5	5	8	2	5	0	2	7	0	2	2	11	3	6	9	4	2	2	4	3	4	6	5	8	0	9	9	2
Q9Y6D5	Q9Y6D5	22	22	17	Brefeldin A-inhibited guanine nucleotide-exchange protein 2	ARFGEF2	1	22	22	17	7	7	3	7	7	3	9	3	2	6	5	2	1	7	2	5	2	3	6	3	2	3	8	3	6	6	4	2	2	4	5	5	4	3	4	3	5	3	2
Q5TH69	Q5TH69	7	7	7	Brefeldin A-inhibited guanine nucleotide-exchange protein 3	ARFGEF3	1	7	7	7	1	2	2	3	2	3	0	0	2	3	1	2	0	1	2	0	0	1	0	0	0	1	2	2	0	0	0	1	0	0	0	0	1	1	2	2	3	2	3
P53367	P53367	20	20	20	Arfaptin-1	ARFIP1	1	20	20	20	9	10	8	10	9	8	7	5	7	8	8	13	8	9	4	9	4	2	12	4	5	10	12	7	9	7	16	9	10	7	7	8	7	9	10	8	10	9	8
A0A087X1E4;P53365;E9PPY7;E9PRV8	A0A087X1E4;P53365	7;7;2;2	7;7;2;2	7;7;2;2	Arfaptin-2	ARFIP2	4	7	7	7	1	2	2	1	2	2	3	2	1	1	3	1	1	2	1	4	0	1	4	0	1	2	2	2	2	1	3	1	1	2	4	2	1	1	2	2	1	2	2
Q13795	Q13795	4	4	4	ADP-ribosylation factor-related protein 1	ARFRP1	1	4	4	4	0	1	0	0	2	1	1	0	0	1	2	1	0	0	0	1	0	0	1	0	0	0	1	0	0	2	1	0	1	0	0	2	0	0	1	0	0	2	1
P05089	P05089	5	5	5	Arginase-1	ARG1	1	5	5	5	0	0	0	4	0	0	0	0	0	1	0	0	0	0	0	0	0	0	0	0	0	0	0	0	0	0	0	0	0	0	0	1	0	0	0	0	4	0	0
P78540	P78540	10	10	10	Arginase-2, mitochondrial	ARG2	1	10	10	10	2	1	4	1	6	0	1	7	4	1	0	0	2	2	2	0	1	1	2	1	1	0	0	10	8	3	1	0	4	3	0	1	1	2	1	4	1	6	0
Q9NWB6;X6R9F1	Q9NWB6;X6R9F1	4;2	4;2	4;2	Arginine and glutamate-rich protein 1	ARGLU1	2	4	4	4	0	0	2	1	1	2	1	0	0	0	0	2	0	0	0	0	0	1	0	0	0	2	1	1	0	0	0	0	0	1	0	0	0	0	0	2	1	1	2
Q07960;H0YE29;E9PNR6	Q07960;H0YE29;E9PNR6	20;18;12	20;18;12	20;18;12	Rho GTPase-activating protein 1	ARHGAP1	3	20	20	20	7	12	9	6	13	8	11	10	7	9	8	11	8	6	5	14	10	5	9	8	7	11	11	7	9	8	15	11	11	8	8	13	9	7	12	9	6	13	8
A1A4S6;H0Y8W5	A1A4S6;H0Y8W5	5;4	5;4	5;4	Rho GTPase-activating protein 10	ARHGAP10	2	5	5	5	2	1	0	0	0	0	0	0	1	0	0	0	0	1	0	1	0	0	0	0	1	1	2	1	1	1	1	0	0	0	0	0	0	2	1	0	0	0	0
Q1RLN5;Q8IWW6;H0Y5D8	Q1RLN5;Q8IWW6	9;9;3	9;9;3	9;9;3	Rho GTPase-activating protein 12	ARHGAP12	3	9	9	9	2	2	2	2	1	3	3	4	4	1	6	6	2	2	1	2	2	2	6	0	5	4	5	5	0	2	7	4	2	5	3	6	1	2	2	2	2	1	3
B8ZZK0;Q53QZ3	B8ZZK0;Q53QZ3	1;1	1;1	1;1	Rho GTPase-activating protein 15	ARHGAP15	2	1	1	1	0	0	0	0	0	0	0	0	0	0	1	0	1	0	0	1	1	0	0	0	0	0	0	0	0	0	1	1	0	0	0	1	0	0	0	0	0	0	0
Q68EM7;C9IZD3;I3L4P0;I3L4P6;I3L1S9	Q68EM7;C9IZD3	16;10;3;3;3	16;10;3;3;3	15;10;3;3;3	Rho GTPase-activating protein 17	ARHGAP17	5	16	16	15	8	6	4	8	6	4	6	7	3	4	7	7	3	5	2	9	7	2	2	4	3	5	4	4	8	5	5	6	4	4	6	4	6	8	6	4	8	6	4
Q8N392	Q8N392	20	20	20	Rho GTPase-activating protein 18	ARHGAP18	1	20	20	20	6	6	8	5	2	7	6	8	8	2	9	6	9	7	4	9	4	4	5	3	8	8	4	6	10	6	12	6	6	8	6	6	8	6	6	8	5	2	7
Q5T5U3;A0A087WW76;E7ESW5;F8W9U9;A0A1B0GV73;A0A1B0GW11;H0Y5T2;A0A1B0GTZ9	Q5T5U3;A0A087WW76;E7ESW5;F8W9U9;A0A1B0GV73	10;9;6;6;5;1;1;1	10;9;6;6;5;1;1;1	9;8;5;5;5;0;0;1	Rho GTPase-activating protein 21	ARHGAP21	8	10	10	9	0	1	3	2	0	3	0	1	1	2	2	2	0	0	3	3	2	1	1	1	2	1	2	4	0	0	1	1	1	2	1	1	1	0	1	3	2	0	3
Q8N264;D6RCP5;D6RBC2;D6RHH1	Q8N264;D6RCP5	13;12;4;2	13;12;4;2	13;12;4;2	Rho GTPase-activating protein 24	ARHGAP24	4	13	13	13	7	6	8	0	4	2	4	4	5	5	4	6	5	7	4	6	1	2	7	1	5	6	5	2	3	6	6	1	2	6	2	4	6	7	6	8	0	4	2
H7C4P1;P42331;C9JB56;B7Z8K7	H7C4P1;P42331;C9JB56	14;14;11;3	14;14;11;3	14;14;11;3	Rho GTPase-activating protein 25	ARHGAP25	4	14	14	14	5	2	2	4	3	5	3	0	1	2	5	3	0	3	0	5	2	0	0	0	1	2	3	1	1	0	2	6	2	0	0	5	2	5	2	2	4	3	5
Q9UNA1;F8W8N5;H0Y4P9	Q9UNA1	3;1;1	3;1;1	3;1;1	Rho GTPase-activating protein 26	ARHGAP26	3	3	3	3	1	0	0	0	0	1	1	0	0	0	0	0	1	0	0	1	0	0	0	0	0	1	0	0	0	1	1	2	0	0	1	0	0	1	0	0	0	0	1
A0A0G2JNY3;Q6ZUM4;E9PIR1;A0A0G2JRG8;E9PNT2;A0A0C4DGE6;E9PNX6;A0A0G2JP16	A0A0G2JNY3;Q6ZUM4;E9PIR1;A0A0G2JRG8;E9PNT2;A0A0C4DGE6	9;9;8;8;7;6;3;1	9;9;8;8;7;6;3;1	9;9;8;8;7;6;3;1	Rho GTPase-activating protein 27	ARHGAP27	8	9	9	9	3	2	1	0	4	1	3	1	0	2	2	1	1	0	1	4	2	1	1	1	2	1	1	2	0	3	2	2	1	2	3	1	2	3	2	1	0	4	1
Q52LW3	Q52LW3	18	18	4	Rho GTPase-activating protein 29	ARHGAP29	1	18	18	4	2	2	2	1	3	2	2	0	1	2	4	3	2	2	1	9	1	0	1	1	0	8	0	2	0	3	9	1	0	0	0	1	0	1	0	1	0	0	0
A0A0A0MRJ8;Q7Z6I6;A0A0A0MRJ9	A0A0A0MRJ8;Q7Z6I6	9;9;2	9;9;2	9;9;2	Rho GTPase-activating protein 30	ARHGAP30	3	9	9	9	4	4	2	5	2	1	4	5	0	2	4	4	0	4	0	3	6	2	1	0	0	4	5	1	1	3	4	4	3	2	3	6	1	4	4	2	5	2	1
Q2M1Z3	Q2M1Z3	8	8	8	Rho GTPase-activating protein 31	ARHGAP31	1	8	8	8	1	0	2	0	1	0	0	3	2	0	2	1	1	0	1	2	1	1	1	0	2	1	1	1	0	1	1	1	2	3	1	3	2	1	0	2	0	1	0
A7KAX9;E9PRH3;K7EQI6;A0A0A0MQQ9;K7EMC2;O14559	A7KAX9	8;1;1;1;1;1	8;1;1;1;1;1	2;0;0;0;0;0	Rho GTPase-activating protein 32	ARHGAP32	6	8	8	2	0	0	2	0	2	1	0	1	2	0	2	2	2	1	3	3	2	2	2	2	4	2	1	1	1	0	3	1	0	4	1	0	2	0	0	1	0	0	0
Q9NRY4	Q9NRY4	18	18	18	Rho GTPase-activating protein 35	ARHGAP35	1	18	18	18	10	7	5	4	9	4	7	2	6	0	2	6	4	9	3	1	1	0	6	2	6	2	9	7	7	8	5	5	5	5	0	5	4	10	7	5	4	9	4
E7EQN5;P98171;E9PCM6;A0A0B4J1X7;S4R314;S4R352;F8WAR0;C9JLA8;C9J5M2;H7C3G3;H7C2Z8;H7C120	E7EQN5;P98171;E9PCM6;A0A0B4J1X7	17;17;13;9;6;5;4;3;3;3;2;1	17;17;13;9;6;5;4;3;3;3;2;1	17;17;13;9;6;5;4;3;3;3;2;1	Rho GTPase-activating protein 4	ARHGAP4	12	17	17	17	4	6	2	9	6	4	2	7	2	8	8	4	4	3	1	5	6	2	4	2	1	7	3	2	2	3	7	9	8	5	1	6	5	4	6	2	9	6	4
A0A0A0MSK6;Q13017;G3V444;H0YK04	A0A0A0MSK6;Q13017	17;17;2;2	17;17;2;2	17;17;2;2	Rho GTPase-activating protein 5	ARHGAP5	4	17	17	17	4	7	1	2	2	0	4	0	0	3	1	2	0	4	0	2	0	0	0	0	1	2	9	1	4	5	1	2	0	1	0	1	1	4	7	1	2	2	0
O43182;H7BYE6	O43182	5;2	5;2	5;2	Rho GTPase-activating protein 6	ARHGAP6	2	5	5	5	1	0	4	0	0	0	0	2	1	0	2	1	1	0	3	2	0	0	1	1	3	2	0	1	1	0	1	0	2	0	1	0	2	1	0	4	0	0	0
F8W6F4;B1AHC2;B1AHF8;F8WCV8;P85298	F8W6F4;B1AHC2;B1AHF8;F8WCV8;P85298	1;1;1;1;1	1;1;1;1;1	1;1;1;1;1	Rho GTPase-activating protein 8	ARHGAP8	5	1	1	1	0	1	1	0	0	0	0	0	1	0	1	0	0	0	1	0	0	0	0	0	1	1	0	1	1	0	1	0	1	0	1	0	1	0	1	1	0	0	0
F8VW89;R4GN15;J3KPQ4;Q9BRR9;F8VR90;F8W1N6	F8VW89;R4GN15;J3KPQ4;Q9BRR9	3;3;3;3;1;1	3;3;3;3;1;1	3;3;3;3;1;1	Rho GTPase-activating protein 9	ARHGAP9	6	3	3	3	0	0	1	2	1	0	0	0	0	0	1	0	0	0	0	1	2	0	0	0	0	0	0	0	0	0	0	2	1	0	0	0	0	0	0	1	2	1	0
P52565;J3KTF8;J3QQX2;J3KRE2;J3KRY1;J3KS60	P52565;J3KTF8;J3QQX2;J3KRE2;J3KRY1	16;15;15;9;9;5	16;15;15;9;9;5	16;15;15;9;9;5	Rho GDP-dissociation inhibitor 1	ARHGDIA	6	16	16	16	7	8	13	7	7	13	7	11	12	7	11	12	13	7	12	11	12	8	12	11	13	11	7	12	7	7	12	12	9	10	10	12	11	7	8	13	7	7	13
P52566;H0YGX7;F5H3P3;F5H6Q0;F5H2R5	P52566;H0YGX7;F5H3P3	19;15;14;9;7	19;15;14;9;7	19;15;14;9;7	Rho GDP-dissociation inhibitor 2	ARHGDIB	5	19	19	19	8	8	14	6	8	13	7	14	13	5	12	14	8	7	12	11	17	9	9	11	12	10	6	12	7	7	9	15	9	14	9	14	13	8	8	14	6	8	13
M0QZR4;Q92888;M0QYC1;M0R2C7;M0QYS3;M0QZH8;M0R3H5	M0QZR4;Q92888	22;22;10;6;5;3;1	22;22;10;6;5;3;1	22;22;10;6;5;3;1	Rho guanine nucleotide exchange factor 1	ARHGEF1	7	22	22	22	9	10	1	11	10	5	10	3	4	2	2	7	1	7	1	3	4	2	3	0	1	6	11	3	7	5	7	10	4	1	3	7	3	9	10	1	11	10	5
O15013;H0YAN8;E9PB39	O15013;H0YAN8	7;6;1	7;6;1	7;6;1	Rho guanine nucleotide exchange factor 10	ARHGEF10	3	7	7	7	0	1	0	1	2	0	0	0	0	1	0	2	1	1	0	2	0	0	1	0	0	1	0	0	0	1	2	0	1	1	1	0	0	0	1	0	1	2	0
Q9HCE6;Q5VXI4	Q9HCE6;Q5VXI4	7;4	7;4	7;4	Rho guanine nucleotide exchange factor 10-like protein	ARHGEF10L	2	7	7	7	3	3	1	1	3	1	2	1	1	2	1	1	1	5	1	0	0	1	1	0	2	0	3	0	2	3	0	2	0	2	1	0	1	3	3	1	1	3	1
O15085	O15085	9	9	9	Rho guanine nucleotide exchange factor 11	ARHGEF11	1	9	9	9	1	2	1	1	2	1	1	0	0	3	1	1	0	0	1	1	0	0	4	0	0	2	1	0	0	1	2	2	2	0	0	1	0	1	2	1	1	2	1
Q9NZN5;E9PMR6	Q9NZN5;E9PMR6	37;34	37;34	37;34	Rho guanine nucleotide exchange factor 12	ARHGEF12	2	37	37	37	11	16	8	9	15	2	16	10	12	7	11	15	10	13	5	13	5	4	13	4	13	18	17	14	11	12	18	5	12	11	12	11	13	11	16	8	9	15	2
Q5VV41;B0QZD3;B0QZD4	Q5VV41	10;1;1	10;1;1	10;1;1	Rho guanine nucleotide exchange factor 16	ARHGEF16	3	10	10	10	3	3	4	4	2	1	4	3	4	0	7	2	4	3	2	5	1	1	5	0	7	3	4	6	3	3	6	3	2	7	6	4	5	3	3	4	4	2	1
Q96PE2	Q96PE2	18	18	18	Rho guanine nucleotide exchange factor 17	ARHGEF17	1	18	18	18	8	8	5	2	4	4	5	5	5	2	2	3	4	6	3	0	4	2	5	4	4	1	8	3	8	4	1	1	5	7	1	2	7	8	8	5	2	4	4
Q6ZSZ5;M0QZS0;A0A087WZG4	Q6ZSZ5;M0QZS0;A0A087WZG4	9;8;8	9;8;8	9;8;8	Rho guanine nucleotide exchange factor 18	ARHGEF18	3	9	9	9	1	1	2	4	1	2	0	1	2	1	1	2	1	1	2	5	3	1	1	2	2	2	2	1	1	1	4	2	3	2	2	2	4	1	1	2	4	1	2
V9GYM8;Q92974;V9GYF0;Q5VY93;V9GYF5;V9GYG5;V9GZ14;V9GZ58	V9GYM8;Q92974;V9GYF0	14;14;7;5;2;2;2;1	14;14;7;5;2;2;2;1	14;14;7;5;2;2;2;1	Rho guanine nucleotide exchange factor 2	ARHGEF2	8	14	14	14	3	3	4	3	3	5	3	5	1	2	5	5	1	1	2	4	4	1	3	4	3	3	3	4	4	2	5	8	4	6	2	7	2	3	3	4	3	3	5
Q8N1W1;D6RGZ3	Q8N1W1;D6RGZ3	8;4	8;4	8;4	Rho guanine nucleotide exchange factor 28	ARHGEF28	2	8	8	8	2	2	1	0	1	3	0	1	1	2	1	1	2	2	0	3	0	1	0	0	0	2	3	0	1	1	2	1	1	2	0	2	1	2	2	1	0	1	3
A5YM69	A5YM69	10	1	1	Rho guanine nucleotide exchange factor 35	ARHGEF35	1	10	1	1	1	2	1	1	4	2	2	3	3	2	7	3	0	3	1	4	0	2	1	0	2	4	6	4	3	4	7	2	0	5	5	3	2	0	0	0	1	1	0
A1IGU5	A1IGU5	2	2	2	Rho guanine nucleotide exchange factor 37	ARHGEF37	1	2	2	2	0	2	1	0	0	0	1	0	0	0	0	0	0	1	0	0	0	0	1	0	0	0	2	0	0	0	0	0	0	0	0	0	0	0	2	1	0	0	0
E7EV07	E7EV07	3	2	2		ARHGEF4	1	3	2	2	1	1	0	0	0	0	1	0	0	0	1	0	0	1	0	1	0	0	1	0	0	0	1	0	1	0	0	0	0	0	0	1	0	0	0	0	0	0	0
Q8TER5	Q8TER5	2	2	2	Rho guanine nucleotide exchange factor 40	ARHGEF40	1	2	2	2	0	1	0	0	0	0	1	0	0	0	1	0	0	0	0	1	0	0	0	0	1	1	1	0	1	0	2	1	0	0	1	1	1	0	1	0	0	0	0
Q12774;H0Y895;C9J591	Q12774	16;4;1	16;4;1	7;4;1	Rho guanine nucleotide exchange factor 5	ARHGEF5	3	16	16	7	2	2	2	0	5	3	3	2	3	2	7	4	1	2	2	8	2	2	2	1	3	4	6	6	3	5	10	4	1	6	6	2	2	1	0	1	0	2	1
Q15052	Q15052	14	10	10	Rho guanine nucleotide exchange factor 6	ARHGEF6	1	14	10	10	5	5	3	5	9	5	5	3	2	3	2	5	3	5	1	6	2	1	3	1	3	4	6	3	2	5	3	6	5	2	3	5	5	2	2	1	2	6	3
B1ALK7;Q14155;E7EUY6;E9PDQ5;E7EU80;C9JDI6;B1ANY6;C9JAD7;F6SJA5;E7ENL8	B1ALK7;Q14155;E7EUY6;E9PDQ5	26;18;16;15;5;4;4;3;2;2	26;18;16;15;5;4;4;3;2;2	22;15;15;13;4;3;3;3;2;1	Rho guanine nucleotide exchange factor 7	ARHGEF7	10	26	26	22	7	9	8	6	12	13	9	8	10	8	15	12	8	7	8	12	8	6	8	6	8	8	14	13	11	7	9	10	8	8	8	11	11	4	6	6	3	9	11
O14497;H0Y488;A0A1B0GTU5;A0A087WUV6;H0YCU6;H0YEW5	O14497;H0Y488;A0A1B0GTU5	23;14;14;7;2;2	23;14;14;7;2;2	23;14;14;7;2;2	AT-rich interactive domain-containing protein 1A	ARID1A	6	23	23	23	5	8	5	6	8	5	5	6	4	1	10	8	2	6	3	7	6	4	5	2	5	10	7	8	5	2	13	8	5	5	4	4	8	5	8	5	6	8	5
Q8NFD5;H0Y7H8;A0A1B0GWJ2;A0A1B0GTJ8;A0A1B0GVK1;H0Y2R3;A0A1B0GV92;A0A1B0GU09;A0A1B0GU65	Q8NFD5;H0Y7H8;A0A1B0GWJ2;A0A1B0GTJ8;A0A1B0GVK1	13;10;9;9;9;5;1;1;1	13;10;9;9;9;5;1;1;1	5;2;1;1;1;1;1;1;1	AT-rich interactive domain-containing protein 1B	ARID1B	9	13	13	5	2	3	2	2	2	2	3	2	3	1	2	3	2	3	0	5	2	1	0	0	2	2	3	2	4	3	4	0	1	1	0	0	2	0	1	1	1	2	2
F8W108;F8WCU9;Q68CP9;F8VWP4	F8W108;F8WCU9;Q68CP9;F8VWP4	5;5;5;4	5;5;5;4	5;5;5;4	AT-rich interactive domain-containing protein 2	ARID2	4	5	5	5	1	2	2	1	4	2	2	1	1	0	1	2	1	2	1	1	2	0	2	0	1	2	3	2	2	1	3	1	2	3	2	2	1	1	2	2	1	4	2
P29374;H7C485;C9J1W3	P29374;H7C485	5;4;1	4;3;1	4;3;1	AT-rich interactive domain-containing protein 4A	ARID4A	3	5	4	4	2	2	0	2	0	1	1	0	0	0	1	1	0	0	0	0	0	0	0	0	0	1	1	1	0	0	1	0	0	0	0	0	0	2	2	0	1	0	0
Q4LE39;X6RCR8;H0Y7Y8;H7C5R6	Q4LE39;X6RCR8	15;9;5;5	15;9;5;5	14;8;5;5	AT-rich interactive domain-containing protein 4B	ARID4B	4	15	15	14	1	1	1	4	1	7	0	1	2	1	3	2	0	1	0	4	2	3	1	1	0	2	1	1	1	1	2	1	0	1	1	1	3	1	1	1	3	1	6
Q14865	Q14865	5	5	5	AT-rich interactive domain-containing protein 5B	ARID5B	1	5	5	5	2	1	0	1	2	0	0	2	0	1	2	2	1	2	0	2	1	0	1	1	1	2	2	4	1	1	2	1	2	1	1	1	0	2	1	0	1	2	0
Q9Y4X5;A0A087WT96;H3BNB9;H3BSK4	Q9Y4X5	13;3;3;1	13;3;3;1	13;3;3;1	E3 ubiquitin-protein ligase ARIH1	ARIH1	4	13	13	13	3	3	2	4	5	7	4	2	4	2	2	6	3	3	2	5	0	0	4	2	2	3	4	3	2	3	6	0	2	1	1	5	0	3	3	2	4	5	7
O95376	O95376	5	5	5	E3 ubiquitin-protein ligase ARIH2	ARIH2	1	5	5	5	0	0	0	1	1	0	0	1	0	0	2	1	0	1	1	2	0	0	1	0	0	2	1	1	0	0	2	0	1	1	2	3	0	0	0	0	1	1	0
Q5BIX2;Q96B23;K7EQH1;A0A087WVF1	Q5BIX2;Q96B23;K7EQH1;A0A087WVF1	4;4;3;3	4;4;3;3	4;4;3;3	Uncharacterized protein C18orf25	ARKL1;C18orf25	4	4	4	4	2	1	2	3	3	2	0	1	0	1	1	1	0	1	2	0	0	1	1	0	1	1	0	0	1	1	2	0	1	1	2	2	0	2	1	2	3	3	2
B4DZG7;F8VYN9;P40616	B4DZG7;F8VYN9;P40616	3;3;3	3;3;3	3;3;3	ADP-ribosylation factor-like protein 1	ARL1	3	3	3	3	0	0	0	3	1	0	2	0	0	1	0	0	0	1	0	0	0	0	0	0	0	0	2	0	3	0	0	0	0	0	0	0	0	0	0	0	3	1	0
E9PRK7;Q8N8R7	E9PRK7;Q8N8R7	3;3	3;3	3;3	ARL14 effector protein	ARL14EP	2	3	3	3	0	0	1	0	0	3	0	0	1	0	0	2	0	0	0	0	0	0	0	0	0	0	0	1	0	0	0	1	0	0	0	0	0	0	0	1	0	0	3
A0A087WUW9;Q9NXU5;A0A0B4J222	A0A087WUW9;Q9NXU5;A0A0B4J222	4;4;3	4;4;3	4;4;3	ADP-ribosylation factor-like protein 15	ARL15	3	4	4	4	3	2	1	0	3	3	3	2	3	2	1	2	2	3	3	2	2	2	2	2	2	2	3	2	4	4	2	3	2	2	2	1	1	3	2	1	0	3	3
P36404;V9GYD0	P36404;V9GYD0	6;4	6;4	6;4	ADP-ribosylation factor-like protein 2	ARL2;ARL2-SNX15	2	6	6	6	1	1	1	3	1	0	1	1	1	2	1	1	1	1	2	1	0	0	1	0	2	1	2	2	1	0	1	0	1	1	1	2	1	1	1	1	3	1	0
Q9Y2Y0;H3BU49;H3BM52	Q9Y2Y0;H3BU49	3;2;1	3;2;1	3;2;1	ADP-ribosylation factor-like protein 2-binding protein	ARL2BP	3	3	3	3	0	0	0	0	0	0	0	1	0	0	2	1	1	0	0	1	1	0	0	0	1	0	1	1	0	0	1	1	0	1	0	0	0	0	0	0	0	0	0
P36405	P36405	11	11	11	ADP-ribosylation factor-like protein 3	ARL3	1	11	11	11	5	6	6	5	5	6	6	5	7	6	7	5	4	7	5	6	3	5	7	4	5	5	6	6	5	5	5	7	3	5	5	5	5	5	6	6	5	5	6
P56559	P56559	1	1	1	ADP-ribosylation factor-like protein 4C	ARL4C	1	1	1	1	0	0	0	0	0	0	0	0	0	0	0	0	0	0	0	0	0	0	0	0	0	0	0	0	0	0	1	0	0	0	0	0	0	0	0	0	0	0	0
Q66PJ3;F5GYV5;H7BZV4;A0A0C4DG62;F8WCT1;F8WEP2;A0A0C4DH18	Q66PJ3;F5GYV5;H7BZV4;A0A0C4DG62;F8WCT1	8;6;6;6;6;2;2	8;6;6;6;6;2;2	4;2;2;2;2;2;2	ADP-ribosylation factor-like protein 6-interacting protein 4	ARL6IP4	7	8	8	4	4	4	5	2	4	4	3	4	4	1	7	8	4	3	4	4	3	2	3	0	6	5	5	5	1	3	5	3	2	6	1	5	6	2	2	2	1	2	1
F5H7X4	F5H7X4	6	2	2		ARL6IP4	1	6	2	2	2	2	3	1	2	3	1	3	3	0	4	5	2	2	2	2	2	2	3	0	3	3	3	3	1	2	2	2	0	3	0	2	3	0	0	0	0	0	0
O75915;F8WF90;C9JQU6;F8WF33	O75915;F8WF90;C9JQU6;F8WF33	4;2;2;2	4;2;2;2	4;2;2;2	PRA1 family protein 3	ARL6IP5	4	4	4	4	3	3	1	3	3	1	3	1	1	3	1	1	0	3	0	2	0	0	0	1	0	0	3	1	3	3	2	1	0	0	0	0	1	3	3	1	3	3	1
Q8N6S5	Q8N6S5	2	2	2	ADP-ribosylation factor-like protein 6-interacting protein 6	ARL6IP6	1	2	2	2	0	1	2	1	0	1	1	0	1	0	0	0	0	1	0	0	0	0	0	0	0	0	1	0	0	0	1	0	0	0	0	0	1	0	1	2	1	0	1
Q96BM9;A0A087X2J2	Q96BM9	10;3	3;2	3;2	ADP-ribosylation factor-like protein 8A	ARL8A	2	10	3	3	4	6	5	5	5	7	7	5	6	3	3	6	3	5	2	6	4	3	3	2	5	6	7	6	5	5	7	4	3	4	5	5	5	1	1	1	2	2	2
Q9NVJ2	Q9NVJ2	11	11	4	ADP-ribosylation factor-like protein 8B	ARL8B	1	11	11	4	4	7	5	5	5	7	5	4	5	4	4	6	3	4	3	6	5	5	4	3	5	4	5	7	4	6	6	4	3	5	5	4	6	1	2	1	2	2	2
Q9NVT9;E5RJ86;E9PR92;E5RHK3	Q9NVT9;E5RJ86	6;3;1;1	6;3;1;1	6;3;1;1	Armadillo repeat-containing protein 1	ARMC1	4	6	6	6	2	3	2	1	2	3	2	2	3	1	2	4	1	2	3	4	3	2	5	2	3	4	2	3	2	2	6	3	3	3	1	4	3	2	3	2	1	2	3
Q8N2F6;A0A0J9YWR7;H7BXQ8;A0A0J9YXE4;C9J5N7;H7C2M7;A0A0J9YY38;A0A0J9YXV5	Q8N2F6;A0A0J9YWR7;H7BXQ8;A0A0J9YXE4;C9J5N7	7;4;4;4;4;3;1;1	7;4;4;4;4;3;1;1	7;4;4;4;4;3;1;1	Armadillo repeat-containing protein 10	ARMC10	8	7	7	7	2	2	1	1	5	3	2	0	1	2	0	4	2	3	1	3	0	1	3	1	2	1	4	2	2	3	3	2	1	1	1	3	1	2	2	1	1	5	3
Q6NXE6;F5H2X2;F5H2K4;F5GWV0;F5H4P3;F5H3X1;F5H052;B4E1N1;F5GZP0;H0YGQ5;F5H6J3	Q6NXE6;F5H2X2;F5H2K4;F5GWV0;F5H4P3;F5H3X1;F5H052;B4E1N1	4;3;3;3;3;2;2;2;1;1;1	4;3;3;3;3;2;2;2;1;1;1	4;3;3;3;3;2;2;2;1;1;1	Armadillo repeat-containing protein 6	ARMC6	11	4	4	4	3	4	0	1	2	2	1	1	1	2	1	3	0	2	0	2	0	1	1	0	1	1	3	2	3	1	3	1	0	1	1	1	1	3	4	0	1	2	2
Q8IUR7;C9JAA7;C9JBY2;G5E9V6;B7Z637;C9J8P8;C9J2I1;G5E9V7	Q8IUR7;C9JAA7;C9JBY2;G5E9V6;B7Z637	3;2;2;2;2;1;1;1	3;2;2;2;2;1;1;1	3;2;2;2;2;1;1;1	Armadillo repeat-containing protein 8	ARMC8	8	3	3	3	0	0	1	0	0	1	0	0	1	0	1	1	1	0	1	0	1	0	1	0	1	0	1	1	0	1	1	1	0	0	0	1	1	0	0	1	0	0	1
A0A087X1I8;Q7Z3E5;C9JW07	A0A087X1I8;Q7Z3E5;C9JW07	2;2;1	2;2;1	2;2;1	LisH domain-containing protein ARMC9	ARMC9	3	2	2	2	0	0	0	0	0	1	0	0	0	1	1	2	0	1	0	0	0	0	0	0	0	0	1	0	1	0	1	0	0	0	0	0	0	0	0	0	0	0	1
Q9P291	Q9P291	8	8	8	Armadillo repeat-containing X-linked protein 1	ARMCX1	1	8	8	8	1	2	3	3	0	2	2	3	2	0	0	1	4	2	1	3	1	0	2	1	0	2	1	0	1	2	1	3	6	5	0	0	7	1	2	3	3	0	2
Q7L311;Q5H9E0;Q5H9E1	Q7L311	7;1;1	7;1;1	7;1;1	Armadillo repeat-containing X-linked protein 2	ARMCX2	3	7	7	7	5	5	3	3	0	2	3	2	2	2	2	2	3	4	2	2	3	2	3	2	2	3	5	2	4	5	2	2	2	2	2	2	3	5	5	3	3	0	2
Q9UH62;H3BM63;H3BV87	Q9UH62	9;2;2	9;2;2	9;2;2	Armadillo repeat-containing X-linked protein 3	ARMCX3	3	9	9	9	4	5	1	2	4	1	3	2	1	1	2	4	2	4	1	1	2	2	2	1	2	3	4	2	1	1	1	3	3	2	2	2	1	4	5	1	2	4	1
Q9H993;F5GZY1	Q9H993;F5GZY1	6;3	6;3	6;3	Protein-glutamate O-methyltransferase	ARMT1	2	6	6	6	2	3	0	5	2	0	1	1	1	2	2	1	2	0	0	3	0	0	3	0	1	0	2	1	2	4	2	0	1	1	2	1	2	2	3	0	5	2	0
P27540;A6NGV6;D6RDB3	P27540;A6NGV6	4;2;1	4;2;1	4;2;1	Aryl hydrocarbon receptor nuclear translocator	ARNT	3	4	4	4	1	1	2	2	1	3	1	2	1	0	2	3	1	0	1	4	2	1	1	1	1	3	2	2	0	1	3	3	1	2	1	3	2	1	1	2	2	1	3
Q92747	Q92747	11	3	3	Actin-related protein 2/3 complex subunit 1A	ARPC1A	1	11	3	3	8	8	4	5	3	4	8	6	6	2	3	2	4	8	4	4	3	1	8	5	5	5	6	3	8	7	4	3	6	5	5	3	5	2	2	2	1	1	2
O15143;C9J4Z7;F8VXW2;C9JEY1;C9JQM8;C9JFG9;C9J6C8;C9JTT6;C9JBJ7;C9K057;C9JM51;F8WEB3	O15143	19;7;7;7;7;7;7;6;6;6;1;1	5;1;1;1;1;1;1;1;1;1;1;1	5;1;1;1;1;1;1;1;1;1;1;1	Actin-related protein 2/3 complex subunit 1B	ARPC1B	12	19	5	5	12	12	9	12	11	14	10	12	9	12	8	13	9	9	5	12	8	6	9	6	5	10	11	8	9	11	10	11	10	8	8	14	8	3	3	4	2	3	5
O15144;C9JTV5;G5E9J0;G5E9S7;H7C3F9	O15144	15;5;5;2;2	15;5;5;2;2	15;5;5;2;2	Actin-related protein 2/3 complex subunit 2	ARPC2	5	15	15	15	8	10	5	8	8	7	9	6	6	12	5	9	6	6	1	7	6	0	9	6	2	6	10	6	8	9	7	5	7	5	4	8	5	8	10	5	8	8	7
O15145;C9JZD1;F8VR50	O15145;C9JZD1	12;6;4	12;6;4	12;6;4	Actin-related protein 2/3 complex subunit 3	ARPC3	3	12	12	12	4	4	6	4	5	6	3	7	5	3	6	8	5	3	4	9	7	1	7	7	7	7	3	7	3	2	7	7	6	5	6	6	6	4	4	6	4	5	6
P59998;F8WCF6;F8WDD7;A0A0A6YYG9;H7C0A3;F8WE39;F8WDW3;R4GN08	P59998;F8WCF6;F8WDD7;A0A0A6YYG9;H7C0A3	10;9;8;8;7;4;2;2	10;9;8;8;7;4;2;2	10;9;8;8;7;4;2;2	Actin-related protein 2/3 complex subunit 4	ARPC4;ARPC4-TTLL3	8	10	10	10	5	6	5	6	5	7	5	6	5	5	5	4	6	5	4	8	7	1	6	3	4	5	5	5	6	5	7	4	6	4	4	4	4	5	6	5	6	5	7
O15511;B1ALC0	O15511;B1ALC0	14;13	14;13	13;12	Actin-related protein 2/3 complex subunit 5	ARPC5	2	14	14	13	6	5	10	6	4	12	4	10	9	6	11	12	6	6	10	10	12	6	9	7	11	8	5	11	5	5	10	11	10	9	11	8	11	6	5	9	5	4	11
Q9BPX5	Q9BPX5	10	9	9	Actin-related protein 2/3 complex subunit 5-like protein	ARPC5L	1	10	9	9	5	6	7	5	5	4	5	6	8	2	7	5	5	7	4	7	5	3	7	4	6	6	6	5	5	5	5	7	6	5	4	3	8	5	6	6	4	5	3
P56211;H3BMD8;H3BQ52	P56211;H3BMD8	9;5;4	7;3;3	7;3;3	cAMP-regulated phosphoprotein 19	ARPP19	3	9	7	7	4	4	5	3	3	4	4	5	4	4	5	6	2	4	3	6	4	4	4	5	4	5	3	5	3	3	3	5	3	4	4	4	5	3	3	4	2	2	3
H3BTD3	H3BTD3	3	1	1		ARPP19	1	3	1	1	1	1	2	1	1	2	1	2	1	1	2	3	1	1	2	1	1	2	1	1	2	1	1	2	1	1	1	2	1	2	2	2	2	0	0	1	0	0	1
P49407;E9PM35;H0YET9	P49407;E9PM35	13;7;5	13;7;5	12;6;5	Beta-arrestin-1	ARRB1	3	13	13	12	6	6	6	5	7	5	5	6	4	3	6	7	4	6	4	7	5	2	5	4	4	6	8	4	9	7	6	6	6	5	3	6	4	5	5	6	5	6	5
P32121;Q68DZ5;I3L412;K7ENA6;K7EL17	P32121;Q68DZ5	9;6;4;4;3	9;6;4;4;3	9;6;4;4;3	Beta-arrestin-2	ARRB2;DKFZp686L0365	5	9	9	9	2	3	0	7	4	3	1	3	0	4	2	1	0	1	1	3	2	2	1	0	2	4	3	1	1	1	4	3	2	2	2	5	0	2	3	0	7	4	3
A0A0C4DFZ2;P15289	A0A0C4DFZ2;P15289	4;4	4;4	4;4	Arylsulfatase A;Arylsulfatase A component B;Arylsulfatase A component C	ARSA	2	4	4	4	4	3	1	1	3	0	4	1	0	2	1	1	1	3	0	1	0	0	1	0	1	1	2	0	2	4	0	0	0	0	2	2	1	4	3	1	1	3	0
P15848	P15848	14	14	14	Arylsulfatase B	ARSB	1	14	14	14	7	6	3	3	4	9	5	4	7	3	5	6	7	6	5	3	3	4	7	0	5	6	3	4	3	6	6	6	3	5	2	5	7	7	6	3	3	4	9
P51689	P51689	2	2	2	Arylsulfatase D	ARSD	1	2	2	2	0	1	0	0	0	0	1	0	0	1	0	0	0	1	0	0	0	1	0	0	0	0	0	0	1	1	0	0	0	1	0	0	0	0	1	0	0	0	0
F5H324;F5GYY5;P51690	F5H324;F5GYY5;P51690	1;1;1	1;1;1	1;1;1	Arylsulfatase E	ARSE	3	1	1	1	1	1	0	0	1	1	1	0	1	0	0	1	0	1	0	0	0	0	0	0	0	1	1	0	0	1	0	1	1	0	0	1	0	1	1	0	0	1	1
P54793	P54793	2	2	2	Arylsulfatase F	ARSF	1	2	2	2	1	0	0	0	0	0	0	1	0	0	0	0	1	1	0	0	0	0	1	0	1	0	0	1	1	1	0	0	1	1	1	0	1	1	0	0	0	0	0
E9PGR5;E7EX61;E7ER42;E7ESB3;Q13508	E9PGR5;E7EX61;E7ER42;E7ESB3;Q13508	1;1;1;1;1	1;1;1;1;1	1;1;1;1;1	NAD(P)(+)--arginine ADP-ribosyltransferase;Ecto-ADP-ribosyltransferase 3	ART3	5	1	1	1	0	0	0	0	0	0	0	0	0	0	0	0	0	0	0	0	0	0	1	0	0	0	0	0	0	1	0	0	1	1	0	0	0	0	0	0	0	0	0
A0A0A0MRI7;H7C484;Q9H2C2	A0A0A0MRI7;H7C484;Q9H2C2	1;1;1	1;1;1	1;1;1	Protein ARV1	ARV1	3	1	1	1	0	1	1	0	0	0	0	0	0	1	0	0	1	0	0	0	0	0	1	0	0	0	0	0	0	0	0	1	0	0	1	0	0	0	1	1	0	0	0
C9JJX6;E9PDC3;O00192	C9JJX6;E9PDC3;O00192	11;11;11	11;11;11	11;11;11	Armadillo repeat protein deleted in velo-cardio-facial syndrome	ARVCF	3	11	11	11	4	7	5	3	2	3	5	1	3	2	6	0	6	5	4	5	0	1	4	0	4	1	4	3	2	5	2	0	2	1	2	1	2	4	7	5	3	2	3
Q9HBK9;A0A087WVD4	Q9HBK9;A0A087WVD4	11;9	11;9	11;9	Arsenite methyltransferase	AS3MT	2	11	11	11	3	3	2	0	2	0	1	3	4	2	3	2	2	2	3	1	2	4	2	1	4	2	3	0	2	3	2	2	1	3	2	4	2	3	3	2	0	2	0
A0A1B0GW68;A0A1B0GUA4;A0A1B0GTM3;A0A1B0GUH5;Q13510;E7EMM4;A0A1B0GTZ5;A0A1B0GTP7;A0A1B0GUG1;A0A1B0GUE3;A0A1B0GUW4;A0A1B0GV06;A0A1B0GVG2;A0A1B0GU62;A0A1B0GUB3;A0A1B0GV95;A0A1B0GW48;A0A1B0GVJ1;A0A1B0GVE7;A0A1B0GU06;A0A1B0GUJ3;A0A1B0GW66;A0A1B0GVC9;A0A1B0GVA3;A0A1B0GV88	A0A1B0GW68;A0A1B0GUA4;A0A1B0GTM3;A0A1B0GUH5;Q13510;E7EMM4;A0A1B0GTZ5;A0A1B0GTP7;A0A1B0GUG1;A0A1B0GUE3;A0A1B0GUW4;A0A1B0GV06	23;23;23;23;23;22;22;21;20;19;19;14;10;9;8;7;7;7;7;7;5;4;4;3;2	23;23;23;23;23;22;22;21;20;19;19;14;10;9;8;7;7;7;7;7;5;4;4;3;2	23;23;23;23;23;22;22;21;20;19;19;14;10;9;8;7;7;7;7;7;5;4;4;3;2	Acid ceramidase;Acid ceramidase subunit alpha;Acid ceramidase subunit beta	ASAH1	25	23	23	23	15	13	8	11	11	9	12	11	8	11	11	9	14	9	8	14	10	9	12	5	8	17	13	10	13	12	18	11	14	11	16	15	10	15	13	8	11	11	9
A0A0A0MRE5;Q9ULH1;H0YBF7;H0YBM4;E5RFD9;E5RHD7	A0A0A0MRE5;Q9ULH1;H0YBF7;H0YBM4	12;12;11;7;1;1	11;11;10;7;1;1	11;11;10;7;1;1	Arf-GAP with SH3 domain, ANK repeat and PH domain-containing protein 1	ASAP1	6	12	11	11	2	4	3	4	3	5	2	2	3	3	3	6	2	3	2	4	3	2	2	0	3	3	4	3	0	3	2	4	4	4	2	3	3	2	4	3	4	3	5
O43150;A0A286YFG8	O43150	13;5	13;5	12;4	Arf-GAP with SH3 domain, ANK repeat and PH domain-containing protein 2	ASAP2	2	13	13	12	3	5	4	1	2	3	4	3	4	1	3	3	6	6	2	6	1	0	7	2	5	1	2	2	8	5	3	2	7	4	2	1	4	3	5	4	1	2	3
Q8TDY4;H0YER8;H0YEB0	Q8TDY4;H0YER8;H0YEB0	2;1;1	2;1;1	2;1;1	Arf-GAP with SH3 domain, ANK repeat and PH domain-containing protein 3	ASAP3	3	2	2	2	1	0	1	0	1	1	0	1	1	0	1	1	1	1	1	1	0	0	1	1	1	0	0	1	0	1	1	1	1	1	1	0	0	1	0	1	0	1	1
Q8WXK3	Q8WXK3	4	4	4	Ankyrin repeat and SOCS box protein 13	ASB13	1	4	4	4	0	0	1	0	1	1	1	1	2	0	1	2	2	0	1	0	2	1	2	1	2	0	0	1	0	1	1	0	1	4	1	1	0	0	0	1	0	1	1
Q96DX5;R4GN94	Q96DX5	5;2	5;2	5;2	Ankyrin repeat and SOCS box protein 9	ASB9	2	5	5	5	2	0	1	1	2	2	2	1	3	0	0	0	3	2	2	0	0	0	3	0	3	0	0	0	1	2	0	1	1	3	0	2	3	2	0	1	1	2	2
Q8N3C0;E5RFZ0;J3KNJ4	Q8N3C0	10;2;1	10;2;1	10;2;1	Activating signal cointegrator 1 complex subunit 3	ASCC3	3	10	10	10	1	3	0	1	2	1	3	2	2	2	3	2	0	0	1	3	2	0	0	0	1	5	3	1	1	1	2	2	0	1	4	3	1	1	3	0	1	2	1
F5H8F7;Q9UBL3;H0YBF6	F5H8F7;Q9UBL3	12;12;4	12;12;4	12;12;4	Set1/Ash2 histone methyltransferase complex subunit ASH2	ASH2L	3	12	12	12	2	5	3	6	4	6	2	3	3	3	6	6	3	0	1	8	1	0	4	1	2	5	7	5	1	1	8	4	4	2	3	7	1	2	5	3	6	4	6
P04424;F8W943;H7C0S8	P04424	19;7;5	19;7;5	19;7;5	Argininosuccinate lyase	ASL	3	19	19	19	10	9	10	7	11	5	9	10	12	6	3	8	14	10	9	9	3	7	14	7	12	3	9	4	8	9	5	10	9	11	9	7	7	10	9	10	7	11	5
O95671	O95671	14	14	14	N-acetylserotonin O-methyltransferase-like protein	ASMTL	1	14	14	14	5	6	6	3	6	3	4	4	3	2	4	5	5	4	3	5	3	2	6	2	4	2	3	3	7	3	7	3	5	4	5	5	3	5	6	6	3	6	3
A0A087WXS7;O43681;K7ERW9	A0A087WXS7;O43681	12;12;5	12;12;5	12;12;5	ATPase ASNA1	ASNA1	3	12	12	12	8	8	3	7	8	3	5	3	4	6	5	4	7	7	3	7	2	2	7	2	5	8	9	4	9	10	5	3	5	5	7	7	4	8	8	3	7	8	3
P08243;C9JM09;C9JT45;C9J057;F8WEJ5;C9JLN6	P08243	5;2;2;2;2;1	5;2;2;2;2;1	5;2;2;2;2;1	Asparagine synthetase [glutamine-hydrolyzing]	ASNS	6	5	5	5	0	1	0	0	1	1	0	0	0	0	0	3	0	0	0	1	0	0	0	0	0	0	2	0	0	0	0	0	0	0	0	0	0	0	1	0	0	1	1
L0R819;U3KQP6;U3KQ49;U3KQP1;U3KQE3	L0R819;U3KQP6;U3KQ49;U3KQP1	4;3;3;3;1	4;3;3;3;1	4;3;3;3;1		ASNSD1	5	4	4	4	0	1	2	1	2	2	2	1	2	2	2	3	1	0	0	2	1	2	2	1	1	2	1	2	0	0	2	2	1	2	2	2	1	0	1	2	1	2	2
P45381;I3L0T3;I3L4M0	P45381	18;5;3	18;5;3	18;5;3	Aspartoacylase	ASPA	3	18	18	18	13	8	6	2	8	0	8	4	7	1	1	0	10	9	5	6	5	2	10	6	8	3	4	0	10	9	4	1	5	9	5	0	8	13	8	6	2	8	0
A6ND91;M0QYD4	A6ND91	5;1	5;1	5;1	Putative L-aspartate dehydrogenase	ASPDH	2	5	5	5	2	1	0	0	0	0	2	0	2	1	0	0	4	2	2	0	0	0	2	1	1	0	0	0	1	2	0	0	0	1	0	0	2	2	1	0	0	0	0
Q12797;E5RHK2;A0A087WW51;A0A087WUJ2;A0A0A0MSK8;E5RG56;E5RG29;E5RHJ2;G3XAN5	Q12797	33;6;6;4;4;4;3;2;1	33;6;6;4;4;4;3;2;1	33;6;6;4;4;4;3;2;1	Aspartyl/asparaginyl beta-hydroxylase	ASPH	9	33	33	33	11	16	14	14	22	22	13	17	15	15	14	24	10	13	11	19	15	15	14	14	14	19	12	21	12	11	21	26	20	17	13	23	15	11	16	14	14	22	22
Q9BXN1;Q5TBF2	Q9BXN1	21;9	21;9	21;9	Asporin	ASPN	2	21	21	21	13	13	8	6	7	13	11	11	12	2	0	3	19	12	12	2	17	1	15	15	14	12	8	9	13	13	1	3	13	17	2	0	17	13	13	8	6	7	13
Q9BZE9;J3QL04;J3QR12;J3KRY8;J3KRF7;J3QRW3;J3QR50;C9JAL9	Q9BZE9;J3QL04	20;11;9;8;6;6;5;3	20;11;9;8;6;6;5;3	16;7;8;8;6;2;2;2	Tether containing UBX domain for GLUT4	ASPSCR1	8	20	20	16	8	8	10	3	6	15	9	7	10	5	7	12	9	7	10	9	3	8	7	6	12	5	6	12	6	7	10	6	7	9	9	7	9	6	6	8	2	4	12
Q7L266;A0A087WUG3;A0A087WZI5;E9PJK6	Q7L266	19;7;5;3	19;7;5;3	19;7;5;3	Isoaspartyl peptidase/L-asparaginase;Isoaspartyl peptidase/L-asparaginase alpha chain;Isoaspartyl peptidase/L-asparaginase beta chain	ASRGL1	4	19	19	19	12	12	15	10	10	16	12	13	14	10	15	18	13	11	14	16	4	10	15	12	15	14	12	14	12	13	13	6	12	10	13	12	14	12	12	15	10	10	16
P00966;Q5T6L6;Q5T6L5	P00966;Q5T6L6	54;27;22	54;27;22	54;27;22	Argininosuccinate synthase	ASS1	3	54	54	54	22	21	30	0	12	13	17	32	37	8	8	11	37	22	31	26	12	9	37	28	34	9	14	8	12	21	9	19	28	37	22	22	32	22	21	30	0	12	13
Q9NVM9;H0YH12;F8VRX9;H0YIA9;F5H457	Q9NVM9;H0YH12	10;7;2;2;2	10;7;2;2;2	10;7;2;2;2	Protein asunder homolog	ASUN	5	10	10	10	1	2	0	3	3	1	1	0	2	3	1	2	2	1	0	3	0	0	1	0	0	1	4	1	0	1	2	1	3	0	0	2	1	1	2	0	3	3	1
E7EWD6;Q76L83	E7EWD6;Q76L83	4;4	4;4	4;4	Putative Polycomb group protein ASXL2	ASXL2	2	4	4	4	0	0	0	0	1	1	0	0	1	0	0	1	1	1	0	1	0	0	1	0	0	2	0	0	1	1	2	1	0	0	1	0	1	0	0	0	0	1	1
Q8NBU5	Q8NBU5	15	15	15	ATPase family AAA domain-containing protein 1	ATAD1	1	15	15	15	7	6	7	3	5	11	6	7	5	5	5	6	7	6	4	6	2	2	8	2	8	7	6	6	6	6	7	5	5	4	5	9	9	7	6	7	3	5	11
Q9NVI7	Q9NVI7	21	21	0	ATPase family AAA domain-containing protein 3A	ATAD3A	1	21	21	0	8	8	4	8	11	5	8	4	5	10	5	7	6	9	3	7	4	3	8	3	5	3	9	9	10	8	5	6	6	6	5	7	6	0	0	0	0	0	0
H0Y2W2;Q5T2N8;Q5SV16;J3QSF3	H0Y2W2	21;6;4;2	4;0;0;0	0;0;0;0		ATAD3A	4	21	4	0	6	6	4	7	10	6	7	6	8	7	7	9	7	7	4	7	7	3	8	3	8	4	8	11	7	6	6	9	6	9	6	10	8	0	0	0	0	0	0
Q5T9A4	Q5T9A4	17	1	1	ATPase family AAA domain-containing protein 3B	ATAD3B	1	17	1	1	5	3	3	4	5	5	4	3	6	5	5	8	5	5	4	7	5	2	8	0	7	3	6	8	7	5	5	6	5	6	5	6	6	0	0	0	0	0	0
F5GXE4;B4DK25;B4E107;H0Y5C2;O95260;Q5SQQ1	F5GXE4;B4DK25;B4E107;H0Y5C2;O95260	9;8;8;8;8;4	9;8;8;8;8;4	9;8;8;8;8;4	Arginyl-tRNA--protein transferase 1	ATE1	6	9	9	9	4	6	4	2	3	5	3	2	5	1	4	4	4	5	2	7	1	2	4	1	4	5	5	3	3	3	6	3	4	2	2	5	4	4	6	4	2	3	5
P18846	P18846	4	3	3	Cyclic AMP-dependent transcription factor ATF-1	ATF1	1	4	3	3	1	1	4	0	1	3	1	2	2	1	0	4	2	0	1	3	2	1	1	1	3	2	1	3	1	0	2	1	2	2	1	0	2	1	1	3	0	1	2
B8ZZU6;P15336;E9PBF9;H7C2N6;F5H629;E9PEK8;C9JCI8	B8ZZU6;P15336;E9PBF9;H7C2N6;F5H629	8;7;6;4;4;3;1	8;7;6;4;4;3;1	7;6;5;3;4;2;1	Cyclic AMP-dependent transcription factor ATF-2	ATF2	7	8	8	7	0	1	2	0	1	2	1	1	0	2	3	2	0	1	0	4	1	1	0	0	0	2	0	1	0	0	2	2	2	0	2	1	0	0	0	2	0	0	2
P18850	P18850	3	3	3	Cyclic AMP-dependent transcription factor ATF-6 alpha;Processed cyclic AMP-dependent transcription factor ATF-6 alpha	ATF6	1	3	3	3	0	0	0	0	0	1	0	0	1	0	0	1	0	0	0	1	0	0	0	0	0	0	0	0	0	0	1	1	0	1	0	0	1	0	0	0	0	0	1
K7ELQ4;K7ESA4	K7ELQ4;K7ESA4	4;2	3;1	1;0		ATF7	2	4	3	1	0	1	1	0	1	2	2	2	1	1	2	1	0	1	0	2	2	0	1	0	1	1	1	2	0	0	2	2	1	2	0	0	0	0	0	0	0	0	1
Q6VMQ6;A8MV73;F5H592;F5H3C4;F5GZ98;F5H6X8;F5GYR7;F5H221;F8WE35;F5H8I0;F5H2W9;F5H2H9;F5GZ10;F5H502;F5H1K9	Q6VMQ6;A8MV73	14;7;4;2;2;2;2;2;2;2;2;2;2;2;2	14;7;4;2;2;2;2;2;2;2;2;2;2;2;2	14;7;4;2;2;2;2;2;2;2;2;2;2;2;2	Activating transcription factor 7-interacting protein 1	ATF7IP	15	14	14	14	1	2	4	3	3	9	2	4	4	1	9	9	2	2	3	7	6	5	2	2	6	6	5	6	2	2	10	7	2	5	2	5	6	1	2	4	3	3	9
F8VQD9;Q9BSB4	F8VQD9;Q9BSB4	1;1	1;1	1;1	Autophagy-related protein 101	ATG101	2	1	1	1	0	0	0	0	0	0	0	0	0	0	0	0	0	0	0	0	0	0	0	0	0	0	1	0	0	0	0	0	0	0	0	0	0	0	0	0	0	0	0
H0YEM7;O75143	H0YEM7;O75143	1;1	1;1	1;1	Autophagy-related protein 13	ATG13	2	1	1	1	0	0	0	0	0	0	0	0	0	0	0	0	0	0	0	0	0	0	0	0	0	0	0	0	0	0	0	0	0	0	0	1	0	0	0	0	0	0	0
Q6ZNE5	Q6ZNE5	1	1	1	Beclin 1-associated autophagy-related key regulator	ATG14	1	1	1	1	0	0	0	0	0	0	0	0	0	1	1	0	0	0	0	0	0	0	0	0	0	0	0	0	0	0	0	0	0	0	1	0	0	0	0	0	0	0	0
E7EVC7;Q676U5;C9J1B2;C9JAY7;C9JK97;C9J8C6	E7EVC7;Q676U5	10;10;3;2;2;1	10;10;3;2;2;1	10;10;3;2;2;1	Autophagy-related protein 16-1	ATG16L1	6	10	10	10	3	3	3	0	0	3	0	1	3	1	3	4	1	2	4	5	2	0	3	1	4	2	5	4	1	2	5	2	1	2	1	2	2	3	3	3	0	0	3
Q96BY7	Q96BY7	5	5	5	Autophagy-related protein 2 homolog B	ATG2B	1	5	5	5	1	1	0	1	3	0	2	0	0	1	0	0	0	2	1	0	0	0	0	0	0	0	1	0	0	0	1	0	0	0	0	0	0	1	1	0	1	3	0
Q9NT62;F8WDI0	Q9NT62	10;4	10;4	10;4	Ubiquitin-like-conjugating enzyme ATG3	ATG3	2	10	10	10	4	3	5	7	5	6	3	4	5	3	4	7	4	4	3	6	5	5	4	4	5	5	5	5	5	4	4	6	4	4	5	6	4	4	3	5	7	5	6
Q9Y4P1;H7C2A6;C9JIK8;F2Z2K8;C9JQ72	Q9Y4P1;H7C2A6;C9JIK8	3;2;2;1;1	3;2;2;1;1	3;2;2;1;1	Cysteine protease ATG4B	ATG4B	5	3	3	3	3	2	1	1	2	1	2	0	1	3	0	1	0	2	0	0	0	0	0	0	0	1	2	1	2	2	1	1	1	0	1	0	0	3	2	1	1	2	1
Q9H1Y0;L7UQJ2;L7UMD8;Q7Z3H3	Q9H1Y0;L7UQJ2	5;3;1;1	5;3;1;1	5;3;1;1	Autophagy protein 5	ATG5	4	5	5	5	3	3	2	2	2	2	4	2	0	1	2	2	0	2	0	2	0	1	2	1	2	2	4	2	2	2	2	2	2	2	2	2	1	3	3	2	2	2	2
O95352;C9JE55;C9J415;C9JFF4;C9JNU2;C9JKA3;C9JGL2;F8WDY9;H7C2R3;H7BZ92;H7C2J8	O95352;C9JE55;C9J415;C9JFF4	11;6;6;6;5;5;4;4;2;2;2	11;6;6;6;5;5;4;4;2;2;2	11;6;6;6;5;5;4;4;2;2;2	Ubiquitin-like modifier-activating enzyme ATG7	ATG7	11	11	11	11	4	4	2	4	4	3	5	0	2	3	2	2	2	4	1	7	1	0	1	1	1	5	6	1	1	3	5	5	3	1	4	0	2	4	4	2	4	4	3
Q7Z3C6;H7C152;C9JD65;H7C1G6	Q7Z3C6;H7C152	3;2;1;1	3;2;1;1	3;2;1;1	Autophagy-related protein 9A	ATG9A	4	3	3	3	0	0	0	0	0	2	2	0	1	0	2	1	0	1	0	1	0	0	0	0	1	2	1	2	0	0	1	1	0	0	1	2	0	0	0	0	0	0	2
P31939;H7C1S2;C9JLK0;F8WEF0	P31939	49;15;12;7	49;15;12;7	49;15;12;7	Bifunctional purine biosynthesis protein PURH;Phosphoribosylaminoimidazolecarboxamide formyltransferase;IMP cyclohydrolase	ATIC	4	49	49	49	27	25	31	19	26	37	25	31	31	29	30	36	24	19	26	32	29	20	25	27	29	29	28	35	25	24	27	32	31	29	32	32	28	27	25	31	19	26	37
Q8WXF7;G3V5T4	Q8WXF7	7;2	7;2	6;2	Atlastin-1	ATL1	2	7	7	6	2	0	0	1	0	0	0	1	1	1	3	0	2	0	0	7	1	1	4	0	0	3	1	0	1	1	5	2	1	1	2	0	0	2	0	0	1	0	0
Q8NHH9;B5MCN0;C9JQQ5;H7C3A2	Q8NHH9;B5MCN0	5;4;1;1	4;3;1;1	4;3;1;1	Atlastin-2	ATL2	4	5	4	4	1	2	2	0	1	2	1	2	2	1	2	3	4	1	0	3	2	1	4	1	1	2	1	2	1	1	2	2	2	2	1	1	2	1	2	2	0	1	2
Q6DD88;F5GWF8	Q6DD88	15;2	15;2	1;1	Atlastin-3	ATL3	2	15	15	1	9	10	3	8	10	5	10	3	4	10	6	6	8	9	0	10	3	3	8	7	3	8	9	4	9	7	9	5	8	7	6	2	5	1	1	1	1	1	1
F5H6I7	F5H6I7	15	1	1		ATL3	1	15	1	1	8	9	2	7	10	4	10	3	3	9	6	5	8	8	0	10	3	3	8	7	2	8	8	5	8	6	9	5	8	7	5	2	5	0	0	0	0	1	0
Q13315;E9PIN0;H0YDU7	Q13315	8;2;1	8;2;1	8;2;1	Serine-protein kinase ATM	ATM	3	8	8	8	2	2	0	1	3	0	2	0	0	0	1	1	0	1	0	2	0	0	0	0	0	1	1	0	3	2	1	1	0	0	0	1	0	2	2	0	1	3	0
O43313	O43313	2	2	2	ATM interactor	ATMIN	1	2	2	2	0	0	1	0	0	1	1	1	0	0	2	0	0	1	0	0	0	0	1	1	1	0	0	0	0	0	1	0	0	1	1	1	0	0	0	1	0	0	1
P54259	P54259	3	3	3	Atrophin-1	ATN1	1	3	3	3	0	0	1	2	2	1	0	0	0	1	1	1	1	0	1	1	0	0	0	0	1	0	0	1	0	0	0	1	0	2	0	1	1	0	0	1	2	2	1
O00244;E5RGN3;E5RIM7	O00244;E5RGN3;E5RIM7	11;10;10	11;10;10	11;10;10	Copper transport protein ATOX1	ATOX1	3	11	11	11	6	8	8	4	8	11	7	9	11	7	8	11	8	7	10	8	9	8	9	7	11	8	8	7	6	6	7	11	8	10	10	7	10	6	8	8	4	8	11
H0Y547;E9PEJ6;P98196;H0Y8F0	H0Y547;E9PEJ6;P98196	5;5;5;2	5;5;5;2	5;5;5;2	Phospholipid-transporting ATPase;Probable phospholipid-transporting ATPase IH	ATP11A	4	5	5	5	3	3	0	0	1	0	1	1	0	1	1	0	0	1	0	1	1	0	0	0	0	0	3	0	0	2	0	1	0	1	0	1	1	3	3	0	0	1	0
A0A067XG54;Q8NB49;H7C0E8	A0A067XG54;Q8NB49	6;6;2	6;6;2	6;6;2	Phospholipid-transporting ATPase;Phospholipid-transporting ATPase IG	ATP11C	3	6	6	6	2	1	0	1	0	0	2	0	1	1	2	0	0	1	0	0	0	1	2	0	1	0	4	1	1	3	0	0	0	0	0	0	0	2	1	0	1	0	0
Q9HD20;H7C3H2	Q9HD20	25;3	25;3	25;3	Manganese-transporting ATPase 13A1	ATP13A1	2	25	25	25	14	16	0	8	13	5	15	3	3	7	6	6	0	12	2	7	6	5	6	2	5	4	17	5	8	11	9	4	4	2	2	2	2	14	16	0	8	13	5
P05023;M0R116;A0A0A0MT26;P13637;Q5TC01;Q5TC02	P05023	72;21;21;21;8;7	72;21;21;21;8;7	57;6;6;6;7;7	Sodium/potassium-transporting ATPase subunit alpha-1	ATP1A1	6	72	72	57	34	33	58	27	31	43	28	51	51	24	33	38	45	34	50	39	26	22	46	30	50	35	31	42	34	30	32	32	39	53	42	25	61	24	23	44	19	22	32
B1AKY9;P50993;H0Y7C1;Q13733;E9PRA5;M0QXF2	B1AKY9;P50993;H0Y7C1;Q13733	19;19;16;10;3;2	4;4;3;0;0;0	4;4;3;0;0;0	Sodium/potassium-transporting ATPase subunit alpha-2;Sodium/potassium-transporting ATPase subunit alpha-4	ATP1A2;ATP1A4	6	19	4	4	11	11	15	9	9	11	10	14	11	8	9	8	10	10	10	9	6	6	10	9	11	8	10	9	12	10	8	9	10	13	8	6	15	1	1	1	1	0	0
P05026;V9GYR2	P05026;V9GYR2	26;13	26;13	26;13	Sodium/potassium-transporting ATPase subunit beta-1	ATP1B1	2	26	26	26	10	9	17	5	9	11	7	15	12	11	9	9	14	11	12	10	9	5	14	11	12	7	8	11	12	10	10	10	11	16	10	5	19	10	9	17	5	9	11
P54709;C9JA36;C9JXZ1;H7C4L9;C9J6S2	P54709;C9JA36	9;5;4;1;1	9;5;4;1;1	9;5;4;1;1	Sodium/potassium-transporting ATPase subunit beta-3	ATP1B3	5	9	9	9	1	7	3	3	7	5	1	2	3	0	1	3	2	2	2	0	3	1	2	3	4	2	2	3	4	3	2	3	2	2	0	2	2	1	7	3	3	7	5
P16615;H7C5W9;O14983;J3QSY6;H3BTW4	P16615;H7C5W9	41;30;6;2;1	41;30;6;2;1	35;24;3;2;0	Sarcoplasmic/endoplasmic reticulum calcium ATPase 2	ATP2A2	5	41	41	35	21	17	16	19	27	21	16	16	13	20	22	16	15	18	9	27	17	13	17	15	12	22	22	16	17	17	21	25	17	17	16	19	17	16	12	13	14	22	15
Q93084	Q93084	15	9	9	Sarcoplasmic/endoplasmic reticulum calcium ATPase 3	ATP2A3	1	15	9	9	7	8	5	11	8	6	8	5	4	9	7	7	5	7	3	6	5	5	5	5	3	10	6	4	8	7	5	5	6	5	5	6	4	2	3	2	6	3	0
P20020;E7ERY9;H0Y7S3;F8W1V5;A0A0U1RQU3;H0YHH6	P20020;E7ERY9	30;19;7;4;3;2	18;11;1;4;3;2	17;10;0;4;2;1	Plasma membrane calcium-transporting ATPase 1;Calcium-transporting ATPase	ATP2B1	6	30	18	17	14	15	7	12	8	9	14	13	6	8	15	9	7	12	6	17	6	4	16	7	11	13	11	8	9	15	12	10	11	13	8	6	10	6	7	3	7	3	4
P23634;H7BZS8;H7BY13	P23634	39;2;2	39;2;2	26;1;1	Plasma membrane calcium-transporting ATPase 4	ATP2B4	3	39	39	26	18	18	15	14	16	17	19	16	8	12	16	11	11	13	6	21	11	4	14	21	9	19	18	7	14	13	17	19	16	13	9	13	11	10	10	11	8	11	12
B4E2Q0;P98194;H0Y9V7;H0Y9S7;H0Y8X9	B4E2Q0;P98194;H0Y9V7	13;13;12;6;4	13;13;12;6;4	13;13;12;6;4	Calcium-transporting ATPase;Calcium-transporting ATPase type 2C member 1	ATP2C1	5	13	13	13	3	3	1	6	5	5	4	1	2	5	5	3	2	4	0	8	1	1	3	1	2	2	7	5	4	3	5	1	2	3	5	3	3	3	3	1	6	5	5
P25705;K7EK77;K7ERX7;K7ENJ4;K7EJP1;K7EQH4;K7ESA0	P25705;K7EK77	61;41;28;27;23;17;3	61;41;28;27;23;17;3	61;41;28;27;23;17;3	ATP synthase subunit alpha, mitochondrial	ATP5A1	7	61	61	61	25	24	41	19	30	30	25	33	38	21	33	37	37	26	35	38	30	24	33	31	38	34	25	38	24	24	32	26	27	39	29	41	41	25	24	41	19	30	30
P06576;H0YH81;F8W079;H0YI37	P06576;H0YH81;F8W079	46;35;24;12	46;35;24;12	31;20;15;3	ATP synthase subunit beta, mitochondrial;ATP synthase subunit beta	ATP5B	4	46	46	31	23	22	34	20	24	28	24	26	32	24	21	27	31	24	26	26	23	24	29	23	27	25	21	24	24	24	24	25	27	30	24	33	31	15	14	23	12	16	20
F8W0P7	F8W0P7	17	2	2		ATP5B	1	17	2	2	9	8	11	8	8	8	8	8	10	9	5	8	8	9	7	8	6	5	10	5	8	7	8	6	10	9	8	6	10	10	9	13	7	1	0	0	0	0	0
P36542	P36542	17	17	17	ATP synthase subunit gamma, mitochondrial	ATP5C1	1	17	17	17	7	7	10	6	8	7	6	7	8	7	5	7	6	6	4	11	2	2	9	6	9	7	7	8	7	6	4	3	8	10	5	14	11	7	7	10	6	8	7
P30049	P30049	6	6	6	ATP synthase subunit delta, mitochondrial	ATP5D	1	6	6	6	1	1	6	1	1	4	1	3	4	3	3	4	2	1	6	3	4	4	3	2	6	2	2	5	1	1	1	4	2	4	3	3	4	1	1	6	1	1	4
P56381;Q5VTU8	P56381;Q5VTU8	4;2	4;2	4;2	ATP synthase subunit epsilon, mitochondrial;ATP synthase subunit epsilon-like protein, mitochondrial	ATP5E;ATP5EP2	2	4	4	4	0	0	3	0	0	2	0	1	2	0	1	2	2	1	1	4	3	1	2	3	3	1	0	2	0	0	0	3	2	3	1	3	4	0	0	3	0	0	2
Q5QNZ2;P24539	Q5QNZ2;P24539	14;14	14;14	14;14	ATP synthase F(0) complex subunit B1, mitochondrial	ATP5F1	2	14	14	14	7	8	7	6	9	5	6	6	8	8	5	6	4	6	7	5	3	3	5	3	7	4	5	6	7	8	6	3	4	6	5	8	8	7	8	7	6	9	5
O75947;F5H608	O75947	24;6	24;6	24;6	ATP synthase subunit d, mitochondrial	ATP5H	2	24	24	24	10	13	16	9	10	11	11	16	17	12	14	12	18	11	14	17	13	11	17	11	18	14	10	16	10	11	15	10	12	18	14	16	19	10	13	16	9	10	11
P56385	P56385	11	10	10	ATP synthase subunit e, mitochondrial	ATP5I	1	11	10	10	4	4	8	3	4	7	4	8	8	4	7	6	8	4	8	9	7	6	8	5	8	7	4	7	4	4	8	8	7	8	7	7	9	4	4	8	3	4	7
P18859;A8MUH2	P18859;A8MUH2	15;10	15;10	15;10	ATP synthase-coupling factor 6, mitochondrial	ATP5J	2	15	15	15	9	8	12	7	8	8	9	9	10	9	7	10	8	9	12	8	3	8	8	6	10	6	7	9	10	7	6	6	7	9	8	10	10	9	8	12	7	8	8
P56134;C9JU26	P56134	5;2	3;0	3;0	ATP synthase subunit f, mitochondrial	ATP5J2	2	5	3	3	3	4	4	2	3	3	4	5	5	3	4	3	5	3	5	4	4	5	4	4	5	5	4	5	3	4	5	4	5	4	4	5	5	1	2	2	1	1	3
G3V325;C9JJT5;O75127;C9JGL8	G3V325;C9JJT5;O75127	8;4;4;1	8;4;4;1	6;2;4;1	Pentatricopeptide repeat-containing protein 1, mitochondrial	ATP5J2-PTCD1;PTCD1	4	8	8	6	2	2	3	1	2	2	2	2	4	5	2	2	6	2	3	5	3	2	3	2	4	3	4	5	2	3	3	2	3	2	2	6	4	0	0	1	0	0	2
O75964;E9PN17	O75964;E9PN17	9;7	9;7	9;7	ATP synthase subunit g, mitochondrial	ATP5L	2	9	9	9	4	4	6	5	7	6	4	7	7	7	4	6	7	6	5	6	2	6	5	2	6	5	3	7	3	5	5	7	5	7	6	7	7	4	4	6	5	7	6
P48047;H7C0C1;H7C068;H7C086	P48047;H7C0C1	20;11;5;4	20;11;5;4	20;11;5;4	ATP synthase subunit O, mitochondrial	ATP5O	4	20	20	20	9	9	15	6	9	13	9	15	16	11	10	15	11	10	16	12	11	11	12	10	18	11	7	16	7	7	12	9	10	12	8	15	13	9	9	15	6	9	13
Q99766;Q8WXQ4	Q99766;Q8WXQ4	6;4	6;4	6;4	ATP synthase subunit s, mitochondrial	ATP5S	2	6	6	6	2	2	3	2	3	1	3	2	1	2	1	1	3	2	0	2	0	1	1	0	3	2	3	3	2	3	0	1	2	2	0	4	3	2	2	3	2	3	1
Q9NW81;M0QZP7;M0QZC4;K7EIV4;B4DFT4	Q9NW81;M0QZP7;M0QZC4;K7EIV4;B4DFT4	4;3;3;3;3	4;3;3;3;3	4;3;3;3;3	ATP synthase subunit s-like protein	ATP5SL	5	4	4	4	2	0	1	0	0	4	1	1	2	0	1	4	2	2	3	1	1	1	1	0	3	0	3	2	0	2	1	1	1	2	1	1	2	2	0	1	0	0	4
A6QRJ1;Q15904;H7C2Y8;H7C0T7;F2Z3L8;A6NLC6;A0A0C4DGX8	A6QRJ1;Q15904	3;3;1;1;1;1;1	3;3;1;1;1;1;1	3;3;1;1;1;1;1	V-type proton ATPase subunit S1	ATP6AP1	7	3	3	3	1	0	0	0	2	0	0	0	0	3	0	0	0	0	0	0	0	0	0	0	0	0	2	0	0	0	0	0	0	0	1	0	0	1	0	0	0	2	0
A0A1B0GVC7;A0A1B0GWJ8;H7C3E1;A0A1B0GU12;B7Z413;A0A1B0GTB0;A0A1B0GTU8;A0A1B0GVB9;A0A1B0GVW0;A0A1C7CYW4;O75787;A0A1B0GVZ1;H7C240;A0A1B0GW13;A0A1B0GWD6;A0A1B0GVI9;A0A1B0GV60;B7Z1I9;A0A1B0GUT7	A0A1B0GVC7;A0A1B0GWJ8;H7C3E1;A0A1B0GU12;B7Z413;A0A1B0GTB0;A0A1B0GTU8;A0A1B0GVB9;A0A1B0GVW0;A0A1C7CYW4;O75787;A0A1B0GVZ1;H7C240;A0A1B0GW13;A0A1B0GWD6;A0A1B0GVI9;A0A1B0GV60;B7Z1I9;A0A1B0GUT7	2;2;2;2;2;2;2;2;2;2;2;1;1;1;1;1;1;1;1	2;2;2;2;2;2;2;2;2;2;2;1;1;1;1;1;1;1;1	2;2;2;2;2;2;2;2;2;2;2;1;1;1;1;1;1;1;1	Renin receptor	ATP6AP2	19	2	2	2	0	0	0	0	1	0	0	0	0	2	0	0	0	0	0	1	0	0	0	0	0	0	1	0	1	0	0	0	0	0	0	0	0	0	0	0	0	1	0
Q93050;B7Z641;B7Z2A9;K7EM24;K7EPG4;K7ELZ6;K7EN36;K7EQW2;F5H1T6;K7ERA0;K7ERA6	Q93050;B7Z641;B7Z2A9	18;15;15;8;6;5;5;3;3;1;1	18;15;15;8;6;5;5;3;3;1;1	18;15;15;8;6;5;5;3;3;1;1	V-type proton ATPase 116 kDa subunit a isoform 1;V-type proton ATPase subunit a	ATP6V0A1	11	18	18	18	11	11	3	7	10	5	9	5	9	11	8	6	12	11	5	7	4	5	10	3	9	2	10	3	6	13	7	5	6	6	9	3	4	11	11	3	7	10	5
Q8TBM3;Q9Y487;F5H5F3	Q8TBM3;Q9Y487;F5H5F3	2;2;1	2;2;1	2;2;1	V-type proton ATPase subunit a;V-type proton ATPase 116 kDa subunit a isoform 2	ATP6V0A2	3	2	2	2	0	0	0	0	1	0	1	0	0	1	0	0	0	0	0	0	0	0	0	0	0	0	1	0	0	0	0	0	0	1	0	0	0	0	0	0	0	1	0
Q9HBG4	Q9HBG4	7	7	7	V-type proton ATPase 116 kDa subunit a isoform 4	ATP6V0A4	1	7	7	7	4	4	1	0	0	0	6	1	1	0	1	0	0	5	1	0	0	0	1	0	1	0	2	0	6	5	0	0	0	1	0	0	0	4	4	1	0	0	0
F5GYQ1;P61421;J3QL14;R4GN72;H3BQB4;H3BSG7;H3BQJ1	F5GYQ1;P61421;J3QL14;R4GN72	8;8;5;5;3;3;2	8;8;5;5;3;3;2	8;8;5;5;3;3;2	V-type proton ATPase subunit d 1	ATP6V0D1	7	8	8	8	5	6	1	3	5	1	5	3	4	5	2	3	7	6	0	4	0	1	6	1	3	3	4	1	5	5	6	1	1	4	3	4	1	5	6	1	3	5	1
Q8N8Y2	Q8N8Y2	2	2	2	V-type proton ATPase subunit d 2	ATP6V0D2	1	2	2	2	0	2	0	0	0	0	1	0	0	0	0	0	0	2	0	0	0	0	1	0	0	0	0	0	2	2	0	0	0	0	0	0	0	0	2	0	0	0	0
P38606;C9JVW8;C9JA17;F8WDJ3	P38606	38;9;8;1	38;9;8;1	38;9;8;1	V-type proton ATPase catalytic subunit A	ATP6V1A	4	38	38	38	20	18	7	12	17	8	18	16	16	14	10	7	24	23	14	14	5	8	21	6	15	8	16	9	18	25	17	10	15	16	18	16	14	20	18	7	12	17	8
C9JL73;P15313;C9J5E3;C9JNS9;C9JZ02	C9JL73;P15313;C9J5E3;C9JNS9	16;16;9;8;4	10;10;6;5;4	10;10;6;5;4	V-type proton ATPase subunit B, kidney isoform	ATP6V1B1	5	16	10	10	11	12	7	4	4	4	11	9	12	4	4	3	11	13	9	4	1	1	13	3	10	5	8	5	14	12	4	4	10	8	5	5	7	6	6	2	0	0	0
P21281;H0YC04;E5RGH6;H0YAT8	P21281;H0YC04	25;13;3;2	25;13;3;2	19;12;3;2	V-type proton ATPase subunit B, brain isoform	ATP6V1B2	4	25	25	19	14	16	14	11	13	15	13	17	19	13	16	13	20	16	17	15	7	10	20	12	17	14	13	19	13	15	17	11	16	17	18	17	14	9	10	9	7	9	11
P21283;E7EV59	P21283;E7EV59	17;11	17;11	17;11	V-type proton ATPase subunit C 1	ATP6V1C1	2	17	17	17	7	8	8	7	5	7	8	6	9	6	5	6	9	8	6	4	2	5	9	2	8	5	7	6	5	10	5	5	5	8	6	5	5	7	8	8	7	5	7
A0A0U1RR16;Q8NEY4	A0A0U1RR16;Q8NEY4	4;4	4;4	4;4	V-type proton ATPase subunit C 2	ATP6V1C2	2	4	4	4	1	0	0	0	1	0	0	0	0	2	0	0	0	1	0	0	0	0	1	0	0	0	1	0	2	1	0	0	0	0	0	0	0	1	0	0	0	1	0
Q9Y5K8;G3V2S6;G3V2V6;H0YJH8;G3V559;H0YJS0;G3V3T8;G3V341;H0YJ55;G3V5S7	Q9Y5K8;G3V2S6;G3V2V6;H0YJH8	19;16;13;12;9;6;5;4;3;3	19;16;13;12;9;6;5;4;3;3	19;16;13;12;9;6;5;4;3;3	V-type proton ATPase subunit D	ATP6V1D	10	19	19	19	11	10	9	3	8	6	11	12	12	7	7	7	12	11	12	9	6	3	14	6	15	8	10	9	12	11	9	6	10	10	10	5	9	11	10	9	3	8	6
P36543;C9J8H1;Q96A05	P36543;C9J8H1	22;12;9	22;12;9	22;12;9	V-type proton ATPase subunit E 1	ATP6V1E1	3	22	22	22	7	7	13	6	6	11	6	13	16	8	10	12	16	6	15	12	7	9	12	12	16	8	7	12	6	6	8	7	8	13	11	7	16	7	7	13	6	6	11
Q16864	Q16864	6	6	6	V-type proton ATPase subunit F	ATP6V1F	1	6	6	6	3	3	5	3	3	4	3	5	5	3	4	5	3	3	5	5	2	3	5	3	5	4	3	5	3	3	4	5	5	6	5	4	6	3	3	5	3	3	4
O75348	O75348	12	12	10	V-type proton ATPase subunit G 1	ATP6V1G1	1	12	12	10	4	4	8	3	4	8	7	9	10	3	10	9	11	5	10	10	6	9	9	6	11	9	3	9	3	5	8	6	8	10	9	8	10	2	3	6	2	3	6
O95670;F2Z307;H0Y474	O95670;F2Z307;H0Y474	4;3;2	2;1;2	2;1;2	V-type proton ATPase subunit G 2	ATP6V1G2;ATP6V1G2-DDX39B	3	4	2	2	2	1	2	1	1	3	1	4	4	1	3	2	3	2	2	2	2	2	2	3	4	2	1	2	1	1	2	3	1	4	2	2	3	0	0	0	0	0	1
Q96LB4	Q96LB4	5	5	5	V-type proton ATPase subunit G 3	ATP6V1G3	1	5	5	5	0	2	1	0	0	0	1	1	3	0	0	0	2	2	2	0	0	0	1	0	3	1	0	0	2	2	0	0	0	3	0	0	0	0	2	1	0	0	0
Q9UI12;G3V126;E5RG49;E5RK31;E5RJG1	Q9UI12;G3V126	18;16;5;1;1	18;16;5;1;1	13;13;0;0;0	V-type proton ATPase subunit H	ATP6V1H	5	18	18	13	10	8	4	5	7	5	7	9	8	8	4	4	11	8	7	8	6	6	10	6	8	7	5	7	7	8	7	5	8	12	9	3	8	8	7	3	4	6	4
Q04656	Q04656	3	3	3	Copper-transporting ATPase 1	ATP7A	1	3	3	3	1	1	1	0	1	1	1	1	1	0	1	0	1	2	2	1	1	2	2	0	1	1	1	1	1	1	0	1	0	1	0	1	0	1	1	1	0	1	1
Q9Y2Q0;Q4G1C1;H0Y8I6	Q9Y2Q0	5;1;1	5;1;1	4;1;1	Phospholipid-transporting ATPase IA	ATP8A1	3	5	5	4	0	0	0	2	3	0	1	0	1	0	0	0	0	0	2	1	0	1	0	0	1	0	0	1	0	1	0	0	0	0	0	0	0	0	0	0	1	2	0
F8VRS1;Q9NTI2;F8W9B3	F8VRS1;Q9NTI2;F8W9B3	3;3;2	2;2;1	2;2;1	Phospholipid-transporting ATPase;Phospholipid-transporting ATPase IB	ATP8A2	3	3	2	2	0	0	0	3	1	0	1	0	0	0	0	0	0	0	1	1	0	1	0	0	0	0	0	0	0	1	0	0	0	0	0	0	0	0	0	0	2	0	0
O75110	O75110	3	2	2	Probable phospholipid-transporting ATPase IIA	ATP9A	1	3	2	2	0	0	0	0	0	0	0	0	0	0	0	1	0	0	0	1	0	0	0	0	0	1	2	0	0	1	0	0	0	0	0	0	0	0	0	0	0	0	0
O43861;B4DJ94;K7ERE0;K7EPH4;A0A0G2JNU9;A0A0J9YYD2;K7EJG1;F6XUP2;A0A0A0MR22	O43861;B4DJ94;K7ERE0;K7EPH4	4;2;2;2;1;1;1;1;1	4;2;2;2;1;1;1;1;1	3;2;2;2;1;1;1;1;0	Probable phospholipid-transporting ATPase IIB	ATP9B	9	4	4	3	1	0	1	0	1	1	1	1	1	0	1	1	0	0	1	2	0	0	1	0	1	2	2	1	0	1	1	1	0	0	1	1	1	1	0	1	0	1	1
I3L448;Q5TC12;A8MRA7;H0YEW4;H0YD21;H0YDD6	I3L448;Q5TC12;A8MRA7;H0YEW4	8;8;7;5;3;2	8;8;7;5;3;2	7;7;6;4;3;1	ATP synthase mitochondrial F1 complex assembly factor 1	ATPAF1	6	8	8	7	1	2	1	1	2	0	1	1	2	4	1	1	2	1	1	1	1	2	2	1	1	2	2	1	2	1	2	2	2	2	2	2	2	1	2	0	1	2	0
C9J2Q2;Q8N5M1;K7ELC1	C9J2Q2;Q8N5M1	5;5;1	5;5;1	5;5;1	ATP synthase mitochondrial F1 complex assembly factor 2	ATPAF2	3	5	5	5	3	3	0	2	1	0	2	0	0	5	0	0	1	3	0	0	1	1	1	0	0	0	2	0	2	4	1	0	0	0	0	0	0	3	3	0	2	1	0
Q9UII2;A0A0B4J230	Q9UII2;A0A0B4J230	11;6	11;6	11;6	ATPase inhibitor, mitochondrial	ATPIF1	2	11	11	11	0	0	2	1	0	1	0	0	1	0	0	0	4	0	0	5	2	1	4	1	2	1	1	1	0	0	1	2	4	5	3	0	5	0	0	2	1	0	1
O75882	O75882	12	12	12	Attractin	ATRN	1	12	12	12	2	5	1	4	2	7	5	2	1	2	0	0	0	2	1	0	1	0	1	0	1	0	2	1	6	1	0	3	1	1	2	0	1	2	5	1	4	2	7
P46100;A0A096LNL9;A0A096LNW1;A0A096LNN3;A0A087WWG0;A0A096LNX6;A0A096LPG6;A0A096LNL6;H0Y3T0	P46100;A0A096LNL9	29;16;14;7;4;2;1;1;1	29;16;14;7;4;2;1;1;1	27;14;14;7;4;2;1;1;1	Transcriptional regulator ATRX	ATRX	9	29	29	27	5	6	8	2	4	6	4	5	4	3	12	11	5	6	2	17	3	3	9	1	5	8	7	9	5	1	14	10	8	7	7	8	10	4	5	7	1	4	5
A0A096LP59	A0A096LP59	3	1	1		ATRX	1	3	1	1	1	1	1	1	0	1	0	1	0	0	1	2	0	1	1	2	0	1	1	0	1	2	1	1	0	0	2	1	1	1	1	1	2	0	0	0	0	0	0
Q9UBB4;A0A1W2PQD2;B1AHE3;B1AHE4	Q9UBB4;A0A1W2PQD2	9;5;4;3	9;5;4;3	9;5;4;3	Ataxin-10	ATXN10	4	9	9	9	3	3	2	6	3	1	2	1	1	3	4	3	1	4	0	2	0	1	2	1	2	2	4	3	3	4	2	4	3	0	2	1	1	3	3	2	6	3	1
P0C7T5	P0C7T5	3	3	3	Ataxin-1-like	ATXN1L	1	3	3	3	0	0	1	0	1	1	0	0	1	1	0	2	1	1	0	2	0	0	1	0	0	1	1	1	0	0	2	1	1	0	0	0	1	0	0	1	0	1	1
H0YH87;V9GY86;Q99700;F8WB06;F8VQP2;F8W0B5;F8VVY6;F8VRK6;F8WB05	H0YH87;V9GY86;Q99700;F8WB06;F8VQP2	18;18;18;17;17;6;4;4;2	18;18;18;17;17;6;4;4;2	18;18;18;17;17;6;4;4;2	Ataxin-2	ATXN2	9	18	18	18	5	5	6	1	9	8	3	4	4	7	7	5	4	3	3	10	3	2	8	1	4	7	5	4	3	4	12	6	4	8	8	5	6	5	5	6	1	9	8
Q8WWM7;H3BUF6;H3BSK9;H3BUE3;H3BSQ5	Q8WWM7;H3BUF6;H3BSK9	27;26;15;6;5	27;26;15;6;5	27;26;15;6;5	Ataxin-2-like protein	ATXN2L	5	27	27	27	6	10	9	3	12	11	7	10	6	7	11	14	11	4	2	17	7	6	6	2	8	9	11	12	3	5	11	13	7	9	12	10	10	6	10	9	3	12	11
G3V2G1;G3V328;G3V4U9;C9JQV6;D3VVH9;A0A0A0MS38;A0A087X1A8;G3V3R7;F5H211;P54252;G3V2G2;E9PJN5;G3V3T6;A0A087WXY4;G3V526;S4R399;G3V3A6;D3VVP3;G3V3T0;D6R9I5;G3V4B1;G3V390;G3V3S5;G3V4F5;G3V4F4;G3V5H3	G3V2G1;G3V328;G3V4U9;C9JQV6;D3VVH9;A0A0A0MS38;A0A087X1A8;G3V3R7;F5H211;P54252;G3V2G2;E9PJN5;G3V3T6;A0A087WXY4;G3V526	5;5;5;5;5;5;5;5;5;5;4;4;4;4;3;2;1;1;1;1;1;1;1;1;1;1	5;5;5;5;5;5;5;5;5;5;4;4;4;4;3;2;1;1;1;1;1;1;1;1;1;1	5;5;5;5;5;5;5;5;5;5;4;4;4;4;3;2;1;1;1;1;1;1;1;1;1;1	Ataxin-3	ATXN3	26	5	5	5	2	3	2	2	0	2	2	0	2	1	2	1	1	2	0	1	0	1	2	1	0	1	1	1	1	2	2	2	3	0	0	1	3	2	3	2	2	0	2
Q13825	Q13825	15	15	15	Methylglutaconyl-CoA hydratase, mitochondrial	AUH	1	15	15	15	9	7	10	1	6	3	7	8	13	4	5	11	9	8	9	6	6	6	7	4	12	5	7	9	9	9	6	4	5	10	7	8	9	9	7	10	1	6	3
Q9Y679	Q9Y679	6	6	6	Ancient ubiquitous protein 1	AUP1	1	6	6	6	2	2	0	2	3	2	2	1	1	1	2	1	2	2	1	3	0	0	1	0	0	3	2	0	3	2	3	3	1	1	2	2	0	2	2	0	2	3	2
Q9NWT8	Q9NWT8	3	3	3	Aurora kinase A-interacting protein	AURKAIP1	1	3	3	3	0	0	1	0	0	1	0	1	2	0	1	2	1	0	1	1	1	1	1	0	2	0	0	1	0	0	0	3	1	3	2	1	3	0	0	1	0	0	1
Q9NQS1;H0YKR0	Q9NQS1	5;1	5;1	5;1	Cell death regulator Aven	AVEN	2	5	5	5	2	3	2	1	3	2	3	3	1	2	3	2	2	2	1	4	1	3	2	1	1	3	2	2	1	1	3	0	2	0	1	1	0	2	3	2	1	3	2
B8ZZW5;Q8NBF6;H7C0I1;A0A1W2PRP5	B8ZZW5;Q8NBF6;H7C0I1;A0A1W2PRP5	7;7;5;4	7;7;5;4	7;7;5;4	Late secretory pathway protein AVL9 homolog	AVL9	4	7	7	7	1	2	0	2	2	0	1	0	1	3	1	0	0	1	0	1	0	0	0	0	0	0	2	1	1	2	1	0	1	0	1	1	0	1	2	0	2	2	0
P30518	P30518	1	1	1	Vasopressin V2 receptor	AVPR2	1	1	1	1	0	0	0	0	0	0	0	0	0	0	0	0	0	0	0	0	0	0	0	0	0	0	0	0	1	0	0	0	0	0	0	0	0	0	0	0	0	0	0
P30530;M0R0W6	P30530;M0R0W6	2;1	2;1	2;1	Tyrosine-protein kinase receptor UFO;Receptor protein-tyrosine kinase	AXL	2	2	2	2	0	0	0	0	0	0	0	0	0	0	0	0	0	0	0	0	1	0	0	0	0	0	0	0	0	0	0	2	0	0	0	0	0	0	0	0	0	0	0
P25311;C9JEV0;H7BZJ8	P25311;C9JEV0	23;15;3	23;15;3	23;15;3	Zinc-alpha-2-glycoprotein	AZGP1	3	23	23	23	15	15	14	12	10	10	13	17	12	13	12	11	16	13	21	13	15	12	18	16	18	13	13	16	15	14	14	13	18	16	14	8	16	15	15	14	12	10	10
Q9H6S1;C9JGA2;C9JVK8	Q9H6S1;C9JGA2;C9JVK8	2;1;1	2;1;1	2;1;1	5-azacytidine-induced protein 2	AZI2	3	2	2	2	0	0	0	0	0	0	0	1	0	0	1	0	1	0	0	1	1	0	2	0	0	1	0	0	0	0	2	0	1	2	2	0	1	0	0	0	0	0	0
P20160	P20160	10	10	9	Azurocidin	AZU1	1	10	10	9	2	1	0	10	4	1	2	0	1	6	2	1	1	1	0	6	0	1	0	0	0	2	0	0	1	1	1	0	0	1	2	6	2	2	1	0	9	4	1
A0A087WXP0	A0A087WXP0	3	2	2		AZU1	1	3	2	2	0	0	0	3	0	0	0	0	0	1	0	0	0	0	0	1	0	0	0	0	0	0	0	0	0	0	0	0	0	0	0	0	0	0	0	0	2	0	0
P61769;F5H6I0	P61769;F5H6I0	11;8	11;8	3;0	Beta-2-microglobulin;Beta-2-microglobulin form pI 5.3	B2M	2	11	11	3	1	2	5	3	3	5	2	6	5	3	4	6	8	1	6	8	8	5	8	6	6	4	4	6	1	3	4	7	8	6	6	5	7	1	1	2	1	1	1
H0YLF3	H0YLF3	9	1	1		B2M	1	9	1	1	0	1	3	3	2	4	1	5	3	2	3	4	7	1	5	6	5	3	7	4	5	3	3	4	0	3	3	5	6	5	5	3	5	0	0	0	1	0	0
Q6Y288	Q6Y288	4	4	4	Beta-1,3-glucosyltransferase	B3GALTL	1	4	4	4	2	1	0	0	2	1	3	0	1	0	0	2	1	2	0	2	0	0	0	1	1	0	2	0	2	2	1	0	1	0	0	0	1	2	1	0	0	2	1
O94766;G3V150	O94766;G3V150	3;2	3;2	3;2	Galactosylgalactosylxylosylprotein 3-beta-glucuronosyltransferase 3	B3GAT3	2	3	3	3	0	0	1	0	2	1	0	0	0	2	0	1	0	0	0	0	0	1	0	0	1	0	0	1	0	0	0	0	0	0	0	1	0	0	0	1	0	2	1
P15291;Q86XA6	P15291;Q86XA6	2;1	2;1	2;1	Beta-1,4-galactosyltransferase 1;Lactose synthase A protein;N-acetyllactosamine synthase;Beta-N-acetylglucosaminylglycopeptide beta-1,4-galactosyltransferase;Beta-N-acetylglucosaminyl-glycolipid beta-1,4-galactosyltransferase;Processed beta-1,4-galactosyltransferase 1	B4GALT1	2	2	2	2	0	0	0	0	2	0	1	0	0	0	0	0	0	0	0	0	0	0	0	0	0	0	0	0	1	0	0	0	1	0	0	0	0	0	0	0	0	2	0
C9J5S0;C9J4S5;E7ETS9;C9J3R8;O60513;C9JA31	C9J5S0;C9J4S5;E7ETS9;C9J3R8;O60513;C9JA31	2;2;2;2;2;1	2;2;2;2;2;1	2;2;2;2;2;1	Beta-1,4-galactosyltransferase 4;N-acetyllactosamine synthase;Lactotriaosylceramide beta-1,4-galactosyltransferase	B4GALT4	6	2	2	2	2	1	0	1	2	0	0	0	1	2	0	0	0	1	0	0	0	0	0	0	1	0	2	0	0	0	0	0	0	0	0	0	0	2	1	0	1	2	0
Q9UPM9	Q9UPM9	1	1	1	B9 domain-containing protein 1	B9D1	1	1	1	1	1	0	0	0	0	0	1	0	0	0	1	1	0	0	0	0	0	0	0	0	0	0	0	1	1	0	1	1	0	0	0	0	0	1	0	0	0	0	0
Q9NWV8;J3KQS6;M0R0I0;M0R3F4;M0R2A4;M0R2K3;M0R193;M0QXG9;M0R2I2;M0QYV1;M0R3H9	Q9NWV8;J3KQS6;M0R0I0;M0R3F4;M0R2A4;M0R2K3;M0R193;M0QXG9;M0R2I2	12;11;10;9;9;9;9;8;8;2;1	12;11;10;9;9;9;9;8;8;2;1	12;11;10;9;9;9;9;8;8;2;1	BRISC and BRCA1-A complex member 1	BABAM1	11	12	12	12	5	4	5	5	6	5	5	5	4	3	7	7	3	4	3	6	6	5	5	3	5	5	6	8	4	4	7	6	2	3	6	4	5	5	4	5	5	6	5
O14867;C9JMP6;C9IYR0;M0QZP0;H7C4B6	O14867	9;2;2;1;1	9;2;2;1;1	9;2;2;1;1	Transcription regulator protein BACH1	BACH1	5	9	9	9	0	2	5	2	3	4	1	4	4	0	2	3	0	3	0	2	4	2	1	1	4	3	6	5	1	1	7	4	1	1	1	4	4	0	2	5	2	3	4
Q9BYV9	Q9BYV9	2	2	2	Transcription regulator protein BACH2	BACH2	1	2	2	2	0	0	0	0	0	1	0	0	0	0	0	1	0	0	0	0	1	0	0	1	0	0	0	0	0	0	0	0	0	0	0	0	1	0	0	0	0	0	1
Q92934;F5H3B1;F5H1R6;F5GYS3;A8MXU7	Q92934	5;2;2;2;2	5;2;2;2;2	5;2;2;2;2	Bcl2-associated agonist of cell death	BAD	5	5	5	5	1	1	3	0	0	2	0	1	2	0	2	3	2	1	1	2	0	0	1	1	1	1	1	2	0	0	1	1	1	2	1	3	2	1	1	3	0	0	2
J3QTA2;Q99933;C9JYK5;A0A0U1RR89	J3QTA2;Q99933	12;12;5;4	12;12;5;4	12;12;5;4	BAG family molecular chaperone regulator 1	BAG1	4	12	12	12	3	3	8	0	2	3	3	5	6	1	5	6	2	4	7	6	4	4	3	6	6	8	5	8	2	2	7	4	4	6	6	5	8	3	3	8	0	2	3
O95816	O95816	13	13	13	BAG family molecular chaperone regulator 2	BAG2	1	13	13	13	3	4	8	3	5	12	4	2	5	6	4	11	4	2	0	5	4	5	4	6	5	3	1	0	4	0	2	3	4	4	5	7	5	3	4	8	3	5	12
O95817;C9JFK9	O95817	32;14	32;14	32;14	BAG family molecular chaperone regulator 3	BAG3	2	32	32	32	14	16	9	7	17	16	11	12	9	11	13	18	11	11	13	14	7	9	15	7	10	11	14	11	10	12	15	10	13	11	24	18	8	14	16	9	7	17	16
O95429	O95429	3	3	3	BAG family molecular chaperone regulator 4	BAG4	1	3	3	3	3	2	1	2	1	1	1	0	0	1	1	1	0	3	1	1	0	0	0	0	1	0	2	1	0	0	1	1	0	0	1	1	0	3	2	1	2	1	1
Q9UL15;G3V274	Q9UL15;G3V274	13;8	13;8	13;8	BAG family molecular chaperone regulator 5	BAG5	2	13	13	13	8	9	4	4	4	6	7	1	4	4	5	4	0	5	4	5	2	6	3	1	2	4	9	6	9	6	6	4	4	2	4	6	2	8	9	4	4	4	6
Q9UQB8;I3L3C5	Q9UQB8	21;2	1;1	1;1	Brain-specific angiogenesis inhibitor 1-associated protein 2	BAIAP2	2	21	1	1	5	5	6	1	3	10	6	8	10	1	6	8	10	8	11	1	1	0	13	2	10	2	4	7	3	9	5	5	8	12	11	2	9	0	0	0	0	0	1
I3L4C2;B4DWA1;I3L2M4;I3L1C8;I3L3C6;I3L0Y9;I3L125;I3L327;I3L4A3;I3L526;I3L2J6;I3L113;I3L0M4;I3L3J7	I3L4C2;B4DWA1;I3L2M4	21;16;11;7;7;5;5;5;4;3;2;2;2;2	21;16;11;7;7;5;5;5;4;3;2;2;2;2	1;0;0;0;0;0;0;0;0;0;0;0;0;0		BAIAP2	14	21	21	1	5	5	7	1	4	9	6	8	10	0	7	8	10	7	11	1	1	0	13	2	10	2	3	8	2	9	5	6	7	12	12	2	9	0	0	1	0	1	0
Q9UHR4	Q9UHR4	7	7	7	Brain-specific angiogenesis inhibitor 1-associated protein 2-like protein 1	BAIAP2L1	1	7	7	7	0	1	0	0	1	1	1	2	1	0	1	2	0	0	0	0	0	0	0	0	1	1	2	5	0	0	3	2	0	1	0	0	0	0	1	0	0	1	1
Q6UXY1	Q6UXY1	2	2	2	Brain-specific angiogenesis inhibitor 1-associated protein 2-like protein 2	BAIAP2L2	1	2	2	2	0	0	0	0	0	0	0	0	0	0	0	0	0	0	1	0	0	0	0	0	0	0	0	0	0	0	0	0	0	1	0	1	0	0	0	0	0	0	0
Q16611;A0A0A0MRG8	Q16611;A0A0A0MRG8	3;2	3;2	3;2	Bcl-2 homologous antagonist/killer	BAK1	2	3	3	3	1	2	1	1	2	3	1	1	1	0	2	1	0	1	1	1	1	0	0	1	0	1	1	2	2	1	1	2	1	1	1	2	1	1	2	1	1	2	3
O75531	O75531	12	12	12	Barrier-to-autointegration factor;Barrier-to-autointegration factor, N-terminally processed	BANF1	1	12	12	12	6	7	8	6	8	9	7	7	7	6	6	8	4	6	5	9	6	3	6	7	5	9	6	7	6	5	10	5	8	7	6	5	7	6	7	8	6	8	9
Q8N9N5	Q8N9N5	2	2	2	Protein BANP	BANP	1	2	2	2	0	0	0	0	0	1	1	0	0	1	1	1	0	0	0	1	0	0	0	0	0	1	1	0	1	1	1	0	0	0	0	0	0	0	0	0	0	0	1
Q8IXM2;H0YIS7;F8W038;F8W1H0	Q8IXM2;H0YIS7;F8W038;F8W1H0	13;12;10;10	13;12;10;10	13;12;10;10	Chromatin complexes subunit BAP18	BAP18;RNASEK-C17orf49;C17orf49	4	13	13	13	5	7	6	7	6	11	6	9	8	6	11	11	5	5	5	11	8	4	5	3	6	8	9	7	3	3	10	12	6	7	7	6	6	5	7	6	7	6	11
P80723;U3KQP0	P80723	24;2	24;2	24;2	Brain acid soluble protein 1	BASP1	2	24	24	24	11	10	12	11	9	10	9	13	7	8	14	11	17	12	9	19	14	8	16	15	11	16	9	10	9	11	16	17	18	14	16	15	17	11	10	12	11	9	10
A0A024RCR6;A0A0G2JK23;P46379;A0A0G2JL47;F6S6P2;X6REW1;A0A0G2JJM1;F6TC96;F6UR09;F6U1F2;F6XTU0;A0A0G2JJR8;A0A1B0GX79;F6WML8;F6VEM6;F6X9W3;F6U341;H0Y710;H0Y4L1	A0A024RCR6;A0A0G2JK23;P46379;A0A0G2JL47;F6S6P2;X6REW1;A0A0G2JJM1	17;17;17;14;9;9;9;6;6;6;6;6;6;6;6;6;6;4;3	17;17;17;14;9;9;9;6;6;6;6;6;6;6;6;6;6;4;3	17;17;17;14;9;9;9;6;6;6;6;6;6;6;6;6;6;4;3	Large proline-rich protein BAG6	BAT3;BAG6	19	17	17	17	8	10	5	7	11	7	11	7	5	9	7	10	5	9	6	8	3	3	7	2	8	7	11	7	8	8	10	8	7	8	7	7	7	8	10	5	7	11	7
Q9NR55	Q9NR55	1	1	1	Basic leucine zipper transcriptional factor ATF-like 3	BATF3	1	1	1	1	0	0	0	0	0	0	0	1	0	0	1	0	0	0	0	0	1	0	0	0	0	0	0	0	0	0	0	0	0	0	0	1	0	0	0	0	0	0	0
Q07812;K4JQN1;I6LPK7	Q07812	9;4;1	9;4;1	9;4;1	Apoptosis regulator BAX	BAX	3	9	9	9	4	4	6	6	4	7	4	7	7	4	6	7	7	3	5	7	6	3	6	3	4	5	5	7	3	5	6	7	4	6	6	7	7	4	4	6	6	4	7
Q9NRL2;A0A087WWN7	Q9NRL2	3;1	3;1	3;1	Bromodomain adjacent to zinc finger domain protein 1A	BAZ1A	2	3	3	3	1	1	0	0	1	0	1	0	0	0	0	0	0	1	0	1	0	0	0	0	0	1	2	0	0	0	0	0	0	0	0	0	0	1	1	0	0	1	0
Q9UIG0	Q9UIG0	42	42	42	Tyrosine-protein kinase BAZ1B	BAZ1B	1	42	42	42	11	10	5	15	10	19	13	8	6	10	17	16	3	13	5	20	6	3	6	3	7	19	20	9	6	8	23	10	6	6	6	12	9	11	10	5	15	10	19
J3KPG5;F8VU39;Q9UIF9;A0A0C4DGI9;H0YHL2;H0YII3	J3KPG5;F8VU39;Q9UIF9;A0A0C4DGI9	7;7;7;4;1;1	7;7;7;4;1;1	7;7;7;4;1;1	Bromodomain adjacent to zinc finger domain protein 2A	BAZ2A	6	7	7	7	0	2	0	1	2	0	2	0	0	1	1	0	1	2	0	1	1	0	0	0	0	0	1	2	1	2	2	1	1	0	0	1	0	0	2	0	1	2	0
Q9UIF8;H7C1I6	Q9UIF8	3;1	3;1	3;1	Bromodomain adjacent to zinc finger domain protein 2B	BAZ2B	2	3	3	3	0	0	0	0	0	0	1	1	0	0	2	0	1	0	0	0	0	0	1	0	0	0	0	0	0	0	0	0	1	0	1	1	0	0	0	0	0	0	0
Q9BXH1	Q9BXH1	2	2	2	Bcl-2-binding component 3	BBC3	1	2	2	2	0	0	0	0	0	1	0	0	0	0	0	0	0	0	0	1	0	0	0	0	0	0	0	0	0	0	0	0	0	0	0	0	0	0	0	0	0	0	1
O75936;E9PKC9	O75936	23;2	23;2	23;2	Gamma-butyrobetaine dioxygenase	BBOX1	2	23	23	23	14	13	13	2	10	0	14	13	16	5	3	0	13	14	14	4	8	14	16	12	15	17	13	7	10	13	8	2	13	16	16	1	16	14	13	13	2	10	0
E9PR55;E7EQH1;Q8NFJ9;E9PQD9;E9PPR3	E9PR55;E7EQH1;Q8NFJ9	3;3;3;1;1	3;3;3;1;1	2;2;2;1;1	Bardet-Biedl syndrome 1 protein	BBS1	5	3	3	2	1	2	1	0	3	1	2	1	0	0	2	2	0	1	1	2	0	1	1	0	1	2	2	1	0	1	1	0	2	1	1	1	1	1	1	0	0	2	0
Q96RK4;H3BUU1;H3BQV7;H3BSL2;H3BV56;H3BSE2	Q96RK4;H3BUU1;H3BQV7;H3BSL2	3;2;2;2;1;1	3;2;2;2;1;1	1;0;0;0;0;0	Bardet-Biedl syndrome 4 protein	BBS4	6	3	3	1	0	0	1	0	0	1	0	0	0	0	0	0	1	0	0	1	1	0	0	1	0	0	0	1	1	0	0	0	0	0	0	0	0	0	0	1	0	0	1
H7BZ69;Q3SYG4	H7BZ69;Q3SYG4	2;2	2;2	2;2	Protein PTHB1	BBS9	2	2	2	2	1	1	0	1	0	0	1	0	0	0	0	1	1	1	0	0	0	0	0	0	0	1	1	0	1	0	0	0	0	0	0	0	0	1	1	0	1	0	0
C9JA69;Q8WY36;H7C1Q0;C9J8D0	C9JA69;Q8WY36	5;5;1;1	5;5;1;1	5;5;1;1	HMG box transcription factor BBX	BBX	4	5	5	5	1	0	2	0	0	3	1	2	1	0	2	0	1	1	0	2	0	0	1	0	0	1	1	1	0	1	3	2	1	1	1	0	1	1	0	2	0	0	3
P50895;A0A087WXM8;K7ENU8;K7ERB7	P50895;A0A087WXM8;K7ENU8	30;28;18;3	30;28;18;3	30;28;18;3	Basal cell adhesion molecule	BCAM	4	30	30	30	19	20	21	16	13	16	20	18	19	10	9	10	15	20	16	5	10	6	17	25	13	11	22	16	21	18	7	17	18	17	4	5	19	19	20	21	16	13	16
Q9UHQ4;B7Z2L0	Q9UHQ4;B7Z2L0	5;4	1;1	1;1	B-cell receptor-associated protein 29	BCAP29	2	5	1	1	0	0	1	0	0	1	0	0	0	0	1	1	0	0	0	3	0	0	0	1	0	2	0	1	0	0	2	3	1	2	2	1	2	0	0	0	0	0	0
H7C5E2;C9JTE9;H0Y7N8;C9IYK6;C9JGJ9;F8WB99	H7C5E2;C9JTE9;H0Y7N8;C9IYK6	6;4;3;3;1;1	6;4;3;3;1;1	2;0;0;0;0;0		BCAP29	6	6	6	2	0	1	1	1	0	1	1	0	0	0	2	1	0	0	1	4	0	0	0	2	1	2	0	1	1	0	2	2	1	2	1	1	2	0	1	0	1	0	0
P51572;C9JSP1;C9JQ75;C9J0M4;C9JMD7;C9JM14	P51572;C9JSP1;C9JQ75;C9J0M4	18;10;10;10;8;1	18;10;10;10;8;1	18;10;10;10;8;1	B-cell receptor-associated protein 31	BCAP31	6	18	18	18	5	6	7	4	8	7	5	6	5	5	7	10	12	5	7	12	8	6	9	6	9	9	6	9	3	4	9	9	7	5	8	7	9	5	6	7	4	8	7
P56945;H3BSY4;H3BQJ7;H3BSB2;H3BN62;H3BVF0	P56945	12;2;2;2;2;1	12;2;2;2;2;1	12;2;2;2;2;1	Breast cancer anti-estrogen resistance protein 1	BCAR1	6	12	12	12	5	2	5	5	3	9	2	3	4	2	5	9	5	4	2	9	3	0	4	3	2	6	4	7	4	5	9	3	4	3	4	1	6	5	2	5	5	3	9
O75815	O75815	2	2	2	Breast cancer anti-estrogen resistance protein 3	BCAR3	1	2	2	2	1	1	0	1	0	0	0	0	0	1	1	0	0	1	1	1	0	1	1	0	0	1	1	0	1	0	0	0	0	0	1	0	1	1	1	0	1	0	0
O75363;H0Y542;G3XAF7;H7C1E7	O75363;H0Y542;G3XAF7	8;7;5;3	8;7;5;3	8;7;5;3	Breast carcinoma-amplified sequence 1	BCAS1	4	8	8	8	1	2	5	0	0	0	1	1	0	0	0	1	1	1	0	3	0	0	0	0	0	1	0	1	1	0	1	3	1	1	0	0	0	1	2	5	0	0	0
O75934	O75934	9	9	9	Pre-mRNA-splicing factor SPF27	BCAS2	1	9	9	9	6	5	3	3	6	5	4	4	4	3	4	4	3	4	4	5	1	2	2	1	4	4	6	3	5	3	6	5	3	3	4	4	4	6	5	3	3	6	5
Q9H6U6;K7ESE9	Q9H6U6;K7ESE9	6;5	6;5	6;5	Breast carcinoma-amplified sequence 3	BCAS3	2	6	6	6	2	3	0	1	2	1	4	1	1	0	1	1	3	1	1	2	1	1	3	2	1	2	2	1	1	1	2	1	2	1	2	1	1	2	3	0	1	2	1
H7C4Y8;A0A0C4DH49;A0A0C4DGS6;Q8TDM0	H7C4Y8;A0A0C4DH49;A0A0C4DGS6;Q8TDM0	1;1;1;1	1;1;1;1	1;1;1;1	Breast carcinoma-amplified sequence 4	BCAS4	4	1	1	1	0	0	0	0	0	0	0	0	0	0	0	0	0	0	0	0	0	0	0	0	0	0	0	0	0	0	0	1	0	0	0	0	0	0	0	0	0	0	0
P54687;F5H2F2;A0A087WYF2	P54687;F5H2F2	3;2;1	3;2;1	3;2;1	Branched-chain-amino-acid aminotransferase, cytosolic	BCAT1	3	3	3	3	1	0	0	0	0	1	0	0	0	2	1	1	0	0	0	0	0	1	0	0	0	0	1	0	0	1	0	0	0	0	1	1	0	1	0	0	0	0	1
O15382;M0QXF9;B3KSI3;M0QZ10;M0QZP4;M0R2K7	O15382;M0QXF9;B3KSI3;M0QZ10;M0QZP4	14;13;12;12;7;3	14;13;12;12;7;3	14;13;12;12;7;3	Branched-chain-amino-acid aminotransferase, mitochondrial;Branched-chain-amino-acid aminotransferase	BCAT2	6	14	14	14	6	4	1	5	8	1	5	1	1	8	0	2	2	6	1	3	0	0	4	0	1	2	6	4	6	6	0	0	1	0	3	6	1	6	4	1	5	8	1
Q9P287	Q9P287	10	10	10	BRCA2 and CDKN1A-interacting protein	BCCIP	1	10	10	10	5	5	1	3	2	7	2	2	2	2	0	3	2	4	0	4	0	0	4	0	0	6	6	4	4	5	5	2	4	3	2	5	3	5	5	1	3	2	7
P12694;F5H5P2;F5GXU9;H0YH31	P12694;F5H5P2	23;22;10;8	23;22;10;8	23;22;10;8	2-oxoisovalerate dehydrogenase subunit alpha, mitochondrial	BCKDHA	4	23	23	23	12	10	15	8	12	9	12	12	15	13	9	9	9	12	16	7	3	9	10	6	14	3	10	12	12	14	6	5	8	15	11	13	14	12	10	15	8	12	9
P21953	P21953	9	9	9	2-oxoisovalerate dehydrogenase subunit beta, mitochondrial	BCKDHB	1	9	9	9	7	6	4	4	6	4	7	6	6	7	3	4	6	7	5	6	0	2	7	0	6	3	6	5	7	7	4	0	4	5	8	5	5	7	6	4	4	6	4
O14874;H3BTL2;H3BS02;H3BNP3;H3BQP2;H3BUV3	O14874;H3BTL2;H3BS02	11;8;8;4;1;1	11;8;8;4;1;1	11;8;8;4;1;1	[3-methyl-2-oxobutanoate dehydrogenase [lipoamide]] kinase, mitochondrial	BCKDK	6	11	11	11	6	4	3	3	7	3	6	3	3	9	3	3	3	5	2	4	2	3	3	1	3	3	7	3	6	5	3	3	3	3	5	3	3	6	4	3	3	7	3
O95999;A0A087WWW9	O95999;A0A087WWW9	6;5	6;5	6;5	B-cell lymphoma/leukemia 10	BCL10	2	6	6	6	2	4	5	3	3	4	4	5	3	1	6	5	2	2	2	3	3	4	4	2	5	5	3	4	2	1	5	6	4	5	1	5	2	2	4	5	3	3	4
Q5QP56;Q9H1R6;Q5TE64;Q07817;Q5QP59	Q5QP56;Q9H1R6;Q5TE64;Q07817;Q5QP59	2;2;2;2;1	2;2;2;2;1	2;2;2;2;1	Bcl-2-like protein 1	BCL2L1	5	2	2	2	1	1	0	0	1	2	1	1	0	1	2	2	0	1	0	0	0	0	1	0	1	1	1	1	1	1	2	1	0	0	0	2	0	1	1	0	0	1	2
E9PAM9;A0A0C4DH20;A0A0A0MRE7;C9J417;O43521	E9PAM9;A0A0C4DH20;A0A0A0MRE7;C9J417;O43521	1;1;1;1;1	1;1;1;1;1	1;1;1;1;1	Bcl-2-like protein 11	BCL2L11	5	1	1	1	0	0	0	0	0	0	0	0	0	0	0	0	0	0	0	1	1	0	0	0	0	0	0	0	0	0	0	1	0	1	0	0	1	0	0	0	0	0	0
Q9BXK5;A0A087WTL4;A0A087WX97;E9PDD6;F2Z2C3;A0A087WW80;A0A0A0MR90;F6VJB4	Q9BXK5;A0A087WTL4;A0A087WX97	21;19;19;6;3;3;3;2	21;19;19;6;3;3;3;2	20;18;18;5;3;3;3;2	Bcl-2-like protein 13	BCL2L13	8	21	21	20	10	9	2	5	13	6	9	5	6	9	5	3	10	10	4	8	2	6	9	3	6	6	6	6	9	9	7	7	6	7	10	12	7	10	9	2	5	13	6
Q5TBC7;I6LA81	Q5TBC7	3;1	3;1	3;1	Bcl-2-like protein 15	BCL2L15	2	3	3	3	0	0	0	0	0	0	0	0	0	1	0	2	0	0	0	0	0	0	0	0	0	0	0	0	0	1	0	2	0	0	0	0	0	0	0	0	0	0	0
G3V3B7;G3V3G8;G3V5A9;G3V4B7;Q92843	G3V3B7;G3V3G8;G3V5A9;G3V4B7;Q92843	2;2;2;2;2	2;2;2;2;2	2;2;2;2;2	Bcl-2-like protein 2	BCL2L2	5	2	2	2	0	0	0	0	0	0	0	0	1	0	0	0	1	0	0	1	0	0	0	2	0	0	0	0	0	0	0	0	0	1	0	0	1	0	0	0	0	0	0
Q4VC05	Q4VC05	4	4	4	B-cell CLL/lymphoma 7 protein family member A	BCL7A	1	4	4	4	1	1	1	1	1	1	1	0	1	3	1	1	0	1	0	1	0	0	1	0	1	1	2	1	1	1	1	0	0	0	0	0	1	1	1	1	1	1	1
F2Z3H6;Q9BQE9	F2Z3H6;Q9BQE9	2;2	2;2	2;2	B-cell CLL/lymphoma 7 protein family member B	BCL7B	2	2	2	2	0	1	0	0	1	1	0	1	1	0	1	0	0	1	0	1	1	0	0	0	0	1	1	0	0	0	1	1	1	1	0	0	1	0	1	0	0	1	1
Q8WUZ0;I3L1Q2	Q8WUZ0;I3L1Q2	3;2	3;2	3;2	B-cell CLL/lymphoma 7 protein family member C	BCL7C	2	3	3	3	1	1	1	0	0	1	1	0	1	0	0	1	0	0	0	1	0	0	0	0	0	0	1	0	1	1	0	0	0	0	1	0	1	1	1	1	0	0	1
A0A087WZX0;Q86UU0	A0A087WZX0;Q86UU0	4;4	4;4	4;4	B-cell CLL/lymphoma 9-like protein	BCL9L	2	4	4	4	1	1	0	1	0	1	1	2	1	0	1	2	1	0	0	2	2	1	1	1	1	2	2	1	0	1	2	2	2	1	1	3	1	1	1	0	1	0	1
Q9NYF8;H0YF14	Q9NYF8	28;4	27;3	2;2	Bcl-2-associated transcription factor 1	BCLAF1	2	28	27	2	8	7	9	7	5	12	5	8	3	6	10	11	5	6	2	15	8	1	10	3	3	11	7	8	6	3	14	13	7	7	4	9	12	1	1	1	1	0	2
E9PK91;E9PK09;E9PQN2;E9PKI6;A0A1W2PQ43;E9PJA7;H0YF00;H0YF63	E9PK91;E9PK09;E9PQN2;E9PKI6;A0A1W2PQ43;E9PJA7	26;24;24;24;23;13;4;2	1;0;0;0;0;0;0;1	1;0;0;0;0;0;0;1		BCLAF1	8	26	1	1	7	6	9	6	5	10	4	8	4	5	10	11	5	5	2	14	9	1	9	3	4	11	6	8	5	3	13	12	6	8	4	8	13	1	1	1	1	1	1
P11274;H0Y554	P11274	12;3	12;3	11;2	Breakpoint cluster region protein	BCR	2	12	12	11	5	5	5	3	7	3	8	5	5	2	4	4	5	6	5	3	3	1	5	1	5	5	4	4	6	7	6	3	6	8	2	4	4	4	4	4	2	6	2
Q9Y276;C9J1S9;H7C492;H7BZF6;C9J8G3	Q9Y276;C9J1S9;H7C492	6;3;3;2;1	6;3;3;2;1	6;3;3;2;1	Mitochondrial chaperone BCS1	BCS1L	5	6	6	6	3	2	0	2	2	0	1	1	0	3	0	0	0	4	0	0	0	0	0	0	0	0	2	0	2	4	0	0	0	0	0	2	0	3	2	0	2	2	0
Q02338;E9PCG9;C9K0G7;C9JM78;C9JQ90;A0A0G2JRX6;H7C2W1;C9JEB9	Q02338;E9PCG9;C9K0G7	17;15;9;7;7;7;6;2	17;15;9;7;7;7;6;2	17;15;9;7;7;7;6;2	D-beta-hydroxybutyrate dehydrogenase, mitochondrial	BDH1	8	17	17	17	12	7	8	2	1	0	11	9	6	11	3	1	8	13	6	4	1	10	10	0	8	5	3	4	12	13	1	2	5	9	6	9	9	12	7	8	2	1	0
Q9BUT1;D6R9U8;D6RIR6;D6RFG2;D6R9P2;D6RBF6	Q9BUT1;D6R9U8;D6RIR6	21;12;12;10;7;5	21;12;12;10;7;5	21;12;12;10;7;5	3-hydroxybutyrate dehydrogenase type 2	BDH2	6	21	21	21	7	8	14	7	5	7	7	11	14	5	9	9	13	6	10	11	7	7	12	8	15	9	7	11	7	8	7	5	8	12	14	5	14	7	8	14	7	5	7
Q14457;K7EMA2;K7ER46;E7EV84;K7ELY9;K7EQQ7;K7EKK2;K7EN35	Q14457;K7EMA2;K7ER46;E7EV84	6;3;3;3;2;1;1;1	6;3;3;3;2;1;1;1	6;3;3;3;2;1;1;1	Beclin-1	BECN1	8	6	6	6	1	2	2	2	1	1	2	1	2	1	3	1	1	1	0	4	0	1	2	0	1	2	1	2	1	1	2	0	3	1	3	1	0	1	2	2	2	1	1
H7C1N3;O15155	H7C1N3;O15155	4;4	4;4	2;2	BET1 homolog	BET1	2	4	4	2	2	2	0	2	2	3	1	1	0	1	2	3	1	2	1	2	0	1	2	0	1	1	1	4	1	2	2	2	0	1	1	1	1	1	1	0	1	1	1
H7BXT7;E9PHY4;A0A0C4DH16;B8ZZS0;Q9NYM9	H7BXT7;E9PHY4;A0A0C4DH16;B8ZZS0;Q9NYM9	1;1;1;1;1	1;1;1;1;1	1;1;1;1;1	BET1-like protein	BET1L	5	1	1	1	1	1	0	0	1	1	1	0	1	0	0	1	1	1	0	0	0	1	1	0	1	0	1	1	1	0	0	0	0	1	0	0	0	1	1	0	0	1	1
P21810;C9JKG1	P21810	40;14	40;14	40;14	Biglycan	BGN	2	40	40	40	14	12	33	12	12	22	14	21	26	8	11	16	18	13	21	15	31	8	17	35	24	16	12	17	12	13	15	24	16	21	12	13	28	14	12	33	12	12	22
Q9C0J9	Q9C0J9	2	2	1	Class E basic helix-loop-helix protein 41	BHLHE41	1	2	2	1	1	1	0	1	0	0	0	1	0	1	1	0	0	1	0	0	0	0	0	0	0	1	2	1	2	1	1	0	0	0	1	0	0	1	1	0	1	0	0
Q93088;E5RJH0	Q93088;E5RJH0	51;32	51;32	41;22	Betaine--homocysteine S-methyltransferase 1	BHMT	2	51	51	41	21	19	31	1	19	3	17	25	38	12	8	11	29	21	37	20	7	8	32	30	35	6	9	7	17	20	10	19	21	34	17	8	36	18	15	25	1	15	3
Q9H2M3;E5RH96	Q9H2M3	29;3	19;3	19;3	S-methylmethionine--homocysteine S-methyltransferase BHMT2	BHMT2	2	29	19	19	14	13	11	0	14	1	11	9	18	5	2	3	15	18	14	6	3	2	16	15	16	2	4	3	8	16	4	6	10	14	5	2	16	11	9	5	0	10	1
Q9H694;A6NGY7	Q9H694	24;11	24;11	24;11	Protein bicaudal C homolog 1	BICC1	2	24	24	24	5	9	6	9	9	6	4	5	4	8	13	0	1	3	5	17	6	7	5	2	8	17	14	10	1	3	18	8	6	5	2	5	6	5	9	6	9	9	6
Q8TD16	Q8TD16	17	17	16	Protein bicaudal D homolog 2	BICD2	1	17	17	16	3	3	4	4	1	8	3	2	1	3	4	6	1	3	2	8	5	2	2	1	1	8	6	5	4	1	10	2	3	3	2	3	3	3	3	4	4	1	8
P55957;B2ZP78	P55957	5;1	5;1	5;1	BH3-interacting domain death agonist;BH3-interacting domain death agonist p15;BH3-interacting domain death agonist p13;BH3-interacting domain death agonist p11	BID	2	5	5	5	2	2	2	2	3	3	3	2	1	2	3	4	0	1	0	2	3	1	1	0	0	2	1	2	2	1	3	4	2	1	2	4	2	2	2	2	2	3	3
O00499	O00499	25	25	25	Myc box-dependent-interacting protein 1	BIN1	1	25	25	25	11	13	11	10	12	16	10	15	13	10	16	17	13	11	15	13	7	8	11	7	16	14	11	15	7	10	13	18	13	13	13	10	11	11	13	11	10	12	16
F5H0W4;A0A087X188;Q9UBW5;A0A0A0MT10;S4R418	F5H0W4;A0A087X188;Q9UBW5;A0A0A0MT10;S4R418	12;12;12;11;8	12;12;12;11;8	12;12;12;11;8	Bridging integrator 2	BIN2	5	12	12	12	3	4	2	8	4	2	2	3	0	1	5	3	0	3	1	4	6	2	1	0	0	5	7	3	1	0	5	5	4	2	4	5	1	3	4	2	8	4	2
Q9NQY0;H7BYV6;E5RJI6;E5RHU4;A0A1W2PS11	Q9NQY0;H7BYV6	5;4;1;1;1	5;4;1;1;1	5;4;1;1;1	Bridging integrator 3	BIN3	5	5	5	5	0	0	0	0	1	2	2	1	2	0	0	2	0	2	1	1	1	1	2	1	3	2	2	3	1	3	2	2	2	1	0	1	2	0	0	0	0	1	2
E9PMH5;A0A087X2B2;Q13490;E9PNM6;E9PIW1;E9PI77;H0YDY3;Q13489	E9PMH5;A0A087X2B2;Q13490;E9PNM6;E9PIW1	4;3;3;2;2;1;1;1	4;3;3;2;2;1;1;1	4;3;3;2;2;1;1;1	Baculoviral IAP repeat-containing protein 2	BIRC2	8	4	4	4	0	0	1	0	0	0	1	0	1	1	1	0	0	0	0	1	1	0	0	0	0	1	0	1	0	0	1	0	0	1	1	1	1	0	0	1	0	0	0
Q9NR09	Q9NR09	10	10	10	Baculoviral IAP repeat-containing protein 6	BIRC6	1	10	10	10	1	3	3	4	4	3	3	0	1	3	5	4	0	2	0	3	2	3	2	0	2	2	4	3	2	2	4	1	1	1	3	3	1	1	3	3	4	4	3
A0A1W2PS85;R4GMW8;P28715	A0A1W2PS85;R4GMW8;P28715	7;7;7	7;7;7	7;7;7	DNA repair protein complementing XP-G cells	BIVM-ERCC5;ERCC5	3	7	7	7	2	1	1	1	3	3	1	1	1	1	4	5	0	1	1	1	2	2	3	0	1	2	4	3	0	1	3	2	0	1	3	1	1	2	1	1	1	3	3
P54132;H0YNU5	P54132;H0YNU5	3;2	3;2	3;2	Bloom syndrome protein	BLM	2	3	3	3	0	1	0	0	1	1	0	0	1	1	0	0	0	1	0	2	0	0	0	0	1	2	1	0	1	1	1	1	1	0	2	0	1	0	1	0	0	1	1
Q13867;K7ESE8;J3KSD8;K7ES02;J3KS79;K7ENH5	Q13867;K7ESE8;J3KSD8;K7ES02	12;9;8;8;3;3	12;9;8;8;3;3	12;9;8;8;3;3	Bleomycin hydrolase	BLMH	6	12	12	12	6	6	1	3	8	5	6	3	3	9	4	7	4	5	6	5	0	4	4	2	4	7	7	4	5	4	8	6	2	3	5	8	1	6	6	1	3	8	5
Q8WV28;Q2MD59	Q8WV28;Q2MD59	2;1	2;1	2;1	B-cell linker protein	BLNK;BASH	2	2	2	2	0	1	1	1	1	1	1	2	1	0	1	1	0	1	1	1	1	1	1	0	1	2	1	1	0	0	0	1	2	0	1	2	0	0	1	1	1	1	1
G8JLQ3;P78537;F8W099;F8W606;A0A087WSV2;F8W036;F8VP73	G8JLQ3;P78537	5;5;2;2;2;2;2	5;5;2;2;2;2;2	5;5;2;2;2;2;2	Biogenesis of lysosome-related organelles complex 1 subunit 1	BLOC1S1	7	5	5	5	2	2	3	1	3	5	2	2	5	1	2	5	3	3	3	3	1	3	4	2	3	4	3	5	3	3	3	3	4	2	2	2	2	2	2	3	1	3	5
Q6QNY1;A0A087X1N6	Q6QNY1	7;1	7;1	4;0	Biogenesis of lysosome-related organelles complex 1 subunit 2	BLOC1S2	2	7	7	4	5	4	3	2	3	3	3	2	3	3	4	4	1	3	2	3	3	3	1	1	3	2	4	4	3	2	4	3	3	3	2	2	2	4	3	1	2	3	1
Q6QNY0;K7EN58;K7ELZ0	Q6QNY0	6;2;1	6;2;1	6;2;1	Biogenesis of lysosome-related organelles complex 1 subunit 3	BLOC1S3	3	6	6	6	4	3	3	2	3	3	3	3	3	1	4	5	4	3	3	3	2	1	3	4	4	3	3	5	3	4	3	4	3	4	3	4	5	4	3	3	2	3	3
Q9NUP1	Q9NUP1	4	4	4	Biogenesis of lysosome-related organelles complex 1 subunit 4	BLOC1S4	1	4	4	4	1	1	3	1	2	3	1	2	1	0	2	3	1	1	0	3	1	0	2	1	3	1	1	1	1	0	2	2	2	1	1	1	2	1	1	3	1	2	3
Q8TDH9;G5E931;A0A0D9SEU2;A0A0A0MTN6;H3BN57	Q8TDH9;G5E931;A0A0D9SEU2;A0A0A0MTN6;H3BN57	6;4;3;3;3	6;4;3;3;3	6;4;3;3;3	Biogenesis of lysosome-related organelles complex 1 subunit 5	BLOC1S5;BLOC1S5-TXNDC5	5	6	6	6	1	0	2	1	1	1	0	2	1	2	2	1	1	1	1	3	3	1	2	2	1	2	0	2	1	0	3	3	2	2	2	3	3	1	0	2	1	1	1
H3BST1;Q9UL45;H3BU57;H3BN13;H3BNE3;H3BR42	H3BST1;Q9UL45;H3BU57;H3BN13;H3BNE3;H3BR42	2;2;1;1;1;1	2;2;1;1;1;1	1;1;0;0;1;1	Biogenesis of lysosome-related organelles complex 1 subunit 6	BLOC1S6	6	2	2	1	0	0	0	0	1	0	0	0	0	0	0	0	1	1	0	0	0	0	0	0	0	0	0	0	0	0	0	0	0	0	0	0	0	0	0	0	0	1	0
P53004;C9J1E1	P53004	14;1	14;1	14;1	Biliverdin reductase A	BLVRA	2	14	14	14	7	7	4	6	7	3	6	5	3	9	4	6	9	7	3	8	4	6	5	9	4	8	8	6	3	6	7	6	5	6	6	4	7	7	7	4	6	7	3
P30043;M0R192;M0QZL1	P30043;M0R192	17;9;6	17;9;6	17;9;6	Flavin reductase (NADPH)	BLVRB	3	17	17	17	12	12	11	8	13	10	12	12	12	13	11	11	13	10	12	13	12	11	12	11	14	14	13	12	11	12	12	15	11	13	15	9	10	12	12	11	8	13	10
Q5T534;Q5T532;Q9H2G9	Q5T534;Q5T532;Q9H2G9	1;1;1	1;1;1	1;1;1	Golgin-45	BLZF1	3	1	1	1	0	0	0	0	1	0	0	0	0	0	0	0	0	0	0	0	0	0	0	0	0	0	0	0	0	0	0	0	0	0	0	0	0	0	0	0	0	1	0
P13497	P13497	3	3	3	Bone morphogenetic protein 1	BMP1	1	3	3	3	0	0	0	0	0	0	0	0	0	2	0	0	0	0	0	1	0	0	0	0	0	0	0	0	0	0	0	1	0	0	0	0	0	0	0	0	0	0	0
Q9NSY1;H0Y9P1;K4DI97	Q9NSY1;H0Y9P1	11;9;2	11;9;2	11;9;2	BMP-2-inducible protein kinase	BMP2K	3	11	11	11	3	3	2	4	8	4	4	3	1	3	2	4	1	3	4	1	1	1	2	0	4	3	4	4	0	1	3	3	0	0	1	3	2	3	3	2	4	8	4
Q14692	Q14692	11	11	11	Ribosome biogenesis protein BMS1 homolog	BMS1	1	11	11	11	4	2	3	4	2	8	2	1	2	1	4	4	0	1	1	3	0	1	3	0	2	4	3	6	2	1	3	4	3	1	3	5	0	4	2	3	4	2	8
Q12981	Q12981	6	6	6	Vesicle transport protein SEC20	BNIP1	1	6	6	6	3	4	2	0	2	4	4	3	4	0	1	4	3	3	3	3	2	2	3	0	1	2	2	3	2	4	2	3	2	2	2	1	4	3	4	2	0	2	4
J3KN59;Q12982	J3KN59;Q12982	3;3	3;3	3;3	BCL2/adenovirus E1B 19 kDa protein-interacting protein 2	BNIP2	2	3	3	3	1	0	0	0	1	1	1	0	0	0	0	0	0	0	0	1	2	0	0	1	0	1	0	0	0	0	0	2	0	1	0	0	1	1	0	0	0	1	1
F6RP06;A0A0J9YW18;Q12983	F6RP06;A0A0J9YW18;Q12983	3;3;3	3;3;3	3;3;3	BCL2/adenovirus E1B 19 kDa protein-interacting protein 3	BNIP3	3	3	3	3	0	0	0	0	0	0	0	0	0	0	0	0	0	0	0	1	0	0	1	0	0	1	0	0	0	0	0	0	0	1	3	0	1	0	0	0	0	0	0
Q96IK1;H7C5I4;C9J8U9	Q96IK1;H7C5I4	5;3;2	3;2;1	3;2;1	Biorientation of chromosomes in cell division protein 1	BOD1	3	5	3	3	2	1	2	1	0	3	2	3	1	0	2	4	2	3	2	4	2	2	0	1	3	2	2	3	2	2	3	3	1	1	2	2	2	1	0	1	1	0	2
Q8NFC6;H0Y9Y2	Q8NFC6	38;4	38;4	36;4	Biorientation of chromosomes in cell division protein 1-like 1	BOD1L1	2	38	38	36	5	6	7	4	10	15	6	7	6	6	13	16	4	7	2	19	9	4	5	2	10	8	9	12	6	5	13	10	9	6	6	7	10	4	5	6	4	10	14
Q9Y3E2	Q9Y3E2	2	2	2	BolA-like protein 1	BOLA1	1	2	2	2	2	2	0	2	0	0	1	1	0	0	0	1	1	2	0	1	0	0	1	0	0	1	1	1	1	1	1	0	0	0	0	0	1	2	2	0	2	0	0
Q9H3K6;A0A087WZT3;H3BV85;H3BTW0;A0A0B4J295;H3BVE0	Q9H3K6;A0A087WZT3	10;8;4;4;4;4	10;8;4;4;4;4	10;8;4;4;4;4	BolA-like protein 2	BOLA2	6	10	10	10	5	4	9	6	3	10	4	7	7	3	8	10	5	2	6	7	8	6	6	5	9	7	4	8	4	4	7	10	6	7	7	8	7	5	4	9	6	3	10
Q53S33	Q53S33	5	5	5	BolA-like protein 3	BOLA3	1	5	5	5	1	1	2	1	1	3	1	2	1	0	1	2	1	1	3	1	0	0	1	0	3	2	1	0	1	1	2	1	1	1	1	4	1	1	1	2	1	1	3
Q14137;A0A075B729	Q14137	13;4	13;4	13;4	Ribosome biogenesis protein BOP1	BOP1	2	13	13	13	3	3	0	6	4	9	3	3	1	2	3	6	1	0	1	2	2	1	1	0	1	0	4	4	1	1	1	5	1	0	1	7	3	3	3	0	6	4	9
P07738;C9JH23	P07738	9;2	9;2	9;2	Bisphosphoglycerate mutase	BPGM	2	9	9	9	3	3	2	2	3	0	2	0	1	4	0	1	1	4	3	1	1	4	1	1	1	1	3	1	4	2	3	1	2	1	6	1	0	3	3	2	2	3	0
Q86WA6;B4DML3;Q49AI2;H7C0M3;F2Z2Q1	Q86WA6	25;11;10;1;1	25;11;10;1;1	25;11;10;1;1	Valacyclovir hydrolase	BPHL	5	25	25	25	10	10	5	2	10	2	10	8	11	11	3	6	13	11	12	10	1	5	14	4	17	8	6	7	7	11	4	3	8	10	12	3	11	10	10	5	2	10	2
P17213;H0Y738;A0A0D9SFX6	P17213	12;5;2	12;5;2	12;5;2	Bactericidal permeability-increasing protein	BPI	3	12	12	12	1	1	0	9	5	2	1	1	1	5	1	1	0	1	0	1	0	1	0	0	0	1	2	0	1	5	2	0	0	1	2	10	1	1	1	0	9	5	2
O95861;A6NF51;F8VVW8;F8VZG4;F8W1J0;F8VRY7	O95861;A6NF51	19;16;9;9;9;2	19;16;9;9;9;2	19;16;9;9;9;2	3(2),5-bisphosphate nucleotidase 1	BPNT1	6	19	19	19	12	13	14	8	9	16	10	12	13	10	9	13	12	10	9	12	6	9	13	8	11	12	13	11	13	12	11	13	11	11	12	13	9	12	13	14	8	9	16
Q12830;E7ETD6;F5GXF5;J3QQK4;J3KSK9;E9PE19;A0A0A0MR81;J3QQQ8;F5H176	Q12830;E7ETD6;F5GXF5	28;25;23;4;4;4;4;3;1	28;25;23;4;4;4;4;3;1	28;25;23;4;4;4;4;3;1	Nucleosome-remodeling factor subunit BPTF	BPTF	9	28	28	28	2	2	1	2	5	13	1	1	3	4	10	6	2	0	1	14	1	2	2	0	3	9	5	6	2	0	8	4	3	3	3	5	4	2	2	1	2	5	13
P15056;H7C5K3	P15056	6;1	1;1	1;1	Serine/threonine-protein kinase B-raf	BRAF	2	6	1	1	0	2	1	0	2	2	1	1	1	2	1	2	0	1	1	1	0	0	1	1	0	1	1	1	1	1	1	0	0	1	1	0	0	0	1	0	0	1	0
H7C560	H7C560	6	3	1		BRAF	1	6	3	1	0	1	1	0	1	3	0	2	1	1	2	3	0	1	1	2	0	0	1	1	1	2	1	1	0	0	2	1	0	2	1	0	0	0	0	0	0	0	1
J3KNN7;Q7Z569	J3KNN7;Q7Z569	5;5	5;5	5;5	BRCA1-associated protein	BRAP	2	5	5	5	2	2	0	1	2	1	2	0	1	1	0	1	0	2	0	4	2	0	2	0	0	1	2	0	1	2	2	2	0	0	2	3	1	2	2	0	1	2	1
Q6PJG6	Q6PJG6	4	4	4	BRCA1-associated ATM activator 1	BRAT1	1	4	4	4	0	1	0	0	0	0	0	1	0	1	2	1	1	0	0	1	0	0	1	1	0	2	0	0	0	0	2	1	1	0	2	0	0	0	1	0	0	0	0
P46736;H9KVA9;A0A087WZR3;A0A0D9SF50;X6RJS7;A0A0A0MS96	P46736;H9KVA9;A0A087WZR3;A0A0D9SF50;X6RJS7	9;8;7;7;6;1	9;8;7;7;6;1	9;8;7;7;6;1	Lys-63-specific deubiquitinase BRCC36	BRCC3	6	9	9	9	4	2	1	4	3	3	1	2	1	4	3	3	2	3	0	3	1	2	4	2	3	4	4	3	1	2	4	1	3	2	2	6	2	4	2	1	4	3	3
O95696;J3KQ61	O95696;J3KQ61	4;3	4;3	4;3	Bromodomain-containing protein 1	BRD1	2	4	4	4	0	0	0	1	1	1	0	0	0	0	2	0	0	0	0	1	1	0	0	0	0	0	0	0	0	0	0	1	0	0	1	0	1	0	0	0	1	1	1
H0Y6K2;A0A140T9E9;A0A0G2JK44;P25440;U3KQA6;A0A0G2JHL0;A0A140T9F7;A0A140T9V2;A0A0G2JHN8;A0A140T9I1;H0Y799;A0A140T9X8;E9PIQ3	H0Y6K2;A0A140T9E9;A0A0G2JK44;P25440;U3KQA6;A0A0G2JHL0;A0A140T9F7;A0A140T9V2	11;11;11;11;8;8;8;8;5;5;4;4;4	8;8;8;8;7;7;7;7;3;3;4;4;4	8;8;8;8;7;7;7;7;3;3;4;4;4	Bromodomain-containing protein 2	BRD2	13	11	8	8	1	1	4	2	0	6	0	1	4	0	3	5	2	0	1	5	2	1	2	0	2	5	3	3	0	1	6	3	5	2	1	5	4	0	0	2	1	0	5
Q15059;A9J571	Q15059	17;4	13;4	13;4	Bromodomain-containing protein 3	BRD3	2	17	13	13	6	7	3	4	2	7	4	7	5	2	6	6	5	3	3	11	7	0	6	1	5	10	8	3	5	1	8	4	7	4	2	5	5	4	4	2	2	0	4
O60885;M0QZD9;M0R0H4;M0QYW0	O60885;M0QZD9	22;12;1;1	22;12;1;1	16;8;1;1	Bromodomain-containing protein 4	BRD4	4	22	22	16	7	8	6	4	5	9	6	9	8	2	11	7	6	9	4	15	8	3	8	3	6	10	6	7	7	4	13	7	9	7	6	9	9	5	5	4	2	3	6
Q9NPI1;I3L4V5	Q9NPI1	5;2	5;2	5;2	Bromodomain-containing protein 7	BRD7	2	5	5	5	0	1	2	0	1	1	1	0	0	0	3	2	1	2	0	1	1	1	1	0	0	2	1	0	1	0	2	1	0	0	1	1	0	0	1	2	0	1	1
Q9H8M2;H0YBR9;H0YAW8;H0YBF1	Q9H8M2	4;1;1;1	4;1;1;1	4;1;1;1	Bromodomain-containing protein 9	BRD9	4	4	4	4	0	1	0	0	0	3	1	1	0	0	2	2	0	0	0	3	0	0	1	0	0	2	2	1	2	0	3	0	0	0	0	3	1	0	1	0	0	0	3
Q9NXR7;C9J2G0;F8W733;A0A075B7D2	Q9NXR7;C9J2G0;F8W733;A0A075B7D2	6;5;5;3	6;5;5;3	6;5;5;3	BRCA1-A complex subunit BRE	BRE	4	6	6	6	4	5	2	3	3	3	2	2	2	2	1	4	2	5	1	3	2	2	3	2	2	3	6	2	4	4	4	2	3	2	1	2	2	4	5	2	3	3	3
Q8TDN6	Q8TDN6	7	7	7	Ribosome biogenesis protein BRX1 homolog	BRIX1	1	7	7	7	3	0	2	1	4	5	3	1	3	4	1	3	2	2	1	3	1	2	3	1	1	2	3	3	1	0	3	2	2	2	0	4	1	3	0	2	1	4	5
Q8WUW1	Q8WUW1	6	6	6	Protein BRICK1	BRK1	1	6	6	6	2	2	4	2	2	4	2	4	3	3	4	4	3	2	2	5	6	2	3	4	3	3	3	3	3	3	4	5	2	4	3	2	4	2	2	4	2	2	4
E9PJF5;H0YCF7;G5E9I4;Q9HCU9	E9PJF5;H0YCF7;G5E9I4;Q9HCU9	1;1;1;1	1;1;1;1	1;1;1;1	Breast cancer metastasis-suppressor 1	BRMS1	4	1	1	1	0	1	0	1	0	1	0	0	0	0	0	1	0	0	0	0	0	0	0	0	0	0	0	0	0	0	0	0	0	0	0	0	0	0	1	0	1	0	1
Q5VW32;Q5VW33;F5GXQ0	Q5VW32	5;2;2	5;2;2	5;2;2	BRO1 domain-containing protein BROX	BROX	3	5	5	5	2	3	1	3	2	4	3	1	1	3	2	2	1	3	1	2	1	1	1	2	2	3	2	2	2	3	2	2	1	1	1	1	1	2	3	1	3	2	4
P55201	P55201	1	1	1	Peregrin	BRPF1	1	1	1	1	0	0	0	0	0	0	0	0	0	0	1	0	0	0	0	0	0	0	0	0	0	0	0	0	0	0	0	0	0	1	0	1	0	0	0	0	0	0	0
Q9NW68;E9PQA7;E9PS77	Q9NW68;E9PQA7	3;2;1	3;2;1	3;2;1	BSD domain-containing protein 1	BSDC1	3	3	3	3	0	1	0	1	1	2	0	0	2	0	1	2	0	0	0	2	0	0	2	0	2	0	0	0	0	1	0	1	2	1	1	0	1	0	1	0	1	1	2
A0A087X2B5;P35613;I3L192;A0A087WUV8;R4GMX5;R4GN83	A0A087X2B5;P35613;I3L192;A0A087WUV8	9;9;8;5;4;3	9;9;8;5;4;3	9;9;8;5;4;3	Basigin	BSG	6	9	9	9	5	5	6	4	3	6	4	5	6	3	4	5	4	5	5	4	4	3	5	2	5	4	4	5	3	4	5	5	5	6	5	5	6	5	5	6	4	3	6
Q8WZ55	Q8WZ55	9	9	9	Barttin	BSND	1	9	9	9	2	0	6	1	0	0	3	4	4	0	0	0	4	2	5	0	0	0	4	0	6	0	1	0	5	4	0	0	1	4	0	0	5	2	0	6	1	0	0
A6NC48;Q10588;H0Y984;H0Y9Q9;H0Y8G4	A6NC48;Q10588;H0Y984	10;10;8;4;4	10;10;8;4;4	10;10;8;4;4	ADP-ribosyl cyclase/cyclic ADP-ribose hydrolase 2	BST1	5	10	10	10	6	4	5	8	4	3	4	5	4	4	3	4	4	5	3	4	3	2	5	6	6	3	3	3	4	5	2	5	6	3	1	3	2	6	4	5	8	4	3
Q10589	Q10589	5	5	5	Bone marrow stromal antigen 2	BST2	1	5	5	5	1	1	2	1	2	1	2	1	2	1	1	2	2	1	1	2	1	0	1	1	1	1	1	2	1	1	1	2	2	1	1	1	2	1	1	2	1	2	1
A0A0A0MTH9;O14981	A0A0A0MTH9;O14981	8;8	8;8	8;8	TATA-binding protein-associated factor 172	BTAF1	2	8	8	8	0	3	3	5	4	5	1	2	1	1	2	1	1	0	0	5	2	1	4	0	1	2	1	2	0	0	6	3	1	1	2	3	2	0	3	3	5	4	5
H0Y8Q5;P35070	H0Y8Q5;P35070	1;1	1;1	1;1	Probetacellulin;Betacellulin	BTC	2	1	1	1	1	1	0	0	0	0	1	0	0	0	0	0	0	0	0	0	0	0	1	1	0	0	0	0	1	1	0	0	0	0	0	0	0	1	1	0	0	0	0
P43251;C9JSN9	P43251	5;2	5;2	5;2	Biotinidase	BTD	2	5	5	5	0	0	1	0	0	1	0	1	1	2	1	0	1	1	2	1	1	1	1	1	1	0	1	1	1	3	0	0	1	1	1	0	1	0	0	1	0	0	1
P20290	P20290	12	12	10	Transcription factor BTF3	BTF3	1	12	12	10	6	7	5	6	7	7	5	8	6	3	8	8	7	5	6	8	7	5	7	6	7	8	6	9	5	7	9	7	6	7	8	10	8	5	6	4	5	5	6
D6RDG3;H0Y9Y1	D6RDG3	3;1	1;0	1;0	Transcription factor BTF3	BTF3	2	3	1	1	1	1	1	2	2	2	1	1	1	1	1	2	1	1	1	2	2	2	2	1	2	2	1	1	1	1	1	1	1	1	2	1	1	0	0	0	1	0	1
Q96K17;E9PL10	Q96K17;E9PL10	11;8	11;8	11;8	Transcription factor BTF3 homolog 4;Transcription factor BTF3	BTF3L4	2	11	11	11	6	8	2	2	6	4	3	3	4	3	5	5	4	6	3	9	6	3	4	3	4	7	5	7	3	3	7	5	4	4	6	3	5	6	8	2	2	6	4
Q06187;U3NG26;Q5JY90	Q06187;U3NG26;Q5JY90	7;6;5	7;6;5	7;6;5	Tyrosine-protein kinase BTK;Non-specific protein-tyrosine kinase	BTK	3	7	7	7	0	0	1	3	0	1	0	0	0	0	0	0	0	0	0	1	0	0	0	1	0	1	0	0	0	0	2	0	0	0	0	1	0	0	0	1	3	0	1
Q7KYR7;H7C542;C9JNC3;C9JAJ6;H7BYC3;C9IY66;Q8WVV5	Q7KYR7;H7C542	4;2;1;1;1;1;1	4;2;1;1;1;1;1	4;2;1;1;1;1;1	Butyrophilin subfamily 2 member A1	BTN2A1	7	4	4	4	0	0	1	0	1	1	0	0	1	0	1	1	2	0	1	2	1	0	1	0	1	0	0	1	0	1	1	1	1	0	0	1	2	0	0	1	0	1	1
O00478;C9J877;E9PRR1;C9JQT8;C9JUV8;P78410;C9JNZ3;E9PRX1;C9JVU4;C9J3Q8;E9PJE9;C9JZT5	O00478;C9J877;E9PRR1;C9JQT8;C9JUV8;P78410	3;2;2;2;2;2;1;1;1;1;1;1	3;2;2;2;2;2;1;1;1;1;1;1	2;1;1;1;1;1;0;0;0;0;0;0	Butyrophilin subfamily 3 member A3;Butyrophilin subfamily 3 member A2	BTN3A3;BTN3A2	12	3	3	2	1	0	0	0	3	1	1	0	0	0	0	1	1	1	1	2	0	1	0	1	0	1	3	0	1	1	0	1	0	0	1	0	0	1	0	0	0	2	1
O60566	O60566	2	2	2	Mitotic checkpoint serine/threonine-protein kinase BUB1 beta	BUB1B	1	2	2	2	0	0	0	0	0	1	0	0	0	0	0	1	1	0	0	1	1	0	0	1	0	1	0	0	0	0	1	1	0	1	1	1	1	0	0	0	0	0	1
O43684;J3QT28;J3QSX4	O43684;J3QT28;J3QSX4	14;13;8	14;13;8	14;13;8	Mitotic checkpoint protein BUB3	BUB3	3	14	14	14	9	9	9	8	7	9	7	9	8	7	9	10	5	8	6	9	9	4	6	6	6	9	9	9	8	7	7	11	8	7	8	10	7	9	9	9	8	7	9
P41223;C9JCD9;F8WCN7	P41223;C9JCD9	8;4;1	8;4;1	8;4;1	Protein BUD31 homolog	BUD31	3	8	8	8	4	6	5	4	5	5	5	3	4	1	4	4	4	3	3	5	3	2	3	1	3	4	3	3	1	5	5	5	4	4	4	5	3	4	6	5	4	5	5
Q13895;F8WBL2;H7BY94	Q13895;F8WBL2	8;5;1	8;5;1	8;5;1	Bystin	BYSL	3	8	8	8	2	2	1	2	4	4	2	2	2	2	4	4	0	0	2	3	2	2	2	1	3	3	5	4	2	0	3	1	3	3	3	5	1	2	2	1	2	4	4
Q7L1Q6;C9IZ80;H0Y503;C9JFN4	Q7L1Q6;C9IZ80	10;7;3;2	10;7;3;2	10;7;3;2	Basic leucine zipper and W2 domain-containing protein 1	BZW1	4	10	10	10	1	3	0	3	0	2	1	0	2	1	2	2	4	2	0	6	2	0	3	2	0	3	3	2	2	2	4	3	3	2	1	0	1	1	3	0	3	0	2
Q75MG1;E7ETZ4;Q9Y6E2;E7EMS9;E9PFE3;C9JF98;F8WDX8;E9PFD4;B5MCE7	Q75MG1;E7ETZ4;Q9Y6E2;E7EMS9;E9PFE3;C9JF98;F8WDX8;E9PFD4;B5MCE7	4;4;4;3;2;2;2;2;2	4;4;4;3;2;2;2;2;2	1;1;1;1;1;1;1;0;0	Basic leucine zipper and W2 domain-containing protein 2	BZW2	9	4	4	1	1	1	0	2	1	3	1	0	0	1	0	3	0	1	0	1	0	0	0	1	1	0	1	1	1	1	3	0	0	0	0	0	0	1	1	0	1	1	1
A0A087WWI0;A0A087WZZ7;Q9H2I8	A0A087WWI0;A0A087WZZ7;Q9H2I8	3;2;2	3;2;2	3;2;2	Leucine-rich repeat-containing protein C10orf11	C10orf11	3	3	3	3	0	0	0	0	0	0	0	1	1	0	0	0	0	0	0	1	1	0	0	1	0	0	1	0	0	0	2	1	0	2	0	2	2	0	0	0	0	0	0
A0A0B4J1R7;Q96B45	A0A0B4J1R7;Q96B45	5;4	5;4	5;4	UPF0693 protein C10orf32	C10orf32-ASMT;C10orf32	2	5	5	5	1	3	3	1	1	3	2	2	2	1	2	3	2	1	2	2	1	2	3	0	3	1	2	3	1	1	2	1	2	3	1	1	3	1	3	3	1	1	3
Q5VVH9;Q96D05	Q5VVH9;Q96D05	1;1	1;1	1;1	Uncharacterized protein C10orf35	C10orf35	2	1	1	1	0	1	0	0	1	0	0	0	0	0	0	0	0	0	0	0	0	0	0	0	0	0	0	0	1	1	0	0	0	0	0	0	0	0	1	0	0	1	0
Q9H7M9;R4GNB4	Q9H7M9;R4GNB4	2;1	2;1	2;1	Platelet receptor Gi24	C10orf54	2	2	2	2	0	0	1	0	2	0	0	0	1	1	1	1	0	0	0	1	1	0	1	1	0	0	0	0	0	0	0	1	0	1	1	1	1	0	0	1	0	2	0
Q5T2E6;Q5T2E7	Q5T2E6;Q5T2E7	2;1	2;1	2;1	UPF0668 protein C10orf76	C10orf76	2	2	2	2	0	1	0	0	1	0	0	0	0	1	0	0	0	0	0	1	0	1	0	0	0	0	1	0	0	1	1	0	0	0	0	0	0	0	1	0	0	1	0
A0A087WYP2;Q8IZQ5;H0YE28	A0A087WYP2;Q8IZQ5;H0YE28	6;6;4	6;6;4	6;6;4	Selenoprotein H	C11orf31;SELH	3	6	6	6	3	2	0	0	1	0	1	1	1	2	1	0	2	1	1	3	1	1	1	0	2	3	1	0	2	2	5	0	0	0	0	1	1	3	2	0	0	1	0
Q96A22;E9PPX5	Q96A22;E9PPX5	3;2	3;2	3;2	Uncharacterized protein C11orf52	C11orf52	2	3	3	3	2	2	0	0	1	0	2	1	1	1	1	1	1	1	1	1	0	0	2	0	1	0	2	0	1	1	1	0	1	1	2	1	1	2	2	0	0	1	0
Q9H0W9;A0A087WT99;E9PQS1;E9PPB5;E9PJU8;E9PIP1;E9PSC3;E9PLC5;E9PLB3;E9PR95	Q9H0W9;A0A087WT99;E9PQS1;E9PPB5;E9PJU8	32;29;27;23;20;12;11;11;11;10	32;29;27;23;20;12;11;11;11;10	11;11;6;6;4;6;6;6;6;6	Ester hydrolase C11orf54	C11orf54	10	32	32	11	15	13	23	7	15	16	14	22	27	10	19	17	19	17	26	19	17	13	21	21	28	19	12	17	11	14	21	15	21	27	22	16	24	5	4	6	2	5	4
E9PM92;O00193;E9PRZ9;E9PQA1	E9PM92;O00193;E9PRZ9	14;14;7;5	14;14;7;5	14;14;7;5	Small acidic protein	C11orf58;SMAP	4	14	14	14	2	4	9	4	4	9	4	7	8	3	8	8	2	3	7	5	3	2	4	3	9	6	3	8	4	3	7	6	3	6	4	9	4	2	4	9	4	4	9
Q9H3H3	Q9H3H3	8	8	8	UPF0696 protein C11orf68	C11orf68	1	8	8	8	3	3	5	2	3	7	3	0	2	2	3	4	1	3	4	2	4	1	3	3	2	4	2	3	4	3	4	4	2	3	0	3	2	3	3	5	2	3	7
E9PJB2;E9PPG8;Q53FT3	E9PJB2;E9PPG8;Q53FT3	1;1;1	1;1;1	1;1;1	Protein Hikeshi	C11orf73	3	1	1	1	1	1	0	1	1	1	0	0	0	0	0	0	0	1	0	0	0	0	0	0	0	0	1	0	0	1	0	0	0	0	0	0	0	1	1	0	1	1	1
Q9BUA3	Q9BUA3	1	1	1	Uncharacterized protein C11orf84	C11orf84	1	1	1	1	0	0	0	0	0	0	0	0	0	1	0	0	0	0	0	0	0	0	0	0	0	0	0	0	0	0	0	0	0	0	0	0	0	0	0	0	0	0	0
A0A087WW59;Q7Z7L8	A0A087WW59;Q7Z7L8	5;5	5;5	5;5	Uncharacterized protein C11orf96	C11orf96	2	5	5	5	1	2	3	0	0	2	2	3	4	0	1	0	3	2	1	0	2	0	3	4	1	1	0	1	0	1	3	0	3	4	1	1	3	1	2	3	0	0	2
A0A0B4J220;E9PLD3;E9PRG8	A0A0B4J220	7;2;2	7;2;2	7;2;2		C11orf98	3	7	7	7	1	0	2	0	2	5	1	2	1	0	2	1	1	1	3	3	3	1	1	0	1	2	2	2	0	1	1	3	0	3	1	3	2	1	0	2	0	2	5
Q9HB07;F8VQQ3;F8VR84;H3BPH3	Q9HB07;F8VQQ3;F8VR84	14;11;9;2	14;11;9;2	14;11;9;2	UPF0160 protein MYG1, mitochondrial	C12orf10	4	14	14	14	7	8	3	8	8	6	8	2	4	7	3	6	5	7	2	7	1	2	5	1	5	10	7	4	6	8	6	7	3	2	3	3	5	7	8	3	8	8	6
Q9NQ89;F5H271;F5GXX6	Q9NQ89	5;1;1	5;1;1	3;1;1	Protein C12orf4	C12orf4	3	5	5	3	0	2	2	0	2	2	2	1	2	1	1	1	1	0	1	3	0	1	0	0	2	2	3	1	1	1	3	1	0	0	2	1	0	0	1	1	0	1	1
G5EA44;F5H7W8;Q96C57;E7ENF1;F5H3K2;F5H8B7	G5EA44;F5H7W8;Q96C57;E7ENF1;F5H3K2;F5H8B7	7;7;7;6;5;4	7;7;7;6;5;4	7;7;7;6;5;4	Uncharacterized protein C12orf43	C12orf43	6	7	7	7	2	1	2	2	1	6	0	1	1	2	4	5	1	0	1	4	0	0	0	0	0	3	3	4	0	0	3	2	2	2	0	5	2	2	1	2	2	1	6
Q99622;U3KQ85;F5GXW5;U3KQ07	Q99622;U3KQ85;F5GXW5	5;4;4;1	5;4;4;1	5;4;4;1	Protein C10	C12orf57	4	5	5	5	2	3	4	2	3	4	3	3	3	3	4	4	3	2	4	3	4	3	4	3	3	3	3	3	3	2	3	3	3	4	3	4	3	2	3	4	2	3	4
Q69YU5;F8VQR3;F8VS87;G3V1W1;F8VXG8	Q69YU5;F8VQR3;F8VS87;G3V1W1;F8VXG8	2;1;1;1;1	2;1;1;1;1	2;1;1;1;1	Uncharacterized protein C12orf73	C12orf73	5	2	2	2	0	0	0	0	0	1	1	1	0	0	0	0	0	0	1	1	0	0	0	0	0	1	1	0	0	1	0	1	0	2	0	1	1	0	0	0	0	0	1
F8VQD4;Q8TAD7	F8VQD4;Q8TAD7	5;5	5;5	5;5	Overexpressed in colon carcinoma 1 protein	C12orf75;OCC1	2	5	5	5	2	1	2	2	0	2	0	0	1	2	2	4	4	1	1	4	4	1	2	4	2	3	2	2	0	0	3	4	1	2	2	1	4	2	1	2	2	0	2
Q9BXV9;H0YJA8	Q9BXV9	5;1	5;1	5;1	Uncharacterized protein C14orf142	C14orf142	2	5	5	5	2	3	1	2	2	3	1	2	2	1	3	4	3	2	2	2	2	1	2	1	2	3	3	2	2	1	4	3	3	3	3	3	3	2	3	1	2	2	3
Q7Z3D6	Q7Z3D6	20	20	3	UPF0317 protein C14orf159, mitochondrial	C14orf159	1	20	20	3	12	12	11	5	11	6	10	9	9	11	4	11	14	13	7	16	2	6	11	4	9	9	12	8	13	9	9	7	12	11	9	12	13	2	2	1	1	0	1
H0YB09;A0A0C4DGD4;H0YB62;E5RJ62;E5RIU5;A0A0C4DGD8;E5RIL4;E5RGP9;E5RFZ6;E5RGN8;E5RJ87;H0YB11;E5RK56;E5RFT5;E5RHG2	H0YB09;A0A0C4DGD4;H0YB62;E5RJ62;E5RIU5	20;16;14;10;10;8;6;4;4;4;4;4;3;3;1	3;3;3;3;3;2;0;0;0;0;0;0;0;0;0	3;3;3;3;3;2;0;0;0;0;0;0;0;0;0		C14orf159	15	20	3	3	11	11	10	4	12	5	10	8	8	10	3	10	14	13	7	16	2	5	10	4	8	10	11	7	13	8	10	7	11	12	10	12	13	1	1	0	0	1	0
Q9Y224;G3V4C6;G3V4E7;H0YJB9	Q9Y224;G3V4C6	21;14;7;6	21;14;7;6	21;14;7;6	UPF0568 protein C14orf166	C14orf166	4	21	21	21	7	8	10	8	8	12	9	10	11	9	13	9	12	7	9	13	7	4	12	7	10	14	9	9	9	9	12	8	7	9	8	11	9	7	8	10	8	8	12
A0A0A0MTQ5;G3V556;P56378	A0A0A0MTQ5;G3V556;P56378	2;2;2	2;2;2	2;2;2	6.8 kDa mitochondrial proteolipid	C14orf2;MP68	3	2	2	2	0	0	1	0	0	0	0	0	2	0	0	0	1	0	0	2	1	0	1	1	1	0	0	1	0	0	1	1	1	1	1	0	1	0	0	1	0	0	0
A0A0A6YYH1;Q7Z6K5;H0YMP5;H0YL85;H0YL03;H0YMK0;H0YLI7;P59780	A0A0A6YYH1;Q7Z6K5	11;10;3;3;2;2;1;1	11;10;3;3;2;2;1;1	11;10;3;3;2;2;1;1	Arpin	C15orf38-AP3S2;ARPIN	8	11	11	11	3	4	4	1	2	3	3	4	4	2	5	4	5	4	4	5	4	1	4	4	4	5	5	3	4	3	5	5	5	5	3	2	6	3	4	4	1	2	3
Q8WUR7;H3BQZ5	Q8WUR7	7;2	7;2	1;1	UPF0235 protein C15orf40	C15orf40	2	7	7	1	2	2	2	0	2	3	2	2	0	3	1	3	3	2	2	3	2	3	2	0	3	3	1	3	2	2	2	2	2	2	2	2	2	1	0	1	0	1	1
Q6ZUT6;H0YM82	Q6ZUT6	6;1	6;1	6;1	Uncharacterized protein C15orf52	C15orf52	2	6	6	6	0	0	0	0	1	0	1	2	0	1	2	1	0	0	0	0	0	0	0	0	0	0	3	0	0	0	2	0	0	0	1	2	0	0	0	0	0	1	0
Q9BV29;H0YLN5;H0YN78	Q9BV29;H0YLN5;H0YN78	2;1;1	2;1;1	2;1;1	Uncharacterized protein C15orf57	C15orf57	3	2	2	2	1	2	2	0	0	2	1	0	1	1	1	2	1	2	2	0	1	0	1	1	1	1	1	1	1	0	1	1	1	1	1	1	1	1	2	2	0	0	2
Q96S19;A0A087WYU2;H3BNB2;H3BS73;H3BQ55;H3BNT3;H3BMF3;H3BRT2	Q96S19;A0A087WYU2;H3BNB2	7;6;4;3;3;3;3;2	7;6;4;3;3;3;3;2	7;6;4;3;3;3;3;2	UPF0585 protein C16orf13	C16orf13	8	7	7	7	2	3	2	2	3	3	2	2	4	1	2	6	2	3	2	3	2	1	5	2	2	4	5	3	2	3	3	3	3	2	3	5	3	2	3	2	2	3	3
H3BTT5;H3BP34;H3BUY6;Q96MC5	H3BTT5;H3BP34;H3BUY6;Q96MC5	1;1;1;1	1;1;1;1	1;1;1;1	Uncharacterized protein C16orf45	C16orf45	4	1	1	1	0	0	0	0	0	0	0	0	0	1	0	0	0	0	0	0	0	0	0	0	0	0	0	0	0	0	0	0	0	0	0	0	0	0	0	0	0	0	0
H3BR29;H3BSM7;Q96GQ5;H3BTA0;H3BS97	H3BR29;H3BSM7;Q96GQ5	4;4;4;1;1	4;4;4;1;1	4;4;4;1;1	RUS1 family protein C16orf58	C16orf58	5	4	4	4	1	2	1	1	1	2	3	1	0	0	1	1	0	1	1	1	1	1	0	0	1	0	1	1	2	1	1	1	0	1	1	1	1	1	2	1	1	1	2
E7EWW0;Q7Z3J2;C9J7I2;F5H7K1;H3BVG8;H3BV68;H3BTI5;I3L1U5;H3BRV8;H3BNX2;F6S1J4	E7EWW0;Q7Z3J2;C9J7I2;F5H7K1;H3BVG8	10;10;9;9;7;4;2;1;1;1;1	10;10;9;9;7;4;2;1;1;1;1	10;10;9;9;7;4;2;1;1;1;1	UPF0505 protein C16orf62	C16orf62	11	10	10	10	5	5	0	2	6	0	5	0	1	7	0	0	0	5	0	0	0	0	0	0	1	0	5	0	6	7	1	1	0	0	1	0	0	5	5	0	2	6	0
H3BSG0;Q9BSU1;H3BS58	H3BSG0;Q9BSU1;H3BS58	2;2;1	2;2;1	2;2;1	UPF0183 protein C16orf70	C16orf70	3	2	2	2	2	1	0	0	1	0	2	0	1	1	1	0	0	1	0	1	0	0	0	0	0	0	2	0	0	2	0	0	1	0	0	0	0	2	1	0	0	1	0
Q6ZW13;A0A087X1J0;R4GNF0	Q6ZW13;A0A087X1J0;R4GNF0	2;1;1	2;1;1	2;1;1	Uncharacterized protein C16orf86	C16orf86	3	2	2	2	1	1	0	0	0	0	0	0	0	1	1	0	1	1	0	1	0	0	1	0	0	0	0	0	1	1	1	0	0	0	0	0	0	1	1	0	0	0	0
Q6PH81	Q6PH81	1	1	1	UPF0547 protein C16orf87	C16orf87	1	1	1	1	0	1	1	1	1	1	1	1	1	0	1	1	0	0	1	1	1	1	0	1	1	1	0	1	0	0	1	1	1	0	0	1	1	0	1	1	1	1	1
Q96GS4	Q96GS4	8	8	8	Uncharacterized protein C17orf59	C17orf59	1	8	8	8	3	3	6	3	3	4	3	5	4	4	6	6	3	3	3	5	4	3	3	0	6	5	2	6	1	3	6	6	3	6	5	6	5	3	3	6	3	3	4
J3QKZ6;J3KTI1;J3KSB6;J3KS78;J3QS53;J3QRZ2;J3QLB7;J3QKS6;J3QRG5;J3KSJ5;Q9BQA9	J3QKZ6;J3KTI1;J3KSB6;J3KS78;J3QS53;J3QRZ2;J3QLB7;J3QKS6;J3QRG5;J3KSJ5;Q9BQA9	1;1;1;1;1;1;1;1;1;1;1	1;1;1;1;1;1;1;1;1;1;1	1;1;1;1;1;1;1;1;1;1;1	Uncharacterized protein C17orf62	C17orf62	11	1	1	1	1	1	0	1	1	1	0	1	1	1	1	1	1	1	1	1	1	0	0	0	0	1	1	0	0	1	1	1	1	0	0	0	0	1	1	0	1	1	1
E7EVV8;Q0VG06	E7EVV8;Q0VG06	1;1	1;1	1;1	Fanconi anemia-associated protein of 100 kDa	C17orf70;FAAP100	2	1	1	1	0	0	0	0	0	0	0	0	0	0	0	0	0	0	0	0	0	0	0	0	0	0	0	0	0	0	0	0	0	0	0	1	0	0	0	0	0	0	0
J9JIC5;Q9HAS0;J3KRR1;J3QKQ1	J9JIC5;Q9HAS0;J3KRR1	7;7;5;2	7;7;5;2	7;7;5;2	Protein Njmu-R1	C17orf75	4	7	7	7	2	1	1	2	2	1	3	1	2	3	2	2	3	2	1	3	1	1	1	0	1	2	3	3	4	2	2	1	1	1	2	2	1	2	1	1	2	2	1
I3L072;Q9BSJ5;J3KTJ7;J3KT60	I3L072;Q9BSJ5	11;11;5;4	11;11;5;4	11;11;5;4	Uncharacterized protein C17orf80	C17orf80	4	11	11	11	3	1	2	0	1	6	1	1	1	4	4	3	2	0	1	7	0	0	1	1	1	2	2	1	0	1	2	3	1	0	0	4	2	3	1	2	0	1	6
Q53F19	Q53F19	7	7	7	Uncharacterized protein C17orf85	C17orf85	1	7	7	7	1	2	3	1	0	3	0	2	2	1	4	2	1	0	3	4	2	2	0	0	2	3	2	4	2	0	3	3	2	3	0	2	3	1	2	3	1	0	3
A1L188	A1L188	1	1	1	Uncharacterized protein C17orf89	C17orf89	1	1	1	1	1	1	1	1	1	1	0	1	1	1	1	1	1	1	1	0	1	1	1	1	1	1	0	1	0	1	1	0	1	1	1	1	1	1	1	1	1	1	1
Q8TCD1	Q8TCD1	2	2	2	UPF0729 protein C18orf32	C18orf32	1	2	2	2	0	0	0	0	0	0	0	0	0	0	0	0	0	0	0	1	0	0	1	0	0	0	0	0	0	0	1	1	0	1	1	0	0	0	0	0	0	0	0
A0A087WZD4;K7ENL9;Q96DM3;K7EL80;K7EQJ3;K7EQ65;K7EIS6	A0A087WZD4;K7ENL9;Q96DM3;K7EL80;K7EQJ3;K7EQ65;K7EIS6	2;2;2;1;1;1;1	2;2;2;1;1;1;1	2;2;2;1;1;1;1	Uncharacterized protein C18orf8	C18orf8	7	2	2	2	0	1	2	0	1	1	0	1	2	0	2	2	1	1	1	1	0	0	0	1	1	1	1	0	1	1	1	1	0	2	1	1	0	0	1	2	0	1	1
E7EP72;Q9UFG5;K7EK56	E7EP72;Q9UFG5;K7EK56	2;2;1	2;2;1	2;2;1	UPF0449 protein C19orf25	C19orf25	3	2	2	2	1	1	0	2	1	1	0	2	1	0	2	1	1	1	0	1	1	0	1	0	1	1	1	2	0	2	2	1	1	0	0	0	1	1	1	0	2	1	1
Q9BQ61;K7EN60;K7ELS0;K7ERU7	Q9BQ61;K7EN60	8;4;3;3	8;4;3;3	8;4;3;3	Uncharacterized protein C19orf43	C19orf43	4	8	8	8	5	4	3	4	2	5	3	4	4	2	4	6	3	4	4	5	3	2	4	1	4	6	3	5	3	4	5	4	3	6	5	5	4	5	4	3	4	2	5
Q9BSF4;K7ENF5	Q9BSF4;K7ENF5	2;1	2;1	2;1	Uncharacterized protein C19orf52	C19orf52	2	2	2	2	1	1	1	0	1	1	1	1	2	0	2	1	1	1	0	2	0	0	2	0	1	2	1	1	1	1	1	1	1	0	2	2	2	1	1	1	0	1	1
K7ESE5;A0A0A0MQS3;Q9UNZ5	K7ESE5;A0A0A0MQS3;Q9UNZ5	1;1;1	1;1;1	1;1;1	Leydig cell tumor 10 kDa protein homolog	C19orf53	3	1	1	1	0	0	0	0	0	0	0	0	0	0	0	0	0	0	0	1	1	0	0	0	0	1	0	0	0	0	1	1	1	1	1	1	1	0	0	0	0	0	0
M0R0T3;Q96EN9	M0R0T3;Q96EN9	1;1	1;1	1;1	Uncharacterized protein C19orf60	C19orf60	2	1	1	1	0	0	0	0	0	0	0	0	0	0	1	1	0	0	0	0	0	0	0	0	0	0	0	0	0	0	0	1	0	0	0	0	0	0	0	0	0	0	0
Q9NUL5;K7EML3;K7EMS9	Q9NUL5	6;1;1	6;1;1	6;1;1	UPF0515 protein C19orf66	C19orf66	3	6	6	6	2	4	3	3	3	3	3	3	2	3	2	3	2	2	2	2	3	1	2	2	3	2	4	3	4	4	3	3	2	3	1	3	3	2	4	3	3	3	3
Q6UXH0	Q6UXH0	1	1	1	Angiopoietin-like protein 8	C19orf80	1	1	1	1	0	0	0	0	0	0	1	1	0	0	0	0	1	0	1	0	0	0	0	0	1	0	0	0	0	0	0	0	1	0	0	0	1	0	0	0	0	0	0
Q9NS00;C9K0C8;C9JDX1	Q9NS00;C9K0C8	4;2;1	4;2;1	4;2;1	Glycoprotein-N-acetylgalactosamine 3-beta-galactosyltransferase 1	C1GALT1	3	4	4	4	1	1	0	0	0	0	1	0	0	0	0	0	0	1	0	0	0	0	0	0	0	0	4	0	1	0	0	0	0	0	0	0	0	1	1	0	0	0	0
E9PK29;C9JAT8	E9PK29;C9JAT8	1;1	1;1	1;1		C1orf106	2	1	1	1	0	0	0	0	0	1	0	0	0	0	0	0	0	0	0	0	0	0	0	0	1	0	0	0	0	0	0	1	0	0	0	0	0	0	0	0	0	0	1
Q6ZSJ8	Q6ZSJ8	2	2	2	Uncharacterized protein C1orf122	C1orf122	1	2	2	2	1	1	2	1	1	1	1	1	1	0	2	2	0	1	0	1	0	0	0	0	0	1	2	2	1	1	2	2	1	1	1	1	1	1	1	2	1	1	1
Q9NWV4	Q9NWV4	14	14	14	UPF0587 protein C1orf123	C1orf123	1	14	14	14	6	6	12	5	5	9	6	8	12	6	8	11	8	5	10	9	9	5	8	9	10	6	6	9	5	5	6	8	9	8	7	6	8	6	6	12	5	5	9
Q5TBH9;Q8NDD1;Q5TBI2	Q5TBH9;Q8NDD1;Q5TBI2	2;2;1	2;2;1	2;2;1	Uncharacterized protein C1orf131	C1orf131	3	2	2	2	0	0	0	0	0	0	0	0	0	0	0	0	0	0	0	0	0	0	0	0	0	0	0	0	0	0	0	1	0	0	0	0	1	0	0	0	0	0	0
Q8IYL3	Q8IYL3	4	4	4	UPF0688 protein C1orf174	C1orf174	1	4	4	4	1	1	0	1	1	0	0	1	0	1	2	1	0	1	0	4	2	0	2	0	0	2	0	0	1	0	1	2	1	3	1	0	3	1	1	0	1	1	0
Q9H425;E5RFY9;E5RI90	Q9H425	9;4;2	9;4;2	9;4;2	Uncharacterized protein C1orf198	C1orf198	3	9	9	9	5	6	4	1	5	3	3	3	2	0	2	3	1	3	1	2	7	0	1	4	3	5	4	2	4	4	4	1	1	1	2	2	3	5	6	4	1	5	3
Q9H246	Q9H246	2	2	2	Uncharacterized protein C1orf21	C1orf21	1	2	2	2	0	0	0	0	1	0	0	0	0	0	0	0	0	0	0	0	0	0	0	0	0	0	0	0	0	0	0	0	0	0	0	1	0	0	0	0	0	1	0
A1L170;F8W6W0	A1L170;F8W6W0	2;1	2;1	2;1	Uncharacterized protein C1orf226	C1orf226	2	2	2	2	1	0	2	0	0	0	1	0	1	0	0	0	0	1	1	0	0	0	1	0	1	0	0	0	1	1	0	0	0	0	0	0	1	1	0	2	0	0	0
X6R6S3;Q9BWL3;X6R6F3;A0A1W2PQP6	X6R6S3;Q9BWL3;X6R6F3;A0A1W2PQP6	4;4;2;2	4;4;2;2	4;4;2;2	Uncharacterized protein C1orf43	C1orf43	4	4	4	4	1	1	0	1	1	4	1	1	1	0	1	2	1	1	1	0	0	1	0	0	1	1	1	1	2	1	1	1	0	1	1	0	1	1	1	0	1	1	4
Q9BV19;R4GMT4;B4DSR2	Q9BV19	3;1;1	3;1;1	3;1;1	Uncharacterized protein C1orf50	C1orf50	3	3	3	3	0	1	1	0	1	2	1	1	2	0	1	2	0	0	1	0	0	1	1	0	2	0	0	1	0	0	1	0	0	1	1	0	0	0	1	1	0	1	2
Q8N6N3	Q8N6N3	3	3	3	UPF0690 protein C1orf52	C1orf52	1	3	3	3	0	0	0	0	1	0	0	0	0	0	0	1	0	1	0	0	0	0	1	0	0	1	0	0	0	1	1	0	0	0	1	0	0	0	0	0	0	1	0
F8WD64;Q69YW2	F8WD64;Q69YW2	1;1	1;1	1;1	Protein stum homolog	C1orf95	2	1	1	1	0	0	0	0	0	0	1	0	0	0	0	0	0	0	0	0	0	0	0	0	0	0	1	0	0	0	0	0	0	0	0	0	0	0	0	0	0	0	0
A0A0A0MSV6;D6R934;P02746	A0A0A0MSV6;D6R934;P02746	4;4;4	4;4;4	4;4;4	Complement C1q subcomponent subunit B	C1QB	3	4	4	4	1	1	2	3	2	3	2	2	0	2	0	1	0	1	0	1	2	1	2	1	1	1	3	2	3	2	0	3	1	0	2	0	2	1	1	2	3	2	3
Q07021;I3L3Q7;I3L3B0	Q07021;I3L3Q7;I3L3B0	10;7;7	10;7;7	10;7;7	Complement component 1 Q subcomponent-binding protein, mitochondrial	C1QBP	3	10	10	10	7	8	7	7	6	8	6	7	8	7	7	9	9	7	6	7	6	8	8	5	9	8	7	10	6	8	9	7	9	8	9	9	6	7	8	7	7	6	8
P02747	P02747	6	6	6	Complement C1q subcomponent subunit C	C1QC	1	6	6	6	3	3	0	4	3	2	2	0	0	3	0	0	1	2	0	1	4	1	1	1	0	1	2	2	2	2	0	5	3	1	2	0	1	3	3	0	4	3	2
Q9BXJ0	Q9BXJ0	3	3	3	Complement C1q tumor necrosis factor-related protein 5	C1QTNF5	1	3	3	3	2	1	0	0	0	0	2	0	0	1	0	0	0	0	0	0	0	0	0	0	0	0	0	0	1	0	0	0	0	0	0	0	0	2	1	0	0	0	0
B4DPQ0;P00736;F5H2D0;F5H1V0;F5H6Y3;F5H3N3	B4DPQ0;P00736;F5H2D0	20;20;18;6;6;4	20;20;18;6;6;4	20;20;18;6;6;4	Complement C1r subcomponent;Complement C1r subcomponent heavy chain;Complement C1r subcomponent light chain	C1R	6	20	20	20	11	12	9	11	12	4	12	5	1	6	1	4	1	9	2	2	7	2	0	5	1	5	7	4	13	11	2	4	5	3	1	4	7	11	12	9	11	12	4
Q9NZP8;F5H2Z5;F5GWF3	Q9NZP8;F5H2Z5;F5GWF3	2;1;1	2;1;1	2;1;1	Complement C1r subcomponent-like protein	C1RL	3	2	2	2	1	1	0	0	0	0	0	0	0	0	0	0	0	0	0	1	1	0	0	0	0	0	0	0	1	1	0	1	0	0	0	0	1	1	1	0	0	0	0
P09871;F8WCZ6;A0A087X232;H0Y5D1;F5H7T4;B5MCV4	P09871;F8WCZ6;A0A087X232	22;21;21;6;5;1	22;21;21;6;5;1	22;21;21;6;5;1	Complement C1s subcomponent;Complement C1s subcomponent heavy chain;Complement C1s subcomponent light chain	C1S	6	22	22	22	15	18	10	13	15	10	14	9	7	9	8	8	4	12	9	3	11	6	9	7	8	10	11	9	16	11	7	11	12	9	6	12	12	15	18	10	13	15	10
Q9BUV8	Q9BUV8	1	1	1	Uncharacterized protein C20orf24	C20orf24	1	1	1	1	0	0	0	0	0	0	0	0	0	0	0	0	0	0	0	0	0	0	0	0	0	0	0	0	0	0	1	1	1	0	1	0	0	0	0	0	0	0	0
Q9GZN8;H7BYU9	Q9GZN8;H7BYU9	6;4	6;4	6;4	UPF0687 protein C20orf27	C20orf27	2	6	6	6	3	2	2	2	2	3	2	2	1	2	4	2	1	1	0	2	1	1	2	1	1	2	1	2	1	1	2	2	2	1	2	2	2	3	2	2	2	2	3
O43822	O43822	4	4	4	Protein C21orf2	C21orf2	1	4	4	4	3	2	0	2	2	1	2	1	0	2	3	0	1	2	0	2	1	0	1	0	1	2	3	1	2	1	4	2	2	1	1	2	1	3	2	0	2	2	1
A0A0B4J2D5;P30042;A0A096LPI6;H7C1F6;A0A096LNH5;A0A0B4J2H4;H7C2G3;F2Z2Q0;A0A096LP12	A0A0B4J2D5;P30042;A0A096LPI6;H7C1F6;A0A096LNH5;A0A0B4J2H4;H7C2G3	23;23;22;20;19;17;15;10;10	23;23;22;20;19;17;15;10;10	14;14;13;14;13;11;9;1;1	ES1 protein homolog, mitochondrial	C21orf33	9	23	23	14	12	10	19	7	9	15	12	18	19	10	13	15	17	11	18	16	12	14	17	12	19	13	11	16	10	10	10	13	13	19	13	16	16	7	6	10	2	6	7
P57076;C9JX57;D3DSE6;C9J818;H7BZW1;F8VZ95;H7C2R6;Q9NX33	P57076;C9JX57;D3DSE6;C9J818;H7BZW1;F8VZ95	7;5;5;5;5;5;3;1	7;5;5;5;5;5;3;1	7;5;5;5;5;5;3;1	UPF0769 protein C21orf59	C21orf59	8	7	7	7	1	2	2	2	2	3	2	1	2	3	2	3	1	0	2	2	2	0	2	3	1	1	0	2	0	0	2	4	2	2	2	1	3	1	2	2	2	2	3
A0A0C4DH14;Q6P5X5	A0A0C4DH14;Q6P5X5	1;1	1;1	1;1	UPF0545 protein C22orf39	C22orf39	2	1	1	1	0	0	0	0	1	0	1	0	0	1	0	0	0	0	0	1	0	0	0	0	0	0	0	0	0	0	0	0	0	0	0	0	1	0	0	0	0	1	0
Q9Y426;H7BZB0	Q9Y426	5;2	5;2	5;2	C2 domain-containing protein 2	C2CD2	2	5	5	5	1	0	0	0	1	1	2	1	1	0	1	1	0	0	1	2	1	0	2	0	1	0	2	1	2	0	2	3	2	1	1	0	1	1	0	0	0	1	1
O14523;E9PK05	O14523;E9PK05	4;2	4;2	4;2	C2 domain-containing protein 2-like	C2CD2L	2	4	4	4	1	1	0	1	0	0	1	1	1	0	2	0	2	2	1	0	1	0	2	0	2	0	1	0	1	2	0	1	1	2	2	3	1	1	1	0	1	0	0
Q86YS7;H0YFE9;H0YGU7	Q86YS7	11;3;1	11;3;1	9;3;1	C2 domain-containing protein 5	C2CD5	3	11	11	9	3	4	1	2	3	4	1	2	2	1	3	3	5	3	3	6	2	2	4	0	2	2	3	1	2	4	3	2	2	3	4	2	2	2	3	1	2	3	4
H0YFC4	H0YFC4	3	1	1		C2CD5	1	3	1	1	1	1	0	0	1	0	0	1	0	0	1	1	1	1	0	3	1	0	2	0	0	1	1	1	1	1	2	0	2	1	3	0	0	0	0	0	0	1	0
Q8WWC4;H7C0V0	Q8WWC4	3;1	3;1	3;1	Uncharacterized protein C2orf47, mitochondrial	C2orf47	2	3	3	3	3	1	1	1	3	1	2	0	1	3	0	1	1	3	1	0	0	0	1	0	1	0	3	1	1	3	0	0	1	0	1	1	1	3	1	1	1	3	1
Q9BVC5;C9J4K0	Q9BVC5;C9J4K0	5;4	5;4	5;4	Ashwin	C2orf49	2	5	5	5	0	0	1	0	2	2	0	0	2	2	0	1	1	1	0	1	0	0	1	0	2	0	0	2	0	1	0	1	0	0	1	1	0	0	0	1	0	2	2
Q3KRA6;C9JTA8	Q3KRA6	3;1	3;1	3;1	UPF0538 protein C2orf76	C2orf76	2	3	3	3	2	0	1	0	1	1	1	1	1	1	1	1	0	1	0	1	0	1	0	1	1	1	2	1	1	1	1	1	0	1	1	1	1	2	0	1	0	1	1
H7BZ15;Q9BSF0	H7BZ15;Q9BSF0	1;1	1;1	1;1	Small membrane A-kinase anchor protein	C2orf88	2	1	1	1	0	1	0	0	0	0	0	0	0	0	0	0	0	0	0	0	0	0	0	0	0	0	0	0	0	1	0	0	0	0	0	0	0	0	1	0	0	0	0
P01024;M0QYC8;M0QXZ3;M0R0Q9;M0R1Q1	P01024	121;12;11;3;1	121;12;11;3;1	112;11;8;3;1	Complement C3;Complement C3 beta chain;C3-beta-c;Complement C3 alpha chain;C3a anaphylatoxin;Acylation stimulating protein;Complement C3b alpha chain;Complement C3c alpha chain fragment 1;Complement C3dg fragment;Complement C3g fragment;Complement C3d fragment;Complement C3f fragment;Complement C3c alpha chain fragment 2	C3	5	121	121	112	71	70	67	69	65	68	63	60	41	62	34	46	63	70	72	50	63	53	44	74	53	64	54	53	71	71	42	80	66	64	50	56	82	65	64	64	63	58	63
Q6NW34;E9PFF8	Q6NW34;E9PFF8	2;1	2;1	2;1	Uncharacterized protein C3orf17	C3orf17	2	2	2	2	0	1	1	0	0	2	0	0	0	1	1	2	0	0	0	0	1	0	0	0	0	0	1	2	0	0	0	2	0	0	0	1	1	0	1	1	0	0	2
Q8NDZ4	Q8NDZ4	1	1	1	Deleted in autism protein 1	C3orf58	1	1	1	1	0	0	1	0	0	1	0	0	0	0	0	1	0	0	0	1	0	0	0	1	0	0	0	1	0	0	1	1	0	0	0	1	1	0	0	1	0	0	1
P0C0L5;F5GXS0	P0C0L5;F5GXS0	81;80	81;80	1;1	Complement C4-B;Complement C4 beta chain;Complement C4-B alpha chain;C4a anaphylatoxin;C4b-B;C4d-B;Complement C4 gamma chain	C4B	2	81	81	1	54	55	30	45	56	22	47	41	22	45	21	22	28	43	39	36	43	17	21	33	31	47	36	36	53	45	29	42	30	33	27	20	40	0	1	0	0	0	0
P04003;A6PVY5;F2Z2V7	P04003	24;3;1	24;3;1	23;3;1	C4b-binding protein alpha chain	C4BPA	3	24	24	23	14	13	17	14	12	11	15	14	7	14	5	11	7	17	11	3	10	8	11	11	9	9	12	11	16	13	4	14	7	12	10	7	9	13	12	17	13	11	11
P20851;Q5VVQ7	P20851	5;2	5;2	5;2	C4b-binding protein beta chain	C4BPB	2	5	5	5	4	3	2	2	2	0	2	2	1	1	1	1	2	3	2	1	1	2	0	1	2	1	2	2	4	2	0	2	0	2	2	0	2	4	3	2	2	2	0
Q9NWY4;A8MVJ9	Q9NWY4;A8MVJ9	8;4	8;4	8;4	UPF0609 protein C4orf27;Putative UPF0609 protein C4orf27-like	C4orf27	2	8	8	8	0	2	2	0	0	2	0	2	0	1	3	2	3	1	0	2	0	1	2	0	1	2	1	2	1	1	5	0	1	2	3	5	4	0	2	2	0	0	2
Q8WVX3	Q8WVX3	2	2	2	Uncharacterized protein C4orf3	C4orf3	1	2	2	2	1	1	2	1	0	2	1	1	0	0	2	2	1	1	1	2	2	2	1	1	1	1	1	2	1	2	2	2	2	2	1	2	2	1	1	2	1	0	2
Q8N8J7	Q8N8J7	1	1	1	Uncharacterized protein C4orf32	C4orf32	1	1	1	1	1	1	1	1	1	0	1	0	0	0	0	0	0	0	0	0	0	0	0	0	0	0	1	0	1	1	0	0	0	0	0	1	0	1	1	1	1	1	0
Q8N1A6;D6RIT3	Q8N1A6;D6RIT3	2;1	2;1	2;1	UPF0462 protein C4orf33	C4orf33	2	2	2	2	0	1	1	0	1	0	1	0	0	0	0	0	0	0	0	1	0	0	0	0	0	0	0	0	1	0	0	0	0	0	0	0	0	0	1	1	0	1	0
P01031	P01031	33	33	32	Complement C5;Complement C5 beta chain;Complement C5 alpha chain;C5a anaphylatoxin;Complement C5 alpha chain	C5	1	33	33	32	18	16	7	13	19	4	24	14	4	11	3	3	10	17	7	1	5	4	8	5	2	3	11	2	20	21	1	3	17	5	4	6	7	18	16	7	13	19	4
Q49AR2;E5RFG1;B4DR92;E5RHP8	Q49AR2	3;1;1;1	3;1;1;1	3;1;1;1	UPF0489 protein C5orf22	C5orf22	4	3	3	3	1	0	1	1	0	2	0	0	0	1	2	2	1	1	0	2	0	0	0	0	0	1	1	1	0	1	2	2	0	0	2	1	0	1	0	1	1	0	2
Q7Z6I8;H0YAE0	Q7Z6I8	5;2	5;2	5;2	UPF0461 protein C5orf24	C5orf24	2	5	5	5	1	1	3	0	0	4	1	1	1	0	2	2	2	0	3	3	1	0	2	1	2	1	1	1	0	0	3	3	1	1	1	1	3	1	1	3	0	0	4
E7EMV9;E5RJC6;B7Z1T6;Q6NTE8;E5RI52	E7EMV9;E5RJC6;B7Z1T6;Q6NTE8;E5RI52	2;2;2;2;1	2;2;2;2;1	2;2;2;2;1	UPF0544 protein C5orf45	C5orf45	5	2	2	2	0	0	0	0	0	1	0	0	0	0	1	0	0	0	0	2	0	0	1	0	0	1	0	1	1	0	1	0	0	0	0	1	0	0	0	0	0	0	1
A6NDU8;A0A0C4DGW6	A6NDU8;A0A0C4DGW6	7;4	7;4	7;4	UPF0600 protein C5orf51	C5orf51	2	7	7	7	0	1	2	0	2	4	2	1	2	1	1	3	2	1	0	3	1	1	2	1	2	2	1	3	0	0	2	1	1	1	2	2	1	0	1	2	0	2	4
P13671;C9JC72	P13671	40;6	40;6	40;6	Complement component C6	C6	2	40	40	40	18	17	22	9	14	6	19	26	14	9	4	8	16	15	24	4	18	9	17	17	14	8	8	13	17	19	2	16	21	15	4	4	19	18	17	22	9	14	6
Q7Z4R8	Q7Z4R8	1	1	1	UPF0669 protein C6orf120	C6orf120	1	1	1	1	0	0	1	0	0	1	0	0	1	1	0	1	1	0	0	1	0	0	1	0	0	0	0	1	0	0	0	0	1	0	1	1	0	0	0	1	0	0	1
Q5T0Z8	Q5T0Z8	3	3	3	Uncharacterized protein C6orf132	C6orf132	1	3	3	3	0	0	0	1	0	0	0	1	0	0	2	1	0	0	0	1	0	0	0	0	0	2	1	0	0	0	2	0	0	0	1	1	1	0	0	0	1	0	0
Q0P5T2;A0A140T9G8;Q5SQH8	Q0P5T2;A0A140T9G8;Q5SQH8	1;1;1	1;1;1	1;1;1	Uncharacterized protein C6orf136	C6orf136	3	1	1	1	0	0	1	0	0	0	0	0	0	0	0	0	0	0	0	0	0	0	0	0	0	0	0	0	0	0	0	0	0	1	0	0	0	0	0	1	0	0	0
A0A0D9SEI0;Q9P0P8	A0A0D9SEI0;Q9P0P8	2;2	2;2	2;2	Uncharacterized protein C6orf203	C6orf203	2	2	2	2	1	1	2	0	1	1	1	2	2	2	2	2	2	2	2	1	1	2	1	1	2	2	1	2	1	1	1	1	2	2	2	1	2	1	1	2	0	1	1
O95873	O95873	2	2	2	Uncharacterized protein C6orf47	C6orf47	1	2	2	2	1	1	0	0	0	0	0	0	0	0	0	0	0	0	0	0	1	0	0	0	0	0	0	0	1	0	0	0	0	0	0	1	0	1	1	0	0	0	0
Q6UWU4	Q6UWU4	2	2	2	Bombesin receptor-activated protein C6orf89	C6orf89	1	2	2	2	0	1	1	0	1	1	0	0	1	1	0	1	0	0	0	1	0	0	0	0	1	0	0	1	0	0	0	0	0	0	0	1	0	0	1	1	0	1	1
P10643	P10643	43	43	39	Complement component C7	C7	1	43	43	39	21	24	19	9	18	9	22	22	15	10	13	4	21	17	19	7	17	7	20	23	17	15	13	8	25	22	14	20	30	18	11	5	21	18	21	17	9	16	9
C9JKC7;Q9BWK5	C9JKC7;Q9BWK5	1;1	1;1	1;1	Modulator of retrovirus infection homolog	C7orf49;MRI	2	1	1	1	0	0	0	0	0	0	0	1	0	0	1	1	0	0	0	1	0	0	1	0	0	0	0	1	0	0	1	1	0	1	0	1	1	0	0	0	0	0	0
C9JQV0;Q9BRJ6;H7C0T1;H7C2R9	C9JQV0;Q9BRJ6;H7C0T1;H7C2R9	7;7;4;4	7;7;4;4	7;7;4;4	Uncharacterized protein C7orf50	C7orf50	4	7	7	7	3	3	1	4	2	2	4	1	0	4	5	4	0	3	1	3	1	0	1	1	1	3	3	1	3	1	4	1	1	0	2	4	2	3	3	1	4	2	2
Q96HJ9	Q96HJ9	4	2	2	UPF0562 protein C7orf55	C7orf55	1	4	2	2	2	3	1	0	3	3	1	1	2	3	2	2	2	2	1	3	0	0	2	0	2	1	2	2	3	2	3	1	2	1	2	2	1	1	2	0	0	2	1
P07357	P07357	15	15	15	Complement component C8 alpha chain	C8A	1	15	15	15	8	9	7	6	8	4	9	9	5	7	3	5	9	10	9	4	8	7	7	10	6	4	7	7	9	9	2	8	9	9	3	3	11	8	9	7	6	8	4
P07358	P07358	20	20	2	Complement component C8 beta chain	C8B	1	20	20	2	14	12	8	7	13	3	11	9	3	8	3	5	9	9	9	3	8	8	7	7	7	5	7	8	11	11	2	8	10	6	6	4	10	0	0	1	0	1	0
F5GY80;F5H7G1	F5GY80;F5H7G1	19;19	1;1	1;1		C8B	2	19	1	1	14	12	7	7	12	3	11	8	3	8	3	5	8	9	8	2	7	8	7	7	6	5	7	7	12	11	2	7	10	6	6	4	8	0	0	0	0	0	0
P07360;Q5SQ08	P07360	6;2	6;2	6;2	Complement component C8 gamma chain	C8G	2	6	6	6	4	4	1	3	3	0	4	3	0	3	1	0	3	3	5	0	0	1	2	2	0	0	3	0	4	4	0	0	6	3	0	0	5	4	4	1	3	3	0
Q9H7E9	Q9H7E9	5	5	5	UPF0488 protein C8orf33	C8orf33	1	5	5	5	1	1	3	1	2	3	2	1	1	2	3	4	1	1	2	2	0	2	0	2	1	2	2	3	2	2	2	2	0	2	2	2	1	1	1	3	1	2	3
Q96NL8	Q96NL8	1	1	1	Protein C8orf37	C8orf37	1	1	1	1	0	0	1	0	1	1	0	0	1	1	0	0	0	0	0	0	0	0	0	0	0	0	0	0	0	0	0	0	0	0	0	1	0	0	0	1	0	1	1
Q9NR00	Q9NR00	1	1	1	Uncharacterized protein C8orf4	C8orf4	1	1	1	1	0	0	1	0	0	0	0	0	0	0	0	0	0	0	0	0	0	0	0	0	0	0	0	1	0	0	0	0	0	0	0	0	0	0	0	1	0	0	0
Q8N0T1	Q8N0T1	2	2	2	Uncharacterized protein C8orf59	C8orf59	1	2	2	2	0	0	0	0	0	2	0	0	0	0	0	0	0	0	0	0	0	0	0	0	0	0	0	0	0	0	0	0	0	0	0	0	0	0	0	0	0	0	2
Q6P1X6;H0YF29;J3KNI2	Q6P1X6;H0YF29	5;3;2	5;3;2	5;3;2	UPF0598 protein C8orf82	C8orf82	3	5	5	5	3	3	2	0	2	2	2	2	2	3	2	2	2	2	2	1	1	1	1	1	2	1	2	2	2	4	2	1	1	1	1	2	1	3	3	2	0	2	2
P02748;CON__Q3MHN2	P02748	28;3	28;3	28;3	Complement component C9;Complement component C9a;Complement component C9b	C9	2	28	28	28	15	13	11	9	12	6	14	18	7	13	2	6	15	12	14	4	13	7	15	16	9	6	13	6	13	14	1	8	17	14	9	2	15	15	13	11	9	12	6
Q5T280	Q5T280	1	1	1	Putative methyltransferase C9orf114	C9orf114	1	1	1	1	0	0	0	0	0	0	0	0	0	0	0	0	0	0	0	0	0	0	0	0	0	0	0	0	0	0	0	1	0	1	0	0	0	0	0	0	0	0	0
Q3SXZ0;Q8N9R8	Q3SXZ0;Q8N9R8	1;1	1;1	1;1	Protein SCAI	C9orf126;SCAI	2	1	1	1	0	0	0	0	0	0	0	0	0	0	0	0	0	1	0	0	0	0	0	0	0	0	1	0	1	0	0	0	0	0	0	0	0	0	0	0	0	0	0
Q9BUH6	Q9BUH6	15	15	15	Protein PAXX	C9orf142	1	15	15	15	8	7	7	4	6	6	6	4	5	5	5	6	4	7	5	11	5	4	2	3	4	5	8	7	6	6	6	7	6	5	4	7	8	8	7	7	4	6	6
Q9BUW7	Q9BUW7	1	1	1	UPF0184 protein C9orf16	C9orf16	1	1	1	1	1	1	0	0	0	1	1	0	0	0	0	1	0	1	0	1	0	0	0	0	0	0	1	0	1	1	1	1	0	1	0	0	0	1	1	0	0	0	1
Q5T6V5;Q5T6V7	Q5T6V5	8;2	8;2	8;2	UPF0553 protein C9orf64	C9orf64	2	8	8	8	2	3	4	3	0	2	2	3	2	2	4	3	3	2	1	2	1	1	2	1	1	1	2	1	1	1	2	2	2	1	3	3	2	2	3	4	3	0	2
Q5T8R8	Q5T8R8	5	5	5	Uncharacterized protein C9orf66	C9orf66	1	5	5	5	0	0	0	0	0	0	0	1	3	0	0	0	1	0	1	0	0	0	2	0	3	0	0	1	0	0	0	0	0	3	0	0	1	0	0	0	0	0	0
Q9NZ63	Q9NZ63	4	4	4	Uncharacterized protein C9orf78	C9orf78	1	4	4	4	2	2	2	0	2	2	0	2	3	1	1	2	1	2	2	2	2	0	1	0	3	2	2	1	0	1	1	1	1	3	1	2	0	2	2	2	0	2	2
Q96LW7	Q96LW7	4	4	4	Bcl10-interacting CARD protein	C9orf89	1	4	4	4	0	0	0	1	1	1	1	0	1	0	0	0	1	0	1	1	0	1	1	0	1	0	1	1	1	2	1	1	1	0	0	0	1	0	0	0	1	1	1
P00915;E5RHP7;E5RH81;E5RIF9;E5RG43;E5RFL2;E5RFE7;E5RGU8;E5RII2;H0YBE2;E5RG81;E5RJI8;E5RJF6;E5RHS7	P00915;E5RHP7;E5RH81;E5RIF9;E5RG43;E5RFL2;E5RFE7;E5RGU8	21;19;18;14;14;12;12;11;9;8;6;6;5;3	21;19;18;14;14;12;12;11;9;8;6;6;5;3	21;19;18;14;14;12;12;11;9;8;6;6;5;3	Carbonic anhydrase 1	CA1	14	21	21	21	10	9	7	8	9	7	9	13	9	11	11	10	10	11	12	13	16	16	9	11	13	13	10	13	10	9	13	6	12	13	15	14	11	10	9	7	8	9	7
O43570;B3KUB4	O43570	3;1	3;1	3;1	Carbonic anhydrase 12	CA12	2	3	3	3	1	1	1	0	1	0	1	1	1	1	0	0	2	1	1	0	0	0	1	0	1	0	0	0	1	2	0	1	1	1	1	1	1	1	1	1	0	1	0
Q8N1Q1	Q8N1Q1	2	2	2	Carbonic anhydrase 13	CA13	1	2	2	2	1	1	1	0	0	1	2	1	1	0	1	2	1	0	1	0	1	0	1	0	1	1	0	0	0	0	0	0	0	1	1	0	0	1	1	1	0	0	1
P00918;E5RID5;E5RK37	P00918	32;10;10	32;10;10	32;10;10	Carbonic anhydrase 2	CA2	3	32	32	32	11	11	23	9	10	23	10	22	26	9	15	24	15	13	21	15	19	19	17	13	24	10	11	18	14	10	11	28	12	24	17	22	25	11	11	23	9	10	23
P07451;E5RHI4	P07451	11;1	11;1	11;1	Carbonic anhydrase 3	CA3	2	11	11	11	1	1	0	1	0	1	1	0	0	3	0	0	0	1	0	1	1	3	0	0	1	0	0	1	1	1	0	10	0	0	1	1	0	1	1	0	1	0	1
P22748;K7EKY5;K7ENI8;K7EIH9	P22748	7;3;2;1	7;3;2;1	7;3;2;1	Carbonic anhydrase 4	CA4	4	7	7	7	5	3	4	4	0	0	4	4	4	1	0	0	5	5	4	0	0	0	5	1	5	0	0	0	5	4	0	3	5	4	1	0	4	5	3	4	4	0	0
Q16790;A0A087WYS4	Q16790;A0A087WYS4	4;2	4;2	4;2	Carbonic anhydrase 9	CA9	2	4	4	4	0	0	0	4	1	0	0	0	0	0	0	0	0	0	0	0	1	0	0	0	0	0	0	0	0	0	0	0	0	0	1	0	0	0	0	0	4	1	0
Q9H8G2	Q9H8G2	6	6	6	Caspase activity and apoptosis inhibitor 1	CAAP1	1	6	6	6	2	1	2	1	0	2	1	2	0	1	2	2	0	2	1	1	2	1	1	0	1	2	1	2	2	1	1	3	1	1	1	1	1	2	1	2	1	0	2
A0A087X0K1;Q9Y376	A0A087X0K1;Q9Y376	6;6	6;6	6;6	Calcium-binding protein 39	CAB39	2	6	6	6	1	2	0	3	2	0	1	0	1	2	2	1	4	0	1	2	1	0	2	0	0	2	3	0	1	2	2	1	1	1	1	1	0	1	2	0	3	2	0
Q9H9S4;B7ZBJ7;B7ZBJ6;B7ZBJ5;B7ZBJ4;Q5TAW7	Q9H9S4;B7ZBJ7;B7ZBJ6;B7ZBJ5;B7ZBJ4;Q5TAW7	2;1;1;1;1;1	2;1;1;1;1;1	2;1;1;1;1;1	Calcium-binding protein 39-like	CAB39L	6	2	2	2	1	1	1	1	1	0	1	0	0	1	0	0	1	1	0	0	0	0	1	1	0	0	1	0	1	1	0	0	0	0	1	0	0	1	1	1	1	1	0
A0A087WWW8;Q9Y6J0;B5MEB3	A0A087WWW8;Q9Y6J0;B5MEB3	3;3;2	3;3;2	3;3;2	Calcineurin-binding protein cabin-1	CABIN1	3	3	3	3	0	1	0	1	0	0	1	1	0	0	2	0	0	0	0	2	0	0	1	1	0	2	1	0	0	0	1	1	1	1	1	1	0	0	1	0	1	0	0
Q9BTV7	Q9BTV7	3	3	2	CDK5 and ABL1 enzyme substrate 2	CABLES2	1	3	3	2	0	0	0	0	0	0	0	0	0	0	1	1	1	0	1	1	0	0	0	0	1	0	0	1	0	0	0	1	0	1	0	0	1	0	0	0	0	0	0
Q9UGQ2	Q9UGQ2	3	3	3	Calcium channel flower homolog	CACFD1	1	3	3	3	2	0	2	0	1	2	1	1	2	0	0	0	0	1	2	0	0	0	0	0	2	0	0	2	0	1	0	1	0	1	0	0	1	2	0	2	0	1	2
P54289;H0Y715;E7ERK3	P54289	21;6;4	21;6;4	21;6;4	Voltage-dependent calcium channel subunit alpha-2/delta-1;Voltage-dependent calcium channel subunit alpha-2-1;Voltage-dependent calcium channel subunit delta-1	CACNA2D1	3	21	21	21	11	13	10	4	2	4	8	8	6	2	7	11	5	8	4	0	6	3	10	16	7	6	8	8	12	9	11	0	9	11	3	0	9	11	13	10	4	2	4
Q8WUQ7;K7ENY9	Q8WUQ7	3;1	3;1	3;1	Cactin	CACTIN	2	3	3	3	1	0	1	0	0	1	0	1	1	0	2	1	0	1	1	2	1	0	0	0	1	2	0	1	1	1	3	0	1	1	0	1	1	1	0	1	0	0	1
Q86Y37	Q86Y37	3	3	3	CDK2-associated and cullin domain-containing protein 1	CACUL1	1	3	3	3	2	0	0	0	2	1	2	0	0	2	1	1	0	0	0	0	0	1	0	0	1	0	0	1	2	2	0	0	0	0	0	1	0	2	0	0	0	2	1
Q9HB71;B2ZWH1	Q9HB71	27;6	27;6	27;6	Calcyclin-binding protein	CACYBP	2	27	27	27	11	10	16	7	11	21	12	14	19	10	15	20	15	7	17	19	14	12	13	13	17	16	11	18	8	10	16	18	15	14	14	12	15	11	10	16	7	11	21
F8VPD4;P27708;H7BZB3;H7C3Z5;H7C2E4	F8VPD4;P27708	37;37;4;2;1	37;37;4;2;1	36;36;4;2;1	CAD protein;Glutamine-dependent carbamoyl-phosphate synthase;Aspartate carbamoyltransferase;Dihydroorotase	CAD	5	37	37	36	9	9	6	25	17	12	11	5	1	10	7	10	4	9	2	8	6	4	5	3	2	9	19	7	8	7	7	8	7	3	3	12	5	9	9	6	24	17	11
A0A087X1W8;A0A0A0MTJ8;X5DQS5;Q9BY67;A0A087X0T8;F5H8J9;F5H125;F5H0H5;H0YG94	A0A087X1W8;A0A0A0MTJ8;X5DQS5;Q9BY67;A0A087X0T8	8;8;8;8;5;3;2;1;1	8;8;8;8;5;3;2;1;1	8;8;8;8;5;3;2;1;1	Cell adhesion molecule 1	CADM1	9	8	8	8	4	4	5	1	3	1	5	3	3	0	2	2	2	4	2	5	1	0	3	1	2	4	5	4	5	4	4	5	3	4	2	2	6	4	4	5	1	3	1
Q8N126	Q8N126	4	4	4	Cell adhesion molecule 3	CADM3	1	4	4	4	0	0	0	0	0	0	0	2	0	3	1	0	0	0	0	0	0	0	0	0	0	1	0	0	0	0	0	1	0	0	1	1	0	0	0	0	0	0	0
Q8NFZ8	Q8NFZ8	7	7	7	Cell adhesion molecule 4	CADM4	1	7	7	7	4	6	1	0	0	3	5	3	3	1	1	0	5	6	3	0	0	0	5	0	5	0	1	2	2	5	0	1	3	5	1	0	1	4	6	1	0	0	3
F8W8P5;C9IYE1;A0A087X1P3;Q86UW7	F8W8P5;C9IYE1;A0A087X1P3;Q86UW7	1;1;1;1	1;1;1;1	1;1;1;1	Calcium-dependent secretion activator 2	CADPS2	4	1	1	1	1	0	0	0	0	0	0	0	0	0	0	0	0	0	0	0	0	0	0	0	0	0	0	0	0	0	0	0	0	0	0	0	0	1	0	0	0	0	0
P05937	P05937	33	33	19	Calbindin	CALB1	1	33	33	19	16	14	3	3	4	2	12	19	26	2	0	2	21	17	20	1	4	1	22	7	23	0	4	3	13	16	1	3	20	23	0	2	12	8	8	1	2	3	1
Q9P1Z2;F8VQE3	Q9P1Z2	10;1	10;1	10;1	Calcium-binding and coiled-coil domain-containing protein 1	CALCOCO1	2	10	10	10	2	1	2	1	5	3	2	2	3	0	1	2	1	0	0	2	1	1	0	0	3	2	2	5	2	0	1	1	0	0	2	3	0	2	1	2	1	5	3
Q13137;D6REB0;D6RJE7;D6RF70;H0Y9G3	Q13137;D6REB0	11;7;2;2;1	11;7;2;2;1	11;7;2;2;1	Calcium-binding and coiled-coil domain-containing protein 2	CALCOCO2	5	11	11	11	4	3	3	1	6	8	4	4	5	1	4	4	3	3	2	6	3	2	4	2	4	5	3	5	5	4	5	2	2	5	3	4	4	4	3	3	1	6	8
Q16602;E7EN01	Q16602;E7EN01	2;1	2;1	2;1	Calcitonin gene-related peptide type 1 receptor	CALCRL	2	2	2	2	1	2	1	0	0	0	0	0	1	0	1	1	1	1	0	1	1	0	1	2	0	1	1	0	2	1	1	0	1	0	1	0	2	1	2	1	0	0	0
Q05682;C9JEK3;F8WE61;H7C5G6;Q0VF49	Q05682	83;10;7;1;1	83;10;7;1;1	15;0;0;1;1	Caldesmon	CALD1	5	83	83	15	21	22	43	18	21	31	27	38	33	15	28	28	37	21	33	34	60	19	41	65	35	35	22	31	20	22	31	30	42	41	30	25	51	2	2	3	0	1	0
E9PGZ1	E9PGZ1	63	1	0		CALD1	1	63	1	0	19	19	37	17	20	29	22	35	31	14	27	27	31	17	29	29	46	18	36	46	31	27	20	28	17	19	25	28	34	33	26	23	42	0	0	0	0	0	0
E7EX44	E7EX44	65	2	0		CALD1	1	65	2	0	20	20	38	18	21	30	23	36	32	15	28	28	32	18	30	30	47	19	36	48	32	27	21	29	18	20	25	28	34	35	27	24	43	0	0	0	0	0	0
C9JE79	C9JE79	8	1	1		CALD1	1	8	1	1	0	1	4	0	0	2	0	2	1	0	1	1	3	0	2	3	5	0	3	7	2	3	0	2	0	1	3	3	4	5	2	1	4	0	0	1	0	0	0
E7ETZ0;E7EMB3;Q96HY3;G3V361;G3V226	E7ETZ0;E7EMB3;Q96HY3;G3V361	18;17;11;10;7	1;0;0;0;0	1;0;0;0;0		CALM1;CALM2	5	18	1	1	8	7	9	10	9	9	9	9	9	10	10	9	9	7	9	9	9	7	7	8	10	8	10	9	7	8	10	9	8	8	8	7	10	1	0	0	1	0	0
P0DP25;P0DP24;P0DP23;H0Y7A7;M0QZ52;F8WBR5;G3V479	P0DP25;P0DP24;P0DP23;H0Y7A7	19;19;19;19;9;8;8	19;19;19;19;9;8;8	2;2;2;2;2;2;2		CALM2	7	19	19	2	8	8	11	10	10	11	9	11	11	11	12	10	10	8	10	10	11	8	8	10	12	10	11	11	8	8	12	11	10	9	9	9	12	1	1	2	1	1	2
P27482	P27482	13	10	10	Calmodulin-like protein 3	CALML3	1	13	10	10	5	5	4	3	3	2	5	6	11	3	1	2	8	6	9	2	1	2	5	3	10	2	3	3	1	5	2	2	1	9	1	3	6	4	4	3	2	2	1
Q96GE6;H3BS46	Q96GE6	9;2	9;2	9;2	Calmodulin-like protein 4	CALML4	2	9	9	9	4	3	0	1	2	6	1	4	7	3	4	4	6	5	5	5	1	2	7	1	5	3	5	1	1	3	4	4	2	5	4	1	4	4	3	0	1	2	6
Q9NZT1	Q9NZT1	2	2	2	Calmodulin-like protein 5	CALML5	1	2	2	2	0	0	0	0	0	0	0	1	0	0	0	0	1	0	1	1	0	0	0	2	0	0	0	2	0	0	0	0	0	1	1	0	0	0	0	0	0	0	0
P27797;K7EJB9;K7EL50	P27797;K7EJB9	39;23;5	39;23;5	39;23;5	Calreticulin	CALR	3	39	39	39	17	18	18	18	20	18	16	18	18	16	20	19	15	17	15	21	15	14	19	14	18	18	18	21	16	17	19	25	19	23	20	19	21	17	18	18	18	20	18
O43852;H0Y875	O43852	29;12	29;12	29;12	Calumenin	CALU	2	29	29	29	11	14	15	11	12	18	10	11	11	10	18	18	10	11	6	19	13	11	13	9	10	15	10	17	9	9	18	18	14	13	14	13	10	11	14	15	11	12	18
Q14012;H7C071;C9JES6;F8W6S9	Q14012;H7C071	14;7;4;2	14;7;4;2	11;4;4;2	Calcium/calmodulin-dependent protein kinase type 1	CAMK1	4	14	14	11	4	5	3	8	5	2	4	4	2	4	3	3	2	5	1	5	2	0	2	4	1	1	10	3	4	5	6	4	5	3	3	4	2	3	3	3	6	5	1
A0A087WUR6;Q8IU85	A0A087WUR6;Q8IU85	5;5	2;2	2;2	Calcium/calmodulin-dependent protein kinase type 1D	CAMK1D	2	5	2	2	2	3	0	2	1	1	1	1	0	1	1	1	1	3	0	2	1	0	1	1	0	1	3	1	2	2	3	1	1	1	1	2	1	1	1	0	0	1	0
D6R938;Q13557;E9PBG7;E9PF82;H0Y9J2;H0Y9C2;D6RHX9;E9PBE8;E7EQE4	D6R938;Q13557;E9PBG7;E9PF82;H0Y9J2	18;18;17;17;10;6;1;1;1	18;18;17;17;10;6;1;1;1	14;14;13;13;9;3;0;0;0	Calcium/calmodulin-dependent protein kinase type II subunit delta	CAMK2D	9	18	18	14	8	7	11	7	9	12	7	11	12	7	14	12	7	8	9	10	9	5	8	8	12	13	9	11	7	8	12	9	9	11	8	6	9	5	4	8	5	6	9
Q5SWX3;A0A0A0MS52;A0A0A0MT11;Q13555;Q8WU40;H0Y6G2;H7BXS4;H7C394	Q5SWX3;A0A0A0MS52;A0A0A0MT11;Q13555;Q8WU40;H0Y6G2	12;12;11;11;9;8;3;1	10;10;9;9;7;7;1;1	8;8;7;7;5;5;0;0	Calcium/calmodulin-dependent protein kinase type II subunit gamma	CAMK2G	8	12	10	8	9	4	7	5	7	3	6	5	7	4	2	5	8	5	5	6	5	2	8	10	5	6	6	3	6	7	5	5	9	7	4	5	6	5	2	4	2	3	1
Q16566	Q16566	3	3	3	Calcium/calmodulin-dependent protein kinase type IV	CAMK4	1	3	3	3	0	0	1	0	0	0	0	0	0	0	1	0	0	1	0	1	0	0	0	0	0	0	0	0	1	0	0	0	0	0	0	2	2	0	0	1	0	0	0
Q96RR4;F5GZ00;F5H360;F5H4I7	Q96RR4;F5GZ00	5;3;1;1	5;3;1;1	5;3;1;1	Calcium/calmodulin-dependent protein kinase kinase 2	CAMKK2	4	5	5	5	0	0	1	0	0	0	0	0	0	1	0	3	0	0	0	1	0	0	0	0	0	1	0	0	0	0	2	1	0	0	0	0	1	0	0	1	0	0	0
P49069;D6RIW3	P49069;D6RIW3	4;2	4;2	4;2	Calcium signal-modulating cyclophilin ligand	CAMLG	2	4	4	4	1	1	0	1	1	2	1	0	2	0	0	1	0	1	0	0	0	0	0	0	1	0	1	1	1	1	0	2	0	1	2	0	1	1	1	0	1	1	2
J3KNB4;P49913	J3KNB4;P49913	10;10	10;10	10;10	Cathelicidin antimicrobial peptide;Antibacterial protein FALL-39;Antibacterial protein LL-37	CAMP	2	10	10	10	0	0	0	8	0	1	0	1	0	1	1	1	0	0	1	6	0	1	0	0	0	0	0	0	0	0	0	0	0	1	0	2	0	0	0	0	8	0	1
Q5T5Y3	Q5T5Y3	14	14	14	Calmodulin-regulated spectrin-associated protein 1	CAMSAP1	1	14	14	14	1	1	2	1	0	4	0	3	2	1	6	2	2	1	3	8	3	2	2	1	3	5	2	4	0	0	9	1	1	1	1	7	2	1	1	2	1	0	4
Q08AD1;H0Y4Z1	Q08AD1	11;1	11;1	11;1	Calmodulin-regulated spectrin-associated protein 2	CAMSAP2	2	11	11	11	0	2	2	2	0	6	0	1	1	1	4	2	2	0	2	5	1	0	0	2	3	4	2	3	0	2	2	5	1	0	0	3	3	0	2	2	2	0	6
Q9P1Y5	Q9P1Y5	16	16	16	Calmodulin-regulated spectrin-associated protein 3	CAMSAP3	1	16	16	16	3	4	4	4	4	10	5	8	10	3	10	7	7	5	10	8	2	6	12	0	11	9	5	7	3	6	6	3	5	10	8	5	9	3	4	4	4	4	10
Q86VP6;A0A0C4DGH5;H0YH27;F5H6I6	Q86VP6;A0A0C4DGH5	40;22;9;4	40;22;9;4	38;22;9;2	Cullin-associated NEDD8-dissociated protein 1	CAND1	4	40	40	38	24	25	15	25	25	14	22	11	12	18	14	18	19	25	11	20	16	8	23	13	14	18	25	13	22	23	22	16	19	16	15	11	14	24	25	14	24	25	13
F8WBB8;O75155	F8WBB8;O75155	3;3	1;1	1;1	Cullin-associated NEDD8-dissociated protein 2	CAND2	2	3	1	1	0	0	1	1	0	2	2	1	1	0	1	1	2	0	1	2	1	1	1	1	1	1	2	1	1	0	1	1	1	1	1	1	2	0	0	0	0	0	1
Q8WVQ1;K7EN15	Q8WVQ1;K7EN15	4;3	4;3	4;3	Soluble calcium-activated nucleotidase 1	CANT1	2	4	4	4	0	0	0	1	0	1	0	0	0	1	0	0	0	1	0	2	0	0	0	0	0	0	1	0	0	0	1	0	0	0	0	1	0	0	0	0	1	0	1
P27824;H0Y9Q7;D6RGY2;D6RFL1;D6RDP7;D6RB85;H0Y9H1;D6RAU8;D6RAQ8;D6RHJ3;D6RD16	P27824	45;19;17;15;14;13;13;11;7;2;2	45;19;17;15;14;13;13;11;7;2;2	44;19;16;14;14;13;12;11;7;2;2	Calnexin	CANX	11	45	45	44	20	22	18	22	26	29	23	26	23	18	28	30	23	22	19	32	25	25	27	19	21	28	21	24	18	20	31	34	31	26	29	27	28	20	22	18	22	26	28
Q01518;Q5T0R1;Q5T0R9;Q5T0R5;Q5T0R4;Q5T0R3;Q5T0R2;Q5T0R7;Q5T0R6;Q5T0S3;Q5T0R8	Q01518	47;21;20;19;19;19;19;18;18;12;6	47;21;20;19;19;19;19;18;18;12;6	46;21;20;19;19;19;19;18;18;12;6	Adenylyl cyclase-associated protein 1	CAP1	11	47	47	46	17	19	25	17	19	23	16	29	20	19	29	24	26	15	16	37	28	18	28	30	18	29	15	21	14	12	33	30	29	26	27	27	28	17	19	25	17	19	23
P40123;E9PDI2;A0A087X0J3;A0A087WZ15;B7Z385;F8WDB9;F8WEW0	P40123;E9PDI2;A0A087X0J3;A0A087WZ15;B7Z385	16;14;13;13;12;5;3	15;13;12;12;11;5;3	15;13;12;12;11;5;3	Adenylyl cyclase-associated protein 2;Adenylyl cyclase-associated protein	CAP2	7	16	15	15	6	7	5	6	7	7	7	3	7	4	3	5	6	9	3	8	5	4	4	11	3	5	8	5	4	5	5	4	4	4	5	2	4	6	7	5	6	7	7
P40121;E7ENU9;H7C0X8	P40121;E7ENU9	25;19;4	25;19;4	13;7;4	Macrophage-capping protein	CAPG	3	25	25	13	9	12	18	10	14	21	9	20	19	14	21	19	13	11	16	17	17	18	11	16	20	16	11	16	11	8	17	21	14	14	12	20	19	5	7	10	5	8	10
P07384;E9PRM1;E9PLX0;E9PJJ3;E9PLC9;E9PMC6;E9PJA6;E9PSA6;E9PQB3;E9PIA9;E9PL37	P07384	34;12;11;11;11;11;11;11;11;7;4	34;12;11;11;11;11;11;11;11;7;4	34;12;11;11;11;11;11;11;11;7;4	Calpain-1 catalytic subunit	CAPN1	11	34	34	34	13	20	8	19	21	8	15	8	5	16	12	9	8	10	4	13	10	4	7	6	6	9	23	8	14	15	14	8	6	5	11	7	8	13	20	8	19	21	8
O75808;H3BR03;A0A1B0GVE3	O75808;H3BR03;A0A1B0GVE3	4;3;2	4;3;2	3;2;2	Calpain-15	CAPN15	3	4	4	3	1	2	0	1	2	0	1	0	0	0	0	0	0	1	0	1	0	0	0	0	0	1	1	1	1	2	1	0	0	0	0	0	0	1	2	0	1	2	0
P17655	P17655	25	25	25	Calpain-2 catalytic subunit	CAPN2	1	25	25	25	18	17	9	8	16	7	17	4	7	15	9	6	7	17	2	12	5	1	7	6	8	6	17	9	18	18	13	8	8	7	3	4	5	18	17	9	8	16	7
E7EV01;O15484;K7EP62;E9PS73	E7EV01;O15484	11;11;3;3	11;11;3;3	11;11;3;3	Calpain-5	CAPN5	4	11	11	11	5	5	1	0	3	2	3	1	1	4	1	0	1	5	1	1	0	0	3	1	1	1	4	0	2	4	1	1	2	1	2	1	1	5	5	1	0	3	2
Q9Y6Q1	Q9Y6Q1	5	5	5	Calpain-6	CAPN6	1	5	5	5	2	1	2	1	1	1	2	1	0	4	2	1	0	1	1	3	1	1	0	1	1	2	1	1	2	1	1	2	2	1	2	1	2	2	1	2	1	1	1
Q9Y6W3;F8WCZ1;F8WDQ3;H7C1B7	Q9Y6W3	8;2;2;1	8;2;2;1	8;2;2;1	Calpain-7	CAPN7	4	8	8	8	3	1	0	0	2	1	4	1	1	1	0	0	1	2	0	0	0	0	0	0	0	0	3	0	3	3	0	0	0	0	0	0	0	3	1	0	0	2	1
A0A0C4DGQ5;P04632;K7EKD8;K7ELJ7;A0A075B7C0;U3KQE2;K7EIV0;K7EM73;U3KPR7;K7ES78;K7EMQ1;Q96L46	A0A0C4DGQ5;P04632;K7EKD8;K7ELJ7;A0A075B7C0;U3KQE2;K7EIV0;K7EM73;U3KPR7	13;13;11;11;10;9;9;8;7;2;2;2	13;13;11;11;10;9;9;8;7;2;2;2	13;13;11;11;10;9;9;8;7;2;2;2	Calpain small subunit 1	CAPNS1	12	13	13	13	6	7	7	7	8	4	4	5	2	6	6	5	7	5	0	10	2	3	7	3	2	6	8	5	6	7	10	4	7	3	9	5	3	6	7	7	7	8	4
Q14444;G3V153;E9PLA9	Q14444;G3V153;E9PLA9	17;14;12	17;14;12	17;14;12	Caprin-1	CAPRIN1	3	17	17	17	8	8	9	8	10	12	8	7	12	6	12	12	8	8	8	13	7	7	14	5	9	15	9	11	8	9	14	8	10	10	14	14	9	8	8	9	8	10	12
Q13938;K7EL21;K7ES72;A0A0X1KG78	Q13938;K7EL21;K7ES72;A0A0X1KG78	16;15;12;11	16;15;12;11	16;15;12;11	Calcyphosin	CAPS	4	16	16	16	7	7	11	2	2	1	9	10	10	0	11	10	7	6	10	3	4	1	7	6	10	0	12	3	9	6	0	9	9	11	2	3	13	7	7	11	2	2	1
P52907	P52907	22	22	19	F-actin-capping protein subunit alpha-1	CAPZA1	1	22	22	19	12	12	16	11	12	13	12	14	14	9	13	15	11	12	12	12	13	10	10	13	14	12	12	12	12	12	12	17	12	12	10	12	14	10	10	14	10	10	12
P47755;F8W9N7;C9JUG7;A0A0D9SET8;F8WED3	P47755;F8W9N7;C9JUG7;A0A0D9SET8	16;11;9;8;1	13;10;8;7;1	13;10;8;7;1	F-actin-capping protein subunit alpha-2	CAPZA2	5	16	13	13	10	11	13	10	11	9	11	11	12	8	9	11	12	10	9	12	7	9	13	10	11	12	10	11	10	12	13	12	12	9	9	10	8	8	9	11	9	9	8
P47756;B1AK85	P47756;B1AK85	24;14	24;14	4;2	F-actin-capping protein subunit beta	CAPZB	2	24	24	4	14	14	11	13	15	11	13	8	10	11	9	11	14	12	6	11	9	8	11	11	9	9	13	9	13	13	12	11	8	7	9	10	10	2	1	3	1	1	2
B1AK87;B1AK88	B1AK87;B1AK88	23;23	3;3	3;3		CAPZB	2	23	3	3	14	15	10	13	15	11	14	8	11	10	9	11	15	10	5	11	10	7	12	9	9	10	12	8	13	13	14	11	9	8	10	9	9	2	2	2	1	1	2
Q9BWT7;B0QYC4	Q9BWT7;B0QYC4	2;1	2;1	2;1	Caspase recruitment domain-containing protein 10	CARD10	2	2	2	2	0	1	0	0	0	0	1	0	0	0	1	0	0	0	0	0	0	0	0	0	0	0	2	0	0	0	0	0	0	0	0	0	0	0	1	0	0	0	0
Q9BXL7;E2QRC0	Q9BXL7	7;1	7;1	7;1	Caspase recruitment domain-containing protein 11	CARD11	2	7	7	7	0	0	0	0	0	0	0	0	0	0	0	1	1	0	0	0	1	0	0	0	0	0	4	0	0	2	1	1	0	0	0	0	0	0	0	0	0	0	0
E9PQW1;Q5EG05	E9PQW1;Q5EG05	4;4	1;1	1;1	Caspase recruitment domain-containing protein 16	CARD16	2	4	1	1	1	1	1	0	1	1	1	0	0	0	1	2	0	0	0	3	0	1	1	0	1	1	1	1	0	0	1	0	0	0	0	1	0	0	0	0	0	0	0
A0A0B4J1T5;Q9BX69	A0A0B4J1T5;Q9BX69	3;3	3;3	3;3	Caspase recruitment domain-containing protein 6	CARD6	2	3	3	3	0	0	1	0	0	0	0	1	0	0	0	0	0	0	0	2	0	0	0	0	0	1	0	1	0	0	0	2	0	0	0	0	0	0	0	1	0	0	0
Q9H257	Q9H257	3	3	3	Caspase recruitment domain-containing protein 9	CARD9	1	3	3	3	0	0	0	0	0	0	0	0	0	1	1	2	0	0	0	1	1	0	0	0	0	0	0	0	0	0	1	2	0	0	0	1	0	0	0	0	0	0	0
Q9Y2V2;H3BSW7;H3BUY4;H3BPY5;H3BNU9;H3BTK3;I3L3X8	Q9Y2V2;H3BSW7;H3BUY4;H3BPY5;H3BNU9	6;3;3;3;3;1;1	6;3;3;3;3;1;1	6;3;3;3;3;1;1	Calcium-regulated heat stable protein 1	CARHSP1	7	6	6	6	3	4	5	2	4	5	3	4	3	3	4	5	4	4	3	5	4	3	5	5	4	4	4	4	3	2	4	5	5	6	3	4	6	3	4	5	2	4	5
Q8IW45	Q8IW45	14	14	14	ATP-dependent (S)-NAD(P)H-hydrate dehydratase	CARKD	1	14	14	14	9	9	12	6	7	10	10	9	12	5	6	11	10	9	10	6	4	7	10	5	11	7	7	7	9	9	9	6	10	8	11	8	10	9	9	12	6	7	10
Q86X55;K7EK20;K7EPK1;K7EQA8	Q86X55	5;2;2;1	5;2;2;1	5;2;2;1	Histone-arginine methyltransferase CARM1	CARM1	4	5	5	5	4	3	1	5	3	2	4	1	1	2	1	2	0	2	1	2	1	1	2	1	1	3	4	1	2	3	2	1	1	1	2	1	2	4	3	1	5	3	2
P49589;B4DKY1;C9JLN0;E9PRS8	P49589;B4DKY1	23;21;1;1	23;21;1;1	22;20;0;0	Cysteine--tRNA ligase, cytoplasmic	CARS	4	23	23	22	10	7	2	9	10	4	9	4	2	5	2	5	5	12	1	8	4	0	5	4	3	3	12	2	9	8	5	5	5	4	10	7	4	9	7	2	9	10	3
E9PLP0	E9PLP0	3	2	2		CARS	1	3	2	2	1	0	1	0	1	2	1	1	0	0	1	1	0	1	1	0	1	0	1	0	1	1	0	1	0	1	1	1	1	1	1	2	1	0	0	1	0	1	1
Q9HA77;H0YFF0;A0A087WWV1;F5H579	Q9HA77	13;4;1;1	13;4;1;1	13;4;1;1	Probable cysteine--tRNA ligase, mitochondrial	CARS2	4	13	13	13	1	4	4	2	2	2	4	1	2	3	1	4	3	4	1	2	0	1	3	1	1	0	9	3	4	5	2	0	3	0	2	1	3	1	4	4	2	2	2
O15234;J3QSC4;J3KSY7	O15234;J3QSC4;J3KSY7	2;1;1	2;1;1	2;1;1	Protein CASC3	CASC3	3	2	2	2	1	1	1	1	1	1	1	1	1	1	2	1	1	1	1	1	1	1	2	1	1	1	1	1	1	1	1	1	1	2	1	1	1	1	1	1	1	1	1
Q6P4E1;H0YMR0;H0YM51	Q6P4E1;H0YMR0	11;6;3	11;6;3	11;6;3	Protein CASC4	CASC4	3	11	11	11	4	5	0	4	5	6	2	0	3	2	6	4	3	3	1	3	0	2	4	2	3	6	4	4	3	2	7	4	1	4	2	6	0	4	5	0	4	5	6
Q5JS72	Q5JS72	16	2	2		CASK	1	16	2	2	7	9	7	6	5	6	7	7	6	5	8	9	8	7	4	11	5	2	10	5	7	6	7	7	7	8	11	7	6	8	6	6	8	1	1	1	1	1	1
O14936;Q5JS74;Q5JS79	O14936;Q5JS74	21;13;9	21;13;9	7;7;0	Peripheral plasma membrane protein CASK	CASK	3	21	21	7	10	10	7	7	8	5	10	6	10	6	9	9	12	10	5	15	4	2	12	5	6	9	8	6	11	10	13	6	6	8	6	5	8	4	2	1	2	4	0
Q8WXD9	Q8WXD9	4	3	3	Caskin-1	CASKIN1	1	4	3	3	1	1	0	0	0	0	1	0	0	0	1	0	0	1	0	0	0	0	2	0	0	0	1	0	1	1	1	0	1	0	0	0	1	0	0	0	0	0	0
Q8WXE0;J3QRN1;J3QKS3	Q8WXE0	11;3;1	11;3;1	10;2;1	Caskin-2	CASKIN2	3	11	11	10	4	5	1	0	1	1	4	1	1	0	1	0	1	3	0	0	0	0	2	0	1	0	5	0	4	3	0	0	1	1	0	1	2	3	4	1	0	1	1
G3V169;P29466;B4DVD8;H0YEC7;A0A1W2PRX7;Q5FBZ0	G3V169;P29466;B4DVD8;H0YEC7	15;15;11;8;3;3	15;15;11;8;3;3	12;12;8;8;0;0	Caspase;Caspase-1;Caspase-1 subunit p20;Caspase-1 subunit p10	CASP1	6	15	15	12	7	8	5	3	8	8	5	5	4	1	5	9	1	3	4	9	7	3	3	2	4	7	7	7	5	3	8	8	5	2	2	7	4	6	7	4	3	7	7
Q92851;B4E3T5	Q92851	10;2	10;2	10;2	Caspase-10;Caspase-10 subunit p23/17;Caspase-10 subunit p12	CASP10	2	10	10	10	1	2	3	3	3	8	3	2	5	1	5	7	3	1	2	2	1	1	4	0	3	1	5	3	1	3	5	9	4	2	3	6	0	1	2	3	3	3	8
P42575;A0A087WYM1;C9JRR9	P42575	3;1;1	3;1;1	3;1;1	Caspase-2;Caspase-2 subunit p18;Caspase-2 subunit p13;Caspase-2 subunit p12	CASP2	3	3	3	3	2	1	0	1	1	1	1	0	0	1	1	1	0	0	0	2	0	0	0	0	0	0	1	0	0	0	2	0	0	0	0	0	0	2	1	0	1	1	1
P42574;C9JXR7;A8MVM1	P42574;C9JXR7;A8MVM1	6;3;3	6;3;3	6;3;3	Caspase-3;Caspase-3 subunit p17;Caspase-3 subunit p12	CASP3	3	6	6	6	1	0	1	2	0	1	0	1	0	0	1	2	0	0	1	3	2	1	1	0	1	2	2	1	0	0	1	2	1	1	2	1	2	1	0	1	2	0	1
P49662;E9PMT1	P49662;E9PMT1	8;7	8;7	8;7	Caspase-4;Caspase-4 subunit 1;Caspase-4 subunit 2	CASP4	2	8	8	8	3	3	1	2	2	1	1	1	0	1	2	4	1	2	0	3	1	1	2	0	1	1	3	2	0	2	3	5	1	2	1	3	0	3	3	1	2	2	1
P55212;D6RBM3;D6RHU3	P55212;D6RBM3	6;3;1	6;3;1	6;3;1	Caspase-6;Caspase-6 subunit p18;Caspase-6 subunit p11	CASP6	3	6	6	6	3	4	0	4	4	1	4	0	1	0	0	1	0	4	0	1	0	0	2	0	0	2	5	1	1	4	1	1	0	0	0	1	1	3	4	0	4	4	1
P55210;Q5SVL2;A0A0A0MRL7	P55210;Q5SVL2;A0A0A0MRL7	9;7;6	9;7;6	9;7;6	Caspase-7;Caspase-7 subunit p20;Caspase-7 subunit p11	CASP7	3	9	9	9	4	5	3	4	3	5	3	2	4	1	2	5	0	1	3	3	4	2	2	1	4	6	2	5	2	2	5	4	2	7	2	3	4	4	5	3	4	3	5
Q14790;H7C0E2;E7ETB7;E7EQ06;A0A0A0MS31;H7BZM4;E7EQ01;E7EVN1;C9JB29	Q14790;H7C0E2;E7ETB7;E7EQ06;A0A0A0MS31	4;3;2;2;2;1;1;1;1	4;3;2;2;2;1;1;1;1	4;3;2;2;2;1;1;1;1	Caspase-8;Caspase-8 subunit p18;Caspase-8 subunit p10	CASP8	9	4	4	4	2	2	2	3	1	3	0	3	3	2	2	3	2	0	1	1	2	1	2	2	3	3	3	3	1	0	3	3	2	1	2	3	2	2	2	2	3	1	3
A0A1X7SBX3;E7ENE0;P41180	A0A1X7SBX3;E7ENE0;P41180	4;4;4	4;4;4	4;4;4	Extracellular calcium-sensing receptor	CASR	3	4	4	4	0	0	2	0	0	1	1	0	0	0	0	0	1	1	0	0	0	0	1	0	1	1	0	0	3	0	0	0	0	1	0	0	1	0	0	2	0	0	1
P20810;B7Z574;E7ES10;D6RBZ8	P20810;B7Z574;E7ES10	42;40;39;3	3;1;3;3	1;0;1;1	Calpastatin	CAST	4	42	3	1	20	20	20	15	20	20	18	22	19	13	24	25	24	21	19	32	27	22	23	23	19	24	22	24	19	18	28	25	28	21	23	19	22	0	0	0	0	0	1
E9PCH5	E9PCH5	38	1	0		CAST	1	38	1	0	18	17	19	13	17	18	16	19	18	13	21	21	21	18	15	29	24	18	22	20	15	23	19	21	19	15	26	22	25	19	21	18	22	0	0	0	0	0	0
E7EVY3;H0Y9H6;A0A0A0MR45;H0YD33	E7EVY3;H0Y9H6;A0A0A0MR45;H0YD33	40;33;28;28	2;2;2;2	2;2;2;2		CAST	4	40	2	2	19	17	18	15	19	17	16	20	16	13	22	22	21	19	16	30	26	19	20	22	17	21	20	22	18	16	26	24	26	19	23	17	21	1	0	0	0	1	1
E7EQ12;D6RC54;D6RAA8	E7EQ12	30;5;4	1;1;1	1;1;1		CAST	3	30	1	1	13	14	15	10	14	15	11	17	15	9	17	18	17	14	13	23	21	16	18	17	12	19	15	17	14	12	21	18	20	15	17	16	16	0	0	0	0	0	0
A0A0C4DGB5;E9PDE4;H0Y7F0;E7EQA0;H0YA91;A0A0C4DGD1;D6RBR1;E7EQK6	A0A0C4DGB5;E9PDE4;H0Y7F0;E7EQA0	44;38;31;28;12;11;5;2	44;38;31;28;12;11;5;2	0;0;0;0;0;0;0;0		CAST	8	44	44	0	19	19	19	15	20	18	17	21	18	14	24	23	23	20	17	32	27	20	22	23	17	23	21	23	18	17	28	26	27	21	23	18	23	0	0	0	0	0	0
P04040	P04040	53	53	53	Catalase	CAT	1	53	53	53	25	20	28	19	21	23	18	29	27	25	28	22	27	25	30	29	28	28	31	27	33	20	23	28	21	24	31	24	28	37	39	34	32	25	20	28	19	21	23
Q03135;E9PCT5	Q03135;E9PCT5	10;7	10;7	6;3	Caveolin-1;Caveolin	CAV1	2	10	10	6	1	2	6	1	1	1	2	1	1	1	1	4	2	2	0	3	5	0	1	8	1	1	2	1	2	2	1	3	2	1	0	1	2	0	1	3	0	1	0
C9JKI3;P56539	C9JKI3	6;1	2;0	2;0	Caveolin	CAV1	2	6	2	2	1	1	4	1	0	2	1	2	2	0	1	3	1	1	1	2	4	1	0	6	1	1	1	2	1	1	0	4	2	2	0	1	4	0	0	1	0	0	1
E9PCT3;P51636	E9PCT3;P51636	2;2	2;2	2;2	Caveolin;Caveolin-2	CAV2	2	2	2	2	1	2	1	0	1	0	1	0	0	1	1	2	0	0	0	0	0	0	0	0	0	1	2	0	1	0	0	0	0	0	0	0	0	1	2	1	0	1	0
Q13951;J3KRT0;J3KS23;H3BSC0	Q13951;J3KRT0;J3KS23;H3BSC0	6;4;4;3	6;4;4;3	6;4;4;3	Core-binding factor subunit beta	CBFB	4	6	6	6	2	2	1	3	3	4	2	1	1	2	2	3	1	2	1	2	1	0	2	0	1	2	2	2	2	2	3	2	1	0	0	1	1	2	2	1	3	3	4
J3KTD8	J3KTD8	2	2	2		CBFB	1	2	2	2	0	1	1	1	1	2	0	1	1	1	1	2	1	0	0	2	1	2	1	1	1	2	1	2	0	2	2	1	1	1	1	1	1	0	1	1	1	1	2
P22681;A0A0U1RR39	P22681;A0A0U1RR39	8;7	8;7	1;1	E3 ubiquitin-protein ligase CBL	CBL	2	8	8	1	2	2	0	2	4	2	2	2	0	1	2	2	0	1	0	1	2	0	0	0	0	0	5	2	1	2	0	1	1	1	0	1	0	1	1	0	0	1	0
Q75N03;F8WEM5;C9K074;C9J2P9	Q75N03;F8WEM5;C9K074;C9J2P9	4;2;2;2	4;2;2;2	4;2;2;2	E3 ubiquitin-protein ligase Hakai	CBLL1	4	4	4	4	0	0	1	1	0	3	0	2	1	0	2	2	0	0	1	0	0	0	0	0	1	1	0	2	2	0	2	2	0	1	1	2	2	0	0	1	1	0	3
P16152;E9PQ63;A8MTM1	P16152;E9PQ63;A8MTM1	32;17;17	32;17;17	29;14;14	Carbonyl reductase [NADPH] 1	CBR1	3	32	32	29	15	15	27	15	15	26	15	25	27	16	24	23	20	14	23	23	22	25	22	26	27	19	16	28	15	15	18	26	21	28	25	26	29	13	13	24	13	13	24
O75828	O75828	12	9	9	Carbonyl reductase [NADPH] 3	CBR3	1	12	9	9	8	10	9	4	8	6	6	5	7	3	5	6	5	6	5	7	7	5	6	9	6	6	8	5	10	8	6	6	9	6	5	4	6	6	8	6	2	6	4
Q8N4T8;H0Y962;D6RAV8;D6RJF4;D6RGF2	Q8N4T8;H0Y962	17;9;3;3;3	17;9;3;3;3	17;9;3;3;3	Carbonyl reductase family member 4	CBR4	5	17	17	17	6	6	10	3	6	4	7	11	12	5	6	9	11	6	8	6	5	4	9	3	10	3	5	2	6	6	5	2	9	7	7	8	12	6	6	10	3	6	4
C9JMA6;P0DN79;P35520	C9JMA6;P0DN79;P35520	1;1;1	1;1;1	1;1;1	Cystathionine beta-synthase	CBS	3	1	1	1	0	0	0	0	0	0	0	0	0	0	0	0	0	0	0	0	0	0	0	0	0	0	0	0	0	0	0	0	0	0	0	1	0	0	0	0	0	0	0
Q9BRT8;A0A087X140;C9J3G2;Q8IUF1;A0A087WWG3;A0A0A6YYH9;Q5RIB0;H0Y5V3;A0A0A0MRU4;Q5RIA9;Q5JTY5;Q4V339;F2Z2T4;A0A0B4J2F1;Q5RIB5;Q5JTY2;A0A087WTC0;Q5RIB3;H0Y857;Q6NVZ8;F8WEG4;A0A0B4J2E3;A0A087WZQ3;F8WEU0;E7EUZ7;A0A087WYD2	Q9BRT8;A0A087X140;C9J3G2;Q8IUF1;A0A087WWG3;A0A0A6YYH9;Q5RIB0;H0Y5V3;A0A0A0MRU4;Q5RIA9;Q5JTY5;Q4V339	5;4;4;4;3;3;3;3;3;3;3;3;2;2;1;1;1;1;1;1;1;1;1;1;1;1	5;4;4;4;3;3;3;3;3;3;3;3;2;2;1;1;1;1;1;1;1;1;1;1;1;1	5;4;4;4;3;3;3;3;3;3;3;3;2;2;1;1;1;1;1;1;1;1;1;1;1;1	COBW domain-containing protein 1;COBW domain-containing protein 2;COBW domain-containing protein 5;COBW domain-containing protein 3;COBW domain-containing protein 6	CBWD1;CBWD2;CBWD3;CBWD5;CBWD7;CBWD6	26	5	5	5	1	1	1	1	1	2	1	1	1	1	0	4	1	2	0	1	0	0	1	1	2	0	1	5	1	1	1	1	0	1	2	0	2	1	1	1	1	1	2
P83916;J3KS05;B5MD17;K7ELA4;C9JWS9	P83916;J3KS05;B5MD17	13;12;10;6;4	13;12;10;6;4	12;11;9;5;4	Chromobox protein homolog 1	CBX1	5	13	13	12	3	4	9	3	3	11	4	6	8	3	10	8	5	5	6	6	7	4	6	5	10	7	4	9	3	4	7	9	6	6	5	9	9	2	3	8	2	2	10
Q13185;C9JMM0;B8ZZ43;S4R2Y4	Q13185	12;5;5;5	10;5;5;5	10;5;5;5	Chromobox protein homolog 3	CBX3	4	12	10	10	8	9	11	7	8	11	8	9	9	8	10	11	9	7	9	11	10	7	10	8	10	10	9	9	8	7	10	12	9	9	9	9	11	6	7	9	6	6	9
O00257	O00257	3	3	3	E3 SUMO-protein ligase CBX4	CBX4	1	3	3	3	0	1	0	0	0	1	0	0	0	0	2	1	0	0	1	1	1	1	0	0	1	1	1	1	1	1	1	1	1	1	1	2	1	0	1	0	0	0	1
P45973;F8VNY3	P45973	17;8	17;8	16;8	Chromobox protein homolog 5	CBX5	2	17	17	16	8	8	12	6	9	13	8	9	9	7	12	13	8	7	9	14	10	6	9	7	10	11	8	10	7	7	12	14	10	7	8	11	12	7	7	11	6	8	12
B0QXZ6;O95503	B0QXZ6;O95503	3;3	2;2	2;2	Chromobox protein homolog 6	CBX6	2	3	2	2	0	0	3	0	0	3	0	1	0	1	2	1	0	0	1	0	0	0	0	1	2	0	1	2	0	0	2	1	1	0	0	1	1	0	0	2	0	0	2
B0QYP3;O95931	B0QYP3;O95931	1;1	1;1	1;1	Chromobox protein homolog 7	CBX7	2	1	1	1	0	0	1	0	0	0	0	0	0	0	0	0	0	0	0	0	0	0	0	0	1	0	0	0	0	0	0	0	0	0	0	0	0	0	0	1	0	0	0
Q9HC52;C9J6K3;C9JM54	Q9HC52	6;2;1	6;2;1	5;2;1	Chromobox protein homolog 8	CBX8	3	6	6	5	0	1	3	3	0	5	2	2	2	0	5	2	0	1	1	3	1	2	2	0	1	4	1	2	0	0	5	2	1	2	3	1	4	0	1	2	3	0	4
Q6P1N0;K7EJY5;K7EMP1	Q6P1N0	20;5;5	20;5;5	20;5;5	Coiled-coil and C2 domain-containing protein 1A	CC2D1A	3	20	20	20	7	11	8	5	10	9	9	8	7	5	9	8	3	9	6	4	4	3	4	4	7	7	9	8	7	7	8	9	7	8	7	4	7	7	11	8	5	10	9
Q5T0F9	Q5T0F9	8	8	1	Coiled-coil and C2 domain-containing protein 1B	CC2D1B	1	8	8	1	5	2	3	2	3	2	2	2	2	0	4	4	2	5	3	6	1	2	2	2	1	4	7	0	1	2	6	4	1	3	2	2	2	0	0	1	0	0	0
H0Y517	H0Y517	7	1	0		CC2D1B	1	7	1	0	6	2	2	2	4	3	2	3	1	1	4	4	3	6	4	5	1	3	2	2	1	4	7	1	2	3	5	3	2	3	2	3	2	0	0	0	0	0	0
Q8IX12;A0A0C4DGG8;F5H2E6;F5H1H2;F5H3E1;H0YFJ7	Q8IX12;A0A0C4DGG8;F5H2E6;F5H1H2	22;16;14;13;10;3	22;16;14;13;10;3	22;16;14;13;10;3	Cell division cycle and apoptosis regulator protein 1	CCAR1	6	22	22	22	9	11	13	7	10	14	8	10	10	5	10	11	9	6	6	14	12	1	9	6	9	10	12	10	7	6	13	9	8	9	10	12	10	9	11	13	7	10	14
Q8N163;H0YB24;E5RHJ4;E5RGU7;E5RFJ3;H0YC69;H0YC58;E5RHH8	Q8N163;H0YB24	35;27;11;4;4;3;3;1	35;27;11;4;4;3;3;1	12;4;6;4;4;3;3;1	Cell cycle and apoptosis regulator protein 2	CCAR2	8	35	35	12	16	16	12	16	13	16	15	14	9	16	18	16	17	15	7	22	8	6	13	4	11	17	16	15	15	15	19	16	14	14	12	16	17	7	7	6	4	5	9
G3V119;A0A087X2B6	G3V119	24;3	1;0	1;0		CCAR2	2	24	1	1	9	9	6	13	8	7	8	6	3	9	9	8	9	8	3	13	3	3	6	0	5	10	9	7	9	9	12	9	9	7	6	7	8	0	0	0	1	0	0
Q6YP21;A0A0A0MRN7	Q6YP21;A0A0A0MRN7	11;8	11;8	11;8	Kynurenine--oxoglutarate transaminase 3	CCBL2	2	11	11	11	6	5	6	2	3	3	6	6	3	3	2	0	7	6	3	3	1	3	5	1	4	2	5	3	6	7	3	0	4	2	3	1	6	6	5	6	2	3	3
Q96ES7;H3BPL5	Q96ES7	3;1	3;1	3;1	SAGA-associated factor 29 homolog	CCDC101	2	3	3	3	2	2	1	1	1	0	1	1	0	2	0	1	0	2	0	3	0	0	0	0	1	1	2	2	1	1	1	0	1	1	1	0	1	2	2	1	1	1	0
Q96A19	Q96A19	9	9	9	Coiled-coil domain-containing protein 102A	CCDC102A	1	9	9	9	2	2	5	3	1	4	1	3	2	1	4	6	1	2	3	1	4	1	2	3	4	4	2	6	2	2	3	1	3	3	2	2	4	2	2	5	3	1	4
Q68D86	Q68D86	2	2	2	Coiled-coil domain-containing protein 102B	CCDC102B	1	2	2	2	1	0	1	1	1	0	1	1	1	1	1	1	2	1	0	1	0	0	0	1	0	0	1	0	0	1	1	0	1	1	0	1	0	1	0	1	1	1	0
Q9NWR8	Q9NWR8	2	2	2	Calcium uniporter regulatory subunit MCUb, mitochondrial	CCDC109B	1	2	2	2	0	0	0	0	1	0	0	0	0	0	0	0	0	0	0	2	0	0	0	0	0	1	0	0	0	0	1	0	0	0	0	0	0	0	0	0	0	1	0
Q96NT0;F8WCZ3;B8ZZ99	Q96NT0;F8WCZ3;B8ZZ99	4;3;2	4;3;2	4;3;2	Coiled-coil domain-containing protein 115	CCDC115	3	4	4	4	2	1	2	1	1	2	2	1	2	0	2	1	2	1	0	2	1	0	1	1	2	1	0	1	2	2	2	1	1	0	1	2	1	2	1	2	1	1	2
B0QYH3;Q8IWD4	B0QYH3;Q8IWD4	1;1	1;1	1;1	Coiled-coil domain-containing protein 117	CCDC117	2	1	1	1	0	0	0	0	0	0	0	0	0	1	0	0	0	0	0	0	0	0	0	0	0	0	0	0	0	0	0	0	0	1	0	0	0	0	0	0	0	0	0
J3KR35;Q8WUD4;S4R331;C9JUN5	J3KR35;Q8WUD4;S4R331;C9JUN5	8;8;4;4	8;8;4;4	8;8;4;4	Coiled-coil domain-containing protein 12	CCDC12	4	8	8	8	2	3	3	2	3	6	3	4	3	2	6	4	2	3	3	7	5	1	4	1	4	7	4	3	2	3	5	7	4	4	6	6	4	2	3	3	2	3	6
Q96CT7;M0R2F5	Q96CT7;M0R2F5	11;7	11;7	11;7	Coiled-coil domain-containing protein 124	CCDC124	2	11	11	11	2	5	2	4	5	3	4	1	1	3	2	2	4	4	2	7	1	1	3	0	2	1	6	2	3	2	3	1	2	4	1	3	3	2	5	2	4	5	3
Q96BQ5	Q96BQ5	4	4	4	Coiled-coil domain-containing protein 127	CCDC127	1	4	4	4	0	0	0	0	1	0	0	0	1	2	1	2	0	0	1	0	0	1	0	0	2	0	0	2	0	0	0	0	0	0	0	0	0	0	0	0	0	1	0
K7ES43;K7ELI4;P13994	K7ES43;K7ELI4;P13994	1;1;1	1;1;1	1;1;1	Coiled-coil domain-containing protein 130	CCDC130	3	1	1	1	0	0	0	0	0	0	0	0	0	0	1	0	0	0	0	1	0	0	0	0	0	0	0	0	0	0	1	0	0	1	1	0	0	0	0	0	0	0	0
Q96JG6;H0Y7Q2;C9JA29	Q96JG6	5;2;1	5;2;1	5;2;1	Coiled-coil domain-containing protein 132	CCDC132	3	5	5	5	3	3	1	1	3	1	1	2	0	3	0	1	0	2	1	1	2	1	1	0	1	1	3	1	0	2	1	2	1	1	1	1	2	3	3	1	1	3	1
Q9H6E4	Q9H6E4	1	1	1	Coiled-coil domain-containing protein 134	CCDC134	1	1	1	1	1	1	1	1	1	1	1	1	1	1	1	1	0	0	0	1	0	0	1	0	1	1	1	1	1	1	1	1	1	0	0	0	1	1	1	1	1	1	1
I3L0U5;Q6PK04	I3L0U5;Q6PK04	6;6	6;6	6;6	Coiled-coil domain-containing protein 137	CCDC137	2	6	6	6	0	1	0	1	1	5	0	0	0	1	3	1	0	0	1	2	0	1	0	0	1	1	0	2	0	0	1	4	0	0	1	2	0	0	1	0	1	1	5
Q7Z3E2;A0A0C4DFU7;H0Y7V5	Q7Z3E2	12;5;5	12;5;5	12;5;5	Coiled-coil domain-containing protein 186	CCDC186	3	12	12	12	1	3	3	1	2	1	3	2	1	1	4	3	2	1	2	3	0	0	2	0	1	2	4	3	0	0	4	0	0	0	3	1	3	1	3	3	1	2	1
O60826	O60826	20	20	20	Coiled-coil domain-containing protein 22	CCDC22	1	20	20	20	11	11	9	8	14	10	11	6	8	8	5	7	11	11	8	8	3	6	8	5	8	5	11	7	9	12	9	8	8	7	4	7	9	11	11	9	8	14	10
Q86WR0;G3V121;B7Z2L8;Q0VGD4	Q86WR0	15;6;6;1	15;6;6;1	15;6;6;1	Coiled-coil domain-containing protein 25	CCDC25	4	15	15	15	1	1	5	2	1	1	0	1	1	3	4	4	1	1	2	6	1	1	3	1	3	3	2	3	1	1	4	3	4	3	3	13	3	1	1	5	2	1	1
B4DUJ5;Q8IWP9	B4DUJ5;Q8IWP9	5;5	5;5	5;5	Coiled-coil domain-containing protein 28A	CCDC28A	2	5	5	5	0	0	2	1	1	2	2	1	2	1	1	1	3	1	2	2	1	1	0	1	2	0	1	2	2	1	1	0	0	2	2	0	2	0	0	2	1	1	2
Q96MW1;Q86WV7;K7ER24	Q96MW1;Q86WV7	5;4;1	5;4;1	5;4;1	Coiled-coil domain-containing protein 43	CCDC43	3	5	5	5	1	1	3	2	1	4	1	2	4	0	2	3	3	2	3	5	1	0	2	0	3	3	2	3	1	1	3	4	1	2	3	2	3	1	1	3	2	1	4
Q96A33;A0A087WYW6;J3QR89	Q96A33;A0A087WYW6	16;11;4	16;11;4	16;11;4	Coiled-coil domain-containing protein 47	CCDC47	3	16	16	16	4	8	3	6	4	5	5	5	4	2	4	7	8	4	5	8	3	0	5	0	4	6	6	6	4	3	6	6	5	4	6	5	5	4	8	3	6	4	5
Q8IVM0	Q8IVM0	14	14	14	Coiled-coil domain-containing protein 50	CCDC50	1	14	14	14	3	7	6	3	6	9	3	6	5	3	5	8	5	4	5	6	6	4	5	7	6	5	6	9	1	6	8	9	4	8	6	5	8	3	7	6	3	6	9
Q96ER9;C9JSW8	Q96ER9	8;3	8;3	8;3	Coiled-coil domain-containing protein 51	CCDC51	2	8	8	8	4	4	1	3	1	2	0	2	1	7	1	1	2	6	1	1	0	1	2	0	2	1	3	1	2	4	2	0	1	2	4	2	1	4	4	1	3	1	2
F5GZ97;Q9Y3C0;F5GWI9;F5GXZ7;F5H0A7;F5GXZ4;F5H2P1;H0YGN0	F5GZ97;Q9Y3C0;F5GWI9;F5GXZ7	7;7;6;6;3;3;3;3	7;7;6;6;3;3;3;3	7;7;6;6;3;3;3;3	WASH complex subunit CCDC53	CCDC53	8	7	7	7	3	3	5	3	4	5	3	3	3	3	6	4	4	2	4	6	4	4	3	2	4	5	3	5	2	2	4	3	5	4	4	4	4	3	3	5	3	4	5
C9JQ41;H7C525;Q4VC31;C9JBU9	C9JQ41;H7C525;Q4VC31	9;9;9;1	9;9;9;1	9;9;9;1	Coiled-coil domain-containing protein 58	CCDC58	4	9	9	9	4	4	4	3	5	8	2	5	6	3	3	7	6	2	8	6	4	3	6	2	6	4	4	5	4	4	3	5	4	9	4	8	7	4	4	4	3	5	8
Q9P031;F8VNY5	Q9P031;F8VNY5	2;1	2;1	2;1	Thyroid transcription factor 1-associated protein 26	CCDC59	2	2	2	2	0	0	0	0	0	1	0	0	0	1	0	0	0	0	0	1	0	0	0	0	0	0	0	0	0	0	0	1	0	0	0	0	0	0	0	0	0	0	1
Q16204	Q16204	24	24	24	Coiled-coil domain-containing protein 6	CCDC6	1	24	24	24	7	10	10	5	9	14	7	5	11	6	8	7	6	7	9	11	6	7	8	3	9	10	9	8	5	8	10	10	5	10	7	3	6	7	10	10	5	9	14
Q9Y6R9;M0QY15;M0QYL5	Q9Y6R9;M0QY15;M0QYL5	2;1;1	2;1;1	2;1;1	Coiled-coil domain-containing protein 61	CCDC61	3	2	2	2	0	2	1	0	0	1	1	0	0	0	0	1	0	1	1	0	0	0	0	0	0	1	2	0	0	1	1	0	0	0	0	0	0	0	2	1	0	0	1
Q8IV32	Q8IV32	3	3	3	Coiled-coil domain-containing protein 71	CCDC71	1	3	3	3	0	0	1	1	0	1	0	2	0	0	3	1	0	0	0	0	1	0	0	1	0	0	0	0	0	0	1	1	0	1	0	2	0	0	0	1	1	0	1
Q8N9Z2	Q8N9Z2	1	1	1	Coiled-coil domain-containing protein 71L	CCDC71L	1	1	1	1	1	0	0	0	0	0	1	0	0	0	1	0	0	1	0	0	0	0	0	0	0	1	0	0	1	0	1	1	0	0	0	0	0	1	0	0	0	0	0
Q9H0W5	Q9H0W5	9	9	9	Coiled-coil domain-containing protein 8	CCDC8	1	9	9	9	3	4	7	4	3	0	4	4	1	3	3	1	0	3	0	5	2	0	2	4	2	3	4	0	5	4	6	5	2	4	0	0	6	3	4	7	4	3	0
Q76M96	Q76M96	3	3	3	Coiled-coil domain-containing protein 80	CCDC80	1	3	3	3	0	1	0	2	0	3	1	2	0	0	0	0	0	0	0	0	3	0	0	3	0	0	0	0	0	0	0	0	2	0	0	0	0	0	1	0	2	0	3
F5H777;Q8N4S0	F5H777;Q8N4S0	3;3	3;3	3;3	Coiled-coil domain-containing protein 82	CCDC82	2	3	3	3	0	0	0	0	0	0	0	1	0	2	1	0	1	0	0	0	0	0	0	0	0	0	0	1	1	0	1	0	0	0	0	1	0	0	0	0	0	0	0
Q86UT8	Q86UT8	1	1	1	Coiled-coil domain-containing protein 84	CCDC84	1	1	1	1	0	0	0	0	0	0	0	0	0	0	1	1	0	0	0	0	0	0	0	0	0	0	0	1	0	0	0	1	0	0	0	0	0	0	0	0	0	0	0
A6NKD9;H0YJY5;H0YJE0;G3V5D5;G3V2D7;G3V4C8	A6NKD9;H0YJY5;H0YJE0	5;3;3;2;2;1	5;3;3;2;2;1	5;3;3;2;2;1	Coiled-coil domain-containing protein 85C	CCDC85C	6	5	5	5	0	0	1	0	0	1	0	1	1	0	2	3	0	1	2	1	0	2	2	0	2	0	2	4	0	0	1	2	1	2	1	2	0	0	0	1	0	0	1
Q9H6F5;H0YG79	Q9H6F5	9;1	9;1	9;1	Coiled-coil domain-containing protein 86	CCDC86	2	9	9	9	1	1	1	0	0	6	0	0	2	1	2	2	0	0	1	3	0	0	0	0	2	2	0	1	0	0	2	3	1	0	0	3	1	1	1	1	0	0	6
Q3V6T2;H7C2C6;A0A087WXD9;H0Y470;H0Y7U8;H0Y7K3	Q3V6T2	23;11;10;10;7;5	23;11;10;10;7;5	23;11;10;10;7;5	Girdin	CCDC88A	6	23	23	23	2	0	3	5	4	7	2	3	2	0	7	6	2	1	1	7	2	1	0	1	1	6	2	9	2	1	5	9	1	1	0	6	1	2	0	3	5	4	7
A6NC98;H7BY33	A6NC98	7;2	7;2	7;2	Coiled-coil domain-containing protein 88B	CCDC88B	2	7	7	7	0	0	0	1	0	2	0	0	0	0	0	1	0	0	0	0	0	1	0	0	1	0	0	0	0	0	0	1	1	0	0	2	0	0	0	0	1	0	2
Q9P219	Q9P219	5	5	5	Protein Daple	CCDC88C	1	5	5	5	2	1	0	0	1	0	1	2	0	0	0	0	2	1	0	0	0	0	1	0	0	1	1	0	0	0	1	0	2	2	1	0	0	2	1	0	0	1	0
Q9Y3X0;M0QZR0;M0QYB4;M0R2W0	Q9Y3X0	7;2;2;1	7;2;2;1	7;2;2;1	Coiled-coil domain-containing protein 9	CCDC9	4	7	7	7	1	3	2	2	2	2	3	2	2	1	1	3	2	2	3	2	1	1	2	3	3	3	2	2	1	1	4	2	4	1	2	2	2	1	3	2	2	2	2
Q9GZT6;H0YF06;J3KN19;E9PKQ5;E9PPJ7	Q9GZT6;H0YF06	11;8;5;5;1	11;8;5;5;1	11;8;5;5;1	Coiled-coil domain-containing protein 90B, mitochondrial	CCDC90B	5	11	11	11	1	1	2	0	3	1	1	1	4	3	0	3	2	1	1	2	0	1	3	1	2	2	1	2	0	1	1	0	2	4	2	2	2	1	1	2	0	3	1
Q7Z6B0;A0A0A0MTP0;A0A0A0MTK0;F5GWB1;F5GWR1;F5GZH9;H0YH50;H0YGN9;H0YFR6;H0YGB4	Q7Z6B0;A0A0A0MTP0;A0A0A0MTK0;F5GWB1	10;8;8;5;3;2;1;1;1;1	10;8;8;5;3;2;1;1;1;1	10;8;8;5;3;2;1;1;1;1	Coiled-coil domain-containing protein 91	CCDC91	10	10	10	10	0	2	3	1	2	2	1	1	3	1	5	6	0	1	2	7	1	2	1	2	3	6	1	2	1	0	5	3	1	2	0	3	2	0	2	3	1	2	2
Q53HC0;F5H7P8;F5H285	Q53HC0	3;1;1	3;1;1	3;1;1	Coiled-coil domain-containing protein 92	CCDC92	3	3	3	3	1	1	0	0	1	1	1	1	0	1	1	1	1	1	1	2	0	1	1	1	1	2	1	2	1	0	2	2	1	2	0	1	2	1	1	0	0	1	1
F8W9X7;Q567U6;H7C050	F8W9X7;Q567U6	25;25;2	25;25;2	25;25;2	Coiled-coil domain-containing protein 93	CCDC93	3	25	25	25	8	8	9	6	6	7	4	13	12	6	12	9	12	8	7	14	6	7	10	6	9	9	8	8	4	7	14	11	12	16	9	9	12	8	8	9	6	6	7
Q9BW85;M0R2S3	Q9BW85;M0R2S3	5;3	5;3	5;3	Coiled-coil domain-containing protein 94	CCDC94	2	5	5	5	2	1	0	2	0	2	1	1	1	1	2	1	0	1	1	5	2	2	1	0	1	3	1	1	0	1	4	1	1	3	4	2	2	2	1	0	2	0	2
Q16627;A0A0B4J2G5	Q16627	4;1	4;1	1;1	C-C motif chemokine 14;HCC-1(3-74);HCC-1(4-74);HCC-1(9-74)	CCL14	2	4	4	1	1	1	0	0	0	0	1	1	0	1	0	0	0	1	1	0	0	0	0	0	2	0	0	0	0	2	0	0	0	1	0	0	0	1	1	0	0	0	0
A0A087X1J9;A0A0B4J2E2;Q16663	A0A087X1J9;A0A0B4J2E2;Q16663	2;2;2	2;2;2	2;2;2	C-C motif chemokine;C-C motif chemokine 15;CCL15(22-92);CCL15(25-92);CCL15(29-92)	CCL15;CCL15-CCL14	3	2	2	2	0	0	0	0	0	0	0	1	0	0	0	0	0	0	0	0	0	0	0	0	0	0	0	0	0	0	0	0	0	2	0	0	0	0	0	0	0	0	0
O15467;A0A087WUE5	O15467;A0A087WUE5	2;1	2;1	2;1	C-C motif chemokine 16;C-C motif chemokine	CCL16	2	2	2	2	0	0	0	0	0	0	1	1	0	1	0	0	0	0	1	0	1	0	1	0	1	0	0	0	0	1	0	0	1	0	0	0	1	0	0	0	0	0	0
P55774	P55774	2	2	2	C-C motif chemokine 18;CCL18(1-68);CCL18(3-69);CCL18(4-69)	CCL18	1	2	2	2	0	2	0	1	2	2	2	2	1	2	0	0	1	2	1	2	2	2	2	2	0	2	1	1	1	2	1	0	2	1	2	0	1	0	2	0	1	2	2
Q5VZ75;Q99731	Q5VZ75;Q99731	1;1	1;1	1;1	C-C motif chemokine;C-C motif chemokine 19	CCL19	2	1	1	1	0	0	0	0	0	0	0	1	0	0	0	0	0	0	0	0	0	0	0	0	0	0	0	0	0	0	0	0	0	0	0	0	0	0	0	0	0	0	0
P78556	P78556	1	1	1	C-C motif chemokine 20;CCL20(1-67);CCL20(1-64);CCL20(2-70)	CCL20	1	1	1	1	0	0	0	0	0	0	0	0	0	0	0	1	0	0	0	0	0	0	0	0	0	0	0	0	0	0	0	0	0	0	0	0	0	0	0	0	0	0	0
D6RC73;Q9NRJ3	D6RC73;Q9NRJ3	1;1	1;1	1;1	C-C motif chemokine 28	CCL28	2	1	1	1	0	0	0	0	0	0	0	0	0	0	0	0	0	0	0	0	0	0	0	0	0	1	0	0	0	0	0	1	0	0	0	0	0	0	0	0	0	0	0
P13501	P13501	1	1	1	C-C motif chemokine 5;RANTES(3-68);RANTES(4-68)	CCL5	1	1	1	1	1	1	0	0	0	1	1	1	0	0	0	0	0	1	0	0	0	0	0	0	1	0	0	0	0	1	0	1	0	0	0	0	0	1	1	0	0	0	1
E9PEC4;A0A0A0MT72;Q9BSQ5;C9JUH3	E9PEC4;A0A0A0MT72;Q9BSQ5;C9JUH3	2;2;2;1	2;2;2;1	2;2;2;1	Cerebral cavernous malformations 2 protein	CCM2	4	2	2	2	1	2	0	1	0	0	0	0	2	1	0	0	1	2	0	0	0	0	0	0	0	0	0	1	0	1	1	0	1	0	1	2	1	1	2	0	1	0	0
P14635	P14635	1	1	1	G2/mitotic-specific cyclin-B1	CCNB1	1	1	1	1	0	0	0	0	0	1	0	0	0	0	0	1	0	0	0	0	1	0	0	0	0	0	0	0	0	0	0	0	0	0	0	0	0	0	0	0	0	0	1
G3V5E1;O75909	G3V5E1;O75909	1;1	1;1	1;1	Cyclin-K	CCNK	2	1	1	1	0	0	0	0	0	0	0	0	0	0	0	0	0	0	0	1	1	0	0	0	0	0	0	0	0	0	0	1	0	0	0	0	0	0	0	0	0	0	0
Q96S94;C9J148	Q96S94;C9J148	2;1	2;1	2;1	Cyclin-L2	CCNL2	2	2	2	2	1	1	0	1	0	0	1	0	0	0	0	1	0	1	0	0	0	0	0	0	0	0	1	1	1	1	0	0	0	0	0	0	1	1	1	0	1	0	0
O60563	O60563	4	4	4	Cyclin-T1	CCNT1	1	4	4	4	0	0	0	1	1	2	0	0	1	0	2	1	0	0	0	4	0	0	0	0	0	3	1	1	0	0	3	1	1	0	0	1	0	0	0	0	1	1	2
O60583	O60583	3	3	3	Cyclin-T2	CCNT2	1	3	3	3	0	1	1	1	1	0	0	1	0	1	1	1	0	0	0	1	0	0	1	0	0	1	0	1	1	0	2	1	0	1	1	0	0	0	1	1	1	1	0
Q8ND76	Q8ND76	3	3	3	Cyclin-Y	CCNY	1	3	3	3	1	0	0	0	0	0	1	1	0	0	1	1	0	1	1	0	1	0	0	0	1	0	0	1	1	1	1	1	0	0	0	0	1	1	0	0	0	0	0
Q9ULG6;H3BN32;H3BNE2	Q9ULG6	3;1;1	3;1;1	3;1;1	Cell cycle progression protein 1	CCPG1	3	3	3	3	1	1	1	1	2	1	2	1	0	0	0	1	1	1	0	0	1	1	1	0	1	0	0	1	1	1	0	1	1	1	1	0	0	1	1	1	1	2	1
J3KNF4;O14618;E9PP76;E9PK03	J3KNF4;O14618;E9PP76	10;10;5;1	10;10;5;1	10;10;5;1	Copper chaperone for superoxide dismutase;Superoxide dismutase [Cu-Zn]	CCS	4	10	10	10	4	4	5	3	3	3	4	4	5	1	4	6	6	3	5	6	5	4	4	5	6	5	4	6	4	4	4	6	5	5	5	4	6	4	4	5	3	3	3
Q4G0I0	Q4G0I0	2	2	2	Protein CCSMST1	CCSMST1	1	2	2	2	1	1	0	1	2	0	2	1	0	1	1	1	0	2	0	0	0	0	0	0	0	0	2	0	1	0	1	0	0	1	1	2	0	1	1	0	1	2	0
P78371;F5GWF6;F8VQ14	P78371;F5GWF6;F8VQ14	44;41;36	44;41;36	44;41;36	T-complex protein 1 subunit beta	CCT2	3	44	44	44	21	18	27	16	22	27	19	22	26	19	23	26	20	19	23	24	19	16	19	23	25	22	22	26	19	18	25	24	22	26	24	24	27	21	18	27	16	22	27
P49368;B4DUR8;E9PRC8;Q5SZX6;E9PQ35;Q5SZX9;E9PM09;Q5SZW8	P49368;B4DUR8	39;37;12;12;7;5;4;4	39;37;12;12;7;5;4;4	39;37;12;12;7;5;4;4	T-complex protein 1 subunit gamma	CCT3	8	39	39	39	24	23	21	23	26	25	23	26	24	24	25	25	24	23	22	25	25	18	22	20	25	21	24	22	25	24	25	24	23	19	26	26	26	24	23	21	23	26	25
P50991	P50991	29	29	29	T-complex protein 1 subunit delta	CCT4	1	29	29	29	18	17	15	18	17	15	16	15	14	17	15	13	21	15	11	20	14	11	17	14	16	14	18	16	16	16	17	14	17	18	18	12	17	18	17	15	18	17	15
P48643;B7ZAR1;E9PCA1;E7ENZ3;H0Y914;D6RIZ7	P48643;B7ZAR1;E9PCA1;E7ENZ3	36;33;33;32;3;2	36;33;33;32;3;2	36;33;33;32;3;2	T-complex protein 1 subunit epsilon	CCT5	6	36	36	36	21	20	21	15	20	21	18	17	20	19	14	19	26	18	17	28	19	10	18	15	21	17	23	22	19	18	22	16	22	24	23	20	21	21	20	21	15	20	21
P40227;J3KRI6	P40227	26;1	26;1	19;0	T-complex protein 1 subunit zeta	CCT6A	2	26	26	19	12	13	15	11	9	17	10	17	16	11	15	17	17	10	13	18	16	15	15	17	16	14	12	16	12	9	18	16	14	16	17	18	16	7	8	10	6	7	11
Q92526	Q92526	9	2	2	T-complex protein 1 subunit zeta-2	CCT6B	1	9	2	2	6	6	6	6	3	6	4	6	8	3	6	6	8	4	6	8	6	6	7	7	7	6	6	6	4	3	6	7	5	6	5	7	7	1	1	1	1	1	0
Q99832;F8WAM2;F8WBP8;A0A0D9SG95	Q99832	37;7;2;1	37;7;2;1	37;7;2;1	T-complex protein 1 subunit eta	CCT7	4	37	37	37	24	21	19	15	20	18	13	16	20	18	14	19	21	21	16	21	18	11	23	18	18	14	22	19	19	18	21	19	19	17	18	17	22	24	21	19	15	20	18
P50990;H7C4C8;H7C2U0	P50990	43;19;6	43;19;6	43;19;6	T-complex protein 1 subunit theta	CCT8	3	43	43	43	27	28	25	21	28	29	22	26	26	23	18	25	23	25	21	27	23	20	23	19	22	23	27	24	23	24	26	25	23	24	25	26	26	27	28	25	21	28	29
P86791;P86790;F8WD66	P86791;P86790;F8WD66	6;6;3	6;6;3	6;6;3	Vacuolar fusion protein CCZ1 homolog;Vacuolar fusion protein CCZ1 homolog B	CCZ1;CCZ1B	3	6	6	6	3	3	1	3	2	1	5	1	1	0	2	1	1	4	1	2	1	1	1	1	1	1	3	1	3	2	1	1	1	1	2	1	1	3	3	1	3	2	1
Q6YHK3	Q6YHK3	5	5	5	CD109 antigen	CD109	1	5	5	5	2	3	0	2	2	2	3	1	1	4	0	1	2	3	0	2	1	0	2	2	1	1	2	0	3	2	3	1	1	0	1	1	2	2	3	0	2	2	2
P08571;D6RFL4	P08571;D6RFL4	10;6	10;6	10;6	Monocyte differentiation antigen CD14;Monocyte differentiation antigen CD14, urinary form;Monocyte differentiation antigen CD14, membrane-bound form	CD14	2	10	10	10	4	5	3	5	6	6	6	3	2	5	5	2	2	5	4	2	3	0	0	1	2	4	4	3	5	3	3	7	4	2	2	3	3	4	5	3	5	6	6
Q86VB7;H0YGZ7;H0YFM0	Q86VB7	27;4;2	27;4;2	2;2;2	Scavenger receptor cysteine-rich type 1 protein M130;Soluble CD163	CD163	3	27	27	2	11	13	9	9	13	17	11	9	4	5	11	7	4	9	3	12	11	9	9	11	3	11	8	11	12	13	7	17	13	3	10	12	9	0	1	1	0	0	1
F5GZZ9;C9JHR8	F5GZZ9;C9JHR8	26;26	1;1	1;1		CD163	2	26	1	1	12	13	9	10	13	17	12	10	4	5	12	8	4	10	3	11	11	9	9	10	3	10	9	10	13	13	7	17	13	3	11	11	10	1	1	1	1	0	1
Q9NR16;H0YFE6	Q9NR16;H0YFE6	2;1	2;1	2;1	Scavenger receptor cysteine-rich type 1 protein M160	CD163L1	2	2	2	2	1	1	0	1	1	1	1	1	0	1	0	1	0	1	1	0	0	1	0	0	1	0	1	1	0	1	0	0	1	1	1	0	0	1	1	0	1	1	1
A0A087WVM2;Q8N6Q3	A0A087WVM2;Q8N6Q3	1;1	1;1	1;1	CD177 antigen	CD177	2	1	1	1	0	0	0	0	1	0	0	0	0	0	0	0	0	0	0	0	0	0	0	0	0	0	0	0	0	0	0	0	0	0	0	0	0	0	0	0	0	1	0
Q99467	Q99467	2	2	2	CD180 antigen	CD180	1	2	2	2	0	0	0	2	1	1	0	0	0	0	0	0	0	0	0	1	0	0	0	0	1	0	1	0	0	0	0	1	0	0	0	1	0	0	0	0	2	1	1
P06729	P06729	2	2	2	T-cell surface antigen CD2	CD2	1	2	2	2	0	0	0	0	0	1	0	1	0	0	1	1	0	0	0	1	2	0	0	0	0	1	0	0	0	0	0	1	1	0	0	0	0	0	0	0	0	0	1
F8WC99;U3KQG5;P41217;U3KQQ2	F8WC99;U3KQG5;P41217;U3KQQ2	2;2;2;1	2;2;2;1	2;2;2;1	OX-2 membrane glycoprotein	CD200	4	2	2	2	0	0	0	0	0	0	0	0	0	1	1	1	0	1	0	1	1	0	0	0	0	0	0	0	0	1	0	1	1	0	0	0	0	0	0	0	0	0	0
Q9HCU0	Q9HCU0	3	3	3	Endosialin	CD248	1	3	3	3	0	0	2	0	1	1	0	0	2	0	0	0	0	0	0	0	0	0	1	0	1	0	0	0	0	0	0	0	1	0	0	0	0	0	0	2	0	1	1
A0A0C4DGH0;Q5ZPR3;H0YN29;H0YL10	A0A0C4DGH0;Q5ZPR3;H0YN29;H0YL10	3;3;2;2	3;3;2;2	3;3;2;2	CD276 antigen	CD276	4	3	3	3	0	0	0	1	0	0	0	0	0	2	1	0	0	0	0	0	0	0	0	0	0	0	0	0	0	0	0	1	0	0	0	1	0	0	0	0	1	0	0
Q9Y5K6	Q9Y5K6	43	43	43	CD2-associated protein	CD2AP	1	43	43	43	14	19	15	9	15	15	13	16	11	7	14	13	18	16	7	22	10	8	26	9	15	22	23	16	14	17	26	16	16	20	16	30	18	14	19	15	9	15	15
O95400	O95400	12	12	12	CD2 antigen cytoplasmic tail-binding protein 2	CD2BP2	1	12	12	12	2	0	5	2	2	6	2	3	6	2	7	7	1	1	2	6	2	3	1	1	5	4	3	6	2	0	6	4	2	4	5	1	5	2	0	5	2	2	6
Q9UGN4	Q9UGN4	1	1	1	CMRF35-like molecule 8	CD300A	1	1	1	1	0	0	0	1	0	1	0	0	0	1	0	0	1	0	0	0	0	0	0	0	0	0	0	0	0	0	1	1	0	0	0	0	0	0	0	0	1	0	1
A0A087WT00;Q8IX05	A0A087WT00;Q8IX05	1;1	1;1	1;1	CD302 antigen	CD302	2	1	1	1	0	1	0	0	1	0	1	1	0	0	1	0	1	0	0	1	0	0	1	1	0	1	0	0	1	0	1	1	1	0	0	0	1	0	1	0	0	1	0
Q9NPF0	Q9NPF0	2	2	2	CD320 antigen	CD320	1	2	2	2	1	1	0	1	0	1	0	1	0	0	0	0	0	1	0	0	1	0	0	0	0	0	2	1	0	0	0	1	0	1	0	1	0	1	1	0	1	0	1
Q5JTA5;P28906	Q5JTA5;P28906	4;4	4;4	4;4	Hematopoietic progenitor cell antigen CD34	CD34	2	4	4	4	1	0	2	0	0	1	1	0	2	0	0	0	1	0	1	0	0	0	2	4	1	0	0	1	0	0	0	0	3	1	0	1	3	1	0	2	0	0	1
E7EU05;P16671;E9PLT1;E9PJX8;E9PC45;E7EVU1;E7ERZ9;E7EWI4;E7EX47	E7EU05;P16671;E9PLT1	3;3;2;1;1;1;1;1;1	3;3;2;1;1;1;1;1;1	3;3;2;1;1;1;1;1;1	Platelet glycoprotein 4	CD36	9	3	3	3	0	1	0	0	0	0	0	0	1	0	0	0	0	1	0	0	0	0	0	1	0	2	0	0	1	1	1	1	3	0	0	0	1	0	1	0	0	0	0
P28907;H0Y950	P28907	8;3	8;3	8;3	ADP-ribosyl cyclase/cyclic ADP-ribose hydrolase 1	CD38	2	8	8	8	1	0	0	3	2	3	1	2	0	0	1	1	0	0	0	0	4	0	0	0	0	5	0	0	2	0	1	6	4	0	0	0	1	1	0	0	3	2	3
O15446	O15446	16	16	16	DNA-directed RNA polymerase I subunit RPA34	CD3EAP	1	16	16	16	2	3	3	4	2	12	1	3	1	1	6	8	1	3	1	6	1	1	1	1	3	8	2	10	4	2	8	6	1	3	2	5	2	2	3	3	4	2	12
P01730;F5H480	P01730	4;1	4;1	4;1	T-cell surface glycoprotein CD4	CD4	2	4	4	4	0	1	0	0	0	1	0	0	0	1	0	0	0	0	0	1	0	0	0	0	1	1	0	0	0	0	0	0	1	0	0	0	0	0	1	0	0	0	1
P25942;A0A087X1D0;H0YE23	P25942;A0A087X1D0;H0YE23	6;4;4	6;4;4	6;4;4	Tumor necrosis factor receptor superfamily member 5	CD40	3	6	6	6	1	2	0	2	0	3	0	1	0	0	2	4	0	0	0	1	0	0	2	0	0	2	1	0	0	0	3	4	2	0	2	2	1	1	2	0	2	0	3
P16070;H0YD13;H0Y2P0;H0YE40;H0YDW7;H0YCV9;H0Y5E4;E9PKC6;H0YDX6;H0YD17;Q86UZ1;H0YEU1;H0YF08;H0YDV8;H0YD90;H0YCL4;J3KN83;H0YEV3	P16070;H0YD13;H0Y2P0	15;13;11;7;7;7;7;4;4;4;3;2;1;1;1;1;1;1	15;13;11;7;7;7;7;4;4;4;3;2;1;1;1;1;1;1	15;13;11;7;7;7;7;4;4;4;3;2;1;1;1;1;1;1	CD44 antigen	CD44	18	15	15	15	4	5	6	4	5	7	5	7	3	4	7	6	7	5	3	10	8	3	7	7	5	7	4	12	4	3	7	13	8	5	8	7	9	4	5	6	4	5	7
Q08722	Q08722	4	4	4	Leukocyte surface antigen CD47	CD47	1	4	4	4	1	1	2	1	1	1	1	2	1	2	1	0	2	0	0	2	1	1	3	3	0	0	1	0	1	0	1	0	2	1	3	0	1	1	1	2	1	1	1
A0A087X1S7;P09326	A0A087X1S7;P09326	5;5	5;5	5;5	CD48 antigen	CD48	2	5	5	5	2	1	1	2	2	2	1	1	0	1	1	2	0	1	0	2	2	0	0	0	0	1	2	0	0	1	2	0	0	1	1	1	0	2	1	1	2	2	2
P06127	P06127	3	3	3	T-cell surface glycoprotein CD5	CD5	1	3	3	3	0	0	0	1	0	1	1	0	0	0	0	1	0	0	0	2	2	0	0	0	0	0	1	0	0	0	0	0	0	0	0	0	0	0	0	0	1	0	1
B1AP13;H3BLV0;H7BY55;P08174;B1AP15	B1AP13;H3BLV0;H7BY55;P08174	13;9;9;9;6	13;9;9;9;6	13;9;9;9;6	Complement decay-accelerating factor	CD55	5	13	13	13	3	4	5	3	4	6	2	4	1	0	0	2	5	1	1	2	5	1	3	6	1	2	1	6	3	3	3	1	5	2	0	3	7	3	4	5	3	4	6
B1AMW1;P19256;H0YDI1	B1AMW1;P19256;H0YDI1	3;3;2	3;3;2	3;3;2	Lymphocyte function-associated antigen 3	CD58	3	3	3	3	1	1	0	1	1	1	1	1	1	0	1	2	0	1	0	1	1	1	1	1	1	1	1	2	1	0	1	1	1	1	1	1	1	1	1	0	1	1	1
E9PNW4;E9PR17;P13987;H0YET2;E9PI80	E9PNW4;E9PR17;P13987;H0YET2	8;8;8;4;1	8;8;8;4;1	8;8;8;4;1	CD59 glycoprotein	CD59	5	8	8	8	5	5	6	3	4	5	3	5	6	4	5	4	5	4	5	5	4	1	5	5	5	5	3	6	5	5	5	5	4	7	4	5	7	5	5	6	3	4	5
O43866	O43866	15	15	15	CD5 antigen-like	CD5L	1	15	15	15	7	6	7	6	3	2	4	6	4	2	2	4	4	7	7	2	3	3	6	2	6	4	7	4	7	7	2	1	7	6	4	0	5	7	6	7	6	3	2
F8W022;F8VWK8;P08962;F8VNT9;F8VV56;F8VX62	F8W022;F8VWK8;P08962;F8VNT9;F8VV56	3;3;3;2;2;1	3;3;3;2;2;1	3;3;3;2;2;1	Tetraspanin;CD63 antigen	CD63	6	3	3	3	2	1	0	1	2	0	2	0	0	1	0	0	0	1	0	0	0	0	0	0	0	0	2	0	1	1	0	0	0	0	0	0	0	2	1	0	1	2	0
P09564;J3QLC7;J3QLM0	P09564;J3QLC7;J3QLM0	2;1;1	2;1;1	2;1;1	T-cell antigen CD7	CD7	3	2	2	2	0	0	0	0	1	0	1	0	0	0	0	2	0	0	0	0	1	0	0	0	0	0	0	0	0	0	0	0	0	0	0	0	0	0	0	0	0	1	0
P04233;H0YBZ2;E7EQJ3;H0YBZ8;E7ESL3;E7ER71	P04233;H0YBZ2	9;8;2;2;2;1	9;8;2;2;2;1	9;8;2;2;2;1	HLA class II histocompatibility antigen gamma chain	CD74	6	9	9	9	5	6	1	3	5	5	8	3	3	3	2	4	2	7	3	6	6	3	3	1	1	3	6	1	4	4	4	7	5	3	4	5	4	5	6	1	3	5	5
E9PJK1;E9PRJ8;H0YDL9;H0YDJ9;E9PIF1;A6NMH8;P60033;E9PM31;H0YEE2	E9PJK1;E9PRJ8;H0YDL9;H0YDJ9;E9PIF1;A6NMH8;P60033;E9PM31;H0YEE2	4;4;4;4;4;4;4;2;2	4;4;4;4;4;4;4;2;2	4;4;4;4;4;4;4;2;2	Tetraspanin;CD81 antigen	CD81	9	4	4	4	3	3	3	3	3	3	3	4	4	3	2	3	2	4	4	2	3	3	3	3	4	3	3	3	3	4	3	3	3	4	3	2	3	3	3	3	3	3	3
Q9UIB8	Q9UIB8	3	3	3	SLAM family member 5	CD84	1	3	3	3	1	0	0	2	1	1	1	0	0	0	1	1	0	1	0	2	1	0	0	0	0	2	1	1	0	0	1	1	0	0	2	1	0	1	0	0	2	1	1
B8ZZZ4;P01732	B8ZZZ4;P01732	1;1	1;1	1;1	T-cell surface glycoprotein CD8 alpha chain	CD8A	2	1	1	1	0	0	0	0	0	0	0	0	0	0	0	0	0	0	0	0	1	0	0	0	0	0	0	0	0	0	0	0	1	0	0	0	1	0	0	0	0	0	0
A6NNI4;G8JLH6;P21926;A0A087WU13;F5GXT1	A6NNI4;G8JLH6;P21926	7;7;7;3;2	7;7;7;3;2	7;7;7;3;2	Tetraspanin;CD9 antigen	CD9	5	7	7	7	2	3	4	2	2	4	3	4	3	3	2	3	4	2	3	7	2	1	5	4	3	6	2	2	2	3	6	2	4	4	3	2	5	2	3	4	2	2	4
Q9NPY3	Q9NPY3	7	7	7	Complement component C1q receptor	CD93	1	7	7	7	4	5	3	3	1	5	3	4	4	0	2	4	4	2	4	0	2	1	5	2	5	4	1	5	3	4	1	6	5	5	2	3	4	4	5	3	3	1	5
P48960;K7EKV5;K7EPE8;K7EPP8;B4DWB8;M0R0K5;M0QY55	P48960	17;5;5;5;4;4;2	17;5;5;5;4;4;2	13;3;3;3;0;0;0	CD97 antigen;CD97 antigen subunit alpha;CD97 antigen subunit beta	CD97	7	17	17	13	6	9	6	6	7	7	5	4	2	2	4	7	4	4	1	8	12	3	4	5	3	6	9	5	5	3	6	8	7	5	3	6	5	5	8	6	6	6	5
P14209	P14209	4	4	2	CD99 antigen	CD99	1	4	4	2	1	1	1	2	1	1	1	1	1	2	1	1	2	2	1	2	2	0	1	2	1	1	2	1	1	1	2	2	2	2	2	1	2	1	1	1	1	1	1
H7C2F2;A8MQT7	H7C2F2;A8MQT7	3;2	1;0	1;0		CD99	2	3	1	1	1	1	0	2	0	0	1	0	0	2	0	0	0	2	0	0	0	0	0	0	0	0	2	0	2	1	0	0	0	0	0	0	0	1	1	0	1	0	0
A0A096LP69	A0A096LP69	4	2	2		CD99	1	4	2	2	1	1	0	1	1	0	0	1	0	1	1	0	0	1	0	0	0	0	0	0	0	0	1	0	1	0	1	0	0	1	0	0	0	1	1	0	0	1	0
A0A0U1RQT8;Q8TCZ2;H0Y4H3	A0A0U1RQT8;Q8TCZ2	3;3;1	3;3;1	3;3;1	CD99 antigen-like protein 2	CD99L2	3	3	3	3	1	2	2	1	1	1	3	2	1	1	1	1	2	3	1	1	2	1	2	2	1	2	3	1	3	3	2	1	2	2	2	0	2	1	2	2	1	1	1
P32320	P32320	4	4	4	Cytidine deaminase	CDA	1	4	4	4	3	1	4	3	2	4	3	3	4	2	3	1	2	3	3	2	2	2	2	2	3	2	0	2	3	3	2	1	2	3	2	3	3	3	1	4	3	2	4
Q9UNH5	Q9UNH5	1	1	1	Dual specificity protein phosphatase CDC14A	CDC14A	1	1	1	1	0	1	0	0	0	0	0	0	0	0	0	0	0	1	0	0	0	0	0	0	0	0	0	0	0	0	0	0	0	0	0	0	0	0	1	0	0	0	0
Q13042;Q5T8C6	Q13042;Q5T8C6	4;3	4;3	4;3	Cell division cycle protein 16 homolog	CDC16	2	4	4	4	0	1	0	1	2	2	2	0	0	1	2	2	1	0	0	2	0	0	1	0	0	2	3	1	0	1	3	1	0	0	1	1	0	0	1	0	1	2	2
A0A024QZP7;P06493;E5RIU6;A0A087WZZ9	A0A024QZP7;P06493;E5RIU6;A0A087WZZ9	6;6;4;4	5;5;3;3	4;4;2;2	Cyclin-dependent kinase 1	CDC2;CDK1	4	6	5	4	1	3	2	2	1	3	1	1	2	0	0	3	1	2	1	0	1	0	0	2	2	1	2	2	3	2	1	3	3	1	1	2	1	0	1	1	1	1	2
Q9UJX2	Q9UJX2	4	4	4	Cell division cycle protein 23 homolog	CDC23	1	4	4	4	0	1	0	1	0	1	1	1	1	0	1	1	0	0	0	0	1	0	0	1	0	0	0	1	1	0	1	1	0	2	0	1	2	0	1	0	1	0	1
G8JLH2;B4DIG0;P30305	G8JLH2;B4DIG0;P30305	2;2;2	2;2;2	2;2;2	M-phase inducer phosphatase 2	CDC25B	3	2	2	2	0	0	0	0	0	1	0	0	0	0	0	0	1	0	0	1	1	0	0	1	0	0	0	0	0	0	0	1	0	0	0	0	1	0	0	0	0	0	1
Q8NHZ8	Q8NHZ8	3	3	3	Anaphase-promoting complex subunit CDC26	CDC26	1	3	3	3	1	0	2	0	1	2	2	0	1	1	1	2	0	0	1	1	1	0	1	0	2	2	2	2	0	1	1	2	0	1	1	1	0	1	0	2	0	1	2
G5EA36;P30260;I3L328;I3L394;I3L2Z8;I3L3H6;F6QPS0	G5EA36;P30260	7;7;2;2;1;1;1	7;7;2;2;1;1;1	7;7;2;2;1;1;1	Cell division cycle protein 27 homolog	CDC27	7	7	7	7	2	2	2	4	3	3	0	3	2	0	2	2	1	2	1	2	2	0	2	0	3	1	2	2	1	1	3	2	3	2	1	3	2	2	2	2	4	3	3
Q16543;K7EQA9;K7EL68;K7EKQ2;K7EIU0	Q16543;K7EQA9;K7EL68	31;18;17;14;7	31;18;17;14;7	31;18;17;14;7	Hsp90 co-chaperone Cdc37;Hsp90 co-chaperone Cdc37, N-terminally processed	CDC37	5	31	31	31	7	8	22	9	9	19	10	17	18	8	18	19	12	6	13	17	18	9	12	13	13	16	8	18	6	7	18	17	14	13	14	14	22	7	8	22	9	9	19
B1AL69;Q7L3B6	B1AL69;Q7L3B6	4;4	4;4	4;4	Hsp90 co-chaperone Cdc37-like 1	CDC37L1	2	4	4	4	1	1	1	0	1	3	1	0	2	1	0	1	0	1	1	2	0	0	2	0	1	1	0	0	1	1	2	0	2	3	2	2	1	1	1	1	0	1	3
O60508;Q5SRN1	O60508;Q5SRN1	7;6	7;6	7;6	Pre-mRNA-processing factor 17	CDC40	2	7	7	7	0	1	1	0	1	2	0	1	0	0	3	1	1	0	1	2	1	0	0	0	1	0	0	1	1	1	1	1	0	2	0	1	1	0	1	1	0	1	2
P60953;Q5JYX0	P60953;Q5JYX0	13;7	12;6	12;6	Cell division control protein 42 homolog	CDC42	2	13	12	12	5	5	6	5	7	5	2	8	4	7	8	6	6	4	6	8	8	5	5	8	6	7	5	8	4	3	7	11	7	9	8	6	9	5	5	6	5	6	5
A0A0A0MRJ0;Q5VT25;H0Y6R0;H0Y7V8	A0A0A0MRJ0;Q5VT25	14;14;4;4	13;13;4;3	7;7;0;0	Non-specific serine/threonine protein kinase;Serine/threonine-protein kinase MRCK alpha	CDC42BPA	4	14	13	7	3	4	5	1	4	4	6	3	2	2	3	2	2	4	1	2	2	1	6	4	1	2	3	3	7	4	3	4	4	3	3	2	4	2	3	1	0	4	2
Q9Y5S2	Q9Y5S2	36	36	20	Serine/threonine-protein kinase MRCK beta	CDC42BPB	1	36	36	20	10	15	8	13	11	8	15	8	7	8	13	8	8	13	4	18	5	4	8	7	8	15	23	9	12	12	18	8	8	10	9	10	9	8	8	5	8	7	5
H0YLY0	H0YLY0	17	1	1		CDC42BPB	1	17	1	1	2	7	3	5	4	3	7	2	3	1	7	4	2	5	0	8	0	2	2	1	3	5	10	5	3	5	7	1	1	1	1	6	1	0	0	0	0	0	0
Q6DT37	Q6DT37	14	13	13	Serine/threonine-protein kinase MRCK gamma	CDC42BPG	1	14	13	13	1	3	1	2	0	1	1	1	1	0	6	0	2	1	1	6	2	0	1	1	2	2	1	2	1	1	6	0	2	1	3	1	4	1	3	1	2	0	1
Q00587;B0QYC6;B0QYC7;B0QYC8	Q00587;B0QYC6;B0QYC7;B0QYC8	4;2;2;2	4;2;2;2	4;2;2;2	Cdc42 effector protein 1	CDC42EP1	4	4	4	4	1	1	3	0	2	2	2	3	2	2	2	2	1	2	3	2	3	2	2	2	3	2	2	2	2	3	2	3	2	3	2	2	3	1	1	3	0	2	2
O14613	O14613	2	2	2	Cdc42 effector protein 2	CDC42EP2	1	2	2	2	0	0	2	0	0	0	0	1	1	1	0	0	0	0	0	0	1	0	0	0	0	0	0	0	0	0	0	0	1	1	0	0	1	0	0	2	0	0	0
C9JEZ4;Q9UKI2	C9JEZ4;Q9UKI2	1;1	1;1	1;1	Cdc42 effector protein 3	CDC42EP3	2	1	1	1	0	0	0	0	0	0	0	1	0	0	0	0	1	0	0	1	0	0	0	1	0	1	0	0	0	0	1	0	1	0	0	0	0	0	0	0	0	0	0
Q9H3Q1;J3KRZ9;J3QQS6;J3QR93	Q9H3Q1	13;6;2;1	13;6;2;1	13;6;2;1	Cdc42 effector protein 4	CDC42EP4	4	13	13	13	5	5	10	4	4	11	5	7	5	4	9	8	4	5	7	6	7	5	6	7	8	6	6	8	3	5	8	10	7	9	5	8	6	5	5	10	4	4	11
Q9NRR3;D6REL0	Q9NRR3;D6REL0	3;2	3;2	3;2	CDC42 small effector protein 2	CDC42SE2	2	3	3	3	1	1	2	0	1	2	1	2	1	1	2	2	2	1	2	1	2	1	1	2	2	1	1	2	1	1	1	3	1	2	1	2	3	1	1	2	0	1	2
Q99459	Q99459	37	37	37	Cell division cycle 5-like protein	CDC5L	1	37	37	37	19	17	15	14	18	22	13	14	16	10	13	18	15	16	7	24	10	2	16	7	16	22	20	19	16	16	22	18	15	8	12	13	20	19	17	15	14	18	22
Q6P1J9;A0A1B0GUB2	Q6P1J9;A0A1B0GUB2	13;11	13;11	13;11	Parafibromin	CDC73	2	13	13	13	2	1	4	1	4	4	1	0	0	5	3	4	2	0	2	5	4	2	2	0	2	2	3	3	4	2	5	4	2	2	3	1	4	2	1	4	1	4	4
A0A087WXI5;P12830;A0A087WX17;A0A087WU43;H3BVI7;H3BNC6;J3QKP1	A0A087WXI5;P12830	17;17;8;8;6;6;2	17;17;8;8;6;6;2	15;15;8;8;6;6;2	Cadherin-1;E-Cad/CTF1;E-Cad/CTF2;E-Cad/CTF3	CDH1	7	17	17	15	9	10	13	4	6	4	8	13	10	1	7	3	6	10	5	2	2	1	7	3	11	3	7	1	9	9	2	4	7	9	3	9	13	9	9	11	4	6	3
H3BUU9;P55287;H3BQH2	H3BUU9;P55287	10;10;1	10;10;1	10;10;1	Cadherin-11	CDH11	3	10	10	10	5	5	3	1	1	1	6	2	3	0	1	0	3	6	2	0	2	0	3	3	1	0	4	1	6	3	1	1	3	1	0	0	3	5	5	3	1	1	1
P55290	P55290	12	12	12	Cadherin-13	CDH13	1	12	12	12	5	3	3	1	2	3	4	1	3	0	0	1	4	5	2	1	4	0	2	7	2	2	5	1	6	2	1	0	2	3	0	0	3	5	3	3	1	2	3
O75309;H3BSG2;H3BSV3;I3L418;A0A0B4J288;J3QLA1	O75309;H3BSG2	21;17;9;6;5;4	21;17;9;6;5;4	21;17;9;6;5;4	Cadherin-16	CDH16	6	21	21	21	14	16	16	2	6	5	14	9	11	1	1	2	8	16	9	1	0	3	10	1	12	0	11	0	18	15	0	2	8	9	5	2	15	14	16	16	2	6	5
Q12864;E7EN24;E5RJT3;H0YBL0	Q12864	13;6;2;1	13;6;2;1	13;6;2;1	Cadherin-17	CDH17	4	13	13	13	1	2	0	0	0	4	1	0	0	0	0	7	0	1	0	0	0	1	0	0	0	0	11	0	1	1	0	2	0	0	0	5	1	1	2	0	0	0	4
P19022;C9J8J8;C9J126;A0A0G2JRA4;A0A087WX99;P55283	P19022	22;3;2;2;2;2	22;3;2;2;2;2	22;3;2;2;2;2	Cadherin-2	CDH2	6	22	22	22	15	8	4	6	14	10	11	5	10	5	7	11	9	15	10	7	4	7	9	2	11	7	11	8	7	13	8	6	6	7	5	5	6	15	8	4	6	14	10
P22223	P22223	5	3	3	Cadherin-3	CDH3	1	5	3	3	1	3	4	1	1	3	1	1	2	1	3	3	1	2	1	1	1	0	1	1	3	0	0	2	1	1	1	1	0	2	0	2	2	1	2	2	1	1	2
P33151;I3L1J2;H3BPG1;B4DTR2	P33151;I3L1J2	5;4;1;1	5;4;1;1	5;4;1;1	Cadherin-5	CDH5	4	5	5	5	4	4	2	1	1	1	1	1	2	0	0	1	1	3	0	1	1	1	2	0	2	1	0	1	4	3	0	1	2	1	1	1	1	4	4	2	1	1	1
P55285;D6RF86	P55285;D6RF86	21;15	21;15	19;13	Cadherin-6	CDH6	2	21	21	19	9	8	2	9	11	16	5	8	10	11	14	14	11	6	7	17	8	8	12	1	15	19	8	15	2	6	19	11	13	11	14	8	7	8	7	2	8	9	15
Q9ULB4	Q9ULB4	5	3	3	Cadherin-9	CDH9	1	5	3	3	1	1	0	2	2	1	1	1	0	3	1	1	0	1	1	0	0	1	1	0	2	1	1	2	1	1	2	1	1	1	2	1	0	0	0	0	1	0	0
Q9BYE9	Q9BYE9	10	10	10	Cadherin-related family member 2	CDHR2	1	10	10	10	3	2	0	0	4	2	1	2	4	0	1	1	3	5	3	1	1	2	3	0	3	1	4	0	0	6	1	1	1	5	4	4	1	3	2	0	0	4	2
A0A0G2JP44;A0A0G2JMW3;Q9HBB8	A0A0G2JP44;A0A0G2JMW3;Q9HBB8	8;8;7	8;8;7	8;8;7	Cadherin-related family member 5	CDHR5	3	8	8	8	4	1	0	0	2	0	2	2	3	0	0	0	1	3	2	0	0	0	3	0	4	0	3	0	2	4	1	0	1	2	2	0	2	4	1	0	0	2	0
K7ENR4;K7ESA8;H3BTN7;K7ELR4;Q9H305	K7ENR4;K7ESA8;H3BTN7;K7ELR4;Q9H305	1;1;1;1;1	1;1;1;1;1	1;1;1;1;1	Cell death-inducing p53-target protein 1	CDIP1	5	1	1	1	1	1	0	0	0	0	1	1	1	0	1	1	1	1	1	1	1	1	1	1	1	1	1	1	0	1	1	1	1	1	1	1	1	1	1	0	0	0	0
Q15131;Q9UHL7;D6RA59;D6RHH3;D6REZ2;F8W872	Q15131;Q9UHL7;D6RA59;D6RHH3;D6REZ2;F8W872	2;1;1;1;1;1	2;1;1;1;1;1	2;1;1;1;1;1	Cyclin-dependent kinase 10	CDK10	6	2	2	2	0	0	0	0	0	1	0	1	0	0	1	1	1	1	0	2	0	1	1	1	1	0	0	0	0	1	0	0	0	1	0	0	0	0	0	0	0	0	1
Q5QPR3;Q9UQ88;Q5QPR4	Q5QPR3;Q9UQ88;Q5QPR4	10;10;9	10;10;9	1;1;1	Cyclin-dependent kinase 11A	CDK11A	3	10	10	1	0	4	2	4	3	4	4	2	2	0	2	4	2	3	2	6	1	0	2	2	4	5	2	4	3	2	4	4	2	1	1	3	3	0	0	0	1	0	0
Q9NYV4;J3QSD7	Q9NYV4;J3QSD7	13;10	13;10	12;9	Cyclin-dependent kinase 12	CDK12	2	13	13	12	2	2	1	1	2	5	2	0	2	3	2	4	0	1	0	4	2	0	0	1	1	4	2	4	2	1	5	3	3	2	1	4	2	1	1	0	0	2	5
Q14004;Q9BVE2;A0A087X209	Q14004	10;2;2	9;1;1	9;1;1	Cyclin-dependent kinase 13	CDK13	3	10	9	9	1	1	3	2	2	0	1	0	1	0	1	3	0	3	0	3	0	0	2	2	1	2	4	4	1	1	4	2	1	1	0	1	1	0	0	2	1	2	0
O94921;E7EUK8	O94921;E7EUK8	4;3	3;2	3;2	Cyclin-dependent kinase 14	CDK14	2	4	3	3	1	2	2	1	0	1	1	1	1	0	1	1	0	2	0	3	1	0	1	2	1	2	2	2	2	2	2	2	1	3	0	1	0	0	1	1	0	0	1
Q07002;D6RA44;A0A0A0MSJ6;D6R9B0	Q07002;D6RA44;A0A0A0MSJ6	4;2;2;1	3;2;2;1	2;1;1;1	Cyclin-dependent kinase 18	CDK18	4	4	3	2	2	1	1	2	0	0	1	0	1	0	0	1	0	1	0	0	0	0	0	1	1	1	3	1	1	2	1	1	1	1	0	1	0	1	0	0	1	0	0
P11802;F8VYH9;F8VTV8;F8VWX7;F8VZ13;F8VYY1;Q96BE9;F8W1L8	P11802;F8VYH9;F8VTV8;F8VWX7	3;2;2;2;1;1;1;1	2;1;1;1;1;1;1;1	2;1;1;1;1;1;1;1	Cyclin-dependent kinase 4	CDK4	8	3	2	2	1	1	2	1	0	0	1	0	1	0	0	2	0	1	0	0	0	0	0	1	0	1	1	1	1	1	1	2	1	1	0	1	0	0	0	1	0	0	0
Q00535	Q00535	9	8	8	Cyclin-dependent-like kinase 5	CDK5	1	9	8	8	5	4	3	5	6	2	5	2	3	6	3	3	2	5	0	4	3	0	3	3	2	3	5	4	4	3	6	4	3	3	3	4	1	4	3	2	4	6	2
F8WCI3;A0A0A0MRG9;Q96SN8;F8WF55;F8WBJ0	F8WCI3;A0A0A0MRG9;Q96SN8;F8WF55;F8WBJ0	6;6;6;5;4	6;6;6;5;4	5;5;5;4;3	CDK5 regulatory subunit-associated protein 2	CDK5RAP2	5	6	6	5	0	1	2	0	0	2	0	2	1	0	1	3	0	0	2	0	1	1	1	2	2	0	1	1	0	0	3	3	1	1	0	2	2	0	1	2	0	0	2
Q96JB5;J3QRM1;J3QQY1;J3QL86;J3QS62;J3KRI2;J3KRK4;J3KS63	Q96JB5;J3QRM1;J3QQY1	10;5;5;4;3;1;1;1	10;5;5;4;3;1;1;1	10;5;5;4;3;1;1;1	CDK5 regulatory subunit-associated protein 3	CDK5RAP3	8	10	10	10	4	6	4	3	4	3	3	1	1	3	3	2	3	5	1	4	1	4	2	1	2	3	6	2	4	5	3	3	4	3	3	2	3	4	6	4	3	4	3
Q00534	Q00534	9	8	8	Cyclin-dependent kinase 6	CDK6	1	9	8	8	3	4	4	2	0	4	2	0	4	0	1	6	2	2	0	3	3	1	1	1	0	3	5	4	1	3	6	2	3	2	0	1	0	2	3	3	1	0	4
D6RAD4;P50613;D6RFL0;D6RGG9;D6RI01;D6R9Z2;D6RF14;D6RIG9;D6R9G1	D6RAD4;P50613;D6RFL0;D6RGG9;D6RI01;D6R9Z2;D6RF14;D6RIG9;D6R9G1	2;2;1;1;1;1;1;1;1	2;2;1;1;1;1;1;1;1	2;2;1;1;1;1;1;1;1	Cyclin-dependent kinase 7	CDK7	9	2	2	2	1	0	0	1	0	1	1	1	0	0	1	0	0	1	0	2	0	0	1	0	1	0	1	0	0	1	1	1	0	1	1	0	0	1	0	0	1	0	1
P50750;X6RE90	P50750	6;2	5;2	5;2	Cyclin-dependent kinase 9	CDK9	2	6	5	5	2	2	2	1	1	3	2	1	2	1	3	4	2	2	1	3	2	0	2	1	2	5	3	4	2	2	6	4	3	3	2	4	2	1	1	1	0	1	3
Q5VV42	Q5VV42	6	6	6	Threonylcarbamoyladenosine tRNA methylthiotransferase	CDKAL1	1	6	6	6	0	1	0	3	2	1	0	0	0	1	1	1	0	1	0	2	0	0	0	0	0	0	2	0	1	0	2	0	0	0	1	1	0	0	1	0	3	2	1
O76039;A0A096LNR9;A0A1B0GUM4;A0A1B0GTX4	O76039;A0A096LNR9;A0A1B0GUM4	5;3;3;2	4;2;2;1	4;2;2;1	Cyclin-dependent kinase-like 5	CDKL5	4	5	4	4	2	1	2	2	0	1	2	1	2	1	1	2	0	1	2	4	1	2	1	1	1	1	1	2	1	2	1	1	2	1	1	2	1	1	0	2	1	0	1
P46527;E7ES52;H7C2T1	P46527;E7ES52;H7C2T1	9;6;5	9;6;5	9;6;5	Cyclin-dependent kinase inhibitor 1B	CDKN1B	3	9	9	9	5	6	1	2	6	1	4	2	3	5	2	2	2	3	2	2	1	0	2	1	3	3	2	2	3	2	3	1	1	4	0	2	1	5	6	1	2	6	1
A0A0G2JH30;A0A0G2JPX0;P49918;A6NK88	A0A0G2JH30;A0A0G2JPX0;P49918	4;4;4;1	4;4;4;1	4;4;4;1	Cyclin-dependent kinase inhibitor 1C	CDKN1C	4	4	4	4	1	3	1	1	0	0	0	0	1	1	0	0	0	1	1	0	0	0	1	0	2	1	0	0	3	1	0	0	0	2	0	0	1	1	3	1	1	0	0
P42771;G3XAG3;J3QRG6	P42771;G3XAG3;J3QRG6	3;2;2	3;2;2	3;2;2	Cyclin-dependent kinase inhibitor 2A	CDKN2A	3	3	3	3	0	0	0	1	0	2	1	0	0	1	1	2	0	0	0	0	1	0	0	0	0	1	0	0	0	0	0	0	0	1	0	0	1	0	0	0	1	0	2
Q9NXV6;J3KNE1;D6RGD2	Q9NXV6	22;6;6	22;6;6	22;6;6	CDKN2A-interacting protein	CDKN2AIP	3	22	22	22	4	9	9	4	6	9	8	9	6	6	11	7	5	7	6	14	8	5	9	2	8	13	10	11	7	8	11	8	6	7	8	11	9	4	9	9	4	6	9
Q96HQ2	Q96HQ2	6	6	6	CDKN2AIP N-terminal-like protein	CDKN2AIPNL	1	6	6	6	1	1	1	0	2	6	0	0	1	0	3	2	1	1	0	2	0	0	0	0	2	2	2	3	2	2	2	3	1	2	1	0	2	1	1	1	0	2	6
P42773	P42773	2	2	2	Cyclin-dependent kinase 4 inhibitor C	CDKN2C	1	2	2	2	0	1	1	0	1	1	1	1	1	0	0	2	1	1	1	0	1	1	1	1	1	1	1	1	1	1	1	1	1	1	0	1	1	0	1	1	0	1	1
Q01850;H3BU23;H3BN65;H3BTR1	Q01850;H3BU23	4;3;1;1	4;3;1;1	4;3;1;1	Cerebellar degeneration-related protein 2	CDR2	4	4	4	4	1	0	1	0	1	1	0	1	1	0	2	4	2	0	1	2	1	1	1	1	1	1	0	1	0	0	2	1	0	1	2	0	1	1	0	1	0	1	1
Q92903	Q92903	2	2	2	Phosphatidate cytidylyltransferase 1	CDS1	1	2	2	2	1	0	0	1	0	0	0	0	1	0	0	0	0	0	0	1	0	0	0	0	0	1	0	0	1	0	1	0	0	0	0	0	0	1	0	0	1	0	0
O95674	O95674	7	7	7	Phosphatidate cytidylyltransferase 2	CDS2	1	7	7	7	2	2	2	2	0	4	2	1	1	1	2	2	1	2	2	4	1	1	1	1	1	3	3	4	2	1	3	5	1	2	0	1	0	2	2	2	2	0	4
Q9H211	Q9H211	1	1	1	DNA replication factor Cdt1	CDT1	1	1	1	1	0	0	0	0	0	0	0	0	0	0	0	0	0	0	0	0	0	0	0	0	0	0	1	0	0	0	0	0	0	0	0	0	0	0	0	0	0	0	0
Q9UKY7;H0Y8K3;D6R9V8;D6RFH2;D6RDN0;D6RAV0;D6R973	Q9UKY7;H0Y8K3	14;9;6;5;4;3;2	14;9;6;5;4;3;2	14;9;6;5;4;3;2	Protein CDV3 homolog	CDV3	7	14	14	14	8	8	10	4	8	11	7	9	9	8	11	12	9	5	9	11	10	9	10	10	10	10	6	10	4	5	10	11	9	10	10	11	11	8	8	10	4	8	11
Q9Y232;C9JQG7	Q9Y232	3;1	3;1	3;1	Chromodomain Y-like protein	CDYL	2	3	3	3	0	1	0	1	0	1	0	0	0	0	0	0	0	0	0	1	0	0	0	0	0	1	0	0	0	1	1	0	0	0	0	0	0	0	1	0	1	0	1
A0A0B4J291;Q8N8U2	A0A0B4J291;Q8N8U2	1;1	1;1	1;1	Chromodomain Y-like protein 2	CDYL2	2	1	1	1	0	0	0	0	0	1	0	0	0	0	1	1	0	1	0	1	0	0	0	0	1	0	0	1	0	0	1	1	0	0	1	0	0	0	0	0	0	0	1
P13688;M0R2K4;M0R109;A0A087WYX0;A0A024R0K5;P06731	P13688	5;1;1;1;1;1	5;1;1;1;1;1	4;1;1;0;0;0	Carcinoembryonic antigen-related cell adhesion molecule 1	CEACAM1	6	5	5	4	2	2	1	3	2	1	3	0	1	3	0	0	1	2	1	0	0	1	1	0	1	0	0	0	3	2	0	0	1	1	0	0	0	2	2	1	2	2	1
P40199	P40199	1	1	1	Carcinoembryonic antigen-related cell adhesion molecule 6	CEACAM6	1	1	1	1	0	0	0	1	1	0	0	0	0	0	0	0	0	1	0	0	0	0	0	0	0	0	0	0	0	0	0	0	0	0	0	0	0	0	0	0	1	1	0
A0A0A0MTT6;Q14002	A0A0A0MTT6;Q14002	1;1	1;1	1;1	Carcinoembryonic antigen-related cell adhesion molecule 7	CEACAM7	2	1	1	1	0	0	0	0	0	0	0	0	0	0	0	0	0	0	0	0	0	0	0	0	0	0	0	0	0	0	0	1	0	0	0	0	0	0	0	0	0	0	0
P31997	P31997	3	2	2	Carcinoembryonic antigen-related cell adhesion molecule 8	CEACAM8	1	3	2	2	0	0	0	3	2	0	0	0	0	2	1	0	0	0	0	2	0	1	1	0	1	1	0	0	1	2	0	0	0	0	0	1	0	0	0	0	2	2	0
P17676	P17676	4	4	4	CCAAT/enhancer-binding protein beta	CEBPB	1	4	4	4	0	0	0	1	2	3	1	0	0	0	1	1	0	0	0	1	1	1	1	0	0	2	1	3	1	0	1	3	2	2	2	3	1	0	0	0	1	2	3
P49716	P49716	2	2	2	CCAAT/enhancer-binding protein delta	CEBPD	1	2	2	2	0	0	1	0	1	2	0	0	1	0	1	1	2	0	2	1	0	0	1	1	1	1	0	2	0	0	0	1	1	1	1	0	1	0	0	1	0	1	2
Q03701;C9J9W7	Q03701	11;1	11;1	11;1	CCAAT/enhancer-binding protein zeta	CEBPZ	2	11	11	11	2	1	1	4	2	3	1	1	1	0	0	1	1	1	1	2	1	1	0	0	0	1	4	3	1	0	2	0	0	2	1	1	0	2	1	1	4	2	3
A0A087X0I3;B4E3Q4;Q9NZK5	A0A087X0I3;B4E3Q4;Q9NZK5	1;1;1	1;1;1	1;1;1	Adenosine deaminase CECR1	CECR1	3	1	1	1	1	1	1	1	1	1	1	1	0	1	1	1	1	1	0	1	1	1	1	0	0	1	1	1	1	0	1	1	1	1	1	1	0	1	1	1	1	1	1
Q9BXW7;A8MYZ9	Q9BXW7	7;2	7;2	7;2	Cat eye syndrome critical region protein 5	CECR5	2	7	7	7	6	4	2	2	4	1	4	3	1	4	2	2	2	3	2	2	1	2	2	0	3	1	3	1	3	4	1	2	2	3	2	4	4	6	4	2	2	4	1
Q92879;G5EA30;E9PQK4;E9PSH0;F5H4Y5;E9PKU1;F5H0D8;E9PKA1	Q92879;G5EA30;E9PQK4;E9PSH0	13;12;7;7;6;6;5;4	13;12;7;7;6;6;5;4	9;9;4;4;3;4;3;3	CUGBP Elav-like family member 1	CELF1	8	13	13	9	6	6	5	4	4	8	2	6	6	4	6	7	5	4	3	9	4	2	6	2	6	8	3	6	4	4	8	6	6	6	5	5	5	6	5	4	4	3	7
V9GYD9;Q5VZZ6;A0A0J9YX66;A0A1B0GU44;E9PC62;A0A1B0GUN8;A0A0J9YXJ0;O95319;V9GY47;A0A0J9YXK1	V9GYD9;Q5VZZ6;A0A0J9YX66;A0A1B0GU44;E9PC62;A0A1B0GUN8;A0A0J9YXJ0;O95319	11;11;11;11;11;11;11;11;4;4	8;8;8;8;8;8;8;8;4;4	8;8;8;8;8;8;8;8;4;4	CUGBP Elav-like family member 2	CELF2	10	11	8	8	3	4	5	3	5	5	3	5	2	3	5	6	1	4	1	10	7	3	3	2	1	8	6	3	0	0	8	9	4	2	2	7	3	3	3	4	3	4	4
Q9NYQ6	Q9NYQ6	7	7	7	Cadherin EGF LAG seven-pass G-type receptor 1	CELSR1	1	7	7	7	0	1	1	0	1	0	0	3	4	0	3	0	2	1	4	4	1	0	1	0	4	1	1	1	1	1	4	0	1	5	3	2	2	0	1	1	0	1	0
Q9HCU4	Q9HCU4	6	6	6	Cadherin EGF LAG seven-pass G-type receptor 2	CELSR2	1	6	6	6	0	0	1	2	2	2	1	2	0	0	2	0	0	0	1	0	0	1	0	0	1	1	1	2	1	1	3	0	0	0	0	0	1	0	0	1	2	2	2
P07199	P07199	4	4	4	Major centromere autoantigen B	CENPB	1	4	4	4	3	1	0	2	0	0	1	1	0	0	2	2	1	1	0	2	0	0	1	0	1	1	2	2	0	0	1	0	1	0	0	1	0	3	1	0	2	0	0
Q03188;H0Y8J2;H0Y9W1	Q03188;H0Y8J2	7;6;1	7;6;1	7;6;1	Centromere protein C	CENPC	3	7	7	7	2	0	0	1	2	2	2	1	0	1	2	3	1	1	0	3	4	0	0	0	1	1	3	3	0	1	1	3	0	0	0	2	0	2	0	0	1	2	2
P49454;A0A087WTY4	P49454	9;1	9;1	9;1	Centromere protein F	CENPF	2	9	9	9	3	2	2	2	2	3	3	2	0	1	2	2	3	2	2	2	3	0	1	0	2	2	3	0	2	2	3	2	3	2	0	1	3	3	2	2	2	2	3
Q7Z7K6	Q7Z7K6	9	9	5	Centromere protein V	CENPV	1	9	9	5	5	4	3	4	2	0	5	3	4	2	1	0	3	5	3	3	1	2	4	4	4	8	5	1	5	4	5	2	4	4	3	6	7	2	1	2	3	0	0
F5GYE8;Q8N8E3;J3QQV3;J3QL98;J3KSC3;J3QSA5	F5GYE8;Q8N8E3;J3QQV3	11;11;7;1;1;1	11;11;7;1;1;1	11;11;7;1;1;1	Centrosomal protein of 112 kDa	CEP112	6	11	11	11	1	1	1	0	1	0	0	0	0	1	2	2	0	1	1	1	0	0	1	1	1	3	1	1	1	1	2	1	0	0	1	2	1	1	1	1	0	1	0
I3L2J8;Q9UPN4;I3L2X7	I3L2J8;Q9UPN4	6;6;1	6;6;1	6;6;1	Centrosomal protein of 131 kDa	CEP131	3	6	6	6	0	0	0	0	0	5	0	0	0	0	2	0	0	0	0	0	0	0	0	0	0	0	0	1	0	0	1	2	0	0	0	0	0	0	0	0	0	0	5
Q66GS9	Q66GS9	9	9	9	Centrosomal protein of 135 kDa	CEP135	1	9	9	9	1	1	2	0	0	2	0	0	1	0	2	2	3	1	1	2	0	0	3	0	2	3	1	3	0	1	2	2	1	3	0	2	0	1	1	2	0	0	2
H0YB92	H0YB92	1	1	1		CEP170	1	1	1	1	0	0	0	0	0	1	0	0	0	0	0	0	0	0	0	0	0	0	0	0	0	0	0	0	0	0	0	0	0	0	0	0	0	0	0	0	0	0	1
H0Y2V6;Q5SW79;E7EMW0;E7EWM2;Q96L14;H0Y4T4;E5RG47;E5RGW7	H0Y2V6;Q5SW79	26;25;5;4;4;3;2;1	26;25;5;4;4;3;2;1	26;25;5;4;4;3;2;1	Centrosomal protein of 170 kDa	CEP170	8	26	26	26	3	4	7	12	8	18	5	5	2	5	10	8	1	2	2	9	9	1	2	0	1	10	11	7	1	1	11	13	2	2	2	10	1	3	4	7	12	8	18
J3KQR7;Q9Y4F5	J3KQR7;Q9Y4F5	15;15	15;15	15;15	Centrosomal protein of 170 kDa protein B	CEP170B	2	15	15	15	3	2	4	2	1	2	2	1	0	0	6	2	1	1	2	6	2	0	4	0	3	6	6	4	3	2	5	5	1	5	4	2	2	3	2	4	2	1	2
Q9BV73;H7C0P0;H0Y5R2;E7ETF9;H7C0D6	Q9BV73	14;4;3;2;1	14;4;3;2;1	14;4;3;2;1	Centrosome-associated protein CEP250	CEP250	5	14	14	14	1	2	2	3	0	3	3	2	1	1	3	3	1	2	1	2	0	2	1	0	3	4	1	4	1	1	3	0	0	1	2	3	1	1	2	2	3	0	3
J3KNF5;O15078;A0A0A0MS86;F8VS29;S4R322	J3KNF5;O15078;A0A0A0MS86	11;11;6;5;5	11;11;6;5;5	11;11;6;5;5	Centrosomal protein of 290 kDa	CEP290	5	11	11	11	2	1	4	1	2	1	2	2	2	2	3	0	0	2	2	2	2	1	2	2	4	2	2	3	1	3	3	1	1	2	2	1	2	2	1	4	1	2	1
Q5VT06;H0Y6Q4;H0Y7F7	Q5VT06	4;1;1	4;1;1	4;1;1	Centrosome-associated protein 350	CEP350	3	4	4	4	1	1	1	1	0	1	0	1	1	0	0	1	2	1	0	2	1	0	1	1	1	1	0	1	1	0	1	1	1	1	1	0	1	1	1	1	1	0	1
Q9BYV8;C9JXA0;C9J9X8;C9JCX6;C9J6R3;F8WF85;F8WAV3	Q9BYV8;C9JXA0	10;5;4;4;3;2;1	10;5;4;4;3;2;1	10;5;4;4;3;2;1	Centrosomal protein of 41 kDa	CEP41	7	10	10	10	1	0	4	2	1	4	0	1	0	2	3	3	1	1	1	1	0	0	2	0	1	1	2	0	0	0	3	2	2	0	1	1	1	1	0	4	2	1	4
Q9C0F1;D6RGX6;D6RBX1;D6RC25	Q9C0F1	5;2;1;1	5;2;1;1	5;2;1;1	Centrosomal protein of 44 kDa	CEP44	4	5	5	5	2	3	2	0	2	1	3	2	1	1	2	1	1	0	1	1	0	1	2	0	2	0	3	2	1	1	1	1	1	2	1	1	0	2	3	2	0	2	1
F5GYW0;Q86XR8;F5H0C6;F5H1B0;H0YFT8	F5GYW0;Q86XR8;F5H0C6;F5H1B0;H0YFT8	4;4;2;2;2	4;4;2;2;2	4;4;2;2;2	Centrosomal protein of 57 kDa	CEP57	5	4	4	4	0	1	1	0	0	1	0	1	0	0	0	0	1	0	0	2	3	0	1	1	0	1	1	0	0	0	2	1	1	2	0	0	1	0	1	1	0	0	1
A8MST6;Q5JTW2	A8MST6;Q5JTW2	2;2	2;2	2;2	Centrosomal protein of 78 kDa	CEP78	2	2	2	2	0	0	0	0	0	1	0	1	1	0	0	1	0	0	0	0	0	0	0	0	1	1	0	0	0	0	1	0	0	2	0	0	0	0	0	0	0	0	1
H7BZW2;Q6P2H3	H7BZW2;Q6P2H3	1;1	1;1	1;1	Centrosomal protein of 85 kDa	CEP85	2	1	1	1	0	0	0	0	0	1	0	0	0	0	0	0	0	0	0	0	0	0	1	0	0	0	0	1	0	0	0	1	0	0	0	0	1	0	0	0	0	0	1
A2A3P3;E0CX11;Q5SZL2	A2A3P3;E0CX11;Q5SZL2	1;1;1	1;1;1	1;1;1	Uncharacterized protein C7orf73;Centrosomal protein of 85 kDa-like	CEP85L;C7orf73	3	1	1	1	0	0	0	0	0	0	0	0	0	0	0	0	0	0	0	1	0	0	1	0	0	1	0	0	0	0	1	0	1	0	0	1	0	0	0	0	0	0	0
E9PG22;Q8IW35	E9PG22;Q8IW35	1;1	1;1	1;1	Centrosomal protein of 97 kDa	CEP97	2	1	1	1	0	0	0	0	0	0	0	0	0	0	1	0	0	0	0	0	0	0	0	0	0	1	0	1	0	0	1	1	0	0	0	0	0	0	0	0	0	0	0
A0A0C4DGS9;Q9Y6K0	A0A0C4DGS9;Q9Y6K0	1;1	1;1	1;1	Choline/ethanolaminephosphotransferase 1	CEPT1	2	1	1	1	0	1	0	1	1	0	1	0	0	1	1	0	1	1	1	1	0	0	0	0	0	1	1	0	1	1	1	0	0	0	0	0	1	0	1	0	1	1	0
P27544	P27544	1	1	1	Ceramide synthase 1	CERS1	1	1	1	1	0	0	0	0	0	0	0	0	0	0	0	0	0	0	0	0	0	0	0	0	0	0	1	0	0	0	0	0	0	0	0	0	0	0	0	0	0	0	0
Q96G23;Q5SZE2;Q5SZE3;H0YKH6;Q5SZE4;Q5SZE1;H0YNU7;H0YLQ6	Q96G23;Q5SZE2;Q5SZE3;H0YKH6;Q5SZE4;Q5SZE1;H0YNU7	4;3;3;3;3;3;2;1	4;3;3;3;3;3;2;1	4;3;3;3;3;3;2;1	Ceramide synthase 2	CERS2	8	4	4	4	1	3	1	1	3	2	1	0	0	1	1	1	1	1	1	1	0	1	1	0	1	3	2	1	2	2	2	1	1	2	1	0	1	1	3	1	1	3	2
P23141;H3BQV8;A0A140TA63;H3BSU0;H3BQR4;Q9UKY3	P23141	18;8;8;4;1;1	18;8;8;4;1;1	18;8;8;4;1;1	Liver carboxylesterase 1	CES1	6	18	18	18	3	6	6	5	2	1	11	5	4	1	3	2	3	5	1	12	9	0	7	15	4	10	5	2	7	2	14	1	14	1	7	5	5	3	6	6	5	2	1
A0A024R6X1;O00748;J3QSC0	A0A024R6X1;O00748	18;18;8	18;18;8	18;18;8	Carboxylic ester hydrolase;Cocaine esterase	CES2	3	18	18	18	11	8	3	1	14	1	8	9	11	4	2	4	11	9	9	4	1	7	10	1	12	1	11	3	3	10	3	1	11	10	14	7	12	11	8	3	1	14	1
Q6UWW8;H3BUA3;A0A0C4DFY7	Q6UWW8;H3BUA3;A0A0C4DFY7	3;2;2	3;2;2	3;2;2	Carboxylesterase 3;Carboxylic ester hydrolase	CES3	3	3	3	3	1	0	0	0	0	1	0	0	1	0	0	0	2	0	0	0	1	0	0	0	1	0	0	0	1	1	0	0	0	1	0	1	0	1	0	0	0	0	1
P41208;Q12798	P41208	10;3	10;3	10;3	Centrin-2	CETN2	2	10	10	10	1	2	2	1	1	2	1	4	3	1	5	4	1	1	4	7	4	2	3	1	2	8	2	3	2	1	8	6	2	3	4	4	6	1	2	2	1	1	2
E5RK82;E5RJF8;O15182;E5RH67;E5RFM2;H0YBL5	E5RK82;E5RJF8;O15182;E5RH67;E5RFM2	4;4;4;2;2;1	4;4;4;2;2;1	4;4;4;2;2;1	Centrin-3	CETN3	6	4	4	4	1	0	1	0	0	1	1	1	0	0	1	0	0	1	0	2	0	0	0	0	0	0	2	1	2	0	0	0	0	0	0	0	0	1	0	1	0	0	1
Q9Y6A4	Q9Y6A4	2	2	2	Cilia- and flagella-associated protein 20	CFAP20	1	2	2	2	1	0	0	1	0	1	0	1	0	0	0	1	1	0	0	1	1	0	0	0	0	0	0	0	0	0	1	0	0	0	0	0	0	1	0	0	1	0	1
B5MCA1;Q96G28;B5MC35;B5MD16	B5MCA1;Q96G28;B5MC35;B5MD16	7;6;5;5	7;6;5;5	7;6;5;5	Cilia- and flagella-associated protein 36	CFAP36	4	7	7	7	1	3	2	1	2	1	1	1	1	1	2	2	1	1	0	2	2	0	2	1	1	3	2	5	1	1	2	0	1	1	2	1	2	1	3	2	1	2	1
D6RDU8;Q9P2B7	D6RDU8;Q9P2B7	1;1	1;1	1;1	Cilia- and flagella-associated protein 97	CFAP97	2	1	1	1	0	0	0	0	0	1	0	0	0	0	0	1	0	0	0	0	0	0	0	0	0	0	0	0	0	0	0	0	0	0	0	0	0	0	0	0	0	0	1
B4E1Z4;P00751;A0A0G2JH38;H7C5H1;E9PDZ0;C9JRT3;H7C526;A0A0G2JK28;A0A0G2JHM4;A0A0G2JJ82;F2Z3N2;F8WCJ9;A0A0G2JJM0;A0A0G2JI59;C9JYQ5;A2ABG0;H0Y868	B4E1Z4;P00751	53;44;25;24;7;4;3;3;2;2;2;1;1;1;1;1;1	53;44;25;24;7;4;3;3;2;2;2;1;1;1;1;1;1	4;4;4;0;0;4;0;0;0;0;0;0;0;0;0;0;0	Complement factor B;Complement factor B Ba fragment;Complement factor B Bb fragment	CFB	17	53	53	4	24	24	30	17	24	23	26	20	18	13	10	20	22	24	29	18	26	18	16	29	25	21	18	24	23	22	13	36	22	34	14	16	39	1	1	3	1	1	2
K7ERG9;P00746	K7ERG9;P00746	12;12	12;12	12;12	Complement factor D	CFD	2	12	12	12	5	3	2	4	4	2	7	8	3	4	2	2	4	6	4	3	2	1	6	4	4	3	3	1	6	7	3	2	7	5	4	2	5	5	3	2	4	4	2
Q9UEE9	Q9UEE9	8	8	8	Craniofacial development protein 1	CFDP1	1	8	8	8	1	3	2	1	3	3	2	1	4	3	3	5	2	1	2	5	2	1	3	1	3	3	2	1	1	1	3	3	2	2	3	1	1	1	3	2	1	3	3
P08603;A0A0D9SG88;Q5TFM2;A0A087WYK9;Q6NSD3	P08603	88;34;25;3;3	88;34;25;3;3	77;33;24;0;0	Complement factor H	CFH	5	88	88	77	49	46	62	46	42	48	43	52	45	44	33	45	45	48	70	31	59	37	42	55	56	63	41	46	47	46	34	71	52	63	45	39	69	43	42	54	40	37	43
Q03591;B1AKG0	Q03591;B1AKG0	17;15	8;6	3;1	Complement factor H-related protein 1	CFHR1	2	17	8	3	8	6	13	3	7	6	6	8	8	6	4	6	11	3	11	2	7	7	9	7	12	8	5	8	7	9	4	11	12	11	6	7	13	0	0	2	0	1	0
P36980;V9GYE7	P36980;V9GYE7	12;11	6;6	6;6	Complement factor H-related protein 2	CFHR2	2	12	6	6	7	6	11	3	6	5	5	6	7	4	2	4	6	3	9	1	6	6	6	6	8	3	4	6	5	7	3	8	8	9	5	4	9	3	3	5	3	3	4
Q02985;V9GYX2	Q02985;V9GYX2	7;4	4;4	0;0	Complement factor H-related protein 3	CFHR3;CFHR4	2	7	4	0	4	4	7	5	6	4	4	6	5	1	1	3	4	3	6	2	3	2	4	3	7	2	2	5	3	5	3	7	6	7	3	1	6	0	0	0	0	0	0
A0A0C4DH21;Q92496	A0A0C4DH21;Q92496	5;5	1;1	1;1	Complement factor H-related protein 4	CFHR4	2	5	1	1	1	3	5	2	3	3	4	4	3	0	0	1	2	2	4	1	1	3	2	2	5	0	1	5	3	2	1	5	5	5	2	0	4	0	1	1	0	0	0
Q9BXR6	Q9BXR6	21	21	20	Complement factor H-related protein 5	CFHR5	1	21	21	20	12	15	14	2	8	5	10	16	10	3	2	2	17	9	15	1	11	6	15	11	13	3	6	4	11	12	1	8	16	15	1	2	16	11	14	13	2	7	4
G3XAM2;E7ETH0;P05156;A0A087X0I2;D6R9Z8;CON__Q32PI4	G3XAM2;E7ETH0;P05156;A0A087X0I2	22;22;22;17;9;1	22;22;22;17;9;1	22;22;22;17;9;1	Complement factor I;Complement factor I heavy chain;Complement factor I light chain	CFI	6	22	22	22	9	9	10	7	9	12	8	11	9	8	6	12	12	8	13	11	9	9	7	10	11	9	10	10	10	11	9	12	14	12	8	5	12	9	9	10	7	9	12
P23528;E9PP50;G3V1A4;E9PK25;E9PQB7;E9PLJ3;E9PS23	P23528;E9PP50;G3V1A4;E9PK25;E9PQB7;E9PLJ3	33;31;30;30;22;17;16	33;31;30;30;22;17;16	26;24;23;23;15;15;16	Cofilin-1	CFL1	7	33	33	26	13	16	22	12	19	20	15	18	20	14	19	21	18	15	17	22	23	19	15	22	21	18	16	18	14	14	17	24	16	18	19	22	22	11	14	20	11	15	16
Q9Y281;F8WDN3;G3V2U0	Q9Y281	17;5;2	10;5;2	10;5;2	Cofilin-2	CFL2	3	17	10	10	8	8	10	5	8	10	9	7	11	7	9	9	8	7	7	7	12	9	9	13	11	6	10	8	7	8	6	10	7	8	5	10	10	6	6	8	4	4	6
P27918;E9PAQ1;C9J7V5	P27918;E9PAQ1	5;4;2	5;4;2	5;4;2	Properdin	CFP	3	5	5	5	2	2	3	3	2	2	1	2	2	0	1	2	0	2	2	1	1	1	1	1	2	1	1	1	2	2	1	1	2	3	1	1	2	2	2	3	3	2	2
Q9UFW8;C9JUJ0	Q9UFW8;C9JUJ0	7;4	7;4	7;4	CGG triplet repeat-binding protein 1	CGGBP1	2	7	7	7	1	1	4	2	1	4	4	4	5	2	4	3	4	2	3	6	4	1	4	3	4	4	3	3	2	1	6	5	3	4	1	2	5	1	1	4	2	1	4
Q9P2M7;H0Y4A8	Q9P2M7	35;2	34;2	28;2	Cingulin	CGN	2	35	34	28	10	10	11	4	1	13	6	16	15	2	23	3	10	11	11	11	3	6	16	2	14	8	10	6	12	10	19	6	8	18	13	7	15	8	7	9	3	1	11
A6PVU7;A2A3M4	A6PVU7;A2A3M4	7;6	1;1	1;1		CGN	2	7	1	1	2	4	3	1	0	3	3	5	3	0	5	1	2	2	4	3	0	4	3	0	4	1	4	3	4	4	5	2	2	6	3	2	4	0	1	1	0	0	1
Q0VF96	Q0VF96	81	81	80	Cingulin-like protein 1	CGNL1	1	81	81	80	24	24	31	5	26	1	25	26	40	3	3	25	41	30	35	13	4	8	35	6	40	18	6	10	24	26	11	5	18	38	3	8	39	24	24	31	5	26	1
Q99674	Q99674	3	3	3	Cell growth regulator with EF hand domain protein 1	CGREF1	1	3	3	3	0	1	0	1	2	0	0	0	0	1	0	1	0	1	0	0	0	0	0	0	0	0	0	0	0	0	0	1	0	0	1	1	0	0	1	0	1	2	0
Q13112	Q13112	5	5	5	Chromatin assembly factor 1 subunit B	CHAF1B	1	5	5	5	1	0	0	1	1	0	0	0	0	0	0	0	0	0	0	1	1	1	0	0	0	0	0	0	0	0	0	1	0	1	0	1	0	1	0	0	1	1	0
Q96JM3;S4R3K0	Q96JM3	23;5	23;5	23;5	Chromosome alignment-maintaining phosphoprotein 1	CHAMP1	2	23	23	23	4	4	8	7	4	16	5	4	7	3	5	11	4	5	6	12	4	1	9	3	12	9	9	9	9	5	10	10	6	6	3	6	6	4	4	8	7	4	16
Q96BP2;A6NJX6	Q96BP2;A6NJX6	4;2	4;2	4;2	Coiled-coil-helix-coiled-coil-helix domain-containing protein 1	CHCHD1	2	4	4	4	3	3	0	1	2	4	1	2	4	2	3	4	3	1	4	2	2	2	3	0	4	2	2	2	1	2	3	0	3	3	3	1	2	3	3	0	1	2	4
B5MBW9;Q8WYQ3	B5MBW9;Q8WYQ3	3;3	3;3	3;3	Coiled-coil-helix-coiled-coil-helix domain-containing protein 10, mitochondrial	CHCHD10	2	3	3	3	2	2	2	1	1	1	2	1	2	2	3	3	1	2	2	1	1	1	1	1	2	1	2	3	2	2	2	1	1	2	1	3	2	2	2	2	1	1	1
Q9Y6H1;Q5T1J5	Q9Y6H1;Q5T1J5	7;4	7;4	7;4	Coiled-coil-helix-coiled-coil-helix domain-containing protein 2;Putative coiled-coil-helix-coiled-coil-helix domain-containing protein CHCHD2P9, mitochondrial	CHCHD2;CHCHD2P9	2	7	7	7	4	4	4	3	4	4	4	4	4	4	5	5	2	3	5	4	3	4	2	2	4	3	4	4	3	4	3	6	2	3	2	5	4	4	4	4	3	4	4
C9JRZ6;Q9NX63;F8WAR4;A0A286YEX5	C9JRZ6;Q9NX63;F8WAR4	30;30;25;14	30;30;25;14	30;30;25;14	MICOS complex subunit MIC19	CHCHD3	4	30	30	30	10	8	18	3	10	15	9	19	18	9	14	17	18	6	15	19	16	10	17	10	16	15	8	19	5	5	15	19	16	22	15	21	24	10	8	18	3	10	15
Q8N4Q1	Q8N4Q1	7	7	7	Mitochondrial intermembrane space import and assembly protein 40	CHCHD4	1	7	7	7	3	4	2	2	4	3	4	3	3	4	1	3	4	4	3	6	0	1	5	0	3	2	4	3	3	4	2	1	3	3	3	3	2	3	4	2	2	4	3
Q9BSY4;F8WC14	Q9BSY4	9;2	9;2	9;2	Coiled-coil-helix-coiled-coil-helix domain-containing protein 5	CHCHD5	2	9	9	9	3	4	2	1	3	4	4	3	4	1	5	5	1	5	6	6	0	1	3	0	7	2	5	5	3	4	5	3	1	3	3	2	2	3	4	2	1	3	4
Q9BRQ6;J3QTA6;J3QTB2;H0Y922	Q9BRQ6;J3QTA6;J3QTB2;H0Y922	12;11;8;6	12;11;8;6	12;11;8;6	MICOS complex subunit MIC25	CHCHD6	4	12	12	12	5	5	2	2	9	4	3	4	5	8	1	8	3	4	3	5	2	1	3	2	5	3	5	4	4	3	2	3	3	2	4	3	4	5	5	2	2	9	4
J3KPV1;Q9BUK0;E5RJ08;E5RHM5;E5RFN2;E5RII1	J3KPV1;Q9BUK0;E5RJ08;E5RHM5;E5RFN2;E5RII1	3;3;2;2;2;2	3;3;2;2;2;2	3;3;2;2;2;2	Coiled-coil-helix-coiled-coil-helix domain-containing protein 7	CHCHD7	6	3	3	3	1	1	2	0	1	2	1	1	1	1	1	1	2	1	2	2	0	1	1	0	1	1	1	1	1	1	1	1	1	1	0	1	1	1	1	2	0	1	2
O14646;H0Y8V4;A0A087WVF4	O14646	14;3;3	14;3;3	12;3;3	Chromodomain-helicase-DNA-binding protein 1	CHD1	3	14	14	12	0	0	2	1	1	9	1	1	2	0	4	10	2	0	0	4	2	0	3	0	3	5	2	8	0	3	5	4	3	0	0	6	1	0	0	2	1	0	8
A0A0A0MRH8;A0A0A0MSH9;Q86WJ1	A0A0A0MRH8;A0A0A0MSH9;Q86WJ1	3;3;3	3;3;3	3;3;3	Chromodomain-helicase-DNA-binding protein 1-like	CHD1L	3	3	3	3	0	0	0	0	1	3	1	0	0	1	0	1	0	1	1	1	0	1	2	0	0	2	0	1	0	0	2	2	1	0	1	1	0	0	0	0	0	1	3
O14647;A0A1B0GTU9;A0A0D9SFA3;A0A1B0GU59;A0A0D9SGK0;B7Z3I4	O14647;A0A1B0GTU9	13;7;1;1;1;1	11;5;1;1;1;1	11;5;1;1;1;1	Chromodomain-helicase-DNA-binding protein 2	CHD2	6	13	11	11	1	2	1	3	4	5	1	1	2	3	4	4	1	4	0	4	1	1	1	0	2	3	6	3	2	3	5	3	1	1	1	2	0	1	2	1	3	3	4
Q12873;I3L229;H7C3H7;H7C0J3	Q12873	9;2;2;2	4;1;1;1	4;1;1;1	Chromodomain-helicase-DNA-binding protein 3	CHD3	4	9	4	4	1	3	0	5	1	2	3	1	1	0	2	1	0	2	1	1	0	0	0	0	1	1	4	1	2	3	3	0	1	1	2	1	0	0	2	0	3	0	2
F5GWX5;A0A0C4DGG9;Q14839;Q8TDI0;K7EMY3;F5H6N4;F2Z2R5	F5GWX5;A0A0C4DGG9;Q14839	47;47;47;9;8;2;2	47;47;47;9;8;2;2	42;42;42;4;4;2;1	Chromodomain-helicase-DNA-binding protein 4	CHD4	7	47	47	42	19	19	6	20	19	19	18	8	7	13	15	14	8	13	4	17	5	4	10	1	8	12	26	10	13	17	25	16	14	6	11	14	9	18	18	6	18	18	19
Q9HCK8;H0YJG4;G3V2T9	Q9HCK8	9;4;1	9;4;1	6;1;1	Chromodomain-helicase-DNA-binding protein 8	CHD8	3	9	9	6	2	2	1	3	0	1	0	0	0	0	1	1	2	2	0	1	1	0	2	0	0	1	2	0	2	2	3	1	1	2	3	0	1	2	2	1	1	0	1
Q3L8U1;H3BTW3;A0A087WU44	Q3L8U1;H3BTW3	6;5;1	4;3;1	4;3;1	Chromodomain-helicase-DNA-binding protein 9	CHD9	3	6	4	4	1	1	0	3	0	0	1	0	0	0	2	1	0	1	0	0	0	0	0	0	1	1	2	0	1	1	0	1	0	0	1	0	0	1	1	0	1	0	0
Q8NE62;C9J7D8;C9JYW4	Q8NE62	40;7;6	40;7;6	40;7;6	Choline dehydrogenase, mitochondrial	CHDH	3	40	40	40	14	13	14	6	14	10	12	21	25	17	12	8	23	16	20	24	6	11	22	5	21	9	6	5	9	15	13	3	19	20	24	18	23	14	13	14	6	14	10
J3KN87;O14757;A0A087WT52;E9PQW7;E9PJI4;E9PKQ3;E7EPP6	J3KN87;O14757;A0A087WT52;E9PQW7;E9PJI4;E9PKQ3;E7EPP6	2;2;1;1;1;1;1	2;2;1;1;1;1;1	2;2;1;1;1;1;1	Serine/threonine-protein kinase Chk1	CHEK1	7	2	2	2	0	0	1	0	0	0	0	0	0	0	0	1	0	0	0	0	0	0	0	0	0	0	0	0	0	0	0	0	0	0	0	0	0	0	0	1	0	0	0
O96017;F8WCV2;B7ZBF8;C9JFD7;H0Y820;B7ZBF7;B7ZBF6	O96017;F8WCV2;B7ZBF8;C9JFD7;H0Y820;B7ZBF7;B7ZBF6	2;1;1;1;1;1;1	2;1;1;1;1;1;1	2;1;1;1;1;1;1	Serine/threonine-protein kinase Chk2	CHEK2	7	2	2	2	0	0	0	1	1	0	0	0	0	1	0	0	0	0	0	0	0	0	0	0	0	0	0	1	0	0	0	0	0	0	0	0	0	0	0	0	1	1	0
J3QK89;Q8IWX8	J3QK89;Q8IWX8	13;13	13;13	13;13	Calcium homeostasis endoplasmic reticulum protein	CHERP	2	13	13	13	5	4	5	5	6	7	3	3	6	0	6	7	2	5	1	8	6	2	4	1	4	6	5	6	4	6	7	7	4	1	3	6	5	5	4	5	5	6	7
Q96EP1;F5H829;F5GWH4;A0A096P6K8	Q96EP1	3;1;1;1	3;1;1;1	3;1;1;1	E3 ubiquitin-protein ligase CHFR	CHFR	4	3	3	3	0	0	1	1	0	1	0	0	0	0	1	2	0	0	1	1	0	1	0	0	1	0	0	0	0	0	0	2	0	0	1	1	0	0	0	1	1	0	1
P10645;G5E968	P10645;G5E968	4;3	4;3	4;3	Chromogranin-A;Vasostatin-1;Vasostatin-2;EA-92;ES-43;Pancreastatin;SS-18;WA-8;WE-14;LF-19;Catestatin;AL-11;GV-19;GR-44;ER-37;GE-25;Serpinin-RRG;Serpinin;p-Glu serpinin precursor	CHGA	2	4	4	4	0	0	0	0	0	0	1	1	0	0	0	0	0	0	0	0	0	0	1	0	0	0	0	0	0	0	0	0	2	1	2	0	0	0	0	0	0	0	0
P05060;A0A0A0MT66	P05060;A0A0A0MT66	4;3	4;3	4;3	Secretogranin-1;PE-11;GAWK peptide;CCB peptide	CHGB	2	4	4	4	0	0	0	0	0	0	1	1	0	0	1	0	1	0	1	1	1	0	1	0	0	1	0	0	0	0	0	1	0	0	0	1	1	0	0	0	0	0	0
P36222;H0Y3U8	P36222	10;3	10;3	10;3	Chitinase-3-like protein 1	CHI3L1	2	10	10	10	1	0	0	9	0	0	2	2	0	1	1	0	0	2	1	1	1	0	1	0	0	1	0	0	0	3	0	1	2	1	0	2	0	1	0	0	9	0	0
Q9BWS9;E9PI70;E9PIP0;E9PRL3;E9PPH0;E9PPA0;E9PKF1;H0YDL6;H0YCC4;H0YC89	Q9BWS9;E9PI70;E9PIP0;E9PRL3;E9PPH0;E9PPA0	10;5;5;5;5;5;3;2;2;2	10;5;5;5;5;5;3;2;2;2	10;5;5;5;5;5;3;2;2;2	Chitinase domain-containing protein 1	CHID1	10	10	10	10	6	7	1	4	7	2	7	3	2	5	1	3	3	5	2	5	3	1	3	1	1	6	7	4	5	6	5	3	2	2	3	3	3	6	7	1	4	7	2
Q13231;D6REY1	Q13231;D6REY1	4;3	4;3	4;3	Chitotriosidase-1	CHIT1	2	4	4	4	1	2	0	2	0	0	1	1	2	0	1	0	0	3	0	3	0	0	2	0	0	3	0	0	0	3	1	0	0	1	0	1	0	1	2	0	2	0	0
Q9Y259	Q9Y259	5	5	5	Choline/ethanolamine kinase	CHKB	1	5	5	5	3	2	2	1	2	1	2	1	1	0	1	1	1	3	1	3	1	2	1	1	1	1	2	1	2	2	1	1	1	1	0	1	2	3	2	2	1	2	1
O00533	O00533	25	1	1	Neural cell adhesion molecule L1-like protein;Processed neural cell adhesion molecule L1-like protein	CHL1	1	25	1	1	8	6	2	2	0	1	7	6	5	3	11	0	11	11	4	19	0	0	12	4	10	9	1	1	7	7	9	3	5	10	8	0	4	1	0	0	0	0	0
A0A087X0M8;H7C0J0;C9J905;C9JH37;C9JW79	A0A087X0M8	25;7;3;1;1	25;7;3;1;1	1;1;0;0;0		CHL1	5	25	25	1	8	6	2	2	0	1	7	5	5	3	10	0	10	11	4	19	0	0	12	4	10	9	1	1	7	6	8	3	5	10	7	0	4	1	0	0	0	0	0
P24386	P24386	6	6	6	Rab proteins geranylgeranyltransferase component A 1	CHM	1	6	6	6	1	0	0	0	1	0	1	1	0	1	0	2	0	1	0	2	1	1	2	0	0	3	1	3	2	1	3	2	2	2	5	1	1	1	0	0	0	1	0
F8VUA2;Q9HD42;F5H875;F8VVT7	F8VUA2;Q9HD42;F5H875;F8VVT7	6;6;4;3	6;6;4;3	6;6;4;3	Charged multivesicular body protein 1a	CHMP1A	4	6	6	6	1	1	1	1	1	2	2	2	2	2	1	2	4	0	1	2	2	1	2	3	1	1	2	2	1	2	2	3	2	1	1	1	2	1	1	1	1	1	2
Q7LBR1	Q7LBR1	3	3	3	Charged multivesicular body protein 1b	CHMP1B	1	3	3	3	0	0	1	0	1	1	1	1	1	1	0	1	1	0	0	2	1	0	1	1	1	0	0	1	0	0	1	1	1	1	0	1	1	0	0	1	0	1	1
O43633;M0R1T5;M0R1L7;M0QXX8	O43633;M0R1T5;M0R1L7	10;7;6;4	10;7;6;4	10;7;6;4	Charged multivesicular body protein 2a	CHMP2A	4	10	10	10	3	3	4	1	2	4	3	4	4	1	4	5	5	3	4	8	3	5	4	6	4	4	2	4	3	4	6	6	5	4	4	3	5	3	3	4	1	2	4
Q9UQN3;C9J0A7;A0A087WW88	Q9UQN3;C9J0A7	6;5;2	6;5;2	6;5;2	Charged multivesicular body protein 2b	CHMP2B	3	6	6	6	0	0	3	0	2	3	2	4	3	1	5	3	1	0	3	3	2	2	2	2	3	2	0	2	0	0	3	2	2	4	3	2	3	0	0	3	0	2	3
Q9Y3E7;A0A140T963	Q9Y3E7	8;2	8;2	8;2	Charged multivesicular body protein 3	CHMP3	2	8	8	8	3	5	5	3	4	6	4	4	4	2	5	7	4	4	1	5	5	0	4	5	4	3	5	4	5	3	5	5	5	4	2	3	5	3	5	5	3	4	6
Q9BY43;H0YIN6	Q9BY43	9;3	3;3	3;3	Charged multivesicular body protein 4a	CHMP4A	2	9	3	3	2	3	1	2	3	1	3	1	2	2	4	2	2	3	2	5	2	1	2	1	1	1	3	0	3	2	3	3	1	3	1	2	2	1	2	0	1	2	1
Q9H444	Q9H444	12	12	12	Charged multivesicular body protein 4b	CHMP4B	1	12	12	12	3	2	5	2	5	4	3	4	4	3	6	5	10	1	4	9	7	3	2	6	4	6	3	5	2	2	5	7	6	6	6	3	8	3	2	5	2	5	4
Q96CF2	Q96CF2	2	2	2	Charged multivesicular body protein 4c	CHMP4C	1	2	2	2	0	0	0	0	0	0	0	2	0	0	0	0	1	0	0	0	1	0	0	1	0	0	0	0	0	0	2	0	0	1	0	0	1	0	0	0	0	0	0
Q9NZZ3	Q9NZZ3	11	11	11	Charged multivesicular body protein 5	CHMP5	1	11	11	11	3	2	8	1	3	8	4	8	7	2	6	9	6	2	6	8	6	5	9	6	6	4	2	8	3	3	8	8	8	6	7	7	7	3	2	8	1	3	8
Q96FZ7	Q96FZ7	4	4	1	Charged multivesicular body protein 6	CHMP6	1	4	4	1	2	2	2	3	3	3	2	3	3	3	3	3	2	2	4	0	3	0	1	1	4	0	1	3	2	2	2	2	3	3	1	2	3	0	0	0	0	0	1
Q8WUX9;E5RFR8;E5RJI3;E5RIU9	Q8WUX9	5;2;2;2	5;2;2;2	5;2;2;2	Charged multivesicular body protein 7	CHMP7	4	5	5	5	1	1	1	3	0	2	1	1	1	0	3	3	2	1	2	2	1	2	2	1	0	2	2	2	2	1	3	3	2	2	2	2	1	1	1	1	3	0	2
Q9UHD1;E9PPQ5;E9PIZ4;E9PSD5;E9PHZ2;E9PL00;E9PIF7	Q9UHD1;E9PPQ5	13;8;5;5;4;3;1	13;8;5;5;4;3;1	13;8;5;5;4;3;1	Cysteine and histidine-rich domain-containing protein 1	CHORDC1	7	13	13	13	5	6	5	6	4	6	4	2	2	4	2	6	5	5	2	5	1	1	5	2	3	6	7	4	3	5	5	6	5	4	5	3	1	5	6	5	6	4	6
Q99653;H0YNG9;H0YKE7;F5GX29;H0YLY7;H0YLX1	Q99653;H0YNG9;H0YKE7;F5GX29;H0YLY7	12;9;8;8;6;2	12;9;8;8;6;2	12;9;8;8;6;2	Calcineurin B homologous protein 1	CHP1	6	12	12	12	7	7	3	4	4	2	7	4	4	2	2	4	6	6	1	4	1	1	6	1	4	3	6	1	5	6	3	3	6	6	2	1	4	7	7	3	4	4	2
E5RGS9;Q9NRG0	E5RGS9;Q9NRG0	4;4	4;4	4;4	Chromatin accessibility complex protein 1	CHRAC1	2	4	4	4	0	0	0	0	0	2	1	0	1	1	1	2	1	0	0	2	3	1	0	1	1	2	0	2	1	1	2	3	0	0	0	2	3	0	0	0	0	0	2
E7ESX1;Q9H2X0	E7ESX1;Q9H2X0	1;1	1;1	1;1	Chordin	CHRD	2	1	1	1	0	0	0	0	0	0	0	0	0	0	0	0	0	0	0	0	0	0	0	1	0	0	0	0	0	0	0	0	1	0	0	0	0	0	0	0	0	0	0
Q9BU40	Q9BU40	1	1	1	Chordin-like protein 1	CHRDL1	1	1	1	1	0	0	1	0	0	0	0	1	0	0	0	0	0	0	0	0	0	0	0	1	0	0	0	0	0	0	0	0	0	0	0	0	0	0	0	1	0	0	0
Q8NET6;A0A087WU70	Q8NET6;A0A087WU70	5;4	5;4	5;4	Carbohydrate sulfotransferase 13	CHST13	2	5	5	5	2	0	1	0	1	2	1	2	1	1	1	1	0	1	0	1	1	0	1	1	1	1	1	0	0	2	0	0	0	2	0	1	2	2	0	1	0	1	2
Q8NCH0;H0YN65	Q8NCH0;H0YN65	2;1	2;1	2;1	Carbohydrate sulfotransferase 14	CHST14	2	2	2	2	0	0	0	2	0	0	0	1	0	0	0	0	0	0	0	0	0	0	1	1	0	0	0	0	0	0	0	0	1	0	0	0	0	0	0	0	2	0	0
E7EXA6;A0A0D9SF58;Q8WVB6	E7EXA6;A0A0D9SF58;Q8WVB6	2;2;2	2;2;2	2;2;2	Chromosome transmission fidelity protein 18 homolog	CHTF18	3	2	2	2	0	0	0	0	1	2	0	0	1	0	0	1	0	0	0	0	0	0	0	0	0	0	1	0	0	0	0	0	0	0	0	0	0	0	0	0	0	1	2
P0CG12	P0CG12	5	5	5	Chromosome transmission fidelity protein 8 homolog isoform 2	CHTF8	1	5	5	5	1	0	1	1	1	2	0	0	2	0	2	2	1	2	0	5	2	0	1	0	2	2	1	3	0	0	3	2	1	0	1	2	0	1	0	1	1	1	2
X6R700;Q9Y3Y2;A0A087X1B7	X6R700;Q9Y3Y2;A0A087X1B7	5;5;3	5;5;3	3;3;1	Chromatin target of PRMT1 protein	CHTOP	3	5	5	3	2	2	4	3	3	4	4	2	4	2	4	2	3	3	1	4	3	2	2	2	3	3	3	2	3	2	3	3	3	4	3	2	3	1	1	2	2	2	2
O15111	O15111	2	2	2	Inhibitor of nuclear factor kappa-B kinase subunit alpha	CHUK	1	2	2	2	1	1	1	0	0	0	0	0	0	0	0	0	0	0	1	0	0	0	0	0	0	0	0	0	0	1	0	0	0	0	0	0	0	1	1	1	0	0	0
B4DL54	B4DL54	2	2	0		CHURC1-FNTB	1	2	2	0	1	0	1	0	0	1	1	0	1	1	0	1	0	0	0	0	0	0	0	0	1	1	0	1	0	1	0	1	0	0	0	1	1	0	0	0	0	0	0
O76071	O76071	8	8	8	Probable cytosolic iron-sulfur protein assembly protein CIAO1	CIAO1	1	8	8	8	2	1	1	3	5	2	1	1	1	1	1	2	1	2	0	2	1	0	0	1	0	0	3	0	3	3	1	2	0	0	1	3	1	2	1	1	3	5	2
Q6FI81;H3BV90;H3BT65;H3BUG4;H3BQ23;H3BPG7;H3BTZ8	Q6FI81;H3BV90;H3BT65;H3BUG4	14;11;9;7;5;5;2	14;11;9;7;5;5;2	14;11;9;7;5;5;2	Anamorsin	CIAPIN1	7	14	14	14	5	5	5	5	5	7	5	5	7	4	7	9	7	3	6	12	6	6	5	5	7	9	7	6	5	5	9	9	6	6	9	5	8	5	5	5	5	5	7
Q99828	Q99828	5	5	5	Calcium and integrin-binding protein 1	CIB1	1	5	5	5	1	2	1	1	3	1	2	2	1	1	3	0	1	3	0	2	0	1	1	0	0	0	2	0	3	1	3	3	1	1	4	0	2	1	2	1	1	3	1
Q96RK0;A0A0A0MQR4;I3L373;I3L1Q4	Q96RK0;A0A0A0MQR4	9;8;2;2	2;1;1;1	2;1;1;1	Protein capicua homolog	CIC	4	9	2	2	1	1	3	1	3	6	2	2	0	1	2	4	1	0	2	3	1	1	2	0	5	3	2	4	1	0	3	2	2	1	3	2	0	0	0	0	0	0	1
I3L2J0;I3L2I4;I3L135	I3L2J0	11;2;1	11;2;1	4;2;0		CIC	3	11	11	4	2	3	3	1	7	6	2	3	0	2	4	4	1	2	2	5	3	0	3	0	5	3	2	5	2	1	6	2	3	3	4	3	1	1	2	0	0	4	1
H0YN33;Q9BW66;H0YKY0	H0YN33;Q9BW66;H0YKY0	2;2;1	2;2;1	2;2;1	Cyclin-dependent kinase 2-interacting protein	CINP	3	2	2	2	0	0	0	0	0	0	0	0	0	0	1	1	0	0	0	1	0	0	0	0	0	1	0	1	1	0	1	0	0	1	1	0	1	0	0	0	0	0	0
Q86X95	Q86X95	1	1	1	Corepressor interacting with RBPJ 1	CIR1	1	1	1	1	0	0	0	0	0	1	0	0	0	0	1	1	0	0	0	0	0	0	0	0	0	1	0	0	0	0	0	1	0	0	0	0	0	0	0	0	0	0	1
Q14011;K7EJV1;K7EMY9;K7EPM4;K7EQR7;D6W5Y5;K7ENX8;K7ELV6;K7EJV5;K7ELT6;K7ER40;K7EQX4;K7ENN6;K7EIF7;K7EQL0	Q14011;K7EJV1;K7EMY9;K7EPM4;K7EQR7;D6W5Y5;K7ENX8;K7ELV6;K7EJV5;K7ELT6;K7ER40	10;7;7;7;7;7;6;6;6;6;6;1;1;1;1	10;7;7;7;7;7;6;6;6;6;6;1;1;1;1	10;7;7;7;7;7;6;6;6;6;6;1;1;1;1	Cold-inducible RNA-binding protein	CIRBP	15	10	10	10	5	5	8	4	5	8	4	7	8	4	7	8	5	4	7	8	5	2	5	6	8	6	5	7	5	4	7	5	5	6	5	6	8	5	5	8	4	5	8
H3BSH7;Q969X6;A0A0J9YWM9;H3BPD7;I3L4T9;J3KSI1;A0A0J9YXV4;A0A0J9YWK2;A0A0J9YX18;H3BRM8	H3BSH7;Q969X6;A0A0J9YWM9	6;5;3;2;2;2;2;2;1;1	6;5;3;2;2;2;2;2;1;1	6;5;3;2;2;2;2;2;1;1	Cirhin	CIRH1A	10	6	6	6	0	0	0	2	1	1	0	0	1	0	0	0	1	0	0	1	0	0	0	0	0	1	2	1	0	0	1	0	2	0	0	2	0	0	0	0	2	1	1
Q9NZ45	Q9NZ45	11	11	11	CDGSH iron-sulfur domain-containing protein 1	CISD1	1	11	11	11	4	4	7	3	5	6	3	7	7	3	5	6	6	5	4	7	9	6	5	6	6	7	3	6	4	4	5	8	5	10	6	9	9	4	4	7	3	5	6
Q8N5K1;I3L1N9	Q8N5K1	7;1	7;1	1;1	CDGSH iron-sulfur domain-containing protein 2	CISD2	2	7	7	1	3	3	4	3	3	6	3	4	6	3	4	6	4	3	4	3	5	3	4	4	3	3	3	3	3	4	3	6	4	4	2	3	5	1	1	1	1	1	1
P0C7P0	P0C7P0	6	6	6	CDGSH iron-sulfur domain-containing protein 3, mitochondrial	CISD3	1	6	6	6	1	2	3	0	2	2	0	1	2	2	1	1	2	1	1	3	1	0	2	0	1	2	0	0	1	1	1	3	1	5	1	2	3	1	2	3	0	2	2
F5H2X7;Q9ULV3;H0Y5D5;Q9BTG3;Q5SYW2;F6VD24;A0A0U1RQR2	F5H2X7;Q9ULV3;H0Y5D5;Q9BTG3;Q5SYW2	15;15;14;14;14;2;1	15;15;14;14;14;2;1	15;15;14;14;14;2;1	Cip1-interacting zinc finger protein	CIZ1	7	15	15	15	2	3	5	4	2	8	4	9	5	1	8	8	4	4	4	9	7	4	4	3	5	9	6	7	5	2	10	10	4	7	5	10	9	2	3	5	4	2	8
Q8WWK9	Q8WWK9	3	3	3	Cytoskeleton-associated protein 2	CKAP2	1	3	3	3	1	0	0	0	0	3	0	0	0	0	0	0	0	1	0	0	0	0	0	0	0	0	0	0	1	0	0	0	1	0	0	0	0	1	0	0	0	0	3
Q07065	Q07065	54	54	54	Cytoskeleton-associated protein 4	CKAP4	1	54	54	54	19	22	26	22	25	35	23	26	26	21	33	45	22	19	17	35	27	18	24	23	26	31	24	31	19	19	31	44	28	23	21	27	35	19	22	26	22	25	35
Q14008;H0YDX5;E9PQH5;H0YCF6;H0YEK7	Q14008	49;6;4;2;2	49;6;4;2;2	49;6;4;2;2	Cytoskeleton-associated protein 5	CKAP5	5	49	49	49	18	16	10	13	18	11	16	10	10	12	11	14	10	15	7	21	5	6	10	3	7	18	26	11	13	18	20	8	8	7	7	8	6	18	16	10	13	18	11
P12277;G3V4N7;H0YJG0;G3V461;H0YJK0	P12277;G3V4N7	32;17;15;9;5	32;17;15;9;5	31;16;14;9;5	Creatine kinase B-type	CKB	5	32	32	31	15	14	22	3	6	3	14	18	14	19	19	11	14	15	15	22	13	9	18	19	14	18	15	2	15	13	21	10	15	17	17	9	18	14	13	22	2	6	3
P06732	P06732	7	6	6	Creatine kinase M-type;Creatine kinase M-type, N-terminally processed	CKM	1	7	6	6	2	1	3	1	0	0	1	0	0	3	0	0	1	3	3	2	0	0	0	0	1	1	1	0	1	1	1	0	0	0	0	2	0	1	0	3	0	0	0
P12532;F8WCN3;C9JSQ1;C9JT96;C9J6W7;C9JJX8;C9J995;C9J8F6	P12532;F8WCN3	20;12;9;6;5;4;4;4	20;12;9;6;5;4;4;4	16;11;8;5;5;4;4;4	Creatine kinase U-type, mitochondrial	CKMT1A;CKMT1B	8	20	20	16	7	7	6	4	7	12	8	8	5	10	6	1	3	7	9	10	2	2	6	2	7	4	0	1	9	6	9	6	4	7	2	14	8	6	6	5	4	5	9
P17540;D6R998;D6RHV3	P17540	13;5;3	9;5;3	9;5;3	Creatine kinase S-type, mitochondrial	CKMT2	3	13	9	9	7	6	2	1	2	3	7	7	8	1	2	0	5	7	9	2	0	0	5	3	8	2	0	1	7	8	1	0	5	6	0	2	6	6	5	1	1	0	0
P33552	P33552	1	1	1	Cyclin-dependent kinases regulatory subunit 2	CKS2	1	1	1	1	0	0	0	1	0	1	0	0	0	0	0	1	0	0	0	0	0	0	0	0	0	0	1	0	0	0	0	0	0	0	0	0	0	0	0	0	1	0	1
Q7Z460	Q7Z460	25	25	1	CLIP-associating protein 1	CLASP1	1	25	25	1	10	8	4	3	12	5	3	4	1	6	9	6	2	8	0	6	0	0	7	1	2	6	10	4	9	6	6	3	5	4	4	4	4	0	0	0	0	1	0
E3W994;J3KR49;O75122;A0A0U1RQI6;E7ERI8;E7EW49;B3KR06;E7ENG2;C9J668;D6RBU8;H7C5M8;H7C4M5;H7C4X8	E3W994;J3KR49;O75122;A0A0U1RQI6;E7ERI8;E7EW49	22;22;22;21;21;21;9;9;4;4;3;2;2	20;20;20;19;19;19;9;9;4;4;2;2;2	20;20;20;19;19;19;9;9;4;4;2;2;2	CLIP-associating protein 2	CLASP2	13	22	20	20	6	7	3	0	4	4	5	0	1	8	4	3	7	8	0	10	3	0	8	2	4	4	4	3	4	6	5	5	6	6	5	2	7	5	6	3	0	4	3
F5H0Q6;A0A0A0MQS2;Q8N2M8;K7EM61	F5H0Q6;A0A0A0MQS2;Q8N2M8	3;3;2;1	3;3;2;1	3;3;2;1	CLK4-associating serine/arginine rich protein	CLASRP	4	3	3	3	1	2	0	0	0	1	0	0	1	0	2	1	0	1	0	0	1	0	0	0	0	0	0	0	1	1	0	0	0	0	0	0	0	1	2	0	0	0	1
Q05315	Q05315	2	2	2	Galectin-10	CLC	1	2	2	2	0	0	0	2	0	0	0	1	0	1	0	0	0	0	0	0	0	0	0	0	0	0	0	0	0	1	0	0	0	0	0	1	0	0	0	0	2	0	0
Q96S66;Q5T1P5	Q96S66	14;2	14;2	14;2	Chloride channel CLIC-like protein 1	CLCC1	2	14	14	14	2	2	4	2	4	5	3	4	2	3	6	6	4	2	3	6	3	4	4	2	5	4	4	4	3	4	6	6	4	5	4	7	8	2	2	4	2	4	5
A0A1B0GV52;P51788	A0A1B0GV52;P51788	1;1	1;1	1;1	Chloride channel protein 2	CLCN2	2	1	1	1	0	0	0	0	0	1	0	0	0	0	0	0	0	0	0	0	0	0	1	0	0	0	1	1	0	0	0	1	0	0	1	0	0	0	0	0	0	0	1
P51795	P51795	1	1	1	H(+)/Cl(-) exchange transporter 5	CLCN5	1	1	1	1	1	0	0	0	0	0	0	0	0	0	0	0	0	1	0	0	0	0	0	0	0	0	1	0	1	1	0	0	0	0	0	0	0	1	0	0	0	0	0
P51798;H3BNG8;H0Y2M6	P51798	5;1;1	5;1;1	5;1;1	H(+)/Cl(-) exchange transporter 7	CLCN7	3	5	5	5	0	0	0	0	3	1	0	0	0	0	1	3	0	0	0	0	1	0	1	0	0	0	0	1	0	0	0	0	0	0	1	0	0	0	0	0	0	3	1
P51800;P51801	P51800;P51801	3;2	3;2	3;2	Chloride channel protein ClC-Ka;Chloride channel protein ClC-Kb	CLCNKA;CLCNKB	2	3	3	3	1	0	0	0	0	0	1	2	0	1	0	0	1	1	0	1	0	0	1	0	1	0	1	0	1	2	0	0	0	1	1	0	1	1	0	0	0	0	0
P78369	P78369	2	2	2	Claudin-10	CLDN10	1	2	2	2	0	1	0	0	0	0	0	0	0	0	0	0	0	1	0	0	0	0	0	0	0	0	0	0	1	0	0	0	0	0	0	0	1	0	1	0	0	0	0
P57739	P57739	3	3	3	Claudin-2	CLDN2	1	3	3	3	0	0	0	1	0	0	0	0	0	0	0	0	2	0	1	0	0	0	1	0	0	1	0	0	0	1	0	0	0	0	0	0	0	0	0	0	1	0	0
Q96B33	Q96B33	1	1	1	Claudin-23	CLDN23	1	1	1	1	0	0	0	0	0	0	0	1	0	0	1	0	0	0	0	0	0	0	0	0	0	0	0	0	0	0	0	1	0	1	1	1	0	0	0	0	0	0	0
O15551	O15551	2	2	2	Claudin-3	CLDN3	1	2	2	2	0	0	0	0	0	0	0	1	0	0	1	0	1	0	0	2	0	0	0	0	0	0	1	0	0	0	2	1	0	1	0	0	1	0	0	0	0	0	0
K7EP40;F5H496;I3L3X1;O95471;I3L3M4;K7EL87	K7EP40;F5H496;I3L3X1;O95471;I3L3M4;K7EL87	2;2;2;2;1;1	2;2;2;2;1;1	2;2;2;2;1;1	Claudin;Claudin-7	CLDN7	6	2	2	2	0	0	0	0	0	0	0	0	0	0	0	0	1	0	1	0	0	0	1	0	0	0	0	0	1	0	0	0	0	1	0	0	1	0	0	0	0	0	0
Q9Y240;V9H0X6;M0R081	Q9Y240;V9H0X6;M0R081	6;4;4	6;4;4	6;4;4	C-type lectin domain family 11 member A	CLEC11A	3	6	6	6	3	4	6	3	1	5	2	3	2	0	0	2	1	1	1	0	6	0	2	2	2	3	3	2	3	2	0	0	3	3	0	1	2	3	4	6	3	1	5
Q86T13	Q86T13	2	2	2	C-type lectin domain family 14 member A	CLEC14A	1	2	2	2	0	1	0	0	0	1	0	0	0	0	0	0	0	1	0	0	0	0	0	0	0	0	0	0	2	1	0	0	0	0	1	0	1	0	1	0	0	0	1
Q2KHT3	Q2KHT3	7	7	7	Protein CLEC16A	CLEC16A	1	7	7	7	2	1	2	1	1	2	1	2	1	1	2	3	2	1	1	5	2	2	2	2	3	2	1	3	1	3	3	2	2	2	2	1	3	2	1	2	1	1	2
A0A087X0Q5;F8W692;F5H550;Q8NCF0;A5D8T8;Q6UXF7;A0A087WT46	A0A087X0Q5;F8W692;F5H550;Q8NCF0;A5D8T8;Q6UXF7	5;5;5;5;5;5;1	5;5;5;5;5;5;1	5;5;5;5;5;5;1	C-type lectin domain family 18 member C;C-type lectin domain family 18 member A;C-type lectin domain family 18 member B	CLEC18B;CLEC18A;CLEC18C	7	5	5	5	2	1	0	1	0	0	5	1	0	1	0	0	0	2	0	0	0	0	0	0	1	0	0	0	0	5	0	0	0	2	1	0	0	2	1	0	1	0	0
F5H631;Q92478	F5H631;Q92478	1;1	1;1	1;1	C-type lectin domain family 2 member B	CLEC2B	2	1	1	1	0	0	0	0	1	1	0	0	0	0	0	0	0	0	0	0	0	0	0	0	0	0	0	0	0	0	0	1	0	0	0	0	0	0	0	0	0	1	1
E9PHK0;P05452;CON__Q2KIS7	E9PHK0;P05452	12;12;5	12;12;5	12;12;5	Tetranectin	CLEC3B	3	12	12	12	7	7	9	4	3	9	7	8	7	1	3	2	6	8	7	3	9	1	6	7	8	4	6	7	7	8	1	5	8	7	5	2	8	7	7	9	4	3	9
O14967;D6RAZ4	O14967	6;2	5;2	5;2	Calmegin	CLGN	2	6	5	5	0	0	0	3	0	3	0	0	0	0	0	0	0	0	0	0	0	2	0	0	1	0	0	1	0	0	0	0	0	0	1	0	0	0	0	0	3	0	2
O00299	O00299	27	27	27	Chloride intracellular channel protein 1	CLIC1	1	27	27	27	13	15	19	15	14	18	12	19	19	15	15	20	17	13	14	19	18	15	18	16	17	14	16	20	11	13	18	18	15	13	14	15	20	13	15	19	15	14	18
O15247;A6PVS0	O15247;A6PVS0	8;5	8;5	8;5	Chloride intracellular channel protein 2	CLIC2	2	8	8	8	4	5	5	5	4	5	5	5	5	3	4	6	6	5	5	6	5	3	6	5	5	5	4	3	5	3	6	4	7	7	4	3	6	4	5	5	5	4	5
Q9Y696	Q9Y696	30	30	30	Chloride intracellular channel protein 4	CLIC4	1	30	30	30	18	16	17	11	18	16	15	17	18	15	21	15	20	14	18	24	15	15	21	20	18	19	11	16	10	16	22	17	17	24	21	19	21	18	16	17	11	18	16
Q9NZA1	Q9NZA1	12	10	10	Chloride intracellular channel protein 5	CLIC5	1	12	10	10	7	7	6	1	1	0	6	7	9	2	3	0	6	6	9	2	5	1	6	4	9	3	4	1	3	6	3	1	7	8	1	0	7	6	6	5	1	0	0
Q96NY7	Q96NY7	31	31	29	Chloride intracellular channel protein 6	CLIC6	1	31	31	29	4	6	3	9	21	1	4	7	4	14	18	1	2	7	4	17	3	1	4	2	5	16	4	1	9	5	25	2	6	3	15	0	3	3	5	2	9	20	1
Q14677;H0YD52	Q14677	25;2	25;2	25;2	Clathrin interactor 1	CLINT1	2	25	25	25	15	16	14	12	14	12	7	15	11	10	14	12	16	12	9	16	13	10	16	9	16	12	12	13	12	11	18	14	11	17	14	15	17	15	16	14	12	14	12
P30622;J3KP58;F5H0N7;F5H6A0;F6VGP8;F5H1T5;F5H367;F5H270	P30622;J3KP58;F5H0N7;F5H6A0	57;52;36;31;18;15;4;4	57;52;36;31;18;15;4;4	52;47;33;28;15;13;4;4	CAP-Gly domain-containing linker protein 1	CLIP1	8	57	57	52	12	17	21	12	15	13	10	18	17	16	24	24	12	11	11	30	20	9	21	14	20	24	20	18	15	11	35	24	13	23	11	21	17	10	15	20	10	13	12
Q9UDT6;H7C4L6	Q9UDT6	33;3	28;3	28;3	CAP-Gly domain-containing linker protein 2	CLIP2	2	33	28	28	8	10	10	7	8	6	8	2	3	5	6	12	8	7	3	15	11	5	6	7	5	9	17	11	13	9	14	12	5	4	7	8	11	6	8	9	5	6	5
Q96JQ2;G3V5U3;G3V4C0;G3V3D8	Q96JQ2	26;2;2;1	26;2;2;1	26;2;2;1	Calmin	CLMN	4	26	26	26	9	12	8	2	4	8	11	8	7	8	4	1	10	12	6	16	2	2	12	0	9	9	13	5	13	15	12	5	6	10	3	4	11	9	12	8	2	4	8
F6TI76;O95086;Q2TA70;B4DFF3;H3BUF8;A0A1B0GUB1;A0A1B0GUX3;A0A1B0GWH9;H3BMN4;A0A1B0GW90	F6TI76;O95086;Q2TA70;B4DFF3;H3BUF8;A0A1B0GUB1;A0A1B0GUX3;A0A1B0GWH9;H3BMN4;A0A1B0GW90	2;2;2;2;1;1;1;1;1;1	1;1;1;1;1;1;0;0;0;0	1;1;1;1;1;1;0;0;0;0	Battenin	CLN3	10	2	1	1	1	0	0	0	0	0	0	0	0	1	0	0	0	1	0	1	1	0	0	0	0	0	1	0	0	0	1	0	1	0	1	0	0	0	0	0	0	0	0
A0A1B0GV41;A0A1B0GW34;A0A1B0GV71;A0A0A0MRC7;A0A1B0GWD3;A0A024QZB8;Q13286;A0A1B0GWH8;H3BPL0;A0A0D9SF04;Q9UBH5;Q9UP10;H3BR00;O95090;H3BR84;H3BQ48;Q9UBD8;A0A0D9SFH9	A0A1B0GV41;A0A1B0GW34;A0A1B0GV71;A0A0A0MRC7;A0A1B0GWD3;A0A024QZB8;Q13286;A0A1B0GWH8;H3BPL0;A0A0D9SF04;Q9UBH5;Q9UP10;H3BR00;O95090;H3BR84;H3BQ48;Q9UBD8;A0A0D9SFH9	2;2;2;2;2;2;2;1;1;1;1;1;1;1;1;1;1;1	2;2;2;2;2;2;2;1;1;1;1;1;1;1;1;1;1;1	1;1;1;1;1;1;1;1;1;1;1;1;1;1;1;1;1;1	Battenin	CLN3	18	2	2	1	1	0	0	0	0	0	0	0	0	0	0	0	0	1	0	0	0	0	0	0	0	0	1	0	0	0	0	0	0	0	0	1	0	0	0	0	0	0	0
A0A1B0GWI2;A0A0A0MRU5;A0A024R644;O75503;A0A1B0GTI0;A0A087WZY0;A0A1B0GWJ7;A0A1C7CYZ2;A0A1B0GTR6;A0A1B0GTV7;A0A1B0GUE8;A0A1B0GV94;A0A1B0GU14;A0A1B0GVL0	A0A1B0GWI2;A0A0A0MRU5;A0A024R644;O75503;A0A1B0GTI0;A0A087WZY0;A0A1B0GWJ7;A0A1C7CYZ2;A0A1B0GTR6;A0A1B0GTV7;A0A1B0GUE8;A0A1B0GV94	3;3;3;3;2;2;2;2;2;2;2;2;1;1	3;3;3;3;2;2;2;2;2;2;2;2;1;1	3;3;3;3;2;2;2;2;2;2;2;2;1;1	Ceroid-lipofuscinosis neuronal protein 5	CLN5	14	3	3	3	1	2	0	2	1	0	2	0	0	0	0	0	0	1	0	0	0	0	0	0	0	0	1	0	2	1	0	0	0	0	1	0	0	1	2	0	2	1	0
E9PMI6;J3KN38;P54105;E9PJF4;E9PQ83	E9PMI6;J3KN38;P54105;E9PJF4;E9PQ83	6;6;6;4;3	6;6;6;4;3	6;6;6;4;3	Methylosome subunit pICln	CLNS1A	5	6	6	6	1	3	3	4	2	5	1	3	3	1	5	5	2	3	2	3	4	3	4	3	4	3	4	4	1	1	4	4	4	4	4	2	3	1	3	3	4	2	5
E9PL17;Q92989	E9PL17;Q92989	1;1	1;1	1;1	Polyribonucleotide 5-hydroxyl-kinase Clp1	CLP1	2	1	1	1	0	0	0	0	1	1	0	0	0	1	0	1	0	0	0	1	0	0	0	0	0	1	0	1	0	0	1	0	0	0	0	0	0	0	0	0	0	1	1
Q9H078;H0YGM0	Q9H078;H0YGM0	18;16	18;16	6;6	Caseinolytic peptidase B protein homolog	CLPB	2	18	18	6	6	5	4	6	10	8	5	5	11	7	2	6	7	5	5	8	2	6	10	4	11	5	5	6	6	7	7	4	7	9	8	10	8	2	1	2	1	3	1
F5GX99;F5H7A5;F5H392	F5GX99	13;6;3	1;1;0	1;1;0		CLPB	3	13	1	1	4	5	2	5	8	7	5	3	8	6	1	4	5	5	3	7	1	4	6	3	8	4	5	3	5	6	6	3	5	6	5	5	5	0	1	0	0	1	0
M0R208;Q16740;M0QYV5	M0R208;Q16740	9;9;2	9;9;2	9;9;2	ATP-dependent Clp protease proteolytic subunit;ATP-dependent Clp protease proteolytic subunit, mitochondrial	CLPP	3	9	9	9	7	6	4	6	7	6	7	6	7	6	5	8	7	7	7	6	5	5	8	1	8	3	7	7	7	7	5	5	4	8	6	6	6	7	6	4	6	7	6
O96005;K7EQQ1;K7EJ16	O96005	5;2;1	5;2;1	5;2;1	Cleft lip and palate transmembrane protein 1	CLPTM1	3	5	5	5	2	2	1	2	3	1	1	1	1	2	1	1	1	2	1	2	0	0	2	0	1	1	1	1	1	2	1	1	1	1	1	1	1	2	2	1	2	3	1
Q96KA5;G5E9Z2	Q96KA5;G5E9Z2	4;2	4;2	4;2	Cleft lip and palate transmembrane protein 1-like protein	CLPTM1L	2	4	4	4	1	1	0	0	1	0	1	0	0	1	0	0	0	1	0	0	0	0	0	0	0	0	2	0	1	0	0	0	0	0	0	0	0	1	1	0	0	1	0
O76031;H0YK07	O76031	25;2	25;2	20;0	ATP-dependent Clp protease ATP-binding subunit clpX-like, mitochondrial	CLPX	2	25	25	20	7	7	12	5	8	12	9	11	15	10	13	19	13	11	8	11	3	8	14	0	14	11	7	15	8	10	10	10	7	10	11	17	14	7	7	10	5	8	10
O94985;Q5SR54	O94985	6;2	6;2	6;2	Calsyntenin-1;Soluble Alc-alpha;CTF1-alpha	CLSTN1	2	6	6	6	0	1	0	0	1	3	0	0	1	1	4	3	1	1	0	1	0	0	2	0	1	3	0	1	0	1	3	3	0	1	1	1	0	0	1	0	0	1	3
Q9H4D0	Q9H4D0	3	3	3	Calsyntenin-2	CLSTN2	1	3	3	3	1	1	0	0	0	1	1	0	1	2	0	1	0	0	0	1	0	0	0	0	0	1	1	0	0	0	0	0	0	1	0	1	1	1	1	0	0	0	1
Q9BQT9;F5H5D7;F5H7C7;F5H5C6;F5H746;F5H172	Q9BQT9;F5H5D7;F5H7C7;F5H5C6;F5H746	4;2;2;2;2;1	4;2;2;2;2;1	4;2;2;2;2;1	Calsyntenin-3	CLSTN3	6	4	4	4	0	0	0	0	2	1	1	0	0	3	0	0	0	0	1	0	0	0	0	0	0	0	2	0	0	0	0	0	0	0	0	0	0	0	0	0	0	2	1
P09496;C9J8P9	P09496;C9J8P9	12;8	12;8	2;2	Clathrin light chain A	CLTA	2	12	12	2	2	2	5	1	2	7	1	6	7	1	4	5	4	2	6	6	4	4	5	3	8	5	1	5	1	1	5	5	4	6	3	6	5	0	0	1	0	0	1
P09497;D6RJD1	P09497	12;5	12;5	12;5	Clathrin light chain B	CLTB	2	12	12	12	2	4	6	1	3	5	2	6	6	0	7	4	6	2	6	6	7	4	5	6	7	3	3	4	3	3	4	7	5	8	4	4	9	2	4	6	1	3	5
A0A087WVQ6;Q00610;J3KS13;A0A087WX41;P53675;K7EJJ5;J3KSQ2;J3QL20;J3KRF5;F5H5N6	A0A087WVQ6;Q00610	77;77;24;13;13;9;6;4;3;1	77;77;24;13;13;9;6;4;3;1	77;77;24;13;13;9;6;4;3;1	Clathrin heavy chain;Clathrin heavy chain 1	CLTC	10	77	77	77	49	46	20	45	47	30	44	21	27	47	25	18	33	42	20	45	20	18	41	16	23	34	46	15	45	48	42	25	32	27	22	28	25	49	46	20	45	47	30
P10909;H0YC35;H0YAS8;H0YLK8;E7ETB4;E5RG36;E5RGB0;E5RH61;E5RJZ5	P10909;H0YC35	30;18;13;13;9;7;7;7;7	30;18;13;13;9;7;7;7;7	21;16;13;4;1;0;0;0;0	Clusterin;Clusterin beta chain;Clusterin alpha chain;Clusterin	CLU	9	30	30	21	13	13	19	9	15	27	15	19	17	15	13	18	12	10	18	14	17	16	13	18	19	13	10	17	14	14	12	20	18	15	20	20	20	9	10	13	6	12	19
E7ERK6	E7ERK6	10	1	1		CLU	1	10	1	1	4	3	6	3	3	8	4	6	5	5	4	6	5	2	6	5	6	5	3	4	6	4	3	5	4	4	4	7	3	4	4	6	5	0	0	0	0	0	0
O75153	O75153	26	26	1	Clustered mitochondria protein homolog	CLUH	1	26	26	1	15	12	4	10	8	7	9	8	6	9	10	9	6	14	3	10	1	4	8	2	8	5	7	7	5	9	9	6	3	9	10	7	7	1	1	0	0	1	1
I3L2B0;I3L318;I3L3A3;I3L350;I3L4B5	I3L2B0	25;3;2;2;1	6;0;0;0;0	4;0;0;0;0		CLUH	5	25	6	4	12	11	6	9	8	8	8	8	9	8	11	11	6	11	7	12	1	6	7	3	9	6	7	10	3	6	9	5	3	9	10	9	6	1	1	0	1	1	2
Q8N0X4;Q5JVC0;Q5JVC2;Q5JVC1;Q5JVB9	Q8N0X4	24;8;7;4;3	24;8;7;4;3	24;8;7;4;3	Citrate lyase subunit beta-like protein, mitochondrial	CLYBL	5	24	24	24	9	10	14	6	11	6	11	12	14	11	11	13	19	13	14	16	6	11	15	7	15	12	12	9	10	11	11	5	14	14	16	12	10	9	10	14	6	11	6
P23946	P23946	9	9	9	Chymase	CMA1	1	9	9	9	5	3	1	2	0	0	1	6	0	0	1	0	4	3	1	3	0	0	5	2	1	2	3	0	0	7	4	0	6	2	1	0	1	5	3	1	2	0	0
Q8NFW8;F5H296;F5GYM0	Q8NFW8	17;3;1	17;3;1	17;3;1	N-acylneuraminate cytidylyltransferase	CMAS	3	17	17	17	7	4	5	3	10	3	6	4	5	7	6	6	2	4	4	14	3	2	4	1	6	10	8	3	6	6	10	5	5	4	5	5	5	7	4	5	3	10	3
Q96DG6	Q96DG6	25	25	25	Carboxymethylenebutenolidase homolog	CMBL	1	25	25	25	10	9	8	4	14	11	8	14	13	6	4	8	16	12	13	8	3	13	15	7	14	3	7	14	7	11	6	8	14	18	13	10	12	10	9	8	4	14	11
Q7Z7K0;H7C3D8;C9JES7	Q7Z7K0;H7C3D8	9;7;4	9;7;4	9;7;4	COX assembly mitochondrial protein homolog	CMC1	3	9	9	9	2	1	4	0	2	3	2	3	5	2	3	5	5	2	3	6	4	3	4	5	5	3	2	4	2	2	3	5	4	6	5	5	7	2	1	4	0	2	3
Q9NRP2;H3BNN8;H3BTB6;H3BQQ1;H3BPP2;H3BN28;H3BRC3;H3BP68	Q9NRP2;H3BNN8;H3BTB6;H3BQQ1;H3BPP2	4;3;3;2;2;1;1;1	4;3;3;2;2;1;1;1	4;3;3;2;2;1;1;1	COX assembly mitochondrial protein 2 homolog	CMC2	8	4	4	4	1	1	3	2	2	3	2	2	2	1	3	4	1	1	3	2	1	2	1	0	3	1	1	2	1	2	2	2	2	3	3	2	3	1	1	3	2	2	3
P56277	P56277	5	5	5	Cx9C motif-containing protein 4	CMC4	1	5	5	5	0	0	3	0	3	1	0	1	1	1	0	2	3	1	2	3	2	1	0	1	4	0	0	2	0	0	1	2	2	2	2	2	4	0	0	3	0	3	1
Q8IY22;A0A087WU05;A0A087WY48	Q8IY22	4;1;1	4;1;1	4;1;1	C-Maf-inducing protein	CMIP	3	4	4	4	1	1	0	0	0	1	0	0	0	0	2	4	0	0	0	1	1	1	0	0	0	0	1	1	0	1	0	1	0	0	2	1	0	1	1	0	0	0	1
P30085;Q5T0D2;E9PJD2	P30085;Q5T0D2	24;17;1	24;17;1	24;17;1	UMP-CMP kinase	CMPK1	3	24	24	24	7	7	11	5	8	12	6	12	15	9	14	12	12	6	15	12	10	6	10	9	17	8	8	12	6	7	11	14	8	13	11	7	11	7	7	11	5	8	12
Q5EBM0	Q5EBM0	9	9	9	UMP-CMP kinase 2, mitochondrial	CMPK2	1	9	9	9	4	6	3	1	5	1	2	4	2	0	1	1	0	1	1	3	4	0	3	5	1	3	1	1	2	1	2	5	6	1	2	4	3	4	6	3	1	5	1
C9J384;Q9BQ75;H7C515	C9J384;Q9BQ75	4;4;1	4;4;1	4;4;1	Protein CMSS1	CMSS1	3	4	4	4	1	0	0	1	0	3	0	0	0	0	1	3	0	0	0	1	0	0	1	0	1	2	0	3	0	0	2	1	1	1	1	3	1	1	0	0	1	0	3
Q8IZR5	Q8IZR5	2	2	2	CKLF-like MARVEL transmembrane domain-containing protein 4	CMTM4	1	2	2	2	0	0	1	0	0	0	0	0	2	0	0	2	0	0	0	0	0	0	0	0	1	0	0	1	0	0	0	0	0	0	0	0	0	0	0	1	0	0	0
Q9NX76	Q9NX76	3	3	3	CKLF-like MARVEL transmembrane domain-containing protein 6	CMTM6	1	3	3	3	1	2	0	2	0	1	1	0	0	1	1	0	0	1	0	1	0	0	0	0	0	2	2	1	2	1	1	1	0	0	0	1	1	1	2	0	2	0	1
Q8N1G2;H0Y4T0;Q5T7F5	Q8N1G2	5;1;1	5;1;1	5;1;1	Cap-specific mRNA (nucleoside-2-O-)-methyltransferase 1	CMTR1	3	5	5	5	0	0	0	0	1	0	0	1	0	2	0	0	0	0	0	1	0	0	0	0	0	0	0	0	1	0	1	1	1	0	0	0	0	0	0	0	0	1	0
P62633	P62633	17	17	17	Cellular nucleic acid-binding protein	CNBP	1	17	17	17	4	4	9	4	5	10	3	10	7	4	7	8	6	4	8	7	9	5	5	8	9	5	4	7	4	3	5	10	4	10	4	9	12	4	4	9	4	5	10
Q96KP4;J3QKT2;J3KSV5;A0A087WYZ1;J3QKQ0;J3QRD0;J3QR27;J3QLU1;J3QRA8;J3QQN6;A0A087WVS2;J3QL02;J3QRH4;J3KRD5;J3KSS4;J3QRP4;J3KRJ8	Q96KP4;J3QKT2	50;25;21;21;18;18;16;16;15;14;14;13;11;10;9;3;2	50;25;21;21;18;18;16;16;15;14;14;13;11;10;9;3;2	50;25;21;21;18;18;16;16;15;14;14;13;11;10;9;3;2	Cytosolic non-specific dipeptidase	CNDP2	17	50	50	50	29	27	33	24	30	30	26	32	39	28	31	35	34	26	34	36	28	30	39	29	35	32	28	30	27	28	34	25	32	33	34	36	28	29	27	33	24	30	30
H3BN40;Q8N9A8	H3BN40;Q8N9A8	1;1	1;1	1;1	Nuclear envelope phosphatase-regulatory subunit 1	CNEP1R1	2	1	1	1	1	0	0	0	0	0	1	0	0	1	0	0	0	1	0	1	0	0	0	0	0	0	1	0	1	1	0	1	1	0	0	0	0	1	0	0	0	0	0
Q6P9H4	Q6P9H4	4	1	1	Connector enhancer of kinase suppressor of ras 3	CNKSR3	1	4	1	1	0	0	0	1	0	2	0	1	1	0	1	2	1	1	1	1	0	0	1	0	3	1	2	2	0	0	1	0	1	1	0	1	0	0	0	0	0	0	0
G9CGD6;Q8WWN9;E5RGN6;E5RGB6;E5RJQ7;Q5T4Y8	G9CGD6;Q8WWN9	6;3;1;1;1;1	6;3;1;1;1;1	3;3;1;1;1;0	Interactor protein for cytohesin exchange factors 1	CNKSR3;IPCEF1	6	6	6	3	0	0	0	1	1	2	0	2	1	0	2	1	1	2	1	2	1	0	1	0	2	2	3	2	0	0	3	0	1	2	0	2	2	0	0	0	0	1	0
P51911;B7Z7E1;K7ER02;K7EQ72;K7ENC5;K7ESJ2;K7ERM8	P51911;B7Z7E1	46;32;21;15;10;6;5	46;32;21;15;10;6;5	31;17;12;8;3;2;5	Calponin-1;Calponin	CNN1	7	46	46	31	13	12	36	9	11	17	14	19	15	3	3	11	10	11	10	6	38	2	10	46	14	14	15	15	16	11	13	2	16	10	2	5	31	9	9	25	7	8	12
K7ERK4	K7ERK4	16	2	2	Transgelin	CNN1	1	16	2	2	4	3	12	2	3	5	5	4	3	1	0	1	2	3	2	1	13	1	2	16	2	4	4	3	7	3	3	1	5	3	1	2	10	0	0	1	0	0	0
B4DDF4;B4DUT8;Q99439;A0A087X271;H3BVI6;A0A087X1X5;K7ES69;H3BQH0;U3KPS3;A0A087WV51	B4DDF4;B4DUT8;Q99439;A0A087X271;H3BVI6	27;27;27;20;14;13;12;5;4;1	25;25;25;19;13;12;11;4;3;1	25;25;25;19;13;12;11;4;3;1	Calponin;Calponin-2	CNN2	10	27	25	25	9	8	17	7	8	16	8	13	15	7	11	13	17	8	14	12	20	2	11	15	13	13	7	10	9	10	10	14	11	15	8	9	18	8	7	16	6	7	15
Q15417	Q15417	27	26	11	Calponin-3	CNN3	1	27	26	11	13	14	17	8	12	18	11	16	18	8	15	18	17	13	17	21	22	8	13	21	15	16	11	16	11	12	13	15	15	17	14	11	20	5	6	8	2	5	8
Q9H8M5	Q9H8M5	6	6	3	Metal transporter CNNM2	CNNM2	1	6	6	3	1	1	0	1	3	0	2	0	0	2	1	0	0	2	0	2	2	1	0	0	0	0	1	0	0	0	1	2	0	1	0	0	1	1	1	0	0	1	0
Q8NE01	Q8NE01	3	3	3	Metal transporter CNNM3	CNNM3	1	3	3	3	1	1	0	0	2	1	2	0	0	0	1	0	1	1	0	1	0	0	1	0	1	1	1	0	0	1	1	1	1	0	1	0	0	1	1	0	0	2	1
Q6P4Q7	Q6P4Q7	3	1	1	Metal transporter CNNM4	CNNM4	1	3	1	1	0	1	0	1	3	0	1	0	0	1	1	0	0	0	0	0	0	0	0	0	0	0	0	0	0	0	0	1	0	1	0	0	0	0	1	0	0	1	0
A5YKK6;H3BNB1;H3BR89;H3BMH0;H3BTH2;H3BVC9;H3BMZ2	A5YKK6	21;4;3;3;2;2;1	21;4;3;3;2;2;1	21;4;3;3;2;2;1	CCR4-NOT transcription complex subunit 1	CNOT1	7	21	21	21	8	8	4	7	5	5	11	1	2	3	1	4	4	6	1	9	2	2	2	0	2	7	11	2	8	8	6	2	3	3	3	2	3	8	8	4	7	5	5
Q9H9A5;E9PCN5;H7C1X9;H7BZZ7;H7C0K1	Q9H9A5;E9PCN5	5;3;2;1;1	5;3;2;1;1	5;3;2;1;1	CCR4-NOT transcription complex subunit 10	CNOT10	5	5	5	5	1	1	0	1	1	2	1	1	0	2	1	1	2	1	1	3	2	0	2	2	1	2	1	1	1	1	2	3	1	2	2	2	2	1	1	0	1	1	2
Q9UKZ1;H7C0C7	Q9UKZ1;H7C0C7	2;1	2;1	2;1	CCR4-NOT transcription complex subunit 11	CNOT11	2	2	2	2	0	0	0	1	0	0	0	0	0	1	0	0	1	0	0	2	0	0	1	0	0	0	1	0	0	1	1	0	0	0	0	0	0	0	0	0	1	0	0
F8VRS8;F8W145;F8VP97;F8VV52;Q9NZN8;H0YH84;F8VQF4	F8VRS8;F8W145;F8VP97;F8VV52;Q9NZN8;H0YH84	3;3;3;3;3;2;1	3;3;3;3;3;2;1	3;3;3;3;3;2;1	CCR4-NOT transcription complex subunit 2	CNOT2	7	3	3	3	1	1	0	0	1	0	0	1	0	1	1	0	1	1	1	2	0	0	0	1	1	2	1	0	1	1	2	2	1	0	1	1	1	1	1	0	0	1	0
O75175;H7C3F5;H7C148;H0Y5X7;A0A087X0F9	O75175;H7C3F5	11;7;5;4;1	11;7;5;4;1	11;7;5;4;1	CCR4-NOT transcription complex subunit 3	CNOT3	5	11	11	11	2	4	4	3	3	7	4	1	7	2	2	7	3	3	4	7	0	1	2	1	4	5	3	9	3	3	6	4	1	1	1	1	4	2	4	4	3	3	7
O95628	O95628	4	4	4	CCR4-NOT transcription complex subunit 4	CNOT4	1	4	4	4	0	0	0	0	0	1	0	1	1	0	1	2	1	0	0	1	0	0	1	0	1	0	0	1	1	1	1	1	0	0	1	1	0	0	0	0	0	0	1
Q9UIV1;H0YAV9	Q9UIV1;H0YAV9	2;1	2;1	2;1	CCR4-NOT transcription complex subunit 7	CNOT7	2	2	2	2	1	0	1	0	1	0	1	1	1	1	1	1	0	1	0	1	0	1	2	1	0	1	1	1	0	1	2	1	1	1	1	1	1	1	0	1	0	1	0
P09543;K7ERC4	P09543	33;12	33;12	25;5	2,3-cyclic-nucleotide 3-phosphodiesterase	CNP	2	33	33	25	13	13	21	7	12	11	10	8	11	10	16	11	19	11	8	13	6	6	18	14	11	15	11	9	13	13	19	13	13	12	14	13	20	11	10	15	6	10	8
C9K0L8;K7ERZ0;K7EN66	C9K0L8;K7ERZ0;K7EN66	9;9;8	1;1;1	1;1;1		CNP	3	9	1	1	2	3	6	1	2	3	2	4	3	4	6	4	4	2	3	3	2	1	4	3	3	3	2	4	2	3	5	3	4	5	3	4	5	0	0	0	0	0	0
Q9Y2B0;H0YI18	Q9Y2B0	15;5	2;2	2;2	Protein canopy homolog 2	CNPY2	2	15	2	2	6	6	6	6	8	9	5	7	8	4	7	9	6	6	6	7	7	7	6	3	6	7	6	9	4	7	7	11	6	9	6	7	9	1	1	2	1	2	2
F8W031;F8VXJ7;F8W1K5;F8VP03;H0YIH9;F8W1U5	F8W031;F8VXJ7;F8W1K5	16;13;10;4;2;2	13;13;10;2;2;2	0;0;0;0;0;0		CNPY2	6	16	13	0	6	6	6	5	7	9	5	7	8	5	7	9	9	6	6	10	7	8	9	5	7	8	6	9	4	6	8	11	8	9	8	7	9	0	0	0	0	0	0
Q9BT09;A0A0C4DFY8	Q9BT09	14;5	14;5	14;5	Protein canopy homolog 3	CNPY3	2	14	14	14	3	4	3	5	4	6	4	4	4	3	4	4	4	3	4	7	3	3	5	3	5	4	5	7	4	3	6	5	4	5	3	12	5	3	4	3	5	4	6
Q8N129;A0A0J9YYJ0	Q8N129;A0A0J9YYJ0	9;5	9;5	9;5	Protein canopy homolog 4	CNPY4	2	9	9	9	1	4	3	2	1	3	2	3	2	1	4	1	2	2	1	2	2	1	3	2	2	5	3	2	3	2	3	3	3	2	1	3	2	1	4	3	2	1	3
Q96F85;B8ZZB8	Q96F85;B8ZZB8	8;6	8;6	8;6	CB1 cannabinoid receptor-interacting protein 1	CNRIP1	2	8	8	8	2	3	6	1	1	2	3	4	4	2	4	0	2	3	4	2	6	3	4	5	5	2	2	4	3	3	1	3	5	4	2	1	7	2	3	6	1	1	2
Q6PJW8;B1AQM9	Q6PJW8;B1AQM9	2;1	2;1	2;1	Consortin	CNST	2	2	2	2	1	1	1	0	0	1	0	1	1	0	0	1	0	0	1	0	1	0	0	0	1	0	1	1	2	1	0	1	0	1	0	0	1	1	1	1	0	0	1
Q12860;H0YIJ1	Q12860	10;1	10;1	10;1	Contactin-1	CNTN1	2	10	10	10	3	4	3	0	2	0	7	2	1	0	1	2	0	3	0	1	3	1	3	4	1	0	2	0	5	4	0	1	4	0	0	0	2	3	4	3	0	2	0
A0A1W2PQJ4;A0A1W2PQ86;A0A1B0GTL7;A0A1W2PQ11;Q02246	A0A1W2PQJ4;A0A1W2PQ86;A0A1B0GTL7;A0A1W2PQ11;Q02246	1;1;1;1;1	1;1;1;1;1	1;1;1;1;1	Contactin-2	CNTN2	5	1	1	1	0	0	0	0	0	0	0	0	0	1	0	0	0	0	0	0	0	0	0	0	0	0	0	0	0	0	0	0	0	0	0	0	0	0	0	0	0	0	0
Q9UQ52	Q9UQ52	1	1	1	Contactin-6	CNTN6	1	1	1	1	0	0	0	0	0	0	0	0	0	0	0	0	0	0	0	1	0	0	0	0	0	0	0	0	0	0	0	0	0	0	0	0	0	0	0	0	0	0	0
C9JA07;Q9GZY4;C9J6J1	C9JA07;Q9GZY4;C9J6J1	3;3;2	3;3;2	3;3;2	Cytochrome c oxidase assembly factor 1 homolog	COA1	3	3	3	3	0	0	0	1	3	0	0	0	0	2	0	0	0	0	0	0	0	0	0	0	0	0	0	0	0	0	0	0	0	0	0	0	0	0	0	0	1	3	0
Q9Y2R0;K7EPV0	Q9Y2R0;K7EPV0	7;6	7;6	7;6	Cytochrome c oxidase assembly factor 3 homolog, mitochondrial	COA3	2	7	7	7	3	1	3	1	3	2	2	3	2	3	2	2	4	2	2	5	3	2	3	3	3	2	2	3	1	3	2	3	4	5	4	3	5	3	1	3	1	3	2
Q9NYJ1	Q9NYJ1	10	10	10	Cytochrome c oxidase assembly factor 4 homolog, mitochondrial	COA4	1	10	10	10	5	4	5	2	3	6	4	6	7	1	4	4	5	5	5	7	1	2	7	1	6	4	4	4	3	4	4	1	3	9	4	3	7	5	4	5	2	3	6
B9A057;Q86WW8	B9A057;Q86WW8	6;6	6;6	6;6	Cytochrome c oxidase assembly factor 5	COA5	2	6	6	6	3	3	1	2	3	2	1	2	2	2	3	2	3	2	1	4	1	1	4	1	3	3	3	2	2	2	5	2	2	3	4	2	2	3	3	1	2	3	2
X6R5Z6;Q5JTJ3	X6R5Z6;Q5JTJ3	9;9	9;9	9;9	Cytochrome c oxidase assembly factor 6 homolog	COA6	2	9	9	9	4	5	6	5	4	6	5	6	8	4	6	6	8	5	7	7	4	4	7	5	8	8	4	6	4	6	7	5	6	8	9	8	7	4	5	6	5	4	6
Q96BR5	Q96BR5	11	11	11	Cytochrome c oxidase assembly factor 7	COA7	1	11	11	11	2	1	3	2	1	7	2	3	7	1	2	3	4	2	4	6	2	2	3	0	4	3	2	2	2	2	2	2	4	3	3	3	3	2	1	3	2	1	7
Q13057;K7EQ60;K7EN91;K7EPC2;K7ES73	Q13057	14;4;2;1;1	14;4;2;1;1	14;4;2;1;1	Bifunctional coenzyme A synthase;Phosphopantetheine adenylyltransferase;Dephospho-CoA kinase	COASY	5	14	14	14	3	4	4	2	5	2	4	2	5	5	3	4	4	4	1	7	2	1	6	1	2	4	4	2	3	3	7	4	4	4	8	11	6	3	4	4	2	5	2
O75128;H7C1N2;J3KR05;H7C2C4;A0A0J9YWK3;C9J9X1	O75128;H7C1N2;J3KR05	27;24;23;9;8;3	27;24;23;9;8;3	27;24;23;9;8;3	Protein cordon-bleu	COBL	6	27	27	27	6	5	5	3	3	1	4	7	5	1	10	4	7	6	7	15	2	4	8	2	8	14	8	6	6	7	10	1	2	13	8	1	13	6	5	5	3	3	1
Q53SF7	Q53SF7	73	1	1	Cordon-bleu protein-like 1	COBLL1	1	73	1	1	22	25	43	8	20	2	28	26	26	10	47	20	21	25	19	29	14	12	33	14	28	41	11	25	35	21	47	3	21	30	23	8	37	0	1	1	1	0	0
A0A0D9SG04	A0A0D9SG04	72	1	0		COBLL1	1	72	1	0	21	23	42	7	20	2	28	26	27	10	46	21	22	24	20	30	13	11	34	14	28	41	11	25	34	21	45	3	21	30	23	8	37	0	0	0	0	0	0
A0A0B4J1Z0;C9J8C4;C9JAU3;C9JWZ0;C9J5Y6;C9JK90;F8WEK0	A0A0B4J1Z0	23;9;6;5;5;5;3	1;0;1;1;0;0;0	1;0;1;1;0;0;0		COBLL1	7	23	1	1	7	7	17	4	5	2	9	13	12	2	17	10	12	7	9	11	7	5	15	8	13	14	4	12	10	5	15	3	9	12	10	6	10	0	0	1	0	0	0
O43405;H0YJW4;G3V4C4;G3V5V4	O43405;H0YJW4;G3V4C4	4;3;3;1	4;3;3;1	4;3;3;1	Cochlin	COCH	4	4	4	4	1	1	1	1	1	0	1	0	2	0	0	0	2	1	1	0	0	0	2	0	1	0	1	0	0	1	0	0	0	0	0	0	1	1	1	1	1	1	0
Q8WTW3;A0A087WVI0;E9PBL8;J3KRP4	Q8WTW3;A0A087WVI0;E9PBL8	8;6;5;1	8;6;5;1	8;6;5;1	Conserved oligomeric Golgi complex subunit 1	COG1	4	8	8	8	3	5	3	1	2	6	4	1	1	2	4	5	4	4	3	5	2	3	5	2	4	5	4	5	5	2	4	4	1	2	4	3	4	3	5	3	1	2	6
Q14746;B7Z2Y2;V9GY21	Q14746;B7Z2Y2	12;11;3	12;11;3	12;11;3	Conserved oligomeric Golgi complex subunit 2	COG2	3	12	12	12	3	2	1	2	5	3	4	2	1	6	1	3	1	2	2	2	1	1	4	1	1	1	4	1	1	1	3	2	2	1	3	2	1	3	2	1	2	5	3
Q96JB2	Q96JB2	10	10	10	Conserved oligomeric Golgi complex subunit 3	COG3	1	10	10	10	5	4	2	3	2	4	3	1	3	2	3	6	2	4	2	3	2	1	3	0	2	3	4	4	2	3	2	1	1	1	2	1	1	5	4	2	3	2	4
Q9H9E3;A0A0A0MS45;J3KNI1;H3BSD2;H3BMV9;E9PRT5;J3QLW1;J3KRB5	Q9H9E3;A0A0A0MS45;J3KNI1;H3BSD2;H3BMV9	9;7;7;5;5;4;2;1	9;7;7;5;5;4;2;1	9;7;7;5;5;4;2;1	Conserved oligomeric Golgi complex subunit 4	COG4	8	9	9	9	2	0	1	4	4	4	1	0	1	2	5	5	1	1	2	4	0	0	2	1	1	2	3	4	3	2	3	2	2	2	4	2	1	2	0	1	4	4	4
U3KQU7	U3KQU7	4	1	1		COG5	1	4	1	1	1	1	1	1	1	1	1	0	0	1	1	2	0	1	1	0	0	1	1	0	1	0	1	1	1	0	0	1	0	0	1	1	0	1	1	1	1	1	1
Q9UP83	Q9UP83	6	6	3	Conserved oligomeric Golgi complex subunit 5	COG5	1	6	6	3	2	1	0	0	2	2	1	0	0	2	2	2	1	2	0	2	0	0	2	0	0	1	1	1	0	1	2	2	1	0	2	1	0	2	1	0	0	2	2
Q9Y2V7;H0YGX8	Q9Y2V7;H0YGX8	4;2	4;2	4;2	Conserved oligomeric Golgi complex subunit 6	COG6	2	4	4	4	0	0	0	1	1	1	1	0	0	1	0	1	0	1	0	0	0	0	0	0	0	1	0	1	0	1	0	0	0	0	0	0	0	0	0	0	1	1	1
P83436	P83436	9	9	9	Conserved oligomeric Golgi complex subunit 7	COG7	1	9	9	9	4	2	0	0	5	0	0	0	0	2	0	0	0	4	0	1	0	0	0	0	1	1	8	0	0	1	0	0	0	0	0	0	0	4	2	0	0	5	0
P38432;I3L369	P38432	9;1	9;1	9;1	Coilin	COIL	2	9	9	9	2	2	2	3	1	7	1	4	2	1	3	6	1	2	1	3	2	3	3	0	2	5	3	5	2	1	5	5	2	3	2	3	4	2	2	2	3	1	7
Q03692;Q5QPC8;Q5QPC7	Q03692;Q5QPC8;Q5QPC7	2;1;1	2;1;1	2;1;1	Collagen alpha-1(X) chain	COL10A1	3	2	2	2	1	0	0	1	1	0	1	1	0	0	0	0	0	1	0	0	0	0	1	0	0	1	1	0	0	1	0	0	1	1	0	0	1	1	0	0	1	1	0
C9JMN2;A0A0U1RRA7;P12107	C9JMN2;A0A0U1RRA7;P12107	1;1;1	1;1;1	1;1;1	Collagen alpha-1(XI) chain	COL11A1	3	1	1	1	0	0	0	1	0	0	0	0	0	0	0	0	0	0	0	0	1	0	0	0	0	0	0	0	0	0	0	0	0	0	0	0	0	0	0	0	1	0	0
D6RGG3;Q99715;A0A087X0A8;H0Y4P7;H0Y5N9;H0Y991	D6RGG3;Q99715;A0A087X0A8	128;128;71;34;21;9	128;128;71;34;21;9	128;128;71;34;21;9	Collagen alpha-1(XII) chain	COL12A1	6	128	128	128	66	77	48	65	61	71	60	42	50	15	7	34	42	57	26	42	59	6	44	76	37	72	49	39	69	61	16	28	76	39	31	27	35	66	77	48	65	61	71
Q05707;J3QT83;A0A0A0MQT7;Q4G0W3;H0YBB2	Q05707	80;38;34;25;7	80;38;34;25;7	80;38;34;25;7	Collagen alpha-1(XIV) chain	COL14A1	5	80	80	80	49	41	57	40	23	40	40	41	32	2	18	5	42	42	8	12	52	5	39	66	21	25	40	27	51	42	32	13	61	32	3	6	55	49	41	57	40	23	40
A0A087X0K0;P39059	A0A087X0K0;P39059	13;13	13;13	13;13	Collagen alpha-1(XV) chain;Restin;Restin-2;Restin-3;Restin-4	COL15A1	2	13	13	13	7	9	5	5	6	5	10	4	4	2	3	0	5	6	1	4	4	1	6	7	4	2	8	5	9	8	5	3	9	5	1	2	4	7	9	5	5	6	5
Q07092;A6NCT7;H7BY97	Q07092;A6NCT7	8;5;2	8;5;2	8;5;2	Collagen alpha-1(XVI) chain	COL16A1	3	8	8	8	1	2	3	1	0	1	1	5	1	0	0	0	0	0	1	0	5	0	1	5	1	1	0	1	0	0	0	0	4	2	0	0	4	1	2	3	1	0	1
P39060;H7BXV5;H7C457	P39060;H7BXV5;H7C457	25;19;15	25;19;15	25;19;15	Collagen alpha-1(XVIII) chain;Endostatin	COL18A1	3	25	25	25	15	17	14	11	14	12	16	18	15	13	8	9	13	14	12	13	15	5	19	16	15	9	12	16	14	17	9	11	21	13	15	4	15	15	17	14	11	14	12
P02452;I3L3H7;CON__Q862S4	P02452	37;5;3	37;5;3	36;5;3	Collagen alpha-1(I) chain	COL1A1	3	37	37	36	18	18	12	20	16	14	15	14	10	3	8	6	11	16	4	6	21	2	10	17	3	13	15	17	16	14	12	17	15	9	6	8	13	17	17	12	19	15	14
A0A087WTA8;P08123	A0A087WTA8;P08123	31;31	31;31	31;31	Collagen alpha-2(I) chain	COL1A2	2	31	31	31	11	13	7	22	8	12	12	9	4	3	5	2	5	8	2	8	16	1	10	13	3	8	9	13	10	8	5	12	11	5	3	4	6	11	13	7	22	8	12
F5GZK2;Q96P44;H0YDH6	F5GZK2;Q96P44;H0YDH6	4;4;2	4;4;2	4;4;2	Collagen alpha-1(XXI) chain	COL21A1	3	4	4	4	3	3	1	1	0	1	2	1	2	0	0	0	1	3	1	0	1	0	1	1	1	1	2	1	3	2	0	1	1	1	1	1	1	3	3	1	1	0	1
Q8NFW1	Q8NFW1	3	3	3	Collagen alpha-1(XXII) chain	COL22A1	1	3	3	3	1	0	0	0	0	0	1	0	1	0	0	0	0	0	0	0	0	0	0	0	0	0	0	0	0	0	0	1	0	0	0	0	0	1	0	0	0	0	0
Q96A83	Q96A83	2	2	2	Collagen alpha-1(XXVI) chain	COL26A1	1	2	2	2	0	0	1	0	0	0	0	0	0	0	0	0	0	0	0	0	0	0	1	0	0	0	0	0	0	0	0	0	0	0	0	0	0	0	0	1	0	0	0
Q2UY09;H7BZU0;H7C3P2	Q2UY09	14;1;1	14;1;1	14;1;1	Collagen alpha-1(XXVIII) chain	COL28A1	3	14	14	14	1	1	0	0	1	0	1	2	1	0	0	1	0	1	3	0	0	1	2	9	1	0	0	0	0	0	0	0	13	1	0	0	0	1	1	0	0	1	0
P02458	P02458	2	1	1	Collagen alpha-1(II) chain;Collagen alpha-1(II) chain;Chondrocalcin	COL2A1	1	2	1	1	1	1	0	1	1	0	1	0	0	1	0	0	0	1	0	0	0	1	0	0	0	0	1	0	2	1	0	0	0	0	0	0	0	0	0	0	0	0	0
P02461;CON__P04258;H7C435	P02461	18;4;1	18;4;1	18;4;1	Collagen alpha-1(III) chain	COL3A1	3	18	18	18	6	9	3	5	7	8	4	5	2	2	2	0	1	4	0	0	8	0	2	4	2	4	4	7	6	4	2	6	4	1	1	1	3	6	9	3	5	7	8
P02462	P02462	11	11	9	Collagen alpha-1(IV) chain;Arresten	COL4A1	1	11	11	9	7	7	4	3	1	2	6	4	5	1	0	1	7	7	3	5	4	0	6	8	5	2	4	3	4	6	0	2	8	5	3	0	7	5	5	4	2	1	2
P08572;A2A352	P08572	27;1	27;1	27;1	Collagen alpha-2(IV) chain;Canstatin	COL4A2	2	27	27	27	16	17	13	9	11	8	17	14	11	8	9	6	14	14	11	7	14	5	17	15	12	11	14	9	13	15	10	10	17	15	12	7	16	16	17	13	9	11	8
Q01955;H7BXM4	Q01955	3;1	3;1	3;1	Collagen alpha-3(IV) chain;Tumstatin	COL4A3	2	3	3	3	2	2	2	2	1	0	1	3	3	1	0	0	3	1	2	0	0	1	3	1	3	0	1	1	1	1	0	0	3	3	1	0	1	2	2	2	2	1	0
Q9Y5P4;A0A0A0MRE4;H0Y9J1	Q9Y5P4	15;4;3	15;4;3	15;4;3	Collagen type IV alpha-3-binding protein	COL4A3BP	3	15	15	15	5	7	1	6	10	3	8	2	3	4	4	3	4	6	1	4	1	2	4	2	3	4	11	0	8	4	6	5	6	0	2	2	3	5	7	1	6	10	3
P53420	P53420	9	9	9	Collagen alpha-4(IV) chain	COL4A4	1	9	9	9	6	6	2	0	0	0	6	3	5	2	0	0	4	3	4	1	0	0	5	1	4	0	2	1	3	6	1	0	5	2	1	1	3	6	6	2	0	0	0
P29400;H0Y9R8;H0Y9H0	P29400	7;1;1	5;1;1	5;1;1	Collagen alpha-5(IV) chain	COL4A5	3	7	5	5	3	4	0	1	0	0	3	1	1	0	0	0	3	3	0	1	1	0	0	2	1	0	2	0	2	2	1	1	3	1	1	0	3	1	2	0	0	0	0
F5H3Q5;A0A087WZY5;F5H851;A8MXH5;Q14031	F5H3Q5;A0A087WZY5;F5H851;A8MXH5;Q14031	5;5;5;5;5	5;5;5;5;5	5;5;5;5;5	Collagen alpha-6(IV) chain	COL4A6	5	5	5	5	3	3	0	0	1	0	2	0	0	0	0	0	1	2	1	0	1	0	1	2	0	1	0	0	2	1	0	0	2	0	1	0	1	3	3	0	0	1	0
P20908;A0A087WXW9;H7BY82	P20908;A0A087WXW9	6;5;2	6;5;2	6;5;2	Collagen alpha-1(V) chain	COL5A1	3	6	6	6	2	2	2	4	3	6	1	2	0	0	1	0	1	2	0	0	3	0	2	3	1	3	1	3	2	1	0	5	1	2	0	0	2	2	2	2	4	3	6
P05997;A0A087WYX9	P05997	10;4	10;4	10;4	Collagen alpha-2(V) chain	COL5A2	2	10	10	10	4	4	1	6	3	5	2	2	1	2	2	2	2	3	0	1	3	0	2	1	0	4	3	3	4	3	3	3	1	2	0	2	2	4	4	1	6	3	5
A0A087X0S5;P12109	A0A087X0S5;P12109	66;66	66;66	66;66	Collagen alpha-1(VI) chain	COL6A1	2	66	66	66	30	28	51	22	22	33	29	39	30	15	16	14	28	24	18	23	50	8	37	50	26	24	26	26	27	28	24	38	44	30	18	25	43	30	28	51	22	22	33
P12110;C9JH44;H7C0M5	P12110	45;8;8	45;8;8	45;8;8	Collagen alpha-2(VI) chain	COL6A2	3	45	45	45	16	15	33	11	14	24	17	24	21	12	7	10	22	14	10	14	33	2	21	38	14	15	14	14	15	14	18	23	27	15	10	16	32	16	15	33	11	14	24
P12111;E7ENL6;C9JNG9;I3L392	P12111;E7ENL6	183;168;28;5	183;168;28;5	183;168;28;5	Collagen alpha-3(VI) chain	COL6A3	4	183	183	183	81	87	120	75	72	81	83	98	77	47	37	44	86	69	52	54	129	18	83	136	65	62	75	63	74	76	55	100	121	73	42	65	113	81	87	120	75	72	81
A6NMZ7;H0YA33;H0Y940	A6NMZ7	18;4;3	18;4;3	18;4;3	Collagen alpha-6(VI) chain	COL6A6	3	18	18	18	0	0	4	1	1	0	1	1	0	2	1	0	2	0	0	1	0	0	0	10	0	0	0	0	1	0	1	0	1	1	1	1	2	0	0	4	1	1	0
P27658;C9JTN9;A0A087WZI0	P27658	5;2;2	5;2;2	5;2;2	Collagen alpha-1(VIII) chain;Vastatin	COL8A1	3	5	5	5	1	1	0	1	2	1	2	1	0	0	0	1	0	1	0	0	0	0	0	5	0	1	1	1	0	0	0	0	4	0	0	0	0	1	1	0	1	2	1
Q9BWP8	Q9BWP8	3	3	3	Collectin-11	COLEC11	1	3	3	3	0	1	1	0	0	0	0	1	2	0	1	0	1	2	2	0	2	0	2	0	2	0	0	0	1	0	0	0	1	1	0	3	1	0	1	1	0	0	0
Q8NBJ5;M0QX72;M0QYH0	Q8NBJ5	13;5;1	13;5;1	13;5;1	Procollagen galactosyltransferase 1	COLGALT1	3	13	13	13	3	7	1	7	8	3	4	2	2	6	1	4	1	3	2	3	1	1	1	2	1	3	4	4	2	2	3	3	2	3	2	3	3	3	7	1	7	8	3
Q8N668;H7C377;H0Y7J4;H7C169;E9PE85	Q8N668	4;1;1;1;1	4;1;1;1;1	4;1;1;1;1	COMM domain-containing protein 1	COMMD1	5	4	4	4	0	1	0	0	3	0	1	1	0	2	0	0	1	2	0	1	0	0	0	1	0	0	1	0	1	0	0	1	1	2	0	0	2	0	1	0	0	3	0
D6RJ90;Q9Y6G5;H0Y9N4;D6RC04	D6RJ90;Q9Y6G5;H0Y9N4	10;10;7;3	10;10;7;3	10;10;7;3	COMM domain-containing protein 10	COMMD10	4	10	10	10	5	4	1	4	7	3	5	2	4	3	3	4	5	6	2	5	1	1	4	1	4	3	4	2	4	4	3	1	2	4	3	4	2	5	4	1	4	7	3
F8WC41;F8WBW1;Q86X83	F8WC41;F8WBW1;Q86X83	3;3;3	3;3;3	3;3;3	COMM domain-containing protein 2	COMMD2	3	3	3	3	2	3	1	2	3	1	2	1	1	2	0	1	3	2	1	1	0	0	3	0	1	2	2	1	3	1	2	0	2	0	0	0	1	2	3	1	2	3	1
R4GMX3;R4GMW6;Q9UBI1;H0Y6Z9;R4GN54;H0Y4W0;R4GN06;Q5T8Z4;P35226;Q5T8Z1;Q5T8Z6;Q5T8Z2	R4GMX3;R4GMW6;Q9UBI1;H0Y6Z9;R4GN54;H0Y4W0	9;7;7;6;5;5;2;2;2;1;1;1	9;7;7;6;5;5;2;2;2;1;1;1	9;7;7;6;5;5;2;2;2;1;1;1	COMM domain-containing protein 3	COMMD3-BMI1;COMMD3	12	9	9	9	5	6	4	5	5	3	5	4	4	4	3	4	4	5	4	5	2	2	5	4	4	4	5	3	4	4	6	4	3	4	4	4	4	5	6	4	5	5	3
A0A0B4J287;Q9H0A8;H3BM91;H3BQF2;H3BPG2	A0A0B4J287;Q9H0A8;H3BM91;H3BQF2	6;6;4;3;2	6;6;4;3;2	6;6;4;3;2	COMM domain-containing protein 4	COMMD4	5	6	6	6	2	2	1	1	2	2	4	1	1	3	2	0	2	3	1	2	1	1	2	1	1	1	3	1	2	4	3	1	1	2	2	0	1	2	2	1	1	2	2
Q9GZQ3;E9PJE4;H0YEQ6	Q9GZQ3;E9PJE4	5;4;1	5;4;1	5;4;1	COMM domain-containing protein 5	COMMD5	3	5	5	5	4	2	2	2	3	2	3	0	1	1	0	3	1	4	1	1	0	1	1	0	0	1	4	1	3	3	3	1	1	0	0	2	1	4	2	2	2	3	2
Q7Z4G1;B0QZ40;H7C607	Q7Z4G1;B0QZ40	8;5;1	8;5;1	8;5;1	COMM domain-containing protein 6	COMMD6	3	8	8	8	6	4	6	3	5	5	5	6	6	3	5	6	7	5	6	5	6	5	7	4	7	6	4	7	4	4	6	7	6	7	5	6	7	6	4	6	3	5	5
V9GY66;Q86VX2	V9GY66;Q86VX2	2;2	2;2	2;2	COMM domain-containing protein 7	COMMD7	2	2	2	2	1	0	1	1	1	1	0	1	1	1	1	0	2	2	0	2	1	1	2	2	1	1	2	0	1	0	0	0	2	0	0	0	1	1	0	1	1	1	1
Q9NX08	Q9NX08	7	7	7	COMM domain-containing protein 8	COMMD8	1	7	7	7	5	5	2	4	3	2	5	2	4	3	3	4	3	6	0	4	0	2	4	1	3	3	3	2	4	6	4	1	3	3	4	4	0	5	5	2	4	3	2
Q9P000;E9PJ95	Q9P000	10;3	10;3	10;3	COMM domain-containing protein 9	COMMD9	2	10	10	10	4	4	5	4	5	5	6	4	5	4	5	6	6	5	3	6	3	3	6	1	4	5	5	5	4	5	6	7	4	6	7	6	6	4	4	5	4	5	5
G3XAP6;P49747	G3XAP6;P49747	20;20	20;20	16;16	Cartilage oligomeric matrix protein	COMP	2	20	20	16	6	7	2	11	9	6	6	8	1	1	2	1	0	1	4	0	6	3	2	6	1	4	1	3	3	2	2	7	18	2	3	1	2	5	6	2	9	7	4
P21964;E7EMS6;E7EUU8;F8WBW9;H7BZ45	P21964;E7EMS6;E7EUU8	20;15;12;7;6	20;15;12;7;6	20;15;12;7;6	Catechol O-methyltransferase	COMT	5	20	20	20	10	10	15	9	12	5	9	9	7	9	11	6	7	9	4	12	4	1	7	7	5	5	13	6	15	8	7	5	6	6	2	4	13	10	10	15	9	12	5
Q86VU5;R4GNF4	Q86VU5;R4GNF4	3;2	3;2	3;2	Catechol O-methyltransferase domain-containing protein 1	COMTD1	2	3	3	3	0	0	0	0	0	0	1	0	0	0	0	0	0	0	0	1	0	0	1	0	0	0	0	0	0	0	0	0	0	0	1	2	1	0	0	0	0	0	0
P53621	P53621	46	46	46	Coatomer subunit alpha;Xenin;Proxenin	COPA	1	46	46	46	24	27	16	24	29	19	23	16	20	20	12	21	15	17	14	19	14	8	20	10	17	17	26	17	25	21	22	18	17	16	14	22	15	24	27	16	24	29	19
P53618;E9PP73;E9PP63;E9PKQ1	P53618	26;8;2;2	26;8;2;2	26;8;2;2	Coatomer subunit beta	COPB1	4	26	26	26	16	15	6	18	17	7	15	5	6	11	8	7	5	13	3	13	5	1	9	2	7	12	18	8	12	12	13	5	7	3	5	7	4	16	15	6	18	17	7
P35606;H0YAC7;D6RBT6;D6R997;D6RBZ7;D6RCL6;D6RBG7;H0Y938	P35606	33;7;4;4;3;3;3;2	33;7;4;4;3;3;3;2	33;7;4;4;3;3;3;2	Coatomer subunit beta	COPB2	8	33	33	33	13	15	9	16	19	14	12	8	6	12	15	13	12	8	10	16	10	7	10	6	8	10	16	11	15	15	16	13	14	9	14	17	10	13	15	9	16	19	14
M0QXB4;O14579;M0R061	M0QXB4;O14579	11;11;5	11;11;5	11;11;5	Coatomer subunit epsilon	COPE	3	11	11	11	7	7	3	5	9	4	7	4	4	5	6	5	4	5	4	6	4	4	4	4	4	6	7	5	9	6	5	6	4	5	3	6	5	7	7	3	5	9	4
Q9Y678;H0Y8X7;D6RG17;H0Y8G2	Q9Y678	32;7;2;2	32;7;2;2	30;7;2;2	Coatomer subunit gamma-1	COPG1	4	32	32	30	16	14	8	14	18	11	14	7	8	16	8	11	10	15	7	13	6	7	13	8	13	12	17	10	15	12	15	12	14	9	12	13	9	16	14	8	13	18	11
Q9UBF2	Q9UBF2	15	13	13	Coatomer subunit gamma-2	COPG2	1	15	13	13	5	6	2	10	7	4	6	1	0	7	2	4	3	3	1	4	1	0	1	0	1	4	7	2	5	4	5	2	1	1	2	2	0	5	6	2	9	7	4
Q9NQ92;J3QRX4;H9KV77;J3QRX9;J3QRX6	Q9NQ92;J3QRX4;H9KV77	4;2;2;1;1	4;2;2;1;1	4;2;2;1;1	Coordinator of PRMT5 and differentiation stimulator	COPRS	5	4	4	4	2	2	2	1	0	2	1	0	2	0	1	2	0	2	1	1	0	0	0	0	1	1	0	2	1	1	2	2	0	1	2	1	1	2	2	2	1	0	2
P61201;B4DIH5;H0YKU5;H0YM03;H0YMC2	P61201;B4DIH5;H0YKU5	22;19;13;8;3	22;19;13;8;3	22;19;13;8;3	COP9 signalosome complex subunit 2	COPS2	5	22	22	22	12	11	2	10	11	4	10	5	5	8	4	6	8	9	2	7	3	0	7	4	3	8	10	5	11	10	6	4	7	5	8	6	5	12	11	2	10	11	4
Q9UNS2;H7C3P9;C9JLV5;K7ELN6;J3KTQ1;J3QKR0	Q9UNS2;H7C3P9	11;9;3;1;1;1	11;9;3;1;1;1	11;9;3;1;1;1	COP9 signalosome complex subunit 3	COPS3	6	11	11	11	5	5	5	5	6	4	5	4	5	5	4	6	8	4	4	8	4	2	7	5	7	4	4	7	7	5	7	4	6	6	5	3	5	5	5	5	5	6	4
Q9BT78;D6RFN0;D6RAX7;D6RD63;D6REK7	Q9BT78;D6RFN0;D6RAX7;D6RD63	19;18;15;13;1	19;18;15;13;1	19;18;15;13;1	COP9 signalosome complex subunit 4	COPS4	5	19	19	19	9	8	5	9	9	7	9	5	6	8	6	10	9	10	3	13	3	3	11	5	3	9	13	6	9	9	12	3	9	6	12	11	6	9	8	5	9	9	7
Q92905;E5RHH5;E5RFS1;E5RG35;E5RK55;E5RHF2	Q92905	9;3;1;1;1;1	9;3;1;1;1;1	9;3;1;1;1;1	COP9 signalosome complex subunit 5	COPS5	6	9	9	9	3	4	2	2	4	3	5	2	1	3	3	3	2	5	2	3	2	2	2	1	1	4	6	2	2	6	4	2	4	3	2	2	3	3	4	2	2	4	3
E7EM64;Q7L5N1;H7C3T0	E7EM64;Q7L5N1	8;8;2	8;8;2	8;8;2	COP9 signalosome complex subunit 6	COPS6	3	8	8	8	2	3	1	4	1	0	2	0	0	2	1	1	4	1	1	4	1	1	2	0	1	3	1	1	3	2	4	0	4	1	2	1	1	2	3	1	4	1	0
Q9UBW8	Q9UBW8	7	7	5	COP9 signalosome complex subunit 7a	COPS7A	1	7	7	5	3	2	1	1	2	1	3	2	1	3	2	1	4	2	2	3	1	1	3	3	1	3	2	1	2	2	3	2	3	3	3	3	3	2	1	0	0	1	0
J3KQ34;Q9H9Q2;J3QT73;A0A087X1P5;J3KQ41	J3KQ34;Q9H9Q2;J3QT73;A0A087X1P5	7;7;4;4;3	7;7;4;4;3	7;7;4;4;3	COP9 signalosome complex subunit 7b	COPS7B	5	7	7	7	1	3	1	2	2	3	3	0	0	3	0	3	1	2	0	1	0	0	2	0	0	2	4	0	2	4	2	0	2	0	1	0	1	1	3	1	2	2	3
E9PGT6;Q99627;H7C3S9;F8WEF2	E9PGT6;Q99627;H7C3S9	6;6;4;1	6;6;4;1	6;6;4;1	COP9 signalosome complex subunit 8	COPS8	4	6	6	6	5	4	5	1	3	5	5	4	5	4	3	4	4	5	4	3	2	2	3	2	4	4	5	4	5	5	4	4	4	4	4	4	3	5	4	5	1	3	5
F8VVA7;P61923;F8W651;F8VXB1;F8VUC5;F8W156;F8VYZ4;F8VYK5;F8VXR1	F8VVA7;P61923;F8W651;F8VXB1;F8VUC5;F8W156;F8VYZ4	7;7;5;4;4;4;4;3;3	7;7;5;4;4;4;4;3;3	7;7;5;4;4;4;4;3;3	Coatomer subunit zeta-1	COPZ1	9	7	7	7	5	6	1	5	5	4	5	3	4	3	4	4	2	5	4	3	2	2	4	1	3	3	5	4	4	5	5	5	2	3	4	5	3	5	6	1	5	5	4
Q9P299;J3KRJ9;J3QLS7	Q9P299;J3KRJ9	3;2;1	3;2;1	3;2;1	Coatomer subunit zeta-2	COPZ2	3	3	3	3	1	1	1	1	1	0	1	0	0	0	0	3	0	0	0	0	0	0	0	1	0	0	1	0	0	1	0	0	0	0	0	0	0	1	1	1	1	1	0
B8ZZV9;Q9H8M1;B8ZZX2	B8ZZV9;Q9H8M1;B8ZZX2	3;3;2	3;3;2	3;3;2	Coenzyme Q-binding protein COQ10 homolog B, mitochondrial	COQ10B	3	3	3	3	0	0	0	0	0	0	0	0	0	0	0	0	0	0	0	1	0	0	2	0	0	1	0	0	0	0	1	1	0	0	0	0	2	0	0	0	0	0	0
Q9NZJ6;F6WGP0	Q9NZJ6	4;1	4;1	4;1	Ubiquinone biosynthesis O-methyltransferase, mitochondrial	COQ3	2	4	4	4	3	3	1	1	3	0	3	1	1	3	1	2	2	3	1	1	0	2	2	1	3	1	3	0	3	3	2	2	1	1	1	1	1	3	3	1	1	3	0
Q5HYK3;F8VVX6;F8VP53;F8VVW7;B4DP72	Q5HYK3;F8VVX6;F8VP53;F8VVW7	9;7;5;5;4	9;7;5;5;4	9;7;5;5;4	2-methoxy-6-polyprenyl-1,4-benzoquinol methylase, mitochondrial	COQ5	5	9	9	9	6	3	4	0	4	1	2	4	5	2	3	4	4	2	3	4	1	1	5	0	5	3	5	2	5	3	5	0	3	6	5	2	4	6	3	4	0	4	1
Q9Y2Z9;A0A0D9SFJ1	Q9Y2Z9;A0A0D9SFJ1	8;7	8;7	7;7	Ubiquinone biosynthesis monooxygenase COQ6, mitochondrial	COQ6	2	8	8	7	3	3	3	1	3	0	1	3	1	1	3	1	2	3	2	1	2	1	2	0	4	1	3	0	2	3	2	2	1	2	2	2	3	2	2	3	0	2	0
H3BP28;Q99807;H3BS11;H3BTN8;I3L1T0;H3BSZ3	H3BP28;Q99807;H3BS11;H3BTN8;I3L1T0	4;4;2;2;2;1	4;4;2;2;2;1	4;4;2;2;2;1	5-demethoxyubiquinone hydroxylase, mitochondrial	COQ7	6	4	4	4	2	1	1	0	2	0	2	2	1	0	0	0	1	2	1	0	0	2	1	0	1	0	1	0	2	2	0	1	2	2	0	1	1	2	1	1	0	2	0
H3BSJ5;O75208;H3BPC6;H3BRC0;H3BNT2;H3BPW3;H3BVA5;H3BPY0	H3BSJ5;O75208;H3BPC6;H3BRC0;H3BNT2;H3BPW3;H3BVA5	5;5;4;4;4;3;3;1	5;5;4;4;4;3;3;1	5;5;4;4;4;3;3;1	Ubiquinone biosynthesis protein COQ9, mitochondrial	COQ9	8	5	5	5	4	4	2	2	4	0	3	2	1	4	3	3	2	4	4	2	1	3	4	1	2	1	3	3	4	4	2	0	1	4	4	2	0	4	4	2	2	4	0
P31146;H3BRY3;H3BTU6;H3BRJ0;H3BNA2;H3BU76;H3BSL1	P31146;H3BRY3	27;19;7;6;5;5;5	27;19;7;6;5;5;5	26;18;7;6;5;5;5	Coronin-1A;Coronin	CORO1A	7	27	27	26	11	10	11	11	9	10	8	12	5	6	9	11	6	7	3	19	19	6	8	8	1	10	11	6	8	8	11	22	14	8	6	13	11	11	10	11	11	9	10
Q9BR76;A0A087WW53;F5H390;F5H0D2	Q9BR76	21;9;9;2	18;7;7;2	18;7;7;2	Coronin-1B	CORO1B	4	21	18	18	6	7	12	4	6	11	5	11	10	5	11	11	11	7	9	15	11	5	13	13	9	9	6	7	6	4	9	14	10	10	9	13	10	6	7	12	4	6	11
Q9ULV4;B4E3S0;H0YHL7;F8W1H8;F8VUX3;F8VSA4;F8VRE9;F8VTT6;F8VVB7;F8VV53	Q9ULV4;B4E3S0;H0YHL7	33;30;22;4;4;4;4;4;4;3	33;30;22;4;4;4;4;4;4;3	28;25;19;4;4;4;4;4;4;1	Coronin-1C;Coronin	CORO1C	10	33	33	28	8	12	16	8	10	12	7	12	13	9	15	16	16	7	12	22	16	8	16	19	13	12	10	12	7	9	17	16	15	13	10	17	15	7	10	14	6	8	10
Q9UQ03	Q9UQ03	4	4	4	Coronin-2B	CORO2B	1	4	4	4	2	2	0	0	0	1	2	0	0	0	0	0	0	2	0	0	0	1	0	0	0	0	1	0	2	2	0	0	0	0	0	1	0	2	2	0	0	0	1
P57737	P57737	16	1	1	Coronin-7	CORO7	1	16	1	1	9	10	2	6	9	9	5	4	3	5	4	10	3	7	2	9	8	6	5	3	5	4	7	6	5	5	10	9	5	3	9	9	2	0	0	0	1	0	1
A0A0A6YYL4;I3L167;I3L0X9;I3L3T0;E7EP81;Q9Y3D7;I3L1U7;I3L359;I3L2Y6;I3L1M1;I3L442;I3NI06;I3L1G9;I3L0X8	A0A0A6YYL4	19;7;4;4;4;4;3;2;2;2;2;2;2;1	19;7;4;4;4;4;3;2;2;2;2;2;2;1	4;0;4;4;0;4;3;0;0;0;0;0;0;0	Coronin	CORO7-PAM16	14	19	19	4	9	11	5	6	11	11	7	5	5	7	6	12	4	7	3	11	7	7	6	3	7	6	8	7	6	6	11	9	7	4	10	12	4	0	1	3	1	2	3
Q14019;H3BT58	Q14019;H3BT58	13;11	13;11	13;11	Coactosin-like protein	COTL1	2	13	13	13	2	3	4	2	2	7	3	7	8	3	6	8	7	2	10	6	7	3	5	5	9	5	2	7	2	2	5	8	5	5	4	6	6	2	3	4	2	2	7
J3KSJ3;H7C101;Q12887	J3KSJ3;H7C101;Q12887	1;1;1	1;1;1	1;1;1	Protoheme IX farnesyltransferase, mitochondrial	COX10	3	1	1	1	0	0	0	0	0	0	0	0	0	1	0	0	0	0	0	0	0	0	0	0	0	1	0	0	0	0	0	0	0	0	0	0	0	0	0	0	0	0	0
Q9Y6N1;I3L4E7;B4DI26	Q9Y6N1	3;1;1	3;1;1	3;1;1	Cytochrome c oxidase assembly protein COX11, mitochondrial	COX11	3	3	3	3	1	1	0	1	0	0	1	0	0	1	0	0	0	1	0	0	0	0	1	0	0	0	0	0	1	1	0	0	1	0	0	1	0	1	1	0	1	0	0
Q14061;H7C4E5;C9J8T6	Q14061;H7C4E5;C9J8T6	6;5;3	6;5;3	6;5;3	Cytochrome c oxidase copper chaperone	COX17	3	6	6	6	1	1	4	1	2	4	1	2	4	2	3	4	2	1	4	3	2	2	4	1	4	3	1	4	1	1	3	1	2	3	3	3	3	1	1	4	1	2	4
Q49B96;F8WEL9	Q49B96;F8WEL9	6;3	6;3	6;3	Cytochrome c oxidase assembly protein COX19	COX19	2	6	6	6	2	3	2	0	2	2	3	1	2	0	2	3	3	2	2	4	1	2	4	1	2	3	3	2	2	1	3	2	1	1	2	3	2	2	3	2	0	2	2
Q5RI15	Q5RI15	5	5	5	Cytochrome c oxidase protein 20 homolog	COX20	1	5	5	5	5	2	4	3	4	4	2	2	4	3	2	3	2	4	4	3	2	3	3	0	3	3	3	3	3	4	3	2	2	3	3	3	2	5	2	4	3	4	4
P13073;H3BN72;H3BNV9;Q86WV2;H3BPG0;H3BNI5	P13073;H3BN72;H3BNV9;Q86WV2;H3BPG0	21;16;16;11;11;5	21;16;16;11;11;5	21;16;16;11;11;5	Cytochrome c oxidase subunit 4 isoform 1, mitochondrial	COX4I1	6	21	21	21	6	8	13	5	8	11	5	11	14	7	9	14	9	5	13	10	6	6	11	5	15	9	6	11	7	6	9	8	8	12	9	17	14	6	8	13	5	8	11
P20674;H3BNX8;H3BRI0	P20674;H3BNX8	9;7;2	9;7;2	4;4;2	Cytochrome c oxidase subunit 5A, mitochondrial	COX5A	3	9	9	4	5	6	6	2	5	5	4	6	5	5	4	5	7	5	5	5	5	4	7	5	5	3	4	4	4	4	2	5	4	7	3	7	8	3	3	4	2	3	4
P10606	P10606	19	19	19	Cytochrome c oxidase subunit 5B, mitochondrial	COX5B	1	19	19	19	7	8	16	5	9	15	5	13	16	9	11	15	9	7	17	13	8	15	11	9	16	10	9	14	6	6	14	11	10	15	12	15	16	7	8	16	5	9	15
P12074	P12074	5	4	4	Cytochrome c oxidase subunit 6A1, mitochondrial	COX6A1	1	5	4	4	3	3	3	1	2	4	4	2	3	4	2	3	1	3	3	2	2	3	2	2	3	2	1	3	4	4	2	3	2	2	2	3	2	2	2	2	1	1	3
P14854;K7EQD3	P14854	12;2	12;2	12;2	Cytochrome c oxidase subunit 6B1	COX6B1	2	12	12	12	6	6	11	4	5	7	6	6	9	6	6	7	6	6	10	6	5	6	7	5	9	6	7	7	6	6	5	5	5	8	6	8	10	6	6	11	4	5	7
P09669	P09669	11	11	11	Cytochrome c oxidase subunit 6C	COX6C	1	11	11	11	2	2	6	1	1	4	1	5	7	1	3	7	7	2	4	8	3	4	6	3	7	4	2	5	2	2	5	4	3	6	4	6	8	2	2	6	1	1	4
P24310;K7ER11	P24310;K7ER11	2;1	2;1	2;1	Cytochrome c oxidase subunit 7A1, mitochondrial	COX7A1	2	2	2	2	1	1	0	0	0	0	1	1	0	0	0	0	0	1	1	0	0	0	1	0	0	0	1	0	1	1	1	0	1	1	0	2	1	1	1	0	0	0	0
D6RIE3;D6RGV5;H0UI06;P14406;D6R9C3	D6RIE3;D6RGV5;H0UI06;P14406	4;4;4;4;1	4;4;4;4;1	4;4;4;4;1	Cytochrome c oxidase subunit 7A2, mitochondrial	COX7A2	5	4	4	4	2	2	4	2	2	3	2	3	3	2	3	3	3	2	4	3	3	3	3	3	4	3	2	3	2	2	3	3	3	3	3	3	3	2	2	4	2	2	3
O14548;E5RJZ1;H0YBD2	O14548	7;3;3	7;3;3	7;3;3	Cytochrome c oxidase subunit 7A-related protein, mitochondrial	COX7A2L	3	7	7	7	3	2	5	2	1	3	2	3	5	2	1	6	4	3	4	3	1	2	3	2	6	3	4	2	3	3	2	3	3	4	1	4	5	3	2	5	2	1	3
P15954;D6R9Z7	P15954;D6R9Z7	5;4	5;4	5;4	Cytochrome c oxidase subunit 7C, mitochondrial	COX7C	2	5	5	5	1	1	4	1	1	4	1	5	4	1	4	4	2	1	4	2	2	4	2	3	4	2	1	2	1	1	2	4	2	5	2	4	4	1	1	4	1	1	4
U3KQK5;P10176	U3KQK5;P10176	1;1	1;1	1;1	Cytochrome c oxidase subunit 8A, mitochondrial	COX8A	2	1	1	1	0	0	0	0	0	0	0	0	0	0	0	0	1	0	0	0	0	0	0	0	0	0	0	0	0	0	0	0	0	0	0	0	0	0	0	0	0	0	0
P00450	P00450	47	47	1	Ceruloplasmin	CP	1	47	47	1	27	26	26	23	28	20	26	24	16	24	18	20	16	27	28	15	22	25	11	22	15	23	28	22	30	33	15	32	18	25	20	17	22	0	0	1	0	0	0
E9PFZ2;D6RE86;H7C5N5	E9PFZ2	44;7;3	1;0;0	0;0;0		CP	3	44	1	0	26	25	23	21	25	18	25	22	15	23	16	18	14	25	25	14	20	23	10	20	13	21	26	20	27	30	14	30	16	23	18	15	20	0	0	0	0	0	0
P15088	P15088	4	4	4	Mast cell carboxypeptidase A	CPA3	1	4	4	4	3	2	1	1	0	0	2	3	0	0	1	0	2	2	1	1	0	0	2	1	0	1	1	0	1	3	2	0	3	2	1	0	2	3	2	1	1	0	0
A0A087WSY5;Q96IY4	A0A087WSY5;Q96IY4	6;6	6;6	5;5	Carboxypeptidase B2	CPB2	2	6	6	5	3	4	2	3	3	1	4	2	1	4	1	0	1	4	1	1	0	0	1	0	1	2	3	1	4	4	0	0	0	0	1	0	0	2	3	2	2	2	1
O75976;J3QQJ4;J3QRJ9	O75976	19;2;1	19;2;1	19;2;1	Carboxypeptidase D	CPD	3	19	19	19	1	4	0	1	10	2	5	0	2	4	5	7	3	4	0	8	0	3	4	0	1	5	4	11	2	2	12	6	1	1	3	13	5	1	4	0	1	10	2
E5RJM0;B7ZLQ8;Q17RY0;E5RFP2	E5RJM0;B7ZLQ8;Q17RY0	4;4;4;1	4;4;4;1	3;3;3;0	Cytoplasmic polyadenylation element-binding protein 4	CPEB4	4	4	4	3	0	1	1	0	1	0	0	1	1	0	0	1	0	1	0	1	0	1	1	0	2	0	0	2	0	1	1	2	1	1	0	1	2	0	1	1	0	0	0
D6RI11;O14810;D6RAG3	D6RI11;O14810;D6RAG3	3;3;2	3;3;2	3;3;2	Complexin-1	CPLX1	3	3	3	3	0	0	0	1	0	0	0	0	0	2	0	1	1	0	0	0	0	0	0	0	0	0	0	0	0	0	0	0	0	0	0	1	0	0	0	0	1	0	0
Q6PUV4;D6RGY3;D6R960	Q6PUV4	6;2;2	6;2;2	6;2;2	Complexin-2	CPLX2	3	6	6	6	0	0	0	0	1	4	1	0	0	0	0	0	0	1	0	0	0	0	0	0	0	0	0	0	0	0	0	6	0	1	0	0	1	0	0	0	0	1	4
P14384;H0YHN7;F8W111;F8VVI6	P14384;H0YHN7;F8W111	6;4;4;2	6;4;4;2	6;4;4;2	Carboxypeptidase M	CPM	4	6	6	6	4	4	0	4	1	0	5	0	0	3	0	1	1	4	0	0	1	0	1	1	0	2	4	0	4	3	2	0	0	0	1	0	0	4	4	0	4	1	0
P22792	P22792	5	5	5	Carboxypeptidase N subunit 2	CPN2	1	5	5	5	2	0	2	2	0	0	2	0	0	0	0	0	0	1	1	1	1	1	0	1	0	0	0	0	4	1	0	2	0	1	0	0	1	2	0	2	2	0	0
Q99829;F2Z2V0;B0QZ18;A6PVH9;E7ENH5;Q5JX56;Q5JX58;Q5JX59;Q5JX60;Q5JX44;Q5JX55;H0Y524;Q5JX45;Q5JX54;Q5JX61;Q5JX52;Q5JX53;Q5JX57;E7EV27	Q99829;F2Z2V0;B0QZ18;A6PVH9;E7ENH5;Q5JX56;Q5JX58;Q5JX59;Q5JX60;Q5JX44	9;8;8;7;6;5;5;5;5;5;4;3;3;2;2;2;1;1;1	9;8;8;7;6;5;5;5;5;5;4;3;3;2;2;2;1;1;1	9;8;8;7;6;5;5;5;5;5;4;3;3;2;2;2;1;1;1	Copine-1	CPNE1	19	9	9	9	4	0	3	5	0	7	4	1	0	4	5	3	0	4	0	2	0	0	1	0	1	3	5	0	4	5	2	5	1	2	5	1	0	4	0	3	5	0	7
Q96FN4;H3BUC8	Q96FN4	4;1	3;1	3;1	Copine-2	CPNE2	2	4	3	3	2	1	1	2	2	1	2	0	1	2	0	0	0	1	0	2	0	0	0	0	0	1	2	0	1	3	1	1	1	0	0	0	1	1	0	1	1	1	1
O75131;A0A087WYQ3;H0YB26;E5RHZ0;A0A087WXR6;A0A087WUS8;E5RFT7;Q96A23	O75131;A0A087WYQ3;H0YB26	21;13;11;8;7;5;3;1	21;13;11;8;7;5;3;1	20;13;11;8;7;5;3;0	Copine-3	CPNE3	8	21	21	20	10	11	8	8	11	9	9	10	7	10	7	10	11	9	6	12	7	6	12	10	7	11	9	8	10	8	10	9	12	9	9	9	12	9	10	8	7	10	9
O95741;H0YLV2;H0YK44;H0YLS9;H0YNP2;H0YNX4;H0YNM7;H0YLM2;H0YKP1;H0YM67;H0YKJ0	O95741;H0YLV2	10;5;3;2;2;2;2;2;2;1;1	9;5;3;2;2;2;2;2;2;1;1	9;5;3;2;2;2;2;2;2;1;1	Copine-6	CPNE6	11	10	9	9	4	1	0	1	1	1	1	1	3	2	0	0	1	3	5	0	1	0	1	1	1	2	1	2	1	2	1	0	0	7	0	0	2	3	0	0	0	0	1
Q9UBL6;E9PJ31;H0YEH8	Q9UBL6;E9PJ31	6;3;1	5;3;1	5;3;1	Copine-7	CPNE7	3	6	5	5	1	1	0	1	1	0	1	0	0	1	0	5	0	1	1	0	0	0	0	0	0	0	1	1	1	1	0	0	0	0	0	1	0	0	0	0	0	0	0
Q86YQ8;E7ENV7;Q9HCH3;A0A0J9YWU8;A0A0J9YWA1	Q86YQ8;E7ENV7;Q9HCH3	4;3;2;1;1	3;2;1;1;1	2;1;0;0;0	Copine-8;Copine-5	CPNE8;CPNE5	5	4	3	2	1	2	0	2	1	0	3	0	0	2	0	0	0	1	0	1	0	0	0	0	0	0	2	0	1	2	0	0	0	0	0	0	0	0	1	0	1	0	0
P36551;H0YA22;D6RER6	P36551	18;2;2	18;2;2	18;2;2	Oxygen-dependent coproporphyrinogen-III oxidase, mitochondrial	CPOX	3	18	18	18	4	8	4	5	7	9	6	5	6	13	7	9	3	4	3	9	5	6	3	4	4	6	9	8	6	3	8	7	4	6	8	11	6	4	8	4	5	7	9
Q9BRF8	Q9BRF8	10	10	10	Serine/threonine-protein phosphatase CPPED1	CPPED1	1	10	10	10	8	5	4	6	6	4	5	4	3	4	5	4	6	6	3	7	3	4	6	5	3	4	7	3	6	5	3	5	5	4	7	6	5	8	5	4	6	6	4
Q9Y646;E5RJA8;E5RH35;E5RJZ7;E5RJP8	Q9Y646;E5RJA8;E5RH35;E5RJZ7;E5RJP8	11;7;6;6;6	11;7;6;6;6	11;7;6;6;6	Carboxypeptidase Q	CPQ	5	11	11	11	9	4	3	1	2	3	9	4	5	2	4	2	5	8	3	4	4	3	5	3	3	4	5	3	7	9	4	3	5	4	4	4	4	9	4	3	1	2	3
P31327;Q5R211;E7EWJ3;C9JTA4	P31327	20;6;2;1	19;6;2;1	19;6;2;1	Carbamoyl-phosphate synthase [ammonia], mitochondrial	CPS1	4	20	19	19	6	2	0	8	4	3	4	6	2	0	2	1	6	4	2	1	1	1	5	0	6	2	0	7	4	1	1	1	2	5	2	3	4	6	2	0	7	4	2
Q10570;A0A087X101;A0A087WTV4	Q10570	9;3;2	9;3;2	9;3;2	Cleavage and polyadenylation specificity factor subunit 1	CPSF1	3	9	9	9	1	2	0	5	1	1	0	0	0	1	0	0	0	1	0	0	0	1	0	0	1	0	2	0	0	1	1	0	0	0	0	0	0	1	2	0	5	1	1
Q9P2I0;H0YJF4	Q9P2I0	15;7	15;7	15;7	Cleavage and polyadenylation specificity factor subunit 2	CPSF2	2	15	15	15	6	5	0	6	3	8	5	2	3	3	3	4	0	7	2	3	0	0	0	1	2	4	9	5	6	2	2	4	2	2	0	0	1	6	5	0	6	3	8
Q9UKF6;G5E9W3	Q9UKF6;G5E9W3	9;8	9;8	9;8	Cleavage and polyadenylation specificity factor subunit 3	CPSF3	2	9	9	9	1	2	0	4	4	3	3	1	2	1	3	2	0	3	0	2	0	0	1	0	0	2	5	3	2	1	3	2	0	1	2	1	0	1	2	0	4	4	3
O95639;B7Z7B0;C9JEV9;C9K0K2;H7C016;F8WEL7;H7C419	O95639;B7Z7B0;C9JEV9	7;5;5;3;3;1;1	7;5;5;3;3;1;1	7;5;5;3;3;1;1	Cleavage and polyadenylation specificity factor subunit 4	CPSF4	7	7	7	7	3	2	3	3	1	5	2	2	3	2	2	3	1	3	2	3	3	1	2	0	2	3	4	4	2	3	4	2	2	3	2	3	3	3	2	3	3	1	5
F8WJN3;Q16630;F8W084	F8WJN3;Q16630	10;10;1	10;10;1	10;10;1	Cleavage and polyadenylation specificity factor subunit 6	CPSF6	3	10	10	10	5	5	5	6	5	6	5	4	4	4	5	5	3	5	3	7	3	2	3	2	4	7	5	5	5	5	7	6	4	3	3	3	3	5	5	5	6	5	6
Q8N684;F5H669;F5H6M0;F5H047;C9J286;C9J323	Q8N684;F5H669	11;9;5;5;1;1	11;9;5;5;1;1	8;6;2;2;0;0	Cleavage and polyadenylation specificity factor subunit 7	CPSF7	6	11	11	8	3	4	4	4	4	8	3	3	3	3	4	6	4	5	4	5	4	1	5	1	3	5	4	6	2	2	6	3	3	3	4	5	3	2	3	3	2	3	5
P50416;H3BMD2	P50416	10;1	10;1	10;1	Carnitine O-palmitoyltransferase 1, liver isoform	CPT1A	2	10	10	10	5	4	2	3	4	3	4	2	3	2	3	1	3	6	2	2	1	1	2	1	1	1	3	1	6	6	2	1	3	3	1	2	3	5	4	2	3	4	3
P23786;A0A1B0GVF3;A0A1B0GV75;A0A1B0GTB8;A0A1B0GWC0;A0A1B0GTM0;A0A1B0GUD9;A0A1B0GTL9;A0A1B0GUB8	P23786;A0A1B0GVF3;A0A1B0GV75;A0A1B0GTB8;A0A1B0GWC0	30;28;26;26;26;9;5;1;1	30;28;26;26;26;9;5;1;1	30;28;26;26;26;9;5;1;1	Carnitine O-palmitoyltransferase 2, mitochondrial	CPT2	9	30	30	30	17	16	10	11	17	7	15	15	13	16	7	9	21	16	9	18	9	8	19	3	14	12	13	10	16	17	13	5	16	14	13	12	17	17	16	10	11	17	7
Q9H3G5;H7C0X5;H7C218;C9JVI2;C9JZ94;C9J6L4;C9JI22;C9JLV0	Q9H3G5;H7C0X5	11;6;4;1;1;1;1;1	11;6;4;1;1;1;1;1	11;6;4;1;1;1;1;1	Probable serine carboxypeptidase CPVL	CPVL	8	11	11	11	9	7	3	8	5	3	9	3	4	2	4	3	4	8	3	5	5	0	4	3	4	5	6	3	9	6	4	5	5	4	5	3	5	9	7	3	8	5	3
Q8N436	Q8N436	5	4	4	Inactive carboxypeptidase-like protein X2	CPXM2	1	5	4	4	0	1	1	1	0	0	0	0	0	0	0	0	0	0	1	0	3	1	1	1	0	0	0	1	0	0	0	1	1	0	1	0	2	0	1	1	1	0	0
P17927;Q5SR44;E9PDY4;E9PQN4;H0YE06	P17927;Q5SR44;E9PDY4	10;9;9;4;4	10;9;9;4;4	10;9;9;4;4	Complement receptor type 1	CR1	5	10	10	10	4	5	0	3	5	0	4	0	3	3	0	1	4	3	2	1	0	1	4	0	6	0	1	0	0	5	0	0	1	6	0	0	0	4	5	0	3	5	0
Q5SR47;P20023	Q5SR47;P20023	3;3	3;3	3;3	Complement receptor type 2	CR2	2	3	3	3	0	0	0	0	0	0	1	1	0	0	0	0	2	0	2	0	0	0	0	0	1	0	0	0	0	0	0	0	0	1	0	0	0	0	0	0	0	0	0
P29762;B5MCB5	P29762;B5MCB5	8;5	8;5	8;5	Cellular retinoic acid-binding protein 1	CRABP1	2	8	8	8	1	1	1	0	1	5	0	2	5	0	0	0	2	1	3	1	0	0	2	0	6	1	0	1	0	1	0	2	3	3	0	0	3	1	1	1	0	1	5
P29373;Q5SYZ4	P29373;Q5SYZ4	6;3	6;3	6;3	Cellular retinoic acid-binding protein 2	CRABP2	2	6	6	6	1	0	4	3	0	2	1	3	1	1	3	0	1	1	0	0	0	0	2	1	0	0	2	1	2	1	0	2	1	1	0	0	3	1	0	4	3	0	2
Q9BSW2	Q9BSW2	1	1	1	EF-hand calcium-binding domain-containing protein 4B	CRACR2A	1	1	1	1	1	0	0	0	0	0	0	1	0	0	1	1	0	0	0	1	0	0	0	0	1	0	0	0	0	0	0	0	0	0	0	0	0	1	0	0	0	0	0
E9PRE5;E9PHZ8;E9PK04;E9PPF3;Q8N4Y2	E9PRE5;E9PHZ8;E9PK04;E9PPF3;Q8N4Y2	1;1;1;1;1	1;1;1;1;1	1;1;1;1;1	EF-hand calcium-binding domain-containing protein 4A	CRACR2B	5	1	1	1	0	0	0	0	0	0	0	0	0	0	1	0	0	0	0	0	0	1	0	0	0	0	0	0	0	0	0	0	0	0	0	0	0	0	0	0	0	0	0
P43155;B7ZBP5;A6PVN3;H0Y4Z7	P43155	16;4;4;3	16;4;4;3	16;4;4;3	Carnitine O-acetyltransferase	CRAT	4	16	16	16	11	11	6	5	6	4	6	6	10	8	5	7	11	11	7	8	4	7	12	4	9	5	10	6	9	12	5	4	6	8	8	7	7	11	11	6	5	6	4
Q5IJ48	Q5IJ48	1	1	1	Protein crumbs homolog 2	CRB2	1	1	1	1	0	0	0	0	0	0	0	0	0	0	0	0	1	0	1	0	0	0	0	0	1	0	0	0	0	0	0	0	0	1	0	0	0	0	0	0	0	0	0
A0A1W2PPJ5;Q96SW2;J3QT87	A0A1W2PPJ5;Q96SW2;J3QT87	4;4;3	4;4;3	4;4;3	Protein cereblon	CRBN	3	4	4	4	1	2	0	0	1	0	2	0	0	1	1	0	0	1	0	2	0	0	0	0	0	1	2	0	2	3	1	0	1	0	2	0	0	1	2	0	0	1	0
O75575	O75575	1	1	1	DNA-directed RNA polymerase III subunit RPC9	CRCP	1	1	1	1	0	0	0	0	0	1	0	0	0	0	1	1	0	0	0	1	0	1	0	0	0	0	0	1	0	0	1	1	0	0	1	1	0	0	0	0	0	0	1
P16220;C9JBT4;C9J896;C9J4L5;H7C3I0;E7EWP8;E9PAR2;H7C1R5;G5E998	P16220;C9JBT4;C9J896;C9J4L5;H7C3I0;E7EWP8	4;3;3;2;2;2;1;1;1	4;3;3;2;2;2;1;1;1	3;3;3;2;2;2;0;1;0	Cyclic AMP-responsive element-binding protein 1	CREB1	9	4	4	3	2	1	3	2	2	4	2	2	4	2	2	3	1	1	1	4	2	1	3	1	3	3	2	3	2	1	2	2	3	2	2	2	3	2	1	2	2	2	3
Q70SY1	Q70SY1	2	2	1	Cyclic AMP-responsive element-binding protein 3-like protein 2;Processed cyclic AMP-responsive element-binding protein 3-like protein 2	CREB3L2	1	2	2	1	0	0	0	0	1	1	0	0	0	1	0	0	0	0	0	0	0	0	1	0	0	0	0	0	0	0	0	0	0	0	0	0	0	0	0	0	0	1	0
Q02930;H9KVC5;C9JN33	Q02930	3;1;1	3;1;1	3;1;1	Cyclic AMP-responsive element-binding protein 5	CREB5	3	3	3	3	0	0	0	0	0	0	0	0	0	0	1	0	0	0	0	1	0	0	0	0	0	0	0	1	0	0	0	0	0	0	0	0	0	0	0	0	0	0	0
Q92793;I3L466;I3L0Q1	Q92793	21;7;2	21;7;2	16;5;1	CREB-binding protein	CREBBP	3	21	21	16	5	4	5	5	6	9	6	7	2	3	4	11	4	6	4	10	6	2	4	3	4	7	6	4	4	6	5	8	7	4	7	6	5	3	4	4	4	5	7
O75629	O75629	4	4	4	Protein CREG1	CREG1	1	4	4	4	1	0	0	1	0	1	0	0	0	0	0	1	0	1	1	2	0	0	1	0	1	1	0	0	1	0	1	0	1	1	2	0	0	1	0	0	1	0	1
Q96HD1;F8WBY3;H7C2L3	Q96HD1	8;2;1	8;2;1	8;2;1	Cysteine-rich with EGF-like domain protein 1	CRELD1	3	8	8	8	2	3	1	2	2	1	2	1	1	3	3	1	3	2	2	5	3	2	2	1	1	4	2	2	2	2	3	2	2	4	3	0	2	2	3	1	2	2	1
Q6UXH1;A6PWM2	Q6UXH1;A6PWM2	2;1	2;1	2;1	Cysteine-rich with EGF-like domain protein 2	CRELD2	2	2	2	2	0	0	1	0	1	1	0	1	1	1	2	1	1	0	0	2	2	0	2	0	0	1	0	1	0	0	2	2	1	2	1	2	1	0	0	1	0	1	1
P24387	P24387	1	1	1	Corticotropin-releasing factor-binding protein	CRHBP	1	1	1	1	0	0	0	0	0	0	0	0	0	0	0	0	0	0	1	0	0	0	1	0	0	0	0	0	0	0	0	0	0	0	0	0	0	0	0	0	0	0	0
Q9NZV1;H7C2T6	Q9NZV1	9;4	9;4	9;4	Cysteine-rich motor neuron 1 protein;Processed cysteine-rich motor neuron 1 protein	CRIM1	2	9	9	9	1	2	1	1	2	5	1	1	5	1	1	6	2	2	3	1	4	1	5	3	3	2	1	3	0	3	3	1	0	3	0	2	1	1	2	1	1	2	5
P50238;K4DIB9;H3BRQ4	P50238	11;4;4	11;4;4	11;4;4	Cysteine-rich protein 1	CRIP1	3	11	11	11	4	2	4	2	2	3	2	5	3	0	5	1	5	2	3	6	7	1	6	10	3	3	2	1	2	3	5	7	3	4	0	1	7	4	2	4	2	2	3
P52943;H0YFA4;H0YHD8	P52943;H0YFA4	20;17;7	20;17;7	20;17;7	Cysteine-rich protein 2	CRIP2	3	20	20	20	10	8	12	6	8	11	8	12	13	6	12	11	11	9	11	15	13	4	14	16	12	13	9	11	10	8	16	10	9	11	9	10	15	10	8	12	6	8	11
Q6Q6R5	Q6Q6R5	2	2	2	Cysteine-rich protein 3	CRIP3	1	2	2	2	0	0	0	0	0	0	0	0	0	0	0	0	0	0	0	0	0	0	0	0	0	0	0	0	0	0	0	0	0	0	0	2	0	0	0	0	0	0	0
I3L0A1;J3KPA1;P54108	I3L0A1;J3KPA1;P54108	1;1;1	1;1;1	1;1;1	Cysteine-rich secretory protein 3	CRISP3	3	1	1	1	0	0	0	0	0	0	0	0	0	0	0	0	0	0	0	0	0	0	0	0	0	0	0	0	0	0	0	0	0	0	0	1	0	0	0	0	0	0	0
P46108;I3L297	P46108	16;5	16;5	16;5	Adapter molecule crk	CRK	2	16	16	16	8	8	13	7	6	11	7	9	9	7	12	12	7	8	9	10	7	8	9	10	11	9	9	12	8	8	12	7	10	8	8	7	11	8	8	13	7	6	11
P46109	P46109	12	12	12	Crk-like protein	CRKL	1	12	12	12	10	10	8	7	10	9	8	6	9	6	5	6	6	8	7	8	7	3	7	6	8	9	7	8	9	10	9	6	7	5	5	8	7	10	10	8	7	10	9
Q8IUI8	Q8IUI8	3	3	3	Cytokine receptor-like factor 3	CRLF3	1	3	3	3	1	1	1	3	2	0	1	0	0	2	0	2	0	2	0	0	1	0	0	0	0	1	2	1	2	1	2	2	1	0	2	2	0	1	1	1	3	2	0
E9PD68;Q14194	E9PD68;Q14194	12;12	7;7	7;7	Dihydropyrimidinase-related protein 1	CRMP1	2	12	7	7	3	4	5	3	4	5	7	5	5	7	4	5	5	4	6	4	4	2	5	5	5	3	5	4	6	5	3	5	4	4	4	4	4	0	1	0	0	1	0
Q5JY65;Q9BZJ0	Q5JY65;Q9BZJ0	12;12	12;12	12;12	Crooked neck-like protein 1	CRNKL1	2	12	12	12	1	2	0	4	4	2	2	2	0	2	6	1	0	3	0	4	1	1	1	0	0	1	3	1	5	0	2	4	0	2	3	2	1	1	2	0	4	4	2
Q5TZA2;B1AKD8;A0A087WW81;A0A087WU09;Q86T23	Q5TZA2;B1AKD8	25;13;8;2;1	25;13;8;2;1	25;13;8;2;1	Rootletin	CROCC	5	25	25	25	6	8	6	1	5	1	6	7	6	1	10	4	5	8	5	7	3	3	8	1	6	4	4	6	8	5	11	3	5	10	5	4	13	6	8	6	1	5	1
C9J3D7;Q9UKG9	C9J3D7;Q9UKG9	4;4	4;4	4;4	Peroxisomal carnitine O-octanoyltransferase	CROT	2	4	4	4	2	3	1	1	0	0	2	1	1	0	1	0	2	1	0	1	2	0	2	0	1	0	1	1	1	2	1	2	1	2	3	0	2	2	3	1	1	0	0
C9JRE9;Q5VVP7;P02741	C9JRE9;Q5VVP7;P02741	1;1;1	1;1;1	1;1;1	C-reactive protein;C-reactive protein(1-205)	CRP	3	1	1	1	1	1	0	1	1	0	1	1	0	0	0	0	0	1	0	0	0	0	0	0	0	0	1	0	0	1	0	0	0	0	0	0	0	1	1	0	1	1	0
A0A0C4DFP6;Q9NQ79;Q5T4F6	A0A0C4DFP6;Q9NQ79;Q5T4F6	2;2;1	2;2;1	2;2;1	Cartilage acidic protein 1	CRTAC1	3	2	2	2	0	0	1	0	0	0	0	0	0	1	0	0	0	0	0	0	0	0	0	0	0	0	0	0	0	0	0	1	0	1	0	0	0	0	0	1	0	0	0
C9JP16;O75718	C9JP16;O75718	5;5	5;5	5;5	Cartilage-associated protein	CRTAP	2	5	5	5	1	2	0	4	1	2	2	0	0	0	0	2	1	0	0	1	0	0	1	0	0	1	1	1	0	2	2	1	2	0	0	0	0	1	2	0	4	1	2
Q6UUV9;M0QX46;M0QXN6	Q6UUV9;M0QX46;M0QXN6	4;3;2	4;3;2	4;3;2	CREB-regulated transcription coactivator 1	CRTC1	3	4	4	4	2	1	3	0	0	1	1	1	2	0	1	1	1	1	2	1	1	1	1	1	2	1	1	1	1	0	1	2	2	1	2	2	2	2	1	3	0	0	1
Q53ET0;J3KNE6;Q5T4K5;H0YDQ8	Q53ET0;J3KNE6;Q5T4K5	3;2;2;1	3;2;2;1	3;2;2;1	CREB-regulated transcription coactivator 2	CRTC2	4	3	3	3	0	0	1	0	1	3	0	1	0	0	2	1	0	0	1	1	1	1	1	1	1	1	0	1	0	0	1	1	1	1	1	1	1	0	0	1	0	1	3
Q6UUV7;H0YK33	Q6UUV7	3;1	3;1	3;1	CREB-regulated transcription coactivator 3	CRTC3	2	3	3	3	0	0	0	0	1	0	0	0	0	0	0	0	0	1	0	0	0	0	0	0	0	0	0	1	0	0	1	0	0	0	0	0	1	0	0	0	0	1	0
P02489;A0A096LPJ9;E9PHE4;E7EWH7	P02489;A0A096LPJ9;E9PHE4;E7EWH7	13;8;8;8	13;8;8;8	13;8;8;8	Alpha-crystallin A chain;Alpha-crystallin A(1-172);Alpha-crystallin A(1-168);Alpha-crystallin A(1-162)	CRYAA	4	13	13	13	4	4	3	1	0	0	3	2	9	2	1	2	6	3	10	0	2	1	5	6	7	0	0	2	1	4	1	0	1	7	2	1	3	4	4	3	1	0	0
P02511;E9PR44;A0A024R3B9;E9PNH7	P02511;E9PR44;A0A024R3B9;E9PNH7	33;32;29;25	33;32;29;25	0;0;0;0	Alpha-crystallin B chain	CRYAB	4	33	33	0	14	18	17	10	22	16	15	17	14	22	23	25	15	15	14	17	16	19	12	15	16	17	21	22	10	17	18	16	16	20	21	22	18	0	0	0	0	0	0
P53674	P53674	2	2	2	Beta-crystallin B1	CRYBB1	1	2	2	2	0	0	1	0	0	2	0	0	0	0	0	1	0	0	0	0	0	1	0	0	1	1	1	1	0	0	1	1	1	0	1	1	0	0	0	1	0	0	2
B1AHR5;P26998	B1AHR5;P26998	4;4	4;4	4;4	Beta-crystallin B3;Beta-crystallin B3, N-terminally processed	CRYBB3	2	4	4	4	2	0	0	1	0	0	0	1	2	0	0	0	3	2	1	1	0	0	2	0	3	0	0	0	0	2	0	0	1	0	0	0	3	2	0	0	1	0	0
Q68DQ2	Q68DQ2	10	10	10	Very large A-kinase anchor protein	CRYBG3	1	10	10	10	1	2	6	1	1	2	1	2	2	1	4	4	1	1	0	2	1	0	3	1	2	2	0	1	2	0	2	2	2	2	1	1	2	1	2	6	1	1	2
Q9Y2S2;A0A087WW38	Q9Y2S2	23;9	23;9	23;9	Lambda-crystallin homolog	CRYL1	2	23	23	23	15	13	14	8	11	7	10	12	14	11	9	6	14	12	13	15	7	7	20	13	14	11	11	10	12	11	13	8	15	15	16	4	14	15	13	14	8	11	7
Q14894;I3L325;I3NI53;I3L2W5;I3L3Y1;I3L3J9	Q14894;I3L325;I3NI53;I3L2W5	12;8;6;6;3;2	12;8;6;6;3;2	12;8;6;6;3;2	Ketimine reductase mu-crystallin	CRYM	6	12	12	12	10	8	6	3	6	3	9	6	6	7	5	5	7	8	7	6	2	5	8	6	6	4	6	6	4	10	5	1	6	5	8	4	7	10	8	6	3	6	3
Q08257;A6NP24;C9JH92	Q08257;A6NP24;C9JH92	27;22;20	27;22;20	27;22;20	Quinone oxidoreductase	CRYZ	3	27	27	27	18	16	15	11	19	14	14	15	17	17	12	2	18	18	10	13	8	10	19	9	14	10	16	11	15	17	13	8	12	16	18	15	13	18	16	15	11	19	14
O95825;A6NMA8;A6NND8;A6NHJ8;A0A0C4DG14;C9JAL0;F8WF64;C9JZK8;H7C3I5;C9K0F7;H7C3S0;H7C338;C9JQD0;H7C0X3	O95825;A6NMA8;A6NND8;A6NHJ8	7;6;5;5;3;3;3;3;3;2;1;1;1;1	7;6;5;5;3;3;3;3;3;2;1;1;1;1	7;6;5;5;3;3;3;3;3;2;1;1;1;1	Quinone oxidoreductase-like protein 1	CRYZL1	14	7	7	7	2	3	3	3	2	3	2	4	4	2	4	4	4	2	3	3	2	3	2	2	4	2	1	3	0	1	3	3	2	2	3	4	4	2	3	3	3	2	3
B4DJV2;O75390;A0A0C4DGI3;F8VTT8;F8W4S1;H0YH82;H0YIC4;F8W642;F8VZK9;F8VX07;F8VRP1;F8VX68;F8VPF9;F8VU34;F8VPA1;F8W1S4;F8W0J2;F8VR34;F8VRI6	B4DJV2;O75390;A0A0C4DGI3;F8VTT8;F8W4S1	18;18;13;10;10;8;7;5;5;5;5;5;5;5;5;5;3;3;2	18;18;13;10;10;8;7;5;5;5;5;5;5;5;5;5;3;3;2	13;13;11;5;5;5;7;3;3;3;3;3;3;2;3;3;0;0;0	Citrate synthase;Citrate synthase, mitochondrial	CS	19	18	18	13	10	10	11	8	10	8	7	7	9	10	8	9	14	7	9	15	8	8	13	7	10	9	10	8	9	10	11	9	9	10	7	11	15	7	7	7	6	7	4
Q9Y534	Q9Y534	3	3	3	Cold shock domain-containing protein C2	CSDC2	1	3	3	3	0	0	2	0	0	0	1	1	2	2	1	0	1	2	2	0	1	1	1	1	3	0	0	0	0	1	0	0	0	1	1	1	1	0	0	2	0	0	0
O75534;E9PLT0;E9PLD4;E9PNG3;E9PJK7;E9PKN4	O75534;E9PLT0	35;29;4;3;1;1	35;29;4;3;1;1	35;29;4;3;1;1	Cold shock domain-containing protein E1	CSDE1	6	35	35	35	14	13	13	11	13	17	13	13	10	9	13	13	12	14	9	17	8	4	14	7	11	13	9	12	10	11	19	11	14	11	10	8	11	14	13	13	11	13	17
P55060	P55060	22	22	22	Exportin-2	CSE1L	1	22	22	22	10	8	5	8	13	8	9	5	7	11	6	9	5	8	5	7	6	4	6	4	4	8	10	8	9	9	10	8	6	7	9	7	8	10	8	5	8	13	8
P41240;H3BUM9;H3BN15;H3BU69;K7ENL8;K7ES68	P41240;H3BUM9	16;8;4;1;1;1	16;8;4;1;1;1	15;7;4;1;0;0	Tyrosine-protein kinase CSK	CSK	6	16	16	15	6	6	4	5	6	12	6	4	3	4	4	8	6	3	3	10	6	3	8	4	2	8	5	4	4	5	7	9	8	4	4	7	4	5	5	4	4	5	12
P48729;H0Y9X2;U3KQK7;U3KPX3;U3KQ83;E5RG27;D6RGE5	P48729;H0Y9X2;U3KQK7;U3KPX3	6;4;4;3;2;1;1	6;4;4;3;2;1;1	3;2;2;2;2;1;1	Casein kinase I isoform alpha	CSNK1A1	7	6	6	3	0	0	1	0	0	2	1	1	1	2	1	1	2	0	0	4	0	0	2	0	0	2	2	1	2	0	2	0	1	0	1	0	2	0	0	0	0	0	1
D6REM4;E7ETM0;Q8N752	D6REM4;E7ETM0;Q8N752	4;4;2	1;1;0	1;1;0	Casein kinase I isoform alpha-like	CSNK1A1;CSNK1A1L	3	4	1	1	0	0	1	1	0	2	1	1	2	2	1	2	1	0	0	2	0	0	2	0	0	2	3	2	3	1	2	1	1	0	1	0	1	0	0	0	1	0	1
H7BYT1;P48730;H0Y645;B0QY35;B0QY34;P49674;J3KRM8;H0Y2N6;J3QQI9;B0QY36	H7BYT1;P48730	7;7;3;3;3;3;2;1;1;1	7;7;3;3;3;3;2;1;1;1	7;7;3;3;3;3;2;1;1;1	Casein kinase I isoform delta	CSNK1D	10	7	7	7	0	2	1	0	1	3	1	1	1	2	2	2	1	2	1	5	0	1	1	1	1	4	1	2	1	1	5	1	1	1	1	1	1	0	2	1	0	1	3
E7EU96;P68400;Q8NEV1;A0A087WY74	E7EU96;P68400;Q8NEV1	8;8;7;2	8;8;7;2	8;8;7;2	Casein kinase II subunit alpha;Casein kinase II subunit alpha 3	CSNK2A1;CSNK2A3	4	8	8	8	4	6	0	4	7	2	8	2	1	6	0	1	1	7	0	2	0	0	1	0	0	2	8	1	7	7	4	2	3	1	0	1	1	4	6	0	4	7	2
P19784;H3BSA1;H3BV19;H3BNI9	P19784;H3BSA1;H3BV19	8;6;5;1	8;6;5;1	8;6;5;1	Casein kinase II subunit alpha	CSNK2A2	4	8	8	8	5	5	2	4	4	2	4	1	2	3	1	2	1	4	1	2	2	0	2	0	1	2	7	2	5	3	5	2	3	1	2	3	1	5	5	2	4	4	2
Q5SRQ6;P67870;Q5SRQ3;N0E472;A0A0G2JM12;N0E644;A0A0G2JM58	Q5SRQ6;P67870;Q5SRQ3;N0E472;A0A0G2JM12	8;8;6;4;4;2;2	8;8;6;4;4;2;2	8;8;6;4;4;2;2	Casein kinase II subunit beta	CSNK2B;CSNK2B-LY6G5B-1181;CSNK2B-LY6G5B--991	7	8	8	8	6	6	4	4	4	5	4	3	4	4	3	3	5	4	3	6	4	1	4	4	4	3	5	4	5	5	5	4	4	3	3	4	6	6	6	4	4	4	5
Q6UVK1	Q6UVK1	12	12	12	Chondroitin sulfate proteoglycan 4	CSPG4	1	12	12	12	2	3	0	0	2	1	4	0	0	0	0	1	0	1	0	0	0	1	0	7	0	0	1	0	2	1	0	0	0	0	0	0	1	2	3	0	0	2	1
F2Z2M5;E5RGA5;E5RI67	F2Z2M5	3;1;1	3;1;1	1;1;1		CSPP1	3	3	3	1	0	0	0	0	0	0	0	0	0	1	1	0	1	1	0	0	0	0	0	0	0	0	0	0	0	1	1	0	1	0	0	0	0	0	0	0	0	0	0
P21291;E9PS42	P21291;E9PS42	16;10	16;10	3;3	Cysteine and glycine-rich protein 1	CSRP1	2	16	16	3	12	13	13	9	12	9	11	10	11	8	8	8	10	11	11	8	15	6	9	14	11	10	10	9	12	11	9	8	10	14	9	9	12	3	3	3	2	2	3
Q16527;F8VW96;F8VQR7	Q16527;F8VW96;F8VQR7	14;13;12	14;13;12	14;13;12	Cysteine and glycine-rich protein 2	CSRP2	3	14	14	14	7	8	9	6	8	6	8	9	7	2	4	7	7	6	6	6	10	1	8	11	7	5	9	7	6	7	6	5	9	10	4	2	9	7	8	9	6	8	6
P01034	P01034	10	10	10	Cystatin-C	CST3	1	10	10	10	4	4	3	4	4	7	4	9	7	3	4	4	5	4	9	3	4	3	6	2	9	4	4	5	5	4	3	4	5	8	4	3	6	4	4	3	4	4	7
Q15828	Q15828	3	3	3	Cystatin-M	CST6	1	3	3	3	2	1	1	0	0	1	0	3	1	0	0	0	2	1	2	0	0	1	2	0	3	1	0	1	0	1	1	0	0	1	1	0	0	2	1	1	0	0	1
P01040;C9J0E4	P01040;C9J0E4	7;5	7;5	7;5	Cystatin-A;Cystatin-A, N-terminally processed	CSTA	2	7	7	7	4	5	0	6	6	2	1	0	1	2	3	3	1	3	0	2	2	2	1	1	2	2	4	0	1	3	1	4	0	0	0	4	0	4	5	0	6	6	2
P04080;A0A1W2PS52;A0A1W2PQG6	P04080;A0A1W2PS52	12;6;4	12;6;4	12;6;4	Cystatin-B	CSTB	3	12	12	12	7	7	10	6	6	10	6	9	9	5	9	9	7	6	7	8	8	8	7	9	9	8	7	9	6	6	9	10	7	9	8	9	9	7	7	10	6	6	10
Q05048;A0A0A0MSZ9;A3KFI9	Q05048;A0A0A0MSZ9	11;8;3	11;8;3	11;8;3	Cleavage stimulation factor subunit 1	CSTF1	3	11	11	11	1	2	1	2	1	6	2	1	0	2	2	3	1	2	0	0	0	1	1	0	0	0	4	2	1	1	0	1	0	0	0	2	0	1	2	1	2	1	6
E7EWR4;P33240;E9PID8;A0A0A0MT56	E7EWR4;P33240;E9PID8	15;15;13;6	15;15;13;6	8;8;7;4	Cleavage stimulation factor subunit 2	CSTF2	4	15	15	8	8	8	10	5	8	13	8	8	11	5	10	12	10	5	9	11	9	6	7	8	10	10	10	12	8	5	9	12	10	8	7	6	9	3	3	4	1	3	6
Q9H0L4	Q9H0L4	15	8	8	Cleavage stimulation factor subunit 2 tau variant	CSTF2T	1	15	8	8	7	8	9	7	8	13	7	8	10	3	9	13	8	6	10	10	10	4	5	5	9	11	8	12	7	5	11	11	7	8	8	7	11	2	3	3	3	3	6
Q12996;H0YE74;E9PJ06;E9PLP8	Q12996	12;4;2;1	12;4;2;1	12;4;2;1	Cleavage stimulation factor subunit 3	CSTF3	4	12	12	12	3	4	3	7	3	6	4	2	4	3	4	5	3	4	3	5	3	0	4	2	5	4	5	7	5	2	5	4	3	2	2	4	3	3	4	3	7	3	6
Q13363;E7ESU7;D6RAX2;E7EPF8;E9PGB1;H0Y8W7;E7EUB3;H0Y8U5;A0A087WYL1;H0Y9M9	Q13363;E7ESU7;D6RAX2;E7EPF8;E9PGB1	10;7;7;7;6;4;3;2;1;1	10;7;7;7;6;4;3;2;1;1	7;4;4;4;4;4;1;2;0;1	C-terminal-binding protein 1	CTBP1	10	10	10	7	4	5	1	2	8	5	5	1	2	6	3	4	3	6	0	5	2	2	5	0	3	3	7	3	5	6	5	3	5	2	4	3	3	3	4	0	1	6	4
Q5SQP8;P56545	Q5SQP8;P56545	8;8	5;5	5;5	C-terminal-binding protein 2	CTBP2	2	8	5	5	3	3	2	3	4	3	3	1	1	3	2	2	2	3	1	5	1	1	2	1	1	2	5	3	4	4	3	1	3	2	3	4	2	2	2	1	2	2	2
Q01459	Q01459	7	7	7	Di-N-acetylchitobiase	CTBS	1	7	7	7	5	5	2	4	4	3	4	1	2	1	2	2	2	5	2	2	0	3	4	0	3	2	2	2	1	3	2	0	1	2	2	1	2	5	5	2	4	4	3
P49711	P49711	17	17	17	Transcriptional repressor CTCF	CTCF	1	17	17	17	3	3	7	2	3	7	3	6	5	0	7	7	3	2	5	9	8	0	5	2	5	10	4	6	4	3	8	7	5	6	3	5	8	3	3	7	2	3	7
Q9Y5B0;K7EJD2;A0A0J9YWB6;A0A0A0MR03;A0A0J9YWJ4;K7EPW4	Q9Y5B0;K7EJD2;A0A0J9YWB6;A0A0A0MR03	7;4;4;4;2;1	7;4;4;4;2;1	7;4;4;4;2;1	RNA polymerase II subunit A C-terminal domain phosphatase	CTDP1	6	7	7	7	2	1	2	0	2	4	1	1	2	3	2	2	1	2	1	1	1	0	0	0	1	0	5	1	3	3	4	1	1	0	0	0	3	2	1	2	0	2	4
Q9GZU7;H7C3E0;H7C270;H7C1Z7	Q9GZU7;H7C3E0;H7C270;H7C1Z7	2;1;1;1	2;1;1;1	2;1;1;1	Carboxy-terminal domain RNA polymerase II polypeptide A small phosphatase 1	CTDSP1	4	2	2	2	1	1	0	0	0	0	1	0	0	1	0	0	0	1	0	0	0	0	0	0	0	0	1	0	1	1	0	0	1	0	0	0	0	1	1	0	0	0	0
F8WED2;O15194	F8WED2;O15194	2;2	2;2	2;2	CTD small phosphatase-like protein	CTDSPL	2	2	2	2	1	1	0	1	0	2	1	0	0	1	1	0	1	1	0	1	0	0	2	0	0	0	1	0	1	1	2	1	0	0	0	0	0	1	1	0	1	0	2
Q05D32;H0YMH7;H0YNU2;H0YNW9	Q05D32;H0YMH7	4;2;1;1	4;2;1;1	4;2;1;1	CTD small phosphatase-like protein 2	CTDSPL2	4	4	4	4	1	1	1	1	1	1	0	0	0	0	1	0	0	0	0	3	0	0	1	1	1	3	1	1	0	0	3	1	0	0	1	0	1	1	1	1	1	1	1
Q16619	Q16619	3	3	3	Cardiotrophin-1	CTF1	1	3	3	3	1	0	3	0	0	1	2	0	0	1	2	0	0	1	0	1	0	0	0	1	0	0	0	0	0	0	1	0	0	0	0	0	0	1	0	3	0	0	1
P29279	P29279	11	11	11	Connective tissue growth factor	CTGF	1	11	11	11	3	4	2	2	0	4	3	5	4	1	1	0	4	2	4	0	7	0	3	4	4	3	2	2	2	4	0	0	3	5	0	0	1	3	4	2	2	0	4
P32929	P32929	9	9	9	Cystathionine gamma-lyase	CTH	1	9	9	9	2	2	3	0	1	1	6	1	1	2	1	2	6	5	0	2	1	1	5	1	3	1	0	0	2	7	1	0	0	1	3	0	2	2	2	3	0	1	1
Q96CG8;E7EVQ5;E5RK99	Q96CG8;E7EVQ5	3;2;1	3;2;1	3;2;1	Collagen triple helix repeat-containing protein 1	CTHRC1	3	3	3	3	0	0	1	2	2	2	1	2	0	0	0	2	0	0	0	0	2	0	0	2	0	1	0	0	0	0	1	2	1	0	0	0	0	0	0	1	2	2	2
K7EQS5;K7EQS9;K7EPK6;K7EK08;O43310	K7EQS5;K7EQS9;K7EPK6;K7EK08;O43310	1;1;1;1;1	1;1;1;1;1	1;1;1;1;1	CBP80/20-dependent translation initiation factor	CTIF	5	1	1	1	0	0	1	0	0	0	0	1	0	0	0	0	0	0	1	0	1	0	0	1	1	0	0	0	0	0	0	0	0	0	0	0	1	0	0	1	0	0	0
P35221;G3XAM7;E5RIB1;E5RG03;E5RHV7;E5RGY6;E5RJL0;E5RIE0;E5RJ41;E5RFM3;E5RGY7;H0YBB8;E5RGD2;E5RJP7;E5RJZ2;E5RIT8;E5RFM5;E5RFG3;E5RFK9	P35221;G3XAM7	71;67;21;15;14;14;12;12;11;9;6;5;4;3;2;2;2;1;1	71;67;21;15;14;14;12;12;11;9;6;5;4;3;2;2;2;1;1	58;55;19;13;12;12;10;10;11;9;4;2;4;3;2;2;2;1;1	Catenin alpha-1	CTNNA1	19	71	71	58	32	35	43	28	33	38	31	32	40	22	37	35	41	34	38	47	25	21	41	24	43	40	30	32	33	34	45	29	38	43	31	31	42	23	25	36	19	22	32
P26232;A0A0A0MRI5;A0A0A0MTJ6;C9IZ88;C9J144;B8ZZE7	P26232;A0A0A0MRI5	17;9;7;5;3;2	5;2;2;3;3;2	5;2;2;3;3;2	Catenin alpha-2	CTNNA2	6	17	5	5	9	10	8	8	11	7	9	7	8	8	7	9	10	10	8	11	4	4	8	2	10	7	9	8	10	10	8	6	8	9	6	6	8	1	1	2	0	1	2
P35222;B4DGU4;E7EMJ5;E9PDF9;E7EV28;C9IZ65	P35222;B4DGU4	25;24;4;2;2;1	22;21;4;2;2;1	22;21;4;2;2;1	Catenin beta-1	CTNNB1	6	25	22	22	17	16	12	10	16	8	15	9	11	9	8	11	11	16	8	15	7	5	13	6	9	11	17	9	18	15	11	8	10	12	7	8	10	15	14	11	8	13	7
A0A087WUB9;Q8WYA6;A2A2P1	A0A087WUB9;Q8WYA6	13;13;4	13;13;4	13;13;4	Beta-catenin-like protein 1	CTNNBL1	3	13	13	13	1	3	2	4	5	4	2	1	2	4	3	1	1	4	1	5	1	0	1	0	0	3	3	1	4	1	4	4	0	1	1	1	1	1	3	2	4	5	4
C9JZR2;O60716;E9PRE2;H0YC95;E9PKL1	C9JZR2;O60716	62;61;15;10;6	62;61;15;10;6	53;52;15;10;6	Catenin delta-1	CTNND1	5	62	62	53	31	29	30	23	29	31	26	32	34	17	29	33	37	27	27	33	19	9	38	11	35	31	31	33	26	25	38	28	32	33	27	26	37	26	25	28	21	24	29
P17812	P17812	11	9	9	CTP synthase 1	CTPS1	1	11	9	9	3	3	2	1	3	4	4	1	2	3	2	1	1	2	1	3	1	1	2	4	1	1	0	4	4	1	2	2	1	1	1	4	1	3	3	2	1	2	4
Q9NRF8;H0Y5S6	Q9NRF8	15;1	15;1	13;1	CTP synthase 2	CTPS2	2	15	15	13	4	6	1	3	7	1	7	3	1	6	4	1	0	5	0	5	1	1	3	0	1	3	9	2	6	3	4	3	3	2	2	6	1	4	6	1	3	6	1
Q6PD62;H0YCE8	Q6PD62	7;1	7;1	7;1	RNA polymerase-associated protein CTR9 homolog	CTR9	2	7	7	7	1	3	0	1	3	1	2	0	0	4	1	2	0	2	1	1	1	0	0	1	1	2	3	1	1	1	1	1	0	0	1	1	3	1	3	0	1	3	1
H3BTQ4;H3BP92;H3BMY1;J3QKZ2;Q6GPI1;P17538	H3BTQ4;H3BP92;H3BMY1;J3QKZ2;Q6GPI1;P17538	1;1;1;1;1;1	1;1;1;1;1;1	1;1;1;1;1;1	Chymotrypsinogen B2;Chymotrypsin B2 chain A;Chymotrypsin B2 chain B;Chymotrypsin B2 chain C;Chymotrypsinogen B;Chymotrypsin B chain A;Chymotrypsin B chain B;Chymotrypsin B chain C	CTRB2;CTRB1	6	1	1	1	0	1	0	0	0	0	0	0	0	0	0	0	1	0	0	0	0	0	1	0	0	0	0	0	1	1	0	0	0	0	0	0	0	0	1	0	0	0	0
X6R5C5;X6R8A1;P10619;Q5JZH0	X6R5C5;X6R8A1;P10619	7;7;7;2	7;7;7;2	7;7;7;2	Carboxypeptidase;Lysosomal protective protein;Lysosomal protective protein 32 kDa chain;Lysosomal protective protein 20 kDa chain	CTSA	4	7	7	7	4	4	3	3	4	5	4	5	5	5	5	4	4	4	4	5	3	3	4	4	4	5	5	5	4	4	5	6	5	5	4	4	5	4	4	3	3	4	5
P07858;E9PKQ7;E9PNL5;E9PHZ5;E9PLY3;E9PSG5;E9PQM1;E9PJ67;E9PCB3;E9PR54;R4GMQ5;E9PS78	P07858	22;10;10;10;10;10;10;7;7;5;4;3	22;10;10;10;10;10;10;7;7;5;4;3	22;10;10;10;10;10;10;7;7;5;4;3	Cathepsin B;Cathepsin B light chain;Cathepsin B heavy chain	CTSB	12	22	22	22	10	11	14	9	12	18	11	16	17	13	19	17	12	12	14	13	14	18	13	10	16	13	13	14	8	12	13	17	12	17	16	17	17	10	11	14	9	12	18
P53634;H0YCY8	P53634	21;7	21;7	21;7	Dipeptidyl peptidase 1;Dipeptidyl peptidase 1 exclusion domain chain;Dipeptidyl peptidase 1 heavy chain;Dipeptidyl peptidase 1 light chain	CTSC	2	21	21	21	12	10	7	6	10	8	10	11	12	12	16	12	13	11	10	15	7	8	13	5	12	15	12	16	10	11	15	9	13	9	10	11	10	12	10	7	6	10	8
A0A1B0GWE8;P07339;A0A1B0GW44;A0A1B0GV23;A0A1B0GVD5;A0A1B0GVP3;A0A1B0GU92;A0A1B0GU03;C9JH19;H7C469;F8WD96;H7C1V0;F8W787;A0A1B0GVF1;A0A1B0GV01	A0A1B0GWE8;P07339;A0A1B0GW44;A0A1B0GV23;A0A1B0GVD5;A0A1B0GVP3;A0A1B0GU92;A0A1B0GU03;C9JH19;H7C469;F8WD96	37;37;36;35;35;33;30;30;23;21;19;16;12;3;3	37;37;36;35;35;33;30;30;23;21;19;16;12;3;3	37;37;36;35;35;33;30;30;23;21;19;16;12;3;3	Cathepsin D;Cathepsin D light chain;Cathepsin D heavy chain	CTSD	15	37	37	37	20	19	23	15	20	24	19	25	25	21	30	27	21	18	21	24	20	25	20	13	22	27	19	28	17	19	24	27	23	23	26	29	25	20	19	23	15	20	24
Q9UBX1;H0YD65;H0YE42;E9PSC2	Q9UBX1;H0YD65	7;4;1;1	7;4;1;1	7;4;1;1	Cathepsin F	CTSF	4	7	7	7	1	1	3	0	0	1	3	3	2	1	3	3	3	1	3	2	2	3	4	4	3	4	0	1	2	2	3	3	4	2	3	2	3	1	1	3	0	0	1
P08311	P08311	23	23	23	Cathepsin G	CTSG	1	23	23	23	8	6	6	12	8	9	7	13	5	10	11	6	6	7	5	15	3	5	7	5	1	9	6	1	4	8	12	3	10	8	8	17	9	8	6	6	12	8	9
A0A087X0D5;P09668;E9PKT6	A0A087X0D5;P09668	13;13;3	13;13;3	13;13;3	Pro-cathepsin H;Cathepsin H mini chain;Cathepsin H;Cathepsin H heavy chain;Cathepsin H light chain	CTSH	3	13	13	13	5	5	7	3	3	6	5	8	10	6	6	7	7	6	5	5	6	3	9	3	9	5	3	5	4	3	6	8	6	8	7	8	8	5	5	7	3	3	6
P43235	P43235	4	4	4	Cathepsin K	CTSK	1	4	4	4	0	0	0	0	0	3	0	0	0	0	2	0	0	0	0	4	1	0	0	0	0	3	1	0	0	0	0	0	1	0	2	0	0	0	0	0	0	0	3
P07711;Q5T8F0	P07711;Q5T8F0	10;6	10;6	10;6	Cathepsin L1;Cathepsin L1 heavy chain;Cathepsin L1 light chain	CTSL	2	10	10	10	6	4	6	3	5	6	5	7	7	6	7	6	4	5	6	6	6	5	7	4	6	6	4	6	4	5	6	6	5	8	4	7	6	6	4	6	3	5	6
P25774;U3KPS4;U3KQE7	P25774;U3KPS4;U3KQE7	18;10;10	18;10;10	18;10;10	Cathepsin S	CTSS	3	18	18	18	6	8	5	8	6	10	7	12	14	8	12	9	8	5	10	10	10	7	8	4	10	10	7	5	5	7	9	15	8	11	10	12	9	6	8	5	8	6	10
O60911	O60911	3	3	3	Cathepsin L2	CTSV	1	3	3	3	0	0	0	0	0	1	0	0	0	0	0	0	0	0	1	0	0	0	0	0	2	0	0	0	0	0	0	0	0	0	0	0	0	0	0	0	0	0	1
Q9UBR2	Q9UBR2	12	12	12	Cathepsin Z	CTSZ	1	12	12	12	6	6	4	5	5	6	5	4	9	4	5	7	6	5	5	8	4	3	5	2	5	5	6	3	4	7	7	6	6	5	6	5	6	6	6	4	5	5	6
Q14247;H0YCD9;H0YEV2	Q14247	44;9;8	44;9;8	44;9;8	Src substrate cortactin	CTTN	3	44	44	44	16	16	17	11	15	17	15	21	12	15	22	18	20	14	13	25	20	9	20	17	14	19	13	18	13	13	24	23	19	27	23	20	28	16	16	17	11	15	17
Q8WZ74;F8WB16;H0Y448	Q8WZ74;F8WB16	10;7;4	10;7;4	8;5;4	Cortactin-binding protein 2	CTTNBP2	3	10	10	8	1	1	0	0	0	0	0	0	0	1	1	3	0	1	0	2	0	1	0	0	1	1	1	6	1	0	0	0	0	1	2	1	0	1	1	0	0	0	0
Q9P2B4;B1AMN7	Q9P2B4;B1AMN7	20;10	20;10	20;10	CTTNBP2 N-terminal-like protein	CTTNBP2NL	2	20	20	20	2	3	2	4	3	9	3	3	10	4	6	5	2	1	2	3	2	0	3	1	2	5	5	5	3	3	5	5	4	3	5	5	4	2	3	2	4	3	9
Q7Z7A3	Q7Z7A3	2	2	2	Cytoplasmic tRNA 2-thiolation protein 1	CTU1	1	2	2	2	0	1	0	0	0	2	0	1	0	1	1	2	0	0	0	0	0	1	0	0	1	1	0	1	0	0	0	0	1	1	1	1	0	0	1	0	0	0	2
H3BSW6;Q2VPK5;H3BNM3	H3BSW6;Q2VPK5;H3BNM3	2;2;1	2;2;1	2;2;1	Cytoplasmic tRNA 2-thiolation protein 2	CTU2	3	2	2	2	0	0	1	0	0	1	1	0	1	0	0	2	0	0	0	1	0	1	0	0	0	1	0	0	0	0	0	1	0	0	2	1	0	0	0	1	0	0	1
O60494;B0YIZ6;H7C480;Q5JQ33	O60494	72;13;4;1	72;13;4;1	72;13;4;1	Cubilin	CUBN	4	72	72	72	43	35	3	5	25	2	29	24	27	3	9	0	40	44	20	9	9	8	37	4	25	4	17	0	15	47	1	1	33	23	22	2	16	43	35	3	5	25	2
J3QLQ8;Q9NWM3	J3QLQ8;Q9NWM3	1;1	1;1	1;1	CUE domain-containing protein 1	CUEDC1	2	1	1	1	1	1	0	0	0	1	1	0	0	0	0	1	1	1	0	1	0	0	0	0	0	1	1	1	1	1	1	1	0	0	0	0	0	1	1	0	0	0	1
Q9H467	Q9H467	2	2	2	CUE domain-containing protein 2	CUEDC2	1	2	2	2	0	0	0	0	0	1	0	0	0	0	0	0	0	0	1	0	0	0	0	1	0	0	0	1	0	0	0	0	0	0	0	0	0	0	0	0	0	0	1
Q13616;A0A0C4DGX4	Q13616;A0A0C4DGX4	15;14	15;14	15;14	Cullin-1	CUL1	2	15	15	15	9	6	0	5	4	1	6	2	2	4	0	0	5	6	3	5	0	1	4	0	2	2	8	0	5	6	4	2	3	2	1	0	0	9	6	0	5	4	1
A0A0A0MTN0;Q13617;Q5T2B5	A0A0A0MTN0;Q13617;Q5T2B5	12;11;9	12;11;9	11;11;9	Cullin-2	CUL2	3	12	12	11	4	2	2	3	5	2	2	0	1	3	0	0	0	3	0	1	3	0	0	2	3	0	3	1	1	1	1	0	0	0	0	1	0	4	2	2	3	5	2
Q13618;A0A087WTG3;H7C399;A0A087X1R9;H7C1L6	Q13618;A0A087WTG3	18;9;2;1;1	18;9;2;1;1	18;9;2;1;1	Cullin-3	CUL3	5	18	18	18	8	10	2	7	8	3	9	3	2	7	2	3	4	11	2	9	3	1	3	2	3	6	12	2	6	7	5	2	4	4	3	1	3	8	10	2	7	8	3
Q13619;A0A0A0MR50;A0A087WWN2	Q13619;A0A0A0MR50	11;8;3	9;6;3	9;6;3	Cullin-4A	CUL4A	3	11	9	9	4	5	1	3	7	2	6	1	0	6	4	1	0	5	1	1	0	0	2	0	2	1	6	2	2	3	3	3	2	1	3	1	0	3	5	1	2	5	2
K4DI93;Q13620;A6NE76	K4DI93;Q13620	14;14;1	14;14;1	12;12;1	Cullin-4B	CUL4B	3	14	14	12	4	5	2	7	7	2	5	3	1	5	5	2	4	5	1	5	1	1	3	3	3	2	7	2	6	6	3	3	1	2	1	1	3	3	5	2	6	5	2
Q93034;H0YCA0;E9PP19	Q93034	21;2;1	21;2;1	21;2;1	Cullin-5	CUL5	3	21	21	21	9	8	4	4	7	2	12	0	3	5	3	4	5	9	1	4	3	2	8	3	3	4	9	3	7	9	5	1	5	5	2	2	3	9	8	4	4	7	2
E9PEZ1;Q8IWT3;H0YA00	E9PEZ1;Q8IWT3	7;7;1	7;7;1	7;7;1	Cullin-9	CUL9	3	7	7	7	1	1	0	1	1	0	1	0	1	1	2	0	1	1	0	0	0	1	1	0	1	0	3	0	1	2	0	0	0	0	0	2	1	1	1	0	1	1	0
O60888;C9IZQ5	O60888	4;1	4;1	1;0	Protein CutA	CUTA	2	4	4	1	3	3	3	3	3	4	4	4	4	2	4	4	4	4	4	4	4	3	4	4	3	4	3	3	3	4	4	4	4	3	4	4	4	1	1	1	1	1	1
Q9NTM9;Q5TCZ7;A0A0B4J226	Q9NTM9;Q5TCZ7;A0A0B4J226	6;4;4	6;4;4	6;4;4	Copper homeostasis protein cutC homolog	CUTC	3	6	6	6	1	1	3	3	1	5	2	3	3	2	3	1	2	3	2	2	2	2	3	0	1	2	4	4	3	4	1	2	1	2	1	4	2	1	1	3	3	1	5
Q13948	Q13948	16	3	3	Protein CASP	CUX1	1	16	3	3	3	3	1	1	5	1	3	4	2	8	7	4	7	3	1	8	1	2	7	1	5	8	6	3	1	1	9	4	3	2	8	4	4	0	0	0	0	1	0
P39880;O14529	P39880	29;1	29;1	16;1	Homeobox protein cut-like 1	CUX1	2	29	29	16	6	7	4	4	5	5	6	7	4	8	14	8	9	10	5	19	2	3	10	1	8	18	9	9	1	2	18	7	5	7	12	10	9	3	4	3	3	1	4
Q9P013	Q9P013	4	4	4	Spliceosome-associated protein CWC15 homolog	CWC15	1	4	4	4	1	1	1	1	0	1	2	1	1	0	1	1	2	1	1	3	0	0	1	0	0	1	2	1	1	1	2	1	1	1	1	1	2	1	1	1	1	0	1
Q9HCG8;B7WP74	Q9HCG8;B7WP74	5;4	5;4	5;4	Pre-mRNA-splicing factor CWC22 homolog	CWC22	2	5	5	5	2	2	0	1	2	1	1	0	0	1	2	1	0	1	0	0	1	0	0	0	0	1	2	2	0	1	2	0	0	1	0	1	0	2	2	0	1	2	1
Q6UX04;D6REK3	Q6UX04;D6REK3	13;9	13;9	13;9	Peptidyl-prolyl cis-trans isomerase CWC27 homolog	CWC27	2	13	13	13	3	2	4	7	2	7	4	2	3	1	8	6	1	3	5	5	3	3	4	0	4	6	5	6	2	2	8	4	5	6	4	4	2	3	2	4	7	2	7
Q69YN2;A0A286YF56;A0A0S2Z5Q6;A0A286YEP9	Q69YN2	17;7;2;2	17;7;2;2	17;7;2;2	CWF19-like protein 1	CWF19L1	4	17	17	17	4	3	3	4	3	7	4	2	5	4	5	4	1	0	1	11	1	2	3	0	2	3	6	4	5	3	6	2	4	2	3	4	2	4	3	3	4	3	7
P78310	P78310	11	11	11	Coxsackievirus and adenovirus receptor	CXADR	1	11	11	11	3	5	3	2	5	7	4	2	3	1	3	1	3	3	3	7	2	0	2	2	2	4	4	5	3	2	5	7	3	3	2	0	4	3	5	3	2	5	7
P48061	P48061	2	2	2	Stromal cell-derived factor 1;SDF-1-beta(3-72);SDF-1-alpha(3-67)	CXCL12	1	2	2	2	2	1	2	1	2	2	2	2	2	1	0	0	1	1	1	0	1	1	2	2	2	1	1	0	1	2	0	1	2	0	0	0	1	2	1	2	1	2	2
O43927	O43927	1	1	1	C-X-C motif chemokine 13	CXCL13	1	1	1	1	0	0	0	0	0	0	0	0	0	0	0	0	0	0	0	0	0	0	0	0	0	0	0	0	0	0	0	0	1	0	0	0	0	0	0	0	0	0	0
A0A0C4DGC1;O95715	A0A0C4DGC1;O95715	1;1	1;1	1;1	C-X-C motif chemokine 14	CXCL14	2	1	1	1	0	0	0	0	0	1	0	1	1	0	0	0	1	0	1	0	0	0	1	0	0	0	0	0	0	0	0	0	1	1	1	0	1	0	0	0	0	0	1
P42830	P42830	3	3	3	C-X-C motif chemokine 5;ENA-78(8-78);ENA-78(9-78)	CXCL5	1	3	3	3	0	0	0	2	0	0	0	0	0	2	0	0	0	0	0	0	0	0	0	0	0	0	0	0	0	0	0	0	0	0	0	0	0	0	0	0	2	0	0
D6RF92;P80162	D6RF92;P80162	2;2	2;2	2;2	C-X-C motif chemokine;C-X-C motif chemokine 6;Small-inducible cytokine B6, N-processed variant 1;Small-inducible cytokine B6, N-processed variant 2;Small-inducible cytokine B6, N-processed variant 3	CXCL6	2	2	2	2	0	0	0	2	0	0	0	0	0	0	0	0	0	0	0	1	0	0	0	0	0	0	0	0	0	0	0	1	0	0	0	0	0	0	0	0	2	0	0
C9J4T6;P10145	C9J4T6;P10145	1;1	1;1	1;1	C-X-C motif chemokine;Interleukin-8;MDNCF-a;Interleukin-8;IL-8(5-77);IL-8(6-77);IL-8(7-77);IL-8(8-77);IL-8(9-77)	CXCL8	2	1	1	1	0	1	0	1	0	0	1	0	0	1	0	0	0	1	0	0	0	0	0	0	0	0	0	0	0	0	0	0	0	0	0	1	0	0	1	0	1	0	0
Q07325	Q07325	1	1	1	C-X-C motif chemokine 9	CXCL9	1	1	1	1	1	0	1	1	0	1	0	0	0	0	0	0	0	1	0	0	1	1	0	0	0	0	0	0	0	0	0	0	0	0	0	0	0	1	0	1	1	0	1
Q9H5V9	Q9H5V9	3	3	3	UPF0428 protein CXorf56	CXorf56	1	3	3	3	0	0	1	0	0	2	0	0	1	0	0	1	1	0	1	1	0	0	0	0	1	1	0	0	0	0	1	1	0	1	0	1	1	0	0	1	0	0	2
Q9P0U4;K7EQ21;K7EKZ6;K7EQZ1;K7EJR0	Q9P0U4;K7EQ21	6;3;2;2;1	6;3;2;2;1	6;3;2;2;1	CXXC-type zinc finger protein 1	CXXC1	5	6	6	6	0	0	1	0	1	1	0	1	2	1	1	1	1	0	0	3	0	0	1	0	1	2	0	1	0	0	3	2	2	0	1	1	1	0	0	1	0	1	1
D6R966;D6RHG9;D6RHC6;D6RIR8;D6R9V1;E7EV55;D6RDY2;D6RBE0;E7EVI8;Q7LFL8;D6RCN9	D6R966;D6RHG9;D6RHC6;D6RIR8;D6R9V1;E7EV55;D6RDY2;D6RBE0;E7EVI8;Q7LFL8;D6RCN9	3;3;3;3;3;3;3;3;3;3;2	3;3;3;3;3;3;3;3;3;3;2	3;3;3;3;3;3;3;3;3;3;2	CXXC-type zinc finger protein 5	CXXC5	11	3	3	3	1	0	2	0	0	2	0	2	2	0	1	1	0	1	2	0	0	1	1	0	1	1	1	3	1	0	1	2	2	2	0	0	1	1	0	2	0	0	2
J3QS47;J3QRH5;J3KSL5;F5H757;P49447	J3QS47;J3QRH5;J3KSL5;F5H757;P49447	1;1;1;1;1	1;1;1;1;1	1;1;1;1;1	Cytochrome b561	CYB561	5	1	1	1	0	0	0	0	0	0	0	0	0	0	0	0	1	0	0	1	0	0	0	0	0	0	0	0	0	0	0	0	0	0	0	0	0	0	0	0	0	0	0
P00167;J3KNC7	P00167	13;1	13;1	13;1	Cytochrome b5	CYB5A	2	13	13	13	6	6	10	5	6	8	5	12	10	6	7	9	8	5	11	8	7	7	10	8	13	6	5	7	5	6	9	7	9	13	9	9	11	6	6	10	5	6	8
J3KNF8	J3KNF8	7	7	1		CYB5B	1	7	7	1	4	5	2	4	6	3	4	1	1	5	2	2	2	3	1	3	1	2	4	1	3	1	5	3	5	4	5	2	4	1	1	2	1	1	1	1	1	1	1
H3BUX2;O43169;D6RFH4;J3QR91	H3BUX2;O43169;D6RFH4	7;7;6;1	1;1;1;0	1;1;1;0	Cytochrome b5 type B	CYB5B	4	7	1	1	3	4	2	3	5	3	3	0	2	4	1	2	1	2	0	2	0	1	3	0	2	0	4	3	4	3	4	1	3	0	0	1	0	0	0	1	0	0	1
Q9UHQ9;H7C0R7	Q9UHQ9;H7C0R7	16;12	16;12	16;12	NADH-cytochrome b5 reductase 1	CYB5R1	2	16	16	16	10	11	5	8	13	6	11	7	9	8	3	9	11	10	6	11	3	3	10	4	6	8	8	5	11	10	5	4	8	9	8	9	5	10	11	5	8	13	6
Q6BCY4;E9PRM4;E9PIV9;E9PMI2;E9PQW2	Q6BCY4	3;1;1;1;1	3;1;1;1;1	3;1;1;1;1	NADH-cytochrome b5 reductase 2	CYB5R2	5	3	3	3	1	1	2	0	0	1	1	1	2	0	0	0	2	1	1	1	1	0	1	0	1	1	1	0	2	0	1	0	1	0	0	1	0	1	1	2	0	0	1
P00387;B1AHF3	P00387;B1AHF3	21;12	21;12	21;12	NADH-cytochrome b5 reductase 3;NADH-cytochrome b5 reductase 3 membrane-bound form;NADH-cytochrome b5 reductase 3 soluble form	CYB5R3	2	21	21	21	15	14	7	11	17	9	15	9	7	17	9	7	8	12	5	12	10	3	8	8	5	11	16	6	15	15	12	7	12	8	8	11	8	15	14	7	11	17	9
Q7L1T6	Q7L1T6	1	1	1	Cytochrome b5 reductase 4	CYB5R4	1	1	1	1	0	0	1	0	0	1	0	0	1	0	0	1	0	0	0	1	1	1	0	0	0	1	0	1	0	0	0	1	0	0	1	1	0	0	0	1	0	0	1
P13498	P13498	2	2	2	Cytochrome b-245 light chain	CYBA	1	2	2	2	2	0	1	2	0	2	1	2	1	0	1	1	1	1	0	1	1	0	0	1	0	0	1	0	0	1	2	1	1	1	1	0	0	2	0	1	2	0	2
P04839	P04839	11	11	11	Cytochrome b-245 heavy chain	CYBB	1	11	11	11	3	2	1	6	4	3	1	0	2	3	1	3	0	1	0	3	3	0	2	1	1	3	2	0	2	3	4	3	3	0	0	3	2	3	2	1	6	4	3
Q53TN4	Q53TN4	4	4	4	Cytochrome b reductase 1	CYBRD1	1	4	4	4	0	0	1	0	0	0	0	1	0	0	0	0	1	0	0	1	1	0	0	1	0	0	0	0	0	0	0	1	1	2	0	0	1	0	0	1	0	0	0
P08574	P08574	10	10	10	Cytochrome c1, heme protein, mitochondrial	CYC1	1	10	10	10	8	7	3	7	1	3	8	3	4	8	2	4	5	9	3	5	1	4	7	3	3	3	7	2	9	5	5	1	3	2	4	6	4	8	7	3	7	1	3
C9JFR7;P99999;CON__P62894	C9JFR7;P99999	8;8;2	8;8;2	8;8;2	Cytochrome c	CYCS	3	8	8	8	4	4	5	4	4	5	3	5	4	5	3	5	3	4	4	5	3	1	4	1	4	4	4	4	4	4	4	2	4	5	4	5	4	4	4	5	4	4	5
Q7L576;A0A0G2JR96;A0A0G2JQT1;A0A0G2JQH3;A0A087WVZ5	Q7L576;A0A0G2JR96;A0A0G2JQT1	13;9;9;3;3	13;9;9;3;3	6;4;4;3;3	Cytoplasmic FMR1-interacting protein 1	CYFIP1	5	13	13	6	8	9	3	7	9	4	5	2	3	4	3	3	3	6	2	6	4	0	5	3	2	5	7	3	7	7	7	4	4	4	3	2	3	3	4	1	2	4	1
E7EVJ5;H7C229;Q96F07;E7EW33;A0A0G2JRX2;A0A087WU52;A0A0G2JRV9;A0A087WWL1;H0YL50;A0A087WVE1;A0A087WTQ3;A0A087WWZ1;A0A087WZL7	E7EVJ5;H7C229;Q96F07;E7EW33	12;11;10;9;2;2;2;2;2;2;2;2;1	5;4;4;4;0;0;0;0;0;0;0;0;0	5;4;4;4;0;0;0;0;0;0;0;0;0	Cytoplasmic FMR1-interacting protein 2	CYFIP2	13	12	5	5	6	6	3	7	6	3	4	1	2	4	2	2	3	6	1	6	5	0	5	3	2	4	7	2	8	6	6	4	4	4	2	1	4	1	1	1	2	1	0
Q8WWM9;K7EMC7;K7EIM9	Q8WWM9;K7EMC7	7;6;3	7;6;3	7;6;3	Cytoglobin	CYGB	3	7	7	7	4	2	2	4	2	2	4	1	1	1	1	0	1	4	1	3	1	0	1	1	1	0	4	0	4	2	3	1	3	1	0	1	3	4	2	2	4	2	2
E9PJD7;E9PQ42;Q6ZMK1	E9PJD7	7;3;3	7;3;3	7;3;3		CYHR1	3	7	7	7	0	0	0	2	1	2	1	1	1	1	4	4	1	0	0	1	1	0	1	0	0	2	3	3	0	0	1	2	1	0	1	2	1	0	0	0	2	1	2
Q16678;A0A087WUQ7;A0A087WW26	Q16678	8;3;3	8;3;3	8;3;3	Cytochrome P450 1B1	CYP1B1	3	8	8	8	0	0	0	2	7	0	1	0	0	2	0	0	0	1	0	0	0	0	0	0	0	0	1	0	0	0	1	0	0	0	0	0	0	0	0	0	2	7	0
E9PHG5;Q6UW02;F8WBE2;C9J8K7;Q8WZ13	E9PHG5;Q6UW02;F8WBE2;C9J8K7	3;3;2;2;1	3;3;2;2;1	3;3;2;2;1	Cytochrome P450 20A1	CYP20A1	5	3	3	3	1	2	0	1	1	0	0	0	0	0	0	0	0	2	0	0	0	0	0	0	0	0	3	0	1	2	0	0	0	0	0	0	0	1	2	0	1	1	0
Q07973	Q07973	3	3	3	1,25-dihydroxyvitamin D(3) 24-hydroxylase, mitochondrial	CYP24A1	1	3	3	3	1	1	0	0	1	0	0	0	0	0	0	0	2	1	0	0	0	2	1	0	1	1	0	0	1	2	0	0	0	0	1	1	0	1	1	0	0	1	0
Q02318;F8WD90	Q02318	7;2	7;2	7;2	Sterol 26-hydroxylase, mitochondrial	CYP27A1	2	7	7	7	4	2	0	2	1	2	2	1	2	0	1	0	3	3	1	2	0	0	4	0	3	3	3	0	1	4	3	0	2	1	1	1	0	4	2	0	2	1	2
P20815	P20815	1	1	1	Cytochrome P450 3A5	CYP3A5	1	1	1	1	0	0	0	0	0	0	0	0	0	0	0	0	0	1	0	0	0	0	0	0	0	0	1	0	0	0	0	0	0	0	0	0	0	0	0	0	0	0	0
Q02928;E7EVL8;V9GZ77;A0A0C4DFV7;Q5TCH4;V9GYC6;Q5TCH5;A0A087WUY4;A0A0C4DFN9;V9GYQ2;V9GYK4;A0A087WZX9;V9GY41	Q02928;E7EVL8;V9GZ77;A0A0C4DFV7;Q5TCH4;V9GYC6;Q5TCH5;A0A087WUY4	10;9;8;8;6;5;5;5;4;3;3;3;2	10;9;8;8;6;5;5;5;4;3;3;3;2	10;9;8;8;6;5;5;5;4;3;3;3;2	Cytochrome P450 4A11;Cytochrome P450 4A22	CYP4A11;CYP4A22	13	10	10	10	8	2	0	0	0	0	10	1	1	1	0	0	1	8	2	0	0	0	1	0	1	0	0	0	5	8	0	0	1	1	1	0	1	8	2	0	0	0	0
P78329;A0A0A0MQR0;V9GYA1;P98187;K7EQI8;K7EK90	P78329;A0A0A0MQR0	6;5;2;2;1;1	2;1;0;0;0;1	2;1;0;0;0;1	Phylloquinone omega-hydroxylase CYP4F2	CYP4F2	6	6	2	2	4	2	1	2	3	1	4	2	2	2	1	1	2	4	2	0	0	1	3	0	2	0	0	1	1	4	0	1	1	2	1	0	2	2	1	0	0	0	0
Q08477;V9GYP6	Q08477	7;2	7;2	1;0	Docosahexaenoic acid omega-hydroxylase CYP4F3	CYP4F3	2	7	7	1	2	1	1	4	3	1	2	2	2	3	1	1	2	4	2	0	0	1	3	0	3	0	0	1	1	3	0	1	1	2	1	0	2	0	0	0	1	0	0
A0A0C4DFL7;Q16850;H7C0D0	A0A0C4DFL7;Q16850;H7C0D0	2;2;1	2;2;1	2;2;1	Lanosterol 14-alpha demethylase	CYP51A1	3	2	2	2	1	1	0	0	0	0	1	1	0	1	1	0	1	0	0	1	0	0	1	0	0	1	1	0	2	1	2	0	1	0	1	0	0	1	1	0	0	0	0
O00622	O00622	3	3	3	Protein CYR61	CYR61	1	3	3	3	0	1	0	1	0	2	0	0	2	0	0	0	0	1	1	0	0	0	0	1	0	0	2	1	0	1	0	0	1	1	0	0	0	0	1	0	1	0	2
Q717R9	Q717R9	2	2	2	Cystin-1	CYS1	1	2	2	2	0	1	0	0	2	1	2	0	2	2	1	0	0	0	1	0	0	0	1	0	1	0	0	1	1	0	1	0	0	1	2	0	1	0	1	0	0	2	1
Q9H1C7	Q9H1C7	2	2	2	Cysteine-rich and transmembrane domain-containing protein 1	CYSTM1	1	2	2	2	0	0	0	0	1	0	0	0	0	2	0	0	0	0	0	0	0	0	0	0	0	0	0	1	0	0	0	0	0	0	0	0	0	0	0	0	0	1	0
A0A0D9SFG6;Q99418;A0A286YF81;G5E9B7;O43739	A0A0D9SFG6;Q99418	3;3;1;1;1	3;3;1;1;1	2;2;1;1;0	Cytohesin-2	CYTH2	5	3	3	2	1	0	0	1	0	1	2	0	0	1	0	0	0	2	0	1	1	0	0	0	0	2	1	0	1	2	2	0	0	0	0	0	0	0	0	0	1	0	1
Q8N465;B5MCV2;G5E9E8;F8WCF9;H7BZ32;H7C021;H7C0N1	Q8N465;B5MCV2;G5E9E8	11;7;6;4;4;2;2	11;7;6;4;4;2;2	11;7;6;4;4;2;2	D-2-hydroxyglutarate dehydrogenase, mitochondrial	D2HGDH	7	11	11	11	4	1	1	2	2	1	2	3	3	5	2	2	3	4	3	3	1	1	1	0	4	1	4	3	2	5	1	1	1	2	4	2	4	4	1	1	2	2	1
Q9Y4D1	Q9Y4D1	4	4	4	Disheveled-associated activator of morphogenesis 1	DAAM1	1	4	4	4	0	1	3	1	0	1	1	1	0	0	0	1	0	1	1	1	1	1	1	2	1	0	0	1	0	0	1	0	1	1	1	0	1	0	1	3	1	0	1
P98082;D6RFF7;D6RIA5;D6REB1;D6RGZ1	P98082	45;13;11;10;3	45;13;11;10;3	45;13;11;10;3	Disabled homolog 2	DAB2	5	45	45	45	20	25	26	11	21	29	23	30	32	14	27	31	31	20	29	29	20	25	32	25	33	29	22	24	11	18	27	24	28	37	32	29	32	20	25	26	11	21	29
H0Y3A3;Q5VWQ8;F6R503;F8WA47	H0Y3A3;Q5VWQ8	11;11;1;1	11;11;1;1	10;10;1;1	Disabled homolog 2-interacting protein	DAB2IP	4	11	11	10	2	3	5	2	3	4	1	1	4	2	2	2	3	1	3	1	2	0	2	0	4	1	2	5	4	2	0	0	1	2	1	0	4	2	3	5	2	2	4
F5H895;A0A0B4J239;F5GXX5;P61803	F5H895;A0A0B4J239;F5GXX5;P61803	2;2;2;2	2;2;2;2	2;2;2;2	Dolichyl-diphosphooligosaccharide--protein glycosyltransferase subunit DAD1	DAD1	4	2	2	2	2	0	0	1	0	0	0	0	0	0	0	0	0	2	0	0	0	0	0	0	0	0	1	1	1	2	0	0	0	0	0	0	0	2	0	0	1	0	0
Q14118	Q14118	17	17	17	Dystroglycan;Alpha-dystroglycan;Beta-dystroglycan	DAG1	1	17	17	17	9	9	7	3	7	4	10	7	3	9	6	3	5	6	5	5	3	1	6	6	6	7	8	3	9	7	5	5	8	7	4	1	6	9	9	7	3	7	4
E7ET49;Q8NCG7	E7ET49;Q8NCG7	4;4	4;4	4;4	Sn1-specific diacylglycerol lipase beta	DAGLB	2	4	4	4	1	1	1	0	0	1	1	1	0	1	1	2	1	1	1	1	1	0	1	1	1	1	1	2	0	1	1	1	1	0	1	0	1	1	1	1	0	0	1
Q3LXA3;H0YCY6;I3L252;E9PJG8;E9PQR1	Q3LXA3;H0YCY6	38;32;16;12;4	38;32;16;12;4	38;32;16;12;4	Bifunctional ATP-dependent dihydroxyacetone kinase/FAD-AMP lyase (cyclizing);ATP-dependent dihydroxyacetone kinase;FAD-AMP lyase (cyclizing)	DAK;TKFC	5	38	38	38	23	21	25	12	16	18	19	22	29	17	16	17	30	25	27	21	12	9	29	22	29	15	11	14	16	24	15	15	23	28	24	16	29	23	21	25	12	16	18
A0A0B4J250;P14920;F8VV35;F8W152;A0A0B4J257;F8VVT2	A0A0B4J250;P14920	5;5;2;2;1;1	5;5;2;2;1;1	5;5;2;2;1;1	D-amino-acid oxidase	DAO	6	5	5	5	4	1	0	0	2	0	0	0	1	1	1	0	0	4	1	0	1	0	1	1	1	0	0	0	1	2	0	1	1	0	0	0	0	4	1	0	0	2	0
P51397;B4DQ75	P51397	5;2	5;2	5;2	Death-associated protein 1	DAP	2	5	5	5	2	2	2	1	3	3	2	0	0	0	0	3	2	2	0	1	1	0	1	1	2	2	2	2	2	2	1	1	1	1	1	0	1	2	2	2	1	3	3
P51398;V9GYA7;V9GZ03;V9GZ61;V9GYJ9;V9GYL9;V9GYC9;V9GYW1;V9GYF7;V9GY11	P51398;V9GYA7;V9GZ03;V9GZ61;V9GYJ9;V9GYL9;V9GYC9	12;8;8;7;7;7;6;5;1;1	12;8;8;7;7;7;6;5;1;1	12;8;8;7;7;7;6;5;1;1	28S ribosomal protein S29, mitochondrial	DAP3	10	12	12	12	4	6	2	3	4	5	6	5	5	6	4	5	5	7	3	5	0	2	5	1	4	4	7	3	6	7	4	2	6	2	5	6	3	4	6	2	3	4	5
O43293;M0QYW5;M0R0D0	O43293	9;2;2	9;2;2	9;2;2	Death-associated protein kinase 3	DAPK3	3	9	9	9	2	4	6	3	0	0	2	1	2	1	1	0	3	2	1	2	4	0	2	5	3	3	3	2	3	1	2	0	1	1	1	0	1	2	4	6	3	0	0
P14868;H7C278;H7BZ35;C9J7S3;C9JLC1;C9JQM9	P14868	38;13;13;12;12;9	38;13;13;12;12;9	38;13;13;12;12;9	Aspartate--tRNA ligase, cytoplasmic	DARS	6	38	38	38	24	24	11	26	27	20	19	10	10	27	18	18	14	20	4	20	8	8	19	7	6	14	25	11	19	19	16	11	11	13	14	19	6	24	24	11	26	27	20
Q6PI48	Q6PI48	21	21	21	Aspartate--tRNA ligase, mitochondrial	DARS2	1	21	21	21	12	6	3	7	10	5	12	2	6	11	3	6	6	12	2	6	1	2	6	0	4	1	13	2	10	11	4	1	1	5	7	9	6	12	6	3	7	10	5
Q9UER7;Q4VX54;Q5STR5	Q9UER7;Q4VX54	4;2;1	4;2;1	4;2;1	Death domain-associated protein 6	DAXX	3	4	4	4	0	1	1	1	0	3	2	1	1	0	1	4	0	0	0	2	2	0	0	0	2	1	0	1	1	0	1	0	0	0	1	2	0	0	1	1	1	0	3
K7EQ55;K7EK33;Q96EP5;K7EQ02	K7EQ55;K7EK33;Q96EP5;K7EQ02	11;11;11;10	11;11;11;10	11;11;11;10	DAZ-associated protein 1	DAZAP1	4	11	11	11	7	5	8	5	5	6	5	8	6	3	8	7	6	5	6	9	7	4	5	4	6	7	5	7	5	3	8	8	8	8	7	7	6	7	5	8	5	5	6
P09172	P09172	2	2	2	Dopamine beta-hydroxylase;Soluble dopamine beta-hydroxylase	DBH	1	2	2	2	0	0	1	0	0	0	1	1	0	0	0	0	0	0	1	0	1	0	1	2	0	0	0	0	0	1	0	0	1	1	0	0	2	0	0	1	0	0	0
P07108;B8ZWD1;A0A0A0MTI5	P07108;B8ZWD1;A0A0A0MTI5	14;11;11	14;11;11	14;11;11	Acyl-CoA-binding protein	DBI	3	14	14	14	6	6	11	6	8	10	4	10	12	5	5	11	9	5	11	10	8	6	7	8	10	9	6	12	5	5	8	13	9	13	7	9	10	6	6	11	6	8	10
Q16643;D6R9W4;D6RFI1;D6R9Q9;D6RCR4	Q16643;D6R9W4	22;14;7;7;2	22;14;7;7;2	22;14;7;7;2	Drebrin	DBN1	5	22	22	22	11	13	11	11	10	17	9	10	10	10	11	11	8	9	6	11	9	4	9	10	10	9	14	9	13	10	10	11	10	9	7	8	11	11	13	11	11	10	17
Q9H9R9	Q9H9R9	1	1	1	Dysbindin domain-containing protein 1	DBNDD1	1	1	1	1	1	0	0	0	1	1	1	1	1	0	1	1	0	0	0	1	0	1	1	0	1	1	1	1	1	1	1	1	0	1	1	0	0	1	0	0	0	1	1
Q9UJU6;H0Y5J4;B4DDD6;F8WBG8;F8WC20;F8WBB2;F8WFE1;F2Z2V3;F8WB73;F8WCK3;F2Z3E3	Q9UJU6;H0Y5J4;B4DDD6	22;15;15;9;3;3;3;1;1;1;1	22;15;15;9;3;3;3;1;1;1;1	22;15;15;9;3;3;3;1;1;1;1	Drebrin-like protein	DBNL	11	22	22	22	13	12	15	11	14	15	13	15	16	15	14	16	13	13	13	18	16	11	17	16	17	16	14	16	12	13	16	17	14	16	12	16	17	13	12	15	11	14	15
Q9UK59;F8WAY1	Q9UK59	10;3	10;3	10;3	Lariat debranching enzyme	DBR1	2	10	10	10	5	4	2	1	4	3	4	1	1	3	2	3	1	3	1	6	1	1	1	0	1	5	6	2	2	5	5	3	1	1	2	2	2	5	4	2	1	4	3
P11182;Q5VVL7	P11182;Q5VVL7	18;15	18;15	18;15	Lipoamide acyltransferase component of branched-chain alpha-keto acid dehydrogenase complex, mitochondrial	DBT	2	18	18	18	8	8	9	3	7	7	8	10	10	9	7	10	10	9	11	10	3	8	11	5	11	8	3	9	9	8	8	2	8	10	11	10	10	8	8	9	3	7	7
Q8TEB1;H0YLH4;H0YMN6;H0YKR8;H0YM86;H0YNS2;H0YN92;H0YN21;H0YM56;H0YL64;H0YLQ1;H0YLF1;H0YLX7;H0YN03;H0YNK2;H0YMZ4;H0YNT0;H0YN15;H0YMF7;H0YL29;H0YLB2;H0YL98	Q8TEB1;H0YLH4;H0YMN6;H0YKR8;H0YM86;H0YNS2;H0YN92	5;3;3;3;3;3;3;2;2;2;1;1;1;1;1;1;1;1;1;1;1;1	5;3;3;3;3;3;3;2;2;2;1;1;1;1;1;1;1;1;1;1;1;1	4;3;3;3;3;3;3;2;2;2;1;1;1;1;1;1;1;1;1;1;1;0	DDB1- and CUL4-associated factor 11	DCAF11	22	5	5	4	2	2	0	0	0	0	1	0	0	1	0	1	0	1	0	0	0	0	0	0	1	0	1	1	2	2	1	1	0	1	1	0	0	2	2	0	0	0	0
A0A087WT20;Q9NV06;B3KME9;E5RHM4	A0A087WT20;Q9NV06;B3KME9;E5RHM4	4;4;3;2	4;4;3;2	4;4;3;2	DDB1- and CUL4-associated factor 13	DCAF13	4	4	4	4	0	0	1	0	0	0	0	0	0	1	0	0	0	0	0	0	0	0	0	0	0	0	0	0	0	0	0	0	0	0	0	2	0	0	0	1	0	0	0
Q96JK2	Q96JK2	2	2	2	DDB1- and CUL4-associated factor 5	DCAF5	1	2	2	2	0	1	0	0	0	0	0	1	0	0	1	0	0	0	0	0	0	0	0	0	0	0	1	0	0	0	0	0	0	1	0	1	0	0	1	0	0	0	0
Q58WW2	Q58WW2	2	2	2	DDB1- and CUL4-associated factor 6	DCAF6	1	2	2	2	1	1	0	0	0	0	0	0	0	0	0	1	1	1	0	1	0	0	0	0	0	0	1	0	1	0	1	0	0	0	0	0	1	1	1	0	0	0	0
P61962;A0A087WWI6	P61962	6;2	6;2	6;2	DDB1- and CUL4-associated factor 7	DCAF7	2	6	6	6	2	3	2	1	3	0	3	0	0	2	1	1	0	3	0	3	1	0	1	1	0	1	3	0	2	1	1	1	0	1	0	2	2	2	3	2	1	3	0
G3V3G9;Q5TAQ9;V9GY54;Q5TAQ8;V9GYQ9;V9GZ39;V9GYZ9;A6NGE4	G3V3G9;Q5TAQ9;V9GY54	11;8;6;3;2;1;1;1	8;8;6;3;2;1;1;1	7;7;5;2;2;1;1;0	DDB1- and CUL4-associated factor 8	DCAF8	8	11	8	7	4	4	3	5	5	3	5	4	3	4	5	4	5	4	2	7	2	3	5	2	4	5	4	3	3	5	4	4	6	3	4	4	3	3	3	1	3	3	1
K7ESP4;Q8WVC6	K7ESP4;Q8WVC6	2;2	2;2	2;2	Dephospho-CoA kinase domain-containing protein	DCAKD	2	2	2	2	1	0	1	2	0	0	0	0	0	0	1	0	1	2	0	1	0	0	1	0	0	1	1	0	2	2	1	1	1	0	0	0	0	1	0	1	2	0	0
Q96PD2	Q96PD2	3	3	3	Discoidin, CUB and LCCL domain-containing protein 2	DCBLD2	1	3	3	3	0	0	0	1	0	1	0	0	1	0	0	0	0	0	0	0	0	0	0	0	0	0	0	0	0	0	0	1	0	0	0	0	0	0	0	0	1	0	1
Q9UHG0;H0Y784	Q9UHG0	19;7	19;7	19;7	Doublecortin domain-containing protein 2	DCDC2	2	19	19	19	6	8	4	6	0	12	6	4	3	5	8	6	3	4	2	5	3	1	3	1	2	6	6	7	3	4	7	4	2	3	3	1	4	6	8	4	6	0	12
D6RFG8;P27707;D6RCP9;D6RG38	D6RFG8;P27707;D6RCP9	7;7;6;2	7;7;6;2	7;7;6;2	Deoxycytidine kinase	DCK	4	7	7	7	1	2	1	3	2	3	1	2	1	4	3	3	1	1	0	2	3	1	2	1	1	2	3	2	0	1	1	4	1	1	2	4	2	1	2	1	3	2	3
O15075;Q5VZY9	O15075;Q5VZY9	15;10	15;10	14;9	Serine/threonine-protein kinase DCLK1	DCLK1	2	15	15	14	0	1	4	1	3	2	1	2	1	4	2	8	0	0	0	2	2	1	1	5	0	0	2	3	0	0	0	5	5	0	2	3	0	0	1	3	1	3	1
P07585;F8VXZ8;F8VUF6;F8VWU0;F8VX58;F8VNV6;H0YIH3;H0YI87;F8VNW0;F8VU58;F8VSI3	P07585;F8VXZ8;F8VUF6;F8VWU0	32;19;19;19;11;8;5;2;1;1;1	32;19;19;19;11;8;5;2;1;1;1	32;19;19;19;11;8;5;2;1;1;1	Decorin	DCN	11	32	32	32	7	8	24	8	7	17	7	17	13	1	11	3	16	8	12	11	25	3	13	27	14	11	6	11	9	6	9	9	18	15	2	12	24	7	8	24	8	7	17
Q9NPI6;A0A087WT55;A0A087WXD0;A0A087WVE6	Q9NPI6;A0A087WT55	5;3;1;1	5;3;1;1	5;3;1;1	mRNA-decapping enzyme 1A	DCP1A	4	5	5	5	2	2	1	0	2	3	0	0	2	2	1	3	0	1	0	2	0	0	1	0	0	1	2	1	1	0	0	0	1	0	0	0	0	2	2	1	0	2	3
Q8IZD4;F5GZK9;F5H4R4;B4DVJ6	Q8IZD4;F5GZK9	6;4;1;1	6;4;1;1	6;4;1;1	mRNA-decapping enzyme 1B	DCP1B	4	6	6	6	1	1	3	1	1	4	1	3	2	0	4	3	1	0	2	3	2	2	2	1	3	3	2	4	1	0	4	1	1	3	3	1	1	1	1	3	1	1	4
Q96C86	Q96C86	11	11	11	m7GpppX diphosphatase	DCPS	1	11	11	11	3	2	3	5	4	3	5	3	2	2	3	3	4	4	3	4	5	3	3	3	3	3	5	3	3	2	3	5	3	5	3	5	6	3	2	3	5	4	3
P32321;D6RBJ9;D6R9S0;D6RBN2;D6RC36;D6RAD7;D6RAR9	P32321;D6RBJ9;D6R9S0;D6RBN2	11;9;6;6;4;2;2	11;9;6;6;4;2;2	11;9;6;6;4;2;2	Deoxycytidylate deaminase	DCTD	7	11	11	11	5	4	7	4	5	4	4	5	6	4	6	6	3	4	5	4	4	3	6	5	4	6	7	1	2	3	7	6	4	4	4	8	4	5	4	7	4	5	4
E7EX90;Q14203;Q6AWB1;E7EWF7;C9JJD0;C9JZA4;C9JTE5;C9JJN7;C9JKG6;E9PCY0;C9J1B7;C9JUI8	E7EX90;Q14203;Q6AWB1	60;59;36;13;5;4;4;4;4;4;3;1	60;59;36;13;5;4;4;4;4;4;3;1	60;59;36;13;5;4;4;4;4;4;3;1	Dynactin subunit 1	DCTN1;DKFZp686E0752	12	60	60	60	34	35	30	27	32	27	30	29	28	24	34	22	28	29	21	38	25	13	30	19	28	33	32	24	29	31	36	25	29	28	29	26	24	34	35	30	27	32	27
Q13561;F8W1I6;F8VW18;H0YI98;F8VX93;F8VRV7;F8W0U6	Q13561;F8W1I6;F8VW18;H0YI98	29;24;21;17;13;11;1	29;24;21;17;13;11;1	19;14;12;17;4;2;1	Dynactin subunit 2	DCTN2	7	29	29	19	14	13	23	10	17	22	13	19	24	15	19	18	18	14	19	20	21	13	18	17	17	21	13	18	13	14	20	19	19	20	15	18	23	10	9	15	7	13	14
O75935;X6RCK5;X6RA56;A0A0A0MRV8;X6RLR1	O75935;X6RCK5;X6RA56;A0A0A0MRV8;X6RLR1	11;9;8;8;8	11;9;8;8;8	11;9;8;8;8	Dynactin subunit 3	DCTN3	5	11	11	11	2	1	3	1	1	3	2	3	2	1	5	3	4	2	1	9	1	5	3	4	1	4	2	2	1	1	4	6	2	4	4	3	5	2	1	3	1	1	3
Q9UJW0;H9KVE0;E5RGG1;E5RI97;E5RK21	Q9UJW0	23;8;7;4;4	23;8;7;4;4	23;8;7;4;4	Dynactin subunit 4	DCTN4	5	23	23	23	11	15	14	6	14	14	12	11	14	6	14	12	11	13	12	12	9	9	13	12	12	13	14	11	12	11	13	12	13	12	12	11	10	11	15	14	6	14	14
Q9BTE1;H3BR94;H3BUD2;H3BS05	Q9BTE1;H3BR94;H3BUD2;H3BS05	6;5;3;3	6;5;3;3	6;5;3;3	Dynactin subunit 5	DCTN5	4	6	6	6	2	3	5	1	3	5	3	5	3	0	4	2	2	4	3	4	2	4	3	3	3	4	3	3	2	3	2	4	3	4	3	2	6	2	3	5	1	3	5
O00399;E5RIK5;E5RGW9;E5RFU3;E5RK00	O00399	5;1;1;1;1	5;1;1;1;1	5;1;1;1;1	Dynactin subunit 6	DCTN6	5	5	5	5	2	2	2	0	1	2	1	2	1	3	3	2	1	1	1	3	1	0	1	1	1	2	2	0	1	1	3	1	1	3	2	2	3	2	2	2	0	1	2
Q9H773;H3BSA6;H3BPN2	Q9H773	14;5;3	14;5;3	14;5;3	dCTP pyrophosphatase 1	DCTPP1	3	14	14	14	1	2	4	1	3	10	1	1	2	4	8	9	1	1	0	7	4	4	1	0	2	3	5	8	0	1	6	6	1	0	8	4	4	1	2	4	1	3	10
Q96GG9;C9JVE2;C9J8R4;C9JRU6;C9J0B2;C9JUW4;F8WC32	Q96GG9;C9JVE2;C9J8R4	5;4;3;2;2;2;1	5;4;3;2;2;2;1	5;4;3;2;2;2;1	DCN1-like protein 1;DCN1-like protein	DCUN1D1	7	5	5	5	3	2	2	3	2	3	2	3	2	0	1	1	3	3	2	4	2	1	2	2	1	3	2	1	2	3	2	1	3	1	3	2	1	3	2	2	3	2	3
Q8IWE4	Q8IWE4	2	2	2	DCN1-like protein 3	DCUN1D3	1	2	2	2	0	0	1	0	0	0	0	1	0	0	2	1	0	0	0	0	1	2	0	1	0	1	1	1	1	0	2	1	1	1	0	2	0	0	0	1	0	0	0
E9PQV9;H0YCN4;Q9BTE7	E9PQV9;H0YCN4;Q9BTE7	1;1;1	1;1;1	1;1;1	DCN1-like protein;DCN1-like protein 5	DCUN1D5	3	1	1	1	0	0	0	0	1	0	0	0	0	1	0	0	0	0	0	0	0	0	0	0	0	0	0	0	0	0	0	0	0	0	0	0	0	0	0	0	0	1	0
Q7Z4W1;J3KS22;J3QS36;J3KRZ4;J3QRQ2	Q7Z4W1;J3KS22;J3QS36	21;18;18;7;5	21;18;18;7;5	11;8;8;2;1	L-xylulose reductase	DCXR	5	21	21	11	12	10	14	3	13	7	9	14	13	12	0	6	14	12	16	7	3	7	14	11	13	1	9	9	9	11	4	4	11	15	17	15	16	5	4	8	2	6	4
O94760;B4DYP1	O94760;B4DYP1	37;28	37;28	36;27	N(G),N(G)-dimethylarginine dimethylaminohydrolase 1	DDAH1	2	37	37	36	14	17	25	13	15	23	15	22	27	14	18	15	23	16	25	17	19	13	24	21	30	15	16	17	14	14	18	15	19	30	21	15	25	13	16	24	12	14	22
O95865;A0A140T971;Q5SSV3;Q5SRR8;H0Y7N1	O95865;A0A140T971;Q5SSV3;Q5SRR8;H0Y7N1	18;14;14;14;10	17;13;13;13;9	17;13;13;13;9	N(G),N(G)-dimethylarginine dimethylaminohydrolase 2	DDAH2	5	18	17	17	9	10	10	9	10	9	11	8	10	8	8	7	10	10	9	9	10	6	7	11	11	8	10	9	10	9	8	9	10	10	7	6	10	8	9	9	8	9	8
Q16531;F5GY55;F5H198;F5H2L3;F5GWI0;F5GZY8	Q16531;F5GY55	20;15;2;2;1;1	20;15;2;2;1;1	20;15;2;2;1;1	DNA damage-binding protein 1	DDB1	6	20	20	20	12	12	2	12	10	3	9	2	2	7	2	4	6	8	2	10	3	1	8	2	3	5	12	2	10	9	8	3	3	2	4	6	4	12	12	2	12	10	3
Q92466;A0A087WW71;A0A087X0X5;A0A087WYT8	Q92466	5;2;2;1	5;2;2;1	5;2;2;1	DNA damage-binding protein 2	DDB2	4	5	5	5	1	0	0	0	0	0	0	0	0	0	0	1	0	0	0	3	0	1	0	0	0	3	1	0	1	0	3	0	0	0	0	3	0	1	0	0	0	0	0
A0A087WV24;P20711;F8WER1;A0A087WU57;H7BZF7;C9JMP0	A0A087WV24;P20711;F8WER1;A0A087WU57;H7BZF7	12;12;9;7;6;2	12;12;9;7;6;2	12;12;9;7;6;2	Aromatic-L-amino-acid decarboxylase	DDC	6	12	12	12	8	6	7	2	2	1	5	7	8	1	2	1	11	9	8	0	2	2	11	6	8	1	1	1	3	7	1	2	4	6	4	1	6	8	6	7	2	2	1
Q5TDH0;H0YII4;H0YI90;Q8WTU0	Q5TDH0	11;3;3;1	11;3;3;1	11;3;3;1	Protein DDI1 homolog 2	DDI2	4	11	11	11	8	7	6	2	5	3	6	5	5	6	4	5	5	8	6	4	6	7	5	3	6	6	6	6	3	7	4	3	4	5	7	5	3	8	7	6	2	5	3
O94850	O94850	5	5	5	Dendrin	DDN	1	5	5	5	2	2	0	1	1	1	1	2	3	1	1	1	1	2	2	1	1	0	2	1	3	1	1	1	1	2	1	1	2	3	1	1	2	2	2	0	1	1	1
Q99489	Q99489	6	6	6	D-aspartate oxidase	DDO	1	6	6	6	0	0	0	0	3	0	0	0	1	1	1	1	2	0	0	2	0	0	2	0	0	0	0	0	0	1	1	1	2	2	1	1	1	0	0	0	0	3	0
A0A0C4DGS1;P39656;U3KQ84	A0A0C4DGS1;P39656;U3KQ84	8;8;7	8;8;7	8;8;7	Dolichyl-diphosphooligosaccharide--protein glycosyltransferase 48 kDa subunit	DDOST	3	8	8	8	5	7	5	6	6	5	6	5	4	6	3	5	4	5	2	3	3	1	5	0	2	6	6	4	5	5	5	4	4	4	4	3	3	5	7	5	6	6	5
A0A0G2JJA0;E7EQ23;E7EX99;E7EXB0;E7ENJ2;E7EN94;E7EVT1;E7ES06;E7ETX3;E7EUD5;E7EVW6;E7ERN0;A0A0G2JHK4;E7ESR9;A2ABL0;E7ERI6;E7ETI3;A0A0G2JIA2;E7EPN2;E7EUP7;A2ABL2;A0A0G2JIZ7;E7EQ30;E7EPH4;A0A0G2JNZ7;A0A0A0MSX3;Q08345	A0A0G2JJA0;E7EQ23;E7EX99;E7EXB0;E7ENJ2;E7EN94;E7EVT1;E7ES06;E7ETX3;E7EUD5;E7EVW6;E7ERN0;A0A0G2JHK4;E7ESR9;A2ABL0;E7ERI6;E7ETI3;A0A0G2JIA2;E7EPN2;E7EUP7;A2ABL2;A0A0G2JIZ7;E7EQ30;E7EPH4;A0A0G2JNZ7;A0A0A0MSX3;Q08345	1;1;1;1;1;1;1;1;1;1;1;1;1;1;1;1;1;1;1;1;1;1;1;1;1;1;1	1;1;1;1;1;1;1;1;1;1;1;1;1;1;1;1;1;1;1;1;1;1;1;1;1;1;1	1;1;1;1;1;1;1;1;1;1;1;1;1;1;1;1;1;1;1;1;1;1;1;1;1;1;1	Epithelial discoidin domain-containing receptor 1	DDR1	27	1	1	1	0	0	0	1	0	0	0	0	0	0	0	0	1	0	0	0	0	0	0	1	0	0	0	1	0	0	1	0	0	0	1	0	0	0	0	0	1	0	0
Q16832	Q16832	1	1	1	Discoidin domain-containing receptor 2	DDR2	1	1	1	1	1	0	0	0	0	0	0	0	0	0	0	0	0	0	0	0	0	0	0	1	0	0	0	0	0	1	0	0	0	0	0	0	0	1	0	0	0	0	0
Q96HY6;A0A0A0MRX2	Q96HY6;A0A0A0MRX2	11;10	11;10	11;10	DDRGK domain-containing protein 1	DDRGK1	2	11	11	11	3	4	5	4	5	6	6	4	5	4	5	6	5	4	5	4	4	4	4	3	4	5	4	5	2	4	5	4	5	4	4	4	5	3	4	5	4	5	6
P30046;J3KQ18;B5MC82;A6NHG4;H7C342	P30046;J3KQ18;B5MC82;A6NHG4	12;8;8;8;3	12;8;8;8;3	12;8;8;8;3	D-dopachrome decarboxylase;D-dopachrome decarboxylase-like protein	DDT;DDTL	5	12	12	12	6	5	5	4	7	5	7	7	7	7	4	5	4	8	4	4	5	3	4	4	7	4	9	5	6	8	5	3	3	5	5	4	5	6	5	5	4	7	5
Q92499;F1T0B3;A0A087X2G1	Q92499;F1T0B3;A0A087X2G1	48;46;46	48;46;46	48;46;46	ATP-dependent RNA helicase DDX1	DDX1	3	48	48	48	23	22	25	19	22	26	20	23	25	18	23	23	20	19	13	32	16	11	21	19	20	29	24	24	23	21	27	26	20	23	20	25	25	23	22	25	19	22	26
E9PIF2;Q13206	E9PIF2;Q13206	10;10	10;10	10;10	Probable ATP-dependent RNA helicase DDX10	DDX10	2	10	10	10	2	1	0	5	2	4	0	1	1	1	5	6	0	2	1	4	2	3	2	1	2	5	2	5	0	3	5	4	3	1	4	5	2	2	1	0	5	2	4
A0A1X7SBZ2;Q92841	A0A1X7SBZ2;Q92841	55;55	55;55	1;1	Probable ATP-dependent RNA helicase DDX17	DDX17	2	55	55	1	27	28	33	24	30	38	26	29	33	28	34	34	30	26	27	38	26	14	26	18	28	31	27	35	26	26	35	36	27	25	27	31	36	0	0	0	0	0	0
Q9NVP1;H7C452	Q9NVP1	17;4	17;4	17;4	ATP-dependent RNA helicase DDX18	DDX18	2	17	17	17	6	8	2	13	9	8	4	2	1	9	5	6	1	6	2	6	0	2	5	1	2	4	9	3	6	4	7	7	2	3	5	6	4	6	8	2	13	9	8
Q9NUU7;I3L0H8;H3BTB3;J3QRH0;H3BSL8;H3BP36;H3BP50	Q9NUU7;I3L0H8	21;19;8;2;2;1;1	21;19;8;2;2;1;1	3;3;3;2;2;1;1	ATP-dependent RNA helicase DDX19A	DDX19A	7	21	21	3	10	10	6	7	8	9	9	5	7	5	5	12	5	10	6	12	7	6	7	5	6	9	12	7	10	7	10	6	6	5	9	9	6	1	1	1	1	1	1
F6QDS0;I3L352;H3BTX1;H0YD26;A0A1B0GV69;E9PR46;J3QL17;Q9UHL0	F6QDS0;I3L352	20;13;1;1;1;1;1;1	2;0;1;0;0;0;0;0	0;0;0;0;0;0;0;0		DDX19A	8	20	2	0	9	9	6	6	7	9	8	5	7	5	5	12	4	8	6	11	5	6	8	4	6	9	11	7	9	6	10	4	6	5	9	9	5	0	0	0	0	0	0
Q9UMR2;H3BQK0;H3BN59;H3BMQ5	Q9UMR2;H3BQK0;H3BN59;H3BMQ5	18;17;11;9	1;1;1;1	1;1;1;1	ATP-dependent RNA helicase DDX19B	DDX19B	4	18	1	1	7	8	6	5	6	9	6	5	7	4	5	10	3	7	6	11	5	6	7	4	6	9	10	6	7	6	9	4	6	5	8	10	5	0	0	0	0	0	0
E9PJ60;Q9UHI6	E9PJ60;Q9UHI6	1;1	1;1	1;1	Probable ATP-dependent RNA helicase DDX20	DDX20	2	1	1	1	0	0	0	0	0	0	0	0	0	0	0	0	0	0	0	1	0	0	0	0	0	0	0	0	0	0	0	1	0	0	0	0	1	0	0	0	0	0	0
Q9NR30	Q9NR30	30	30	28	Nucleolar RNA helicase 2	DDX21	1	30	30	28	6	6	3	11	12	17	5	5	2	8	6	14	2	4	2	9	6	4	4	0	3	6	14	11	4	4	9	10	5	3	8	16	3	5	6	3	10	10	16
Q9BUQ8;H0YI52;F8VVA2;H0YIL9	Q9BUQ8	25;5;1;1	25;5;1;1	25;5;1;1	Probable ATP-dependent RNA helicase DDX23	DDX23	4	25	25	25	6	8	10	9	7	12	4	5	9	9	8	15	5	9	5	16	7	0	6	2	8	11	14	11	6	9	10	11	4	6	6	8	5	6	8	10	9	7	12
G3V529;Q9GZR7;F5GYL3;A0A1W2PRR2;A0A087WXU8	G3V529;Q9GZR7;F5GYL3;A0A1W2PRR2	25;25;18;16;10	25;25;18;16;10	25;25;18;16;10	ATP-dependent RNA helicase DDX24	DDX24	5	25	25	25	2	2	1	5	2	10	1	0	2	1	4	6	2	3	1	9	5	1	1	2	1	6	6	2	1	2	3	11	2	3	2	12	4	2	2	1	5	2	10
B7Z6D5;Q96GQ7;A0A087X059;A0A087WYH5	B7Z6D5;Q96GQ7	23;23;6;3	23;23;6;3	23;23;6;3	Probable ATP-dependent RNA helicase DDX27	DDX27	4	23	23	23	6	4	2	4	7	17	5	1	1	4	7	8	2	4	1	7	3	1	5	1	3	3	8	9	3	5	6	10	1	3	4	8	5	6	4	2	4	7	17
Q9NUL7	Q9NUL7	4	4	4	Probable ATP-dependent RNA helicase DDX28	DDX28	1	4	4	4	2	1	1	0	1	4	1	2	3	2	2	3	3	3	2	3	0	2	3	0	2	0	3	0	1	0	0	0	1	2	3	3	2	2	1	1	0	1	4
F8WAJ0;Q9H8H2	F8WAJ0;Q9H8H2	3;2	3;2	3;2	Probable ATP-dependent RNA helicase DDX31	DDX31	2	3	3	3	0	1	1	1	0	2	0	1	1	0	1	1	1	0	1	1	1	1	1	0	2	2	1	1	0	0	2	1	1	1	1	2	1	0	1	1	1	0	2
O00148;K7EQN7;K7EN69;K7EPJ3;K7ENP6;K7EL56;K7EIL8	O00148;K7EQN7	20;13;8;8;7;7;7	8;6;3;1;3;3;3	7;5;3;0;3;3;3	ATP-dependent RNA helicase DDX39A	DDX39A	7	20	8	7	12	13	9	12	11	13	9	8	8	8	8	11	6	7	5	12	8	2	7	4	6	11	14	9	11	11	14	8	9	5	6	10	6	4	5	2	5	2	5
A0A0D9SEM9	A0A0D9SEM9	3	1	1		DDX39A	1	3	1	1	0	1	0	1	0	1	1	1	0	0	1	1	1	0	0	2	0	0	1	0	1	1	0	2	1	1	0	1	0	0	0	1	1	0	1	0	0	0	0
Q13838;Q5STU3;F6WLT2;A0A0A0MT12;F6TRA5;F6S4E6;A0A0G2JJZ9;A0A140T9X3;A0A140T996;A0A140T9X9;F6UJC5;A0A140TA18;A0A140T973;A0A140T9K1;A0A140T9L4;F6R6M7;A0A0G2JHN7;F6U6E2;F6S2B7;F6QYI9;A0A0G2JJL7;H0Y400;F6SXL5;H0YCC6;A0A140T9K2;A0A140T9N3	Q13838;Q5STU3;F6WLT2;A0A0A0MT12;F6TRA5;F6S4E6;A0A0G2JJZ9;A0A140T9X3;A0A140T996	23;22;19;17;17;16;16;15;12;11;11;11;10;10;9;9;7;7;7;6;6;5;4;3;2;2	23;22;19;17;17;16;16;15;12;11;11;11;10;10;9;9;7;7;7;6;6;5;4;3;2;2	11;11;10;9;9;8;8;8;7;7;7;7;6;6;5;4;3;3;3;1;1;1;0;2;1;1	Spliceosome RNA helicase DDX39B	DDX39B	26	23	23	11	16	15	13	14	15	17	13	11	11	13	12	17	12	13	8	16	11	5	13	6	10	14	16	14	14	14	17	11	13	9	13	12	11	8	7	6	7	6	9
A0A0D9SFB3;A0A0D9SG12;A0A0D9SF53;O00571;A0A087WX09;B4DLA0;A0A0J9YYH6;A0A0J9YVQ7;C9J081;A0A087WVZ1;H0Y960	A0A0D9SFB3;A0A0D9SG12;A0A0D9SF53;O00571	27;27;27;27;6;6;6;6;5;4;1	26;26;26;26;6;6;6;6;5;4;1	9;9;9;9;5;5;4;3;0;3;0	ATP-dependent RNA helicase DDX3X	DDX3X	11	27	26	9	11	13	6	9	14	8	13	6	5	12	8	9	7	13	5	14	5	5	6	7	3	10	13	6	12	13	10	9	7	6	6	9	6	2	3	1	2	3	2
O15523;C9J8G5	O15523	22;6	4;3	4;3	ATP-dependent RNA helicase DDX3Y	DDX3Y	2	22	4	4	10	11	8	8	13	9	12	8	7	11	7	7	7	12	4	9	4	6	7	4	4	9	12	6	11	12	9	6	6	4	5	8	7	1	1	3	1	2	3
J3KNN5;Q9UJV9;D6RGI7;H0YA06;D6RD33;H0Y8L8	J3KNN5;Q9UJV9	11;11;3;2;1;1	11;11;3;2;1;1	11;11;3;2;1;1	Probable ATP-dependent RNA helicase DDX41	DDX41	6	11	11	11	1	1	1	1	6	3	2	1	0	1	3	3	1	1	1	3	1	2	1	1	1	3	2	3	1	0	2	5	1	0	0	3	1	1	1	1	1	6	3
Q86XP3;A0A0A0MSJ0;J3QRI2;J3KTK9;J3KRE3	Q86XP3;A0A0A0MSJ0	29;25;3;3;1	29;25;3;3;1	29;25;3;3;1	ATP-dependent RNA helicase DDX42	DDX42	5	29	29	29	8	9	11	12	12	18	12	7	9	11	16	18	9	11	5	11	7	4	9	4	9	13	18	16	7	10	12	14	8	7	8	11	9	8	9	11	12	12	18
Q7L014	Q7L014	41	41	1	Probable ATP-dependent RNA helicase DDX46	DDX46	1	41	41	1	15	17	11	11	14	26	15	13	14	13	16	21	11	16	8	22	8	6	12	5	15	16	15	16	14	12	19	16	11	13	12	18	14	0	0	0	0	0	1
A0A0C4DG89;D6RJA6;H0Y9U3	A0A0C4DG89	41;13;1	1;0;0	1;0;0		DDX46	3	41	1	1	16	17	11	11	14	26	15	13	14	13	16	21	11	17	8	23	8	6	12	5	15	17	16	16	15	13	20	16	11	13	12	19	14	1	0	0	0	0	1
Q9H0S4;F5H1N9	Q9H0S4	11;5	11;5	11;5	Probable ATP-dependent RNA helicase DDX47	DDX47	2	11	11	11	4	3	2	7	6	5	2	2	1	5	4	6	1	4	1	4	2	1	2	1	1	4	5	5	1	3	4	4	1	3	2	4	2	4	3	2	7	6	5
Q9Y6V7	Q9Y6V7	2	2	2	Probable ATP-dependent RNA helicase DDX49	DDX49	1	2	2	2	1	0	1	1	1	1	0	0	0	0	1	1	0	0	0	0	0	0	0	0	0	0	0	1	0	1	0	0	0	0	0	0	0	1	0	1	1	1	1
J3KTA4;P17844;J3KRZ1;J3QSF1;J3QRQ7;J3KRX8;J3QR02;X6RLV5;J3QRN5	J3KTA4;P17844	43;43;19;16;12;7;6;5;1	27;27;6;8;9;7;6;5;1	27;27;6;8;9;7;6;5;1	Probable ATP-dependent RNA helicase DDX5	DDX5	9	43	27	27	19	20	22	19	23	25	18	19	23	13	28	23	19	20	17	31	16	9	21	9	16	24	19	21	19	18	26	27	19	17	18	21	21	13	14	14	14	17	17
Q9BQ39;A0A087WVC1	Q9BQ39;A0A087WVC1	10;8	8;6	8;6	ATP-dependent RNA helicase DDX50	DDX50	2	10	8	8	3	1	2	1	2	4	1	1	0	2	5	3	0	2	0	4	2	1	1	0	0	5	4	4	0	3	3	4	0	1	2	2	0	2	1	2	0	0	3
Q8N8A6	Q8N8A6	5	5	5	ATP-dependent RNA helicase DDX51	DDX51	1	5	5	5	0	0	1	0	0	2	0	0	0	0	0	1	1	0	0	1	1	0	0	0	0	0	1	1	0	0	1	2	0	1	0	0	1	0	0	1	0	0	2
Q9Y2R4;A0A087X121	Q9Y2R4;A0A087X121	3;2	3;2	3;2	Probable ATP-dependent RNA helicase DDX52	DDX52	2	3	3	3	0	1	0	1	2	2	0	0	1	2	1	2	0	1	1	1	1	0	0	0	1	0	1	2	0	1	0	0	0	0	0	1	0	0	1	0	1	2	2
Q8TDD1;F8VRX4;H0YHH7	Q8TDD1	10;3;1	10;3;1	10;3;1	ATP-dependent RNA helicase DDX54	DDX54	3	10	10	10	2	2	0	1	4	4	1	1	2	1	3	4	2	1	2	3	1	0	1	0	2	3	3	4	1	3	3	3	0	1	0	4	0	2	2	0	1	4	4
F5H5U2;Q8NHQ9	F5H5U2;Q8NHQ9	2;2	2;2	2;2	ATP-dependent RNA helicase DDX55	DDX55	2	2	2	2	0	0	0	0	0	2	0	1	0	0	1	2	0	0	0	1	1	1	0	0	1	1	0	1	0	0	1	1	0	1	0	1	0	0	0	0	0	0	2
F8WDT8;G3V0G3;Q9NY93;F8WEI3;H7C3E9	F8WDT8;G3V0G3;Q9NY93;F8WEI3;H7C3E9	4;4;4;2;2	4;4;4;2;2	4;4;4;2;2	Probable ATP-dependent RNA helicase DDX56	DDX56	5	4	4	4	2	1	1	2	2	3	0	0	0	0	1	2	0	0	1	1	0	1	1	0	1	1	2	2	0	0	1	1	0	1	1	2	1	2	1	1	2	2	3
O95786;A2A376	O95786;A2A376	15;11	15;11	15;11	Probable ATP-dependent RNA helicase DDX58	DDX58	2	15	15	15	5	10	0	5	5	1	7	2	2	1	1	2	3	4	1	4	2	1	2	3	1	3	7	1	1	2	5	3	6	3	2	2	2	5	10	0	5	5	1
Q5T1V6;Q5T1V5	Q5T1V6;Q5T1V5	3;2	3;2	3;2	Probable ATP-dependent RNA helicase DDX59	DDX59	2	3	3	3	0	0	0	0	0	1	0	1	0	0	0	1	0	0	0	0	0	0	0	0	0	0	2	1	0	0	0	0	1	1	0	0	1	0	0	0	0	0	1
P26196;Q8IV96	P26196;Q8IV96	17;10	17;10	17;10	Probable ATP-dependent RNA helicase DDX6	DDX6	2	17	17	17	11	10	3	11	12	6	10	4	5	8	8	6	4	9	3	9	3	2	5	2	3	8	10	5	12	9	9	7	6	5	4	11	3	11	10	3	11	12	6
Q8IY21;H0Y8Z7;Q5H9U9;H0Y8H0	Q8IY21	15;3;2;1	15;3;2;1	15;3;2;1	Probable ATP-dependent RNA helicase DDX60	DDX60	4	15	15	15	6	13	1	5	11	0	7	0	0	1	3	0	2	3	1	3	1	1	2	0	2	2	7	0	3	5	2	1	3	2	1	2	0	6	13	1	5	11	0
Q16698;E5RJG7;E5RFV2;E5RID6;H0YAW3	Q16698	31;15;15;5;2	31;15;15;5;2	19;3;3;3;2	2,4-dienoyl-CoA reductase, mitochondrial	DECR1	5	31	31	19	15	15	22	12	16	20	14	23	23	14	18	23	23	13	22	19	13	13	18	10	27	16	14	22	14	14	16	16	19	25	16	24	23	9	9	14	7	9	12
E5RJD2	E5RJD2	13	1	1		DECR1	1	13	1	1	6	6	8	5	7	8	7	9	10	6	8	8	10	6	8	9	5	6	8	5	10	6	7	8	6	7	7	5	9	10	8	11	9	0	0	0	0	0	0
Q4VXZ8;Q9NUI1;A0A0J9YWI0;A0A0J9YY83;G3V0I9;A0A0J9YXZ6;H7C078	Q4VXZ8;Q9NUI1;A0A0J9YWI0	13;13;10;6;4;4;2	13;13;10;6;4;4;2	13;13;10;6;4;4;2	Peroxisomal 2,4-dienoyl-CoA reductase	DECR2	7	13	13	13	10	7	0	4	10	3	9	4	3	7	1	4	5	8	2	6	1	2	5	0	5	2	10	0	2	8	4	2	1	2	4	2	2	10	7	0	4	10	3
Q9H4E7	Q9H4E7	7	7	7	Differentially expressed in FDCP 6 homolog	DEF6	1	7	7	7	2	2	0	3	2	2	2	1	0	0	3	1	0	0	0	1	3	0	0	0	0	2	1	1	0	0	3	2	1	2	0	3	0	2	2	0	3	2	2
Q6ZN54;H3BTS7	Q6ZN54;H3BTS7	2;1	2;1	2;1	Differentially expressed in FDCP 8 homolog	DEF8	2	2	2	2	2	1	0	0	0	1	1	0	1	0	0	1	0	2	1	1	0	0	0	0	1	0	1	1	0	1	0	0	0	1	1	0	0	2	1	0	0	0	1
P59665	P59665	7	1	1	Neutrophil defensin 1;HP 1-56;Neutrophil defensin 2	DEFA1	1	7	1	1	1	2	1	4	4	3	1	4	2	4	1	2	4	1	2	7	1	2	2	4	2	2	0	2	0	2	2	3	2	4	3	5	4	0	0	0	0	0	0
P59666	P59666	8	8	2	Neutrophil defensin 3;HP 3-56;Neutrophil defensin 2	DEFA3	1	8	8	2	1	2	1	4	4	4	1	5	2	4	2	2	4	1	2	6	1	2	2	4	2	3	0	2	0	2	2	3	2	5	3	6	4	0	0	0	0	0	1
Q01523	Q01523	2	2	2	Defensin-5;HD5(23-94);HD5(29-94);HD5(56-94);HD5(63-94)	DEFA5	1	2	2	2	0	0	0	0	0	0	0	2	0	0	0	0	0	0	1	0	0	0	0	1	1	0	0	0	0	1	0	0	0	0	0	0	0	0	0	0	0	0	0
P60022	P60022	1	1	1	Beta-defensin 1	DEFB1	1	1	1	1	1	1	1	0	1	1	1	1	1	1	1	0	1	1	1	1	0	0	1	1	1	1	1	0	0	1	1	1	0	1	0	1	1	1	1	1	0	1	1
O15121	O15121	2	2	2	Sphingolipid delta(4)-desaturase DES1	DEGS1	1	2	2	2	1	2	0	2	2	2	0	0	2	1	1	2	2	1	0	2	0	0	2	2	1	1	2	2	2	1	0	1	2	1	1	1	1	1	2	0	2	2	2
P35659;B4DFG0;D6R9L5;H0Y993;D6RDA2;H0Y8X0	P35659;B4DFG0	21;18;9;9;7;2	21;18;9;9;7;2	21;18;9;9;7;2	Protein DEK	DEK	6	21	21	21	9	12	13	9	10	17	11	12	10	9	14	13	7	11	8	17	15	6	16	6	10	18	11	13	12	8	14	14	12	11	6	12	13	9	12	13	9	10	17
Q8TEH3;A0A0A0MS48	Q8TEH3	5;1	5;1	5;1	DENN domain-containing protein 1A	DENND1A	2	5	5	5	3	3	0	1	2	0	1	3	0	0	5	1	1	3	3	2	3	1	4	2	2	2	2	2	0	1	2	2	3	5	3	5	3	3	3	0	1	2	0
Q8IV53	Q8IV53	2	2	2	DENN domain-containing protein 1C	DENND1C	1	2	2	2	0	0	0	1	0	0	0	0	0	1	0	0	0	1	0	0	0	0	0	0	0	0	0	0	1	1	0	0	0	0	0	0	0	0	0	0	1	0	0
H0YAY3;E9PF32;A2RUS2;H0YBH5	H0YAY3;E9PF32;A2RUS2;H0YBH5	2;2;2;1	2;2;2;1	2;2;2;1	DENN domain-containing protein 3	DENND3	4	2	2	2	0	0	0	1	1	0	1	0	0	0	0	0	0	0	0	1	0	0	1	0	0	0	2	0	1	0	1	0	0	0	0	0	1	0	0	0	1	1	0
A0A0U1RR27;Q7Z401;H3BTW5	A0A0U1RR27;Q7Z401	4;4;1	4;4;1	4;4;1	C-myc promoter-binding protein	DENND4A	3	4	4	4	1	0	0	0	2	1	0	0	0	0	1	1	0	1	0	0	0	1	0	0	0	1	0	1	0	0	1	1	1	2	0	0	0	1	0	0	0	2	1
Q5VZ89;X6RAE7;X6R5W5;A0A0A0MRX3;R4GMN2	Q5VZ89	26;11;7;2;2	26;11;7;2;2	26;11;7;2;2	DENN domain-containing protein 4C	DENND4C	5	26	26	26	13	11	7	5	11	7	8	5	7	8	11	4	5	10	3	11	5	3	7	2	8	8	10	12	10	8	9	2	3	7	5	10	4	13	11	7	5	11	7
Q6ZUT9;G3V1S3;H0YGE5;F5H4A0	Q6ZUT9;G3V1S3;H0YGE5	4;3;2;1	4;3;2;1	4;3;2;1	DENN domain-containing protein 5B	DENND5B	4	4	4	4	0	0	1	0	0	1	0	1	1	0	1	1	1	0	1	1	0	1	1	0	2	0	0	0	0	0	0	2	0	1	1	1	2	0	0	1	0	0	1
O43583;F8VVL1	O43583;F8VVL1	15;13	15;13	15;13	Density-regulated protein	DENR	2	15	15	15	8	8	11	7	8	9	5	9	10	4	6	11	7	5	7	9	8	7	10	7	8	7	8	10	6	6	8	10	6	10	9	7	9	8	8	11	7	8	9
O75140;H0Y770;H7C1T0	O75140;H0Y770	4;2;1	4;2;1	4;2;1	DEP domain-containing protein 5	DEPDC5	3	4	4	4	0	1	1	0	1	1	1	0	0	2	0	0	0	0	1	1	0	0	0	0	0	0	1	0	1	1	0	0	0	1	1	0	0	0	1	1	0	1	1
Q8TB45	Q8TB45	13	13	13	DEP domain-containing mTOR-interacting protein	DEPTOR	1	13	13	13	2	6	6	3	7	7	4	4	5	2	4	7	4	4	2	6	3	2	3	1	6	2	0	6	3	2	7	5	5	2	2	6	6	2	6	6	3	7	7
Q9Y315;E9PPM8;G3V158;E9PML7;E9PMH9;E9PPK3;E9PJ44;E9PJB9	Q9Y315;E9PPM8;G3V158;E9PML7	12;10;9;6;5;3;1;1	12;10;9;6;5;3;1;1	12;10;9;6;5;3;1;1	Deoxyribose-phosphate aldolase	DERA	8	12	12	12	9	8	4	6	9	2	9	2	4	4	1	5	4	7	4	4	1	2	5	3	3	4	11	2	8	8	4	1	4	3	5	3	3	9	8	4	6	9	2
I3L1T3;Q9GZP9	I3L1T3;Q9GZP9	1;1	1;1	1;1	Derlin-2	DERL2	2	1	1	1	1	1	0	1	0	1	1	0	0	0	0	1	0	1	0	1	0	0	1	0	0	0	1	1	1	0	0	1	1	0	1	0	0	1	1	0	1	0	1
Q96Q80	Q96Q80	1	1	1	Derlin-3	DERL3	1	1	1	1	0	0	0	0	0	0	0	0	0	0	0	0	0	0	0	0	1	0	0	0	0	1	0	0	0	0	0	0	1	0	0	0	0	0	0	0	0	0	0
P17661	P17661	76	71	71	Desmin	DES	1	76	71	71	16	19	65	7	6	5	27	13	9	8	5	10	10	13	8	10	32	7	12	69	7	14	16	6	27	14	7	6	33	6	4	7	51	12	14	61	3	2	1
Q6ICB0	Q6ICB0	1	1	1	Desumoylating isopeptidase 1	DESI1	1	1	1	1	1	1	1	0	0	1	1	1	1	0	1	1	0	1	0	1	1	0	1	1	1	1	1	1	0	0	1	1	1	1	1	1	1	1	1	1	0	0	1
Q9BSY9	Q9BSY9	1	1	1	Desumoylating isopeptidase 2	DESI2	1	1	1	1	0	0	0	0	0	0	0	0	0	0	0	0	0	0	0	0	0	0	0	0	0	0	0	0	0	0	1	0	0	0	0	0	0	0	0	0	0	0	0
O00273;K7ERT1	O00273	15;5	15;5	15;5	DNA fragmentation factor subunit alpha	DFFA	2	15	15	15	6	6	5	5	6	7	6	4	5	6	6	8	7	5	7	11	2	4	6	5	6	9	5	7	7	7	9	7	5	5	6	2	4	6	6	5	5	6	7
O60443;H7C3W1;H7C147;C9JSR4;H7BZJ0	O60443;H7C3W1	12;8;3;1;1	12;8;3;1;1	12;8;3;1;1	Non-syndromic hearing impairment protein 5	DFNA5	5	12	12	12	2	7	2	5	7	2	4	0	1	11	2	1	1	5	1	5	1	2	0	0	2	2	9	0	4	5	3	0	1	0	1	5	0	2	7	2	5	7	2
A0A0A0MR74;O75907	A0A0A0MR74;O75907	1;1	1;1	1;1	Diacylglycerol O-acyltransferase 1	DGAT1	2	1	1	1	0	1	0	1	1	0	1	0	0	1	0	0	0	1	0	0	0	0	0	0	0	0	1	0	1	1	0	0	0	0	0	0	0	0	1	0	1	1	0
Q8WYQ5;C9JSD5	Q8WYQ5	6;1	6;1	6;1	Microprocessor complex subunit DGCR8	DGCR8	2	6	6	6	1	2	0	1	1	3	1	1	0	0	2	3	1	2	0	2	2	0	1	0	2	2	2	3	3	1	3	3	2	1	1	3	3	1	2	0	1	1	3
P23743;G3V4E1;H0YJH4;F8VWX8;G3V4I3;F8VNZ9;G3V312;H0YJE7;G3V327;C9JM35;F8W1M3;F8W1H7	P23743;G3V4E1	8;5;3;1;1;1;1;1;1;1;1;1	8;5;3;1;1;1;1;1;1;1;1;1	8;5;3;1;1;1;1;1;1;1;1;1	Diacylglycerol kinase alpha;Diacylglycerol kinase	DGKA	12	8	8	8	2	1	2	3	1	3	3	3	0	2	4	1	0	1	0	6	3	0	0	1	0	1	1	0	0	2	3	4	3	0	0	1	2	2	1	2	3	1	3
[truncated: 6,577 more rows]
[truncated: 188 more columns]
