# Supplementary material for: Papillary Renal Cell Carcinomas Rewire Glutathione Metabolism and Are Deficient in Both Anabolic Glucose Synthesis and Oxidative Phosphorylation
Source: Cancers (Basel). 2019 Sep 3;11(9):1298. doi: 10.3390/cancers11091298 (PMC6770591; doi:10.3390/cancers11091298)
Supplement: Supplementary file 1 [file cancers-11-01298-s001.zip › cancers-570749-supplementary layout/Table S2.xlsx]

## Sheet: pRCCI
Table S2. Significantly regulated proteins between pRCC I, pRCC II, and pRCC IIM and healthy kidneys. List of protein groups and Log2 LFQ intensities identified in at least three samples of the kidney and the according pRCC type. Significance was tested with a two-sample t-test and additionally with multiple test correction by Benjamini-Hochberg (FDR 0.05), indicated by a + sign.
Significant	-LOG(P-value)	Difference	Fold change	1/ fold change	Protein IDs	Majority protein IDs	Protein names	Gene names	Student's T-test Significant pRCC_type I_kidney_type I	Student's T-test significant	Peptides	Razor + unique peptides	Unique peptides	Sequence coverage [%]	Unique + razor sequence coverage [%]	Unique sequence coverage [%]	Mol. weight [kDa]	Q-value	Score	Intensity	MS/MS count	-Log Student's T-test p-value pRCC_type I_kidney_type I	Student's T-test q-value pRCC_type I_kidney_type I	Student's T-test Difference pRCC_type I_kidney_type I	Student's T-test Test statistic pRCC_type I_kidney_type I	Log2 LFQ intensity case1_kidney_type I	Log2 LFQ intensity case1_pRCC_type I	Log2 LFQ intensity case2_kidney_type I	Log2 LFQ intensity case2_pRCC_type I	Log2 LFQ intensity case3_kidney_type I	Log2 LFQ intensity case3_pRCC_type I	Log2 LFQ intensity case4_kidney_type I	Log2 LFQ intensity case4_pRCC_type I	Log2 LFQ intensity case5_kidney_type I	Log2 LFQ intensity case5_pRCC_type I	Log2 LFQ intensity case6_kidney_type I	Log2 LFQ intensity case6_pRCC_type I
+	5.03385	-8.32626	0.00311563	320.963	X6RBG4;P07911	X6RBG4;P07911	Uromodulin;Uromodulin, secreted form	UMOD	+	pRCC_typeI_kidney_typeI	26	26	26	28.6	28.6	28.6	75.662	0	323.31	31910000000	1360	5.03385	0.00318288	-8.32626	-8.22274	30.2921	22.1084	32.873	21.2791	27.563	20.7766	29.8216	19.7483	30.5644	21.8253	26.3382	21.757
+	6.29993	-8.19292	0.00341732	292.627	P05937	P05937	Calbindin	CALB1	+	pRCC_typeI_kidney_typeI	33	33	19	76.2	76.2	43.3	30.025	0	323.31	24345000000	1627	6.29993	0.000948642	-8.19292	-11.3282	28.3762	20.6495	28.7932	19.5779	30.3935	20.5923	30.8581	20.4878	26.645	22.25	29.1907	21.5417
+	3.26286	-8.0573	0.00375414	266.373	P07148;A8MW49	P07148;A8MW49	Fatty acid-binding protein, liver	FABP1	+	pRCC_typeI_kidney_typeI	24	24	24	95.3	95.3	95.3	14.208	0	323.31	19951000000	3659	3.26286	0.0186159	-8.0573	-4.98923	28.85	18.5669	27.5764	15.8134	28.8955	19.8607	28.5461	18.4926	22.114	17.0669	26.5888	24.4264
+	2.71451	-7.19127	0.00684244	146.147	P09210	P09210	Glutathione S-transferase A2	GSTA2	+	pRCC_typeI_kidney_typeI	34	34	9	95.9	95.9	47.3	25.664	0	323.31	40191000000	1750	2.71451	0.035285	-7.19127	-4.16616	28.3043	20.6504	26.5004	20.7435	32.1301	19.7266	31.8024	20.7096	22.2795	20.5097	29.8437	25.3729
+	2.77386	-6.95471	0.00806165	124.044	P35558	P35558	Phosphoenolpyruvate carboxykinase, cytosolic [GTP]	PCK1	+	pRCC_typeI_kidney_typeI	49	45	45	71.2	68.3	68.3	69.194	0	323.31	11548000000	1256	2.77386	0.0335315	-6.95471	-4.25236	30.2318	20.1917	29.6231	20.0171	29.4145	21.1476	29.2548	20.4349	26.1137	20.7586	29.243	29.6027
+	2.80502	-6.78154	0.00908977	110.014	P08473;C9JR96;C9J9X7;C9IYX7;C9JDZ3;A0A087WWM7;Q3KQS6	P08473	Neprilysin	MME	+	pRCC_typeI_kidney_typeI	45	45	45	52	52	52	85.513	0	323.31	12462000000	1125	2.80502	0.0327616	-6.78154	-4.29787	28.1312	21.1366	27.6538	21.0092	29.9443	20.5593	30.106	16.6895	23.7133	21.1272	28.0767	26.4145
+	2.48516	-6.63678	0.0100492	99.5107	P05062;A0A087WXX2	P05062;A0A087WXX2	Fructose-bisphosphate aldolase B;Fructose-bisphosphate aldolase	ALDOB	+	pRCC_typeI_kidney_typeI	49	48	47	98.4	98.4	98.4	39.473	0	323.31	197200000000	8262	2.48516	0.0453673	-6.63678	-3.83867	31.4434	23.6298	31.7695	19.2872	33.7285	27.5263	33.2658	26.0644	26.6044	24.1364	32.3993	28.7463
+	3.55824	-6.60561	0.0102687	97.3836	P50053;C9JDL1	P50053;C9JDL1	Ketohexokinase	KHK	+	pRCC_typeI_kidney_typeI	27	27	27	67.4	67.4	67.4	32.523	0	323.31	13546000000	1386	3.55824	0.0151695	-6.60561	-5.461	28.4206	20.685	27.9624	20.9007	29.9541	20.8619	29.4902	19.0863	25.9873	21.3402	27.3022	26.6091
+	2.97847	-6.32329	0.0124882	80.0754	Q9UI17;Q8TCC6;E5RG50;E5RK15	Q9UI17;Q8TCC6	Dimethylglycine dehydrogenase, mitochondrial	DMGDH	+	pRCC_typeI_kidney_typeI	45	45	45	53.6	53.6	53.6	96.81	0	323.31	8184100000	1194	2.97847	0.0265156	-6.32329	-4.55461	28.9055	19.7851	28.3047	24.977	29.0597	20.8881	29.2319	21.2966	27.1338	17.7631	26.1213	26.1072
+	2.0664	-6.24601	0.0131754	75.8991	Q05707;J3QT83;A0A0A0MQT7;Q4G0W3;H0YBB2	Q05707	Collagen alpha-1(XIV) chain	COL14A1			80	80	80	44.2	44.2	44.2	193.51	0	323.31	29916000000	2913	2.0664	0.0741632	-6.24601	-3.25945	30.0026	29.5002	30.7046	19.3632	28.7894	22.3928	28.3065	27.2391	32.4948	26.456	30.8617	18.7323
+	3.86017	-6.16755	0.0139117	71.8817	P16444;H3BQS5;H3BP43	P16444	Dipeptidase 1	DPEP1	+	pRCC_typeI_kidney_typeI	19	19	19	49.4	49.4	49.4	45.673	0	323.31	3531100000	397	3.86017	0.0124352	-6.16755	-5.96741	27.3926	19.4106	27.1313	18.5455	26.9234	20.136	26.5983	18.463	23.6288	18.6694	21.9872	21.4321
+	3.78339	-6.01289	0.015486	64.5743	Q9BXN1;Q5TBF2	Q9BXN1	Asporin	ASPN	+	pRCC_typeI_kidney_typeI	21	21	21	50.8	50.8	50.8	43.417	0	323.31	6758500000	930	3.78339	0.0127197	-6.01289	-5.83616	28.4328	23.1237	27.4772	19.9668	28.9956	20.5335	26.7073	25.911	28.2221	20.393	26.6676	20.4973
+	3.44723	-5.72264	0.0189372	52.8062	Q07075;H0YA67	Q07075	Glutamyl aminopeptidase	ENPEP	+	pRCC_typeI_kidney_typeI	25	25	25	25.9	25.9	25.9	109.24	0	193.96	2870300000	314	3.44723	0.0159008	-5.72264	-5.28109	27.2649	21.0575	25.1145	19.9555	27.96	19.0905	27.7909	19.0563	21.9392	19.6715	25.663	22.5653
+	2.35142	-5.69412	0.0193152	51.7727	A0A087WV24;P20711;F8WER1;A0A087WU57;H7BZF7;C9JMP0	A0A087WV24;P20711;F8WER1;A0A087WU57;H7BZF7	Aromatic-L-amino-acid decarboxylase	DDC			12	12	12	22.9	22.9	22.9	49.697	0	163.67	8005900000	332	2.35142	0.0529925	-5.69412	-3.65137	28.5422	19.8163	25.7297	22.3799	30.218	20.8514	29.419	19.9617	23.3742	20.5034	27.7052	27.3109
+	3.00349	-5.61014	0.020473	48.8449	P00325;V9HW50;D6RHZ6;D6RIB1;D6R9K8	P00325;V9HW50;D6RHZ6	Alcohol dehydrogenase 1B	ADH1B	+	pRCC_typeI_kidney_typeI	32	32	11	63.7	63.7	27.2	39.854	0	323.31	42758000000	2363	3.00349	0.0262567	-5.61014	-4.59214	30.275	26.2351	30.4564	21.9371	30.0839	25.9142	30.3326	27.3893	31.2032	27.9394	31.6194	20.8944
+	5.97896	-5.52564	0.0217079	46.0663	P80365	P80365	Corticosteroid 11-beta-dehydrogenase isozyme 2	HSD11B2	+	pRCC_typeI_kidney_typeI	8	8	8	34.8	34.8	34.8	44.126	0	111.6	1849000000	204	5.97896	0.000794574	-5.52564	-10.4615	26.3111	20.9729	26.8654	21.0095	25.7505	22.8597	26.0813	20.1755	27.7545	20.1585	25.7794	20.2124
+	4.81794	-5.40936	0.0235298	42.4992	Q9BXR6	Q9BXR6	Complement factor H-related protein 5	CFHR5	+	pRCC_typeI_kidney_typeI	21	21	20	45	45	42.7	64.419	0	323.31	4841800000	397	4.81794	0.00338595	-5.40936	-7.76889	26.4625	20.851	26.0159	21.1539	27.2332	22.6207	27.759	23.4794	26.6179	22.5124	28.6088	19.6238
+	1.66891	-5.36242	0.024308	41.1387	H3BRN4;P80404	H3BRN4;P80404	4-aminobutyrate aminotransferase, mitochondrial	ABAT			41	41	1	69.5	69.5	1.9	58.14	0	323.31	12830000000	1618	1.66891	0.116895	-5.36242	-2.72344	29.1028	19.1317	28.7922	29.2117	29.0218	21.1591	28.6561	19.666	26.1801	18.9822	26.4419	27.8696
+	2.19403	-5.34836	0.0245462	40.7396	O60494;B0YIZ6;H7C480;Q5JQ33	O60494	Cubilin	CUBN			72	72	72	24.2	24.2	24.2	398.73	0	323.31	10291000000	1069	2.19403	0.0622425	-5.34836	-3.43386	29.6348	21.748	28.165	18.9423	28.9449	24.1184	28.7315	22.1341	24.2188	20.0876	27.6268	28.2011
+	1.66908	-5.3455	0.0245949	40.6589	P17661	P17661	Desmin	DES			76	71	71	86.2	83.6	83.6	53.535	0	323.31	16570000000	1216	1.66908	0.117018	-5.3455	-2.72367	24.9204	16.8169	29.8426	18.4708	19.1754	18.0748	20.8955	22.9253	28.7066	19.1684	25.7289	21.7401
+	3.50866	-5.30555	0.0252853	39.5486	P00439;J3KND8;F8W0A0;F8W1D4;A0A0U1RQI3	P00439;J3KND8;F8W0A0	Phenylalanine-4-hydroxylase	PAH	+	pRCC_typeI_kidney_typeI	23	23	18	47.3	47.3	33.8	51.861	0	323.31	3732800000	368	3.50866	0.0150423	-5.30555	-5.38024	26.661	20.2227	26.6683	20.4895	27.2356	19.8491	27.7749	20.9683	21.2701	20.623	25.5226	21.1466
+	2.39533	-5.23723	0.0265117	37.7192	Q93088;E5RJH0	Q93088;E5RJH0	Betaine--homocysteine S-methyltransferase 1	BHMT			51	51	41	81.3	81.3	68.2	44.998	0	323.31	98491000000	3604	2.39533	0.0501033	-5.23723	-3.71258	31.8209	20.823	31.3476	26.3072	32.1466	28.8234	31.9906	23.8541	28.5398	25.3452	29.8751	29.1443
+	2.85774	-5.10627	0.0290307	34.4462	P09327;B4DV78;H7C0B6;C9J2B5	P09327;B4DV78	Villin-1	VIL1	+	pRCC_typeI_kidney_typeI	47	47	46	53.2	53.2	53.2	92.694	0	323.31	12923000000	1108	2.85774	0.0308943	-5.10627	-4.37528	28.8859	23.4235	28.5931	20.0625	29.4158	23.2799	29.6296	22.7971	25.3055	21.2387	26.1191	26.5095
+	2.97461	-5.03413	0.0305195	32.766	A0A0A0MS56;P28332;Q8IUN7;D6RH17;D6RDN5;H0Y8U2	A0A0A0MS56;P28332;Q8IUN7;D6RH17	Alcohol dehydrogenase 6	ADH6	+	pRCC_typeI_kidney_typeI	15	15	15	40.8	40.8	40.8	39.814	0	268.36	2224900000	253	2.97461	0.0265756	-5.03413	-4.54882	27.226	20.1297	26.826	23.1979	27.6863	19.7202	27.7011	19.558	23.6786	20.5601	25.0581	24.8055
+	5.22522	-5.03162	0.0305726	32.709	O15020;A4QPE4;E9PJZ2	O15020	Spectrin beta chain, non-erythrocytic 2	SPTBN2	+	pRCC_typeI_kidney_typeI	77	66	66	40.3	36.6	36.6	271.32	0	323.31	3036700000	426	5.22522	0.00225343	-5.03162	-8.64169	25.7517	21.1435	26.5287	23.0442	26.0181	21.1937	26.1686	20.4735	28.0916	22.2679	25.7829	20.0291
+	2.65935	-5.03067	0.0305927	32.6875	P32189;Q14409;A6NP46;F8WC39;F8WDA9;F8WBI8;F8WF44;H7BYD2;H7C2A0	P32189;Q14409;A6NP46;F8WC39	Glycerol kinase;Putative glycerol kinase 3	GK	+	pRCC_typeI_kidney_typeI	18	18	15	36.5	36.5	30.6	61.244	0	323.31	3541800000	419	2.65935	0.0366952	-5.03067	-4.08661	27.3916	19.1234	26.2571	25.2505	26.6706	19.7214	26.9605	20.3557	23.3761	18.238	23.9919	21.7748
	1.50437	-4.97061	0.0318932	31.3547	P51911;B7Z7E1;K7ER02;K7EQ72;K7ENC5;K7ESJ2;K7ERM8	P51911;B7Z7E1	Calponin-1;Calponin	CNN1			46	46	31	98.7	98.7	57.2	33.17	0	323.31	33050000000	2365	1.50437	0.141063	-4.97061	-2.50262	28.122	24.5568	28.8593	19.9519	25.5764	21.4751	26.9068	28.6087	29.0684	26.8763	28.8086	16.049
+	3.42416	-4.92194	0.0329875	30.3145	Q96NB2;R4GMR9;R4GN74;R4GNC2;R4GN63;A0A1B0GX61;R4GMW0;A0A0C4DGR6;R4GMS6	Q96NB2;R4GMR9;R4GN74;R4GNC2;R4GN63;A0A1B0GX61;R4GMW0;A0A0C4DGR6	Sideroflexin-2	SFXN2	+	pRCC_typeI_kidney_typeI	14	14	14	35.1	35.1	35.1	36.231	0	257.57	2921700000	615	3.42416	0.0161964	-4.92194	-5.24412	27.0274	19.4683	25.5982	22.0508	27.6315	19.6912	28.0314	21.4142	24.6705	21.1557	24.551	24.1981
+	2.4082	-4.85528	0.0345475	28.9457	P00966;Q5T6L6;Q5T6L5	P00966;Q5T6L6	Argininosuccinate synthase	ASS1	+	pRCC_typeI_kidney_typeI	54	54	54	76.7	76.7	76.7	46.53	0	323.31	49306000000	3183	2.4082	0.0497859	-4.85528	-3.73059	29.9248	21.1599	30.1987	24.1942	32.3205	27.4253	31.9299	26.177	26.8517	24.9268	29.9528	28.1636
+	4.16045	-4.79874	0.0359283	27.8332	Q96JY6;A0A087WVI1;C9JS55;C9JSR2;B3KPU0;C9K0F0;C9J0X3;C9J760;E5RGS7;H0YBP7;A0A087WXJ0;F8WFB8;H7C1D1	Q96JY6;A0A087WVI1;C9JS55;C9JSR2	PDZ and LIM domain protein 2	PDLIM2	+	pRCC_typeI_kidney_typeI	25	25	24	83	83	83	37.458	0	323.31	5932500000	903	4.16045	0.00871949	-4.79874	-6.49821	27.644	24.3479	27.7708	21.5281	28.3363	22.34	28.2061	21.9421	24.9888	21.1578	27.1816	24.0194
+	6.0458	-4.75581	0.0370134	27.0173	Q13938;K7EL21;K7ES72;A0A0X1KG78	Q13938;K7EL21;K7ES72;A0A0X1KG78	Calcyphosin	CAPS	+	pRCC_typeI_kidney_typeI	16	16	16	62.4	62.4	62.4	20.967	0	117.03	2110000000	520	6.0458	0.000851546	-4.75581	-10.6371	24.8157	21.4478	26.1443	21.1062	24.8805	21.482	26.557	20.1929	27.0724	20.4915	25.2256	21.4402
+	2.30652	-4.73738	0.0374893	26.6743	P54868	P54868	Hydroxymethylglutaryl-CoA synthase, mitochondrial	HMGCS2			26	26	25	49.4	49.4	49.4	56.635	0	323.31	5408600000	368	2.30652	0.0551251	-4.73738	-3.58901	31.078	20.3748	24.6378	20.9638	23.3958	19.7295	23.4444	20.1298	26.3103	19.8667	23.7739	23.1513
+	4.19038	-4.73212	0.0376261	26.5773	O00592	O00592	Podocalyxin	PODXL	+	pRCC_typeI_kidney_typeI	12	12	12	28.5	28.5	28.5	58.635	0	323.31	2460400000	277	4.19038	0.00841962	-4.73212	-6.55269	26.8062	20.6573	26.8653	20.6852	27.1635	24.8232	27.8026	22.6287	25.63	21.7328	25.9457	21.2934
+	2.51576	-4.56652	0.0422028	23.6951	P20774;Q5TBF5	P20774;Q5TBF5	Mimecan	OGN	+	pRCC_typeI_kidney_typeI	20	20	20	49	49	49	33.922	0	258.16	2985700000	435	2.51576	0.043722	-4.56652	-3.88188	25.4518	22.3138	25.8326	20.3832	25.9862	19.9838	24.7253	25.5596	27.7229	23.6228	28.4657	18.9221
+	2.29087	-4.54125	0.0429484	23.2838	Q03591;B1AKG0	Q03591;B1AKG0	Complement factor H-related protein 1	CFHR1			17	8	3	65.2	35.2	9.7	37.65	0	247.73	3749600000	229	2.29087	0.0558293	-4.54125	-3.56735	23.2623	20.176	27.2636	25.4672	27.3916	20.2172	26.6539	20.952	27.641	21.1514	28.467	25.468
+	2.42211	-4.53579	0.0431113	23.1958	P17948;A0A1W2PNW4	P17948;A0A1W2PNW4	Vascular endothelial growth factor receptor 1	FLT1	+	pRCC_typeI_kidney_typeI	7	7	7	6.4	6.4	6.4	150.77	0.00025743	3.9032	1278100000	13	2.42211	0.048709	-4.53579	-3.75006	25.8416	22.2657	28.0413	20.2742	20.1516	21.137	24.2623	20.9301	26.6824	19.4817	25.3596	19.0354
	1.42374	-4.49166	0.0444505	22.4969	O95954;A0A0G2JQF2;B7WPK3;H7C315	O95954;A0A0G2JQF2;B7WPK3	Formimidoyltransferase-cyclodeaminase;Glutamate formimidoyltransferase;Formimidoyltetrahydrofolate cyclodeaminase	FTCD			35	35	35	64.5	64.5	64.5	58.926	0	323.31	6712700000	936	1.42374	0.157643	-4.49166	-2.39411	28.4753	21.8773	28.6142	21.3136	29.842	27.9753	27.9839	19.8539	21.3212	18.9211	25.6002	24.9458
+	2.7328	-4.38995	0.0476973	20.9656	A0A0G2JMZ5;P54855;O75795	A0A0G2JMZ5;P54855;O75795	UDP-glucuronosyltransferase 2B15;UDP-glucuronosyltransferase 2B17	UGT2B15	+	pRCC_typeI_kidney_typeI	1	1	1	3.6	3.6	3.6	38.35	0.00037481	3.0708	3779300000	142	2.7328	0.0346672	-4.38995	-4.19266	26.9534	21.5077	26.983	20.8863	27.0848	19.8354	27.7615	20.8102	22.1388	23.5606	25.5019	23.4835
+	4.91011	-4.37378	0.048235	20.7318	C9JL73;P15313;C9J5E3;C9JNS9;C9JZ02	C9JL73;P15313;C9J5E3;C9JNS9	V-type proton ATPase subunit B, kidney isoform	ATP6V1B1	+	pRCC_typeI_kidney_typeI	16	10	10	42.3	28.6	28.6	55.08	0	99.149	612530000	147	4.91011	0.00332525	-4.37378	-7.96027	24.8556	20.8443	26.152	21.2816	23.911	20.1424	24.4909	19.5619	26.4625	20.372	23.4964	20.9237
+	6.0484	-4.34793	0.049107	20.3637	Q9UHE5	Q9UHE5	N-acetyltransferase 8	NAT8	+	pRCC_typeI_kidney_typeI	5	5	5	19.8	19.8	19.8	25.619	0	81.303	1460700000	272	6.0484	0.00112862	-4.34793	-10.644	26.0233	20.8661	25.6259	20.5795	26.3891	21.575	26.0061	21.6453	24.8285	20.4951	24.7961	22.4205
+	1.73728	-4.34035	0.0493657	20.257	P36269;H7C1X2	P36269;H7C1X2	Gamma-glutamyltransferase 5;Gamma-glutamyltransferase 5 heavy chain;Gamma-glutamyltransferase 5 light chain	GGT5			16	16	16	35	35	35	62.26	0	281.91	6198200000	805	1.73728	0.108635	-4.34035	-2.81518	27.4004	24.7035	28.9163	18.2343	27.4319	25.2436	27.4974	25.7582	26.5272	26.7919	27.9928	18.9924
+	2.06348	-4.31804	0.0501348	19.9462	P02748;CON__Q3MHN2	P02748	Complement component C9;Complement component C9a;Complement component C9b	C9			28	28	28	43.3	43.3	43.3	63.173	0	323.31	8729000000	871	2.06348	0.0743239	-4.31804	-3.25548	27.934	24.5908	30.1221	27.3876	27.1056	20.4973	27.2259	24.2472	28.047	19.6704	27.9589	26.0919
+	2.62944	-4.25746	0.052285	19.1259	E7ER45;O43451;A0A0J9YVZ3;A0A0J9YX77;E9PEQ5;E7EW87;Q2M2H8	E7ER45;O43451;A0A0J9YVZ3;A0A0J9YX77	Maltase-glucoamylase, intestinal;Maltase;Glucoamylase	MGAM	+	pRCC_typeI_kidney_typeI	39	39	39	23.2	23.2	23.2	312.02	0	323.31	2634500000	381	2.62944	0.037806	-4.25746	-4.04369	28.094	22.577	26.7019	21.861	26.4142	21.0766	26.6223	20.4625	23.2568	20.053	26.1166	25.6308
+	4.74856	-4.25597	0.0523389	19.1062	P22748;K7EKY5;K7ENI8;K7EIH9	P22748	Carbonic anhydrase 4	CA4	+	pRCC_typeI_kidney_typeI	7	7	7	26	26	26	35.032	0	76.027	807280000	135	4.74856	0.00355427	-4.25597	-7.62712	25.1794	23.5715	25.0327	21.7557	24.951	20.8276	26.0198	20.006	26.2089	21.0334	26.0697	20.7313
+	3.55981	-4.24978	0.052564	19.0244	O75309;H3BSG2;H3BSV3;I3L418;A0A0B4J288;J3QLA1	O75309;H3BSG2	Cadherin-16	CDH16	+	pRCC_typeI_kidney_typeI	21	21	21	40.5	40.5	40.5	89.922	0	323.31	2090500000	381	3.55981	0.0153371	-4.24978	-5.46356	25.5404	20.6718	26.0711	22.2789	24.9871	20.1869	24.7254	21.2831	28.4089	21.3488	23.0721	21.5368
+	3.85751	-4.24445	0.0527588	18.9542	Q9H2M3;E5RH96	Q9H2M3	S-methylmethionine--homocysteine S-methyltransferase BHMT2	BHMT2	+	pRCC_typeI_kidney_typeI	29	19	19	70.8	56.2	56.2	40.354	0	323.31	1654700000	254	3.85751	0.0122206	-4.24445	-5.96284	27.3001	21.7261	24.4437	19.5289	26.0844	20.3865	25.6822	20.7399	24.0494	20.8607	23.8742	22.7252
+	2.54341	-4.21417	0.0538777	18.5606	P16662;E9PBP8;A0A087X084;D6RH08;A0A1W2PQJ2;P36537;P06133	P16662	UDP-glucuronosyltransferase 2B7	UGT2B7	+	pRCC_typeI_kidney_typeI	16	16	16	34.8	34.8	34.8	60.694	0	323.31	6039700000	398	2.54341	0.0423074	-4.21417	-3.92105	28.3008	20.6805	27.7889	24.9933	27.0372	20.7731	28.5367	22.0282	24.3389	25.6602	26.1582	22.7404
+	1.92114	-4.1704	0.0555373	18.0059	Q9Y6R1;A0A1W2PRU6;A0A1W2PNW8	Q9Y6R1	Electrogenic sodium bicarbonate cotransporter 1	SLC4A4			26	26	25	27.2	27.2	26.4	121.46	0	323.31	4391100000	271	1.92114	0.0862869	-4.1704	-3.0626	26.1399	21.152	26.6915	25.3076	28.8677	22.5371	28.6746	19.3447	22.8676	20.7955	26.4961	25.5781
+	2.5299	-4.1396	0.0567357	17.6256	Q9UL12;Q5SYV1;A0A0A0MT55;Q5SYV2;Q9UL10;Q5SYU9	Q9UL12;Q5SYV1;A0A0A0MT55	Sarcosine dehydrogenase, mitochondrial	SARDH	+	pRCC_typeI_kidney_typeI	25	25	25	40.3	40.3	40.3	101.04	0	323.31	3579500000	451	2.5299	0.0431386	-4.1396	-3.9019	26.3866	20.4982	26.5769	24.9177	27.7555	22.139	27.3288	20.5279	22.2638	20.8641	25.3099	21.8368
+	3.38593	-4.12046	0.0574933	17.3933	O76070;F8W754;G4Y816;Q16143	O76070	Gamma-synuclein	SNCG	+	pRCC_typeI_kidney_typeI	12	12	12	90.6	90.6	90.6	13.331	0	323.31	4647500000	472	3.38593	0.016918	-4.12046	-5.18312	24.8904	20.1307	27.1081	24.9783	24.8786	20.7619	25.0458	21.0605	25.8801	21.0902	26.2334	21.292
+	3.22154	-4.08926	0.0587502	17.0212	P13671;C9JC72	P13671	Complement component C6	C6	+	pRCC_typeI_kidney_typeI	40	40	40	48.5	48.5	48.5	104.79	0	323.31	3819500000	716	3.22154	0.0195913	-4.08926	-4.92496	26.9196	24.389	28.1386	24.574	26.2962	19.9459	26.6701	24.9016	27.3673	21.998	27.5699	22.6176
+	1.87381	-4.06562	0.059721	16.7445	P11498;E9PS68;E9PRE7	P11498	Pyruvate carboxylase, mitochondrial	PC			69	69	69	65.4	65.4	65.4	129.63	0	323.31	17808000000	2015	1.87381	0.0915231	-4.06562	-2.99877	29.9386	20.7425	29.1918	28.4765	29.1181	23.1301	29.5106	23.9154	27.434	23.7177	27.9594	28.7765
+	2.37449	-4.01268	0.061953	16.1413	O75264;K7EKM7	O75264;K7EKM7	Small integral membrane protein 24	SMIM24			8	8	8	39.2	39.2	39.2	14.964	0	323.31	2715000000	130	2.37449	0.0512182	-4.01268	-3.68349	26.944	22.1016	26.6381	21.1138	25.6906	20.791	26.5535	21.0728	25.0738	21.5119	27.2126	27.4455
	1.09361	-3.99657	0.062649	15.962	Q06278;C9J244;H7BXF7;H7C3Q1	Q06278	Aldehyde oxidase	AOX1			43	43	42	38.4	38.4	37.7	147.92	0	323.31	3725400000	735	1.09361	0.237992	-3.99657	-1.94352	27.5673	23.6669	26.4784	25.9452	28.2304	22.3133	27.3941	18.1828	21.2655	16.0354	26.3535	27.166
+	4.835	-3.9887	0.0629915	15.8752	Q15599;H3BN50;H3BQS0;H3BUQ9;H3BMF5	Q15599;H3BN50;H3BQS0	Na(+)/H(+) exchange regulatory cofactor NHE-RF2	SLC9A3R2	+	pRCC_typeI_kidney_typeI	20	20	20	55.2	55.2	55.2	37.413	0	280.67	2130300000	304	4.835	0.003459	-3.9887	-7.80405	26.8693	24.2534	25.9222	21.213	26.3168	22.0571	25.614	21.0431	26.6501	22.26	25.8178	22.4313
+	1.99657	-3.98614	0.0631032	15.8471	Q9BSE5	Q9BSE5	Agmatinase, mitochondrial	AGMAT			22	22	22	47.2	47.2	47.2	37.66	0	323.31	36460000000	1510	1.99657	0.0803165	-3.98614	-3.16462	29.895	22.063	28.6401	25.7681	30.1203	25.3953	29.9369	24.0706	26.0517	22.7346	28.8347	29.5303
+	1.97196	-3.96699	0.0639467	15.638	Q15274;C9JCJ5;H3BP73	Q15274;C9JCJ5	Nicotinate-nucleotide pyrophosphorylase [carboxylating]	QPRT			17	17	17	44.8	44.8	44.8	30.845	0	263.1	4851200000	559	1.97196	0.0818949	-3.96699	-3.1313	28.4223	21.729	27.6144	26.5611	26.0039	20.7565	25.7216	20.9331	27.0847	20.0989	24.9072	25.8735
+	2.02495	-3.95947	0.0642806	15.5568	P02743	P02743	Serum amyloid P-component;Serum amyloid P-component(1-203)	APCS			11	11	11	39	39	39	25.387	0	227.07	4514300000	308	2.02495	0.0775195	-3.95947	-3.20312	28.3599	25.5565	28.7959	26.9871	25.3041	20.0609	25.6632	21.2509	27.8379	23.1581	28.7437	23.9344
+	2.26015	-3.95008	0.0647005	15.4558	Q68CK6;H3BTX9;H3BP39;A0A087WU25;H3BRR3	Q68CK6;H3BTX9	Acyl-coenzyme A synthetase ACSM2B, mitochondrial	ACSM2B			48	17	17	68.3	34.3	34.3	64.271	0	323.31	12090000000	1149	2.26015	0.0572804	-3.95008	-3.52489	29.4422	21.3338	28.6742	25.46	28.9532	23.2339	29.1501	24.0579	24.2117	23.553	27.8343	26.9265
+	4.36736	-3.93723	0.0652792	15.3188	Q8N4X5;F6QUH3	Q8N4X5	Actin filament-associated protein 1-like 2	AFAP1L2	+	pRCC_typeI_kidney_typeI	23	23	23	42.2	42.2	42.2	91.299	0	323.31	1022400000	226	4.36736	0.00624794	-3.93723	-6.88116	23.5295	21.0058	24.9381	19.41	23.7525	22.2766	25.1797	21.696	25.7852	20.0076	24.9675	20.1331
+	3.42374	-3.87261	0.0682697	14.6478	Q01955;H7BXM4	Q01955	Collagen alpha-3(IV) chain;Tumstatin	COL4A3	+	pRCC_typeI_kidney_typeI	3	3	3	2.3	2.3	2.3	161.81	0	57.586	1523500000	57	3.42374	0.0160302	-3.87261	-5.24343	26.2107	24.714	26.2617	20.7143	25.0008	20.9039	25.2816	21.3905	24.185	20.9358	25.1713	20.2169
	1.43821	-3.85989	0.0688745	14.5192	Q9Y6C2;A0A0A0MT20	Q9Y6C2	EMILIN-1	EMILIN1			55	55	55	52.8	52.8	52.8	106.69	0	323.31	24403000000	1202	1.43821	0.154527	-3.85989	-2.41361	29.5287	28.6523	30.6404	22.7521	28.487	27.0248	28.4167	28.1306	30.5698	28.6316	30.24	19.532
+	1.72017	-3.84037	0.0698126	14.3241	P30613	P30613	Pyruvate kinase PKLR	PKLR			33	31	31	58	55.1	55.1	61.829	0	323.31	3677600000	532	1.72017	0.110405	-3.84037	-2.79221	27.1871	20.4479	26.7997	24.4237	27.8326	22.0074	26.6359	20.0899	23.2181	20.2988	26.1291	27.4926
+	2.40288	-3.82736	0.0704451	14.1954	P30039;A0A0C4DFS0;V9GY00	P30039;A0A0C4DFS0	Phenazine biosynthesis-like domain-containing protein	PBLD	+	pRCC_typeI_kidney_typeI	30	30	30	94.4	94.4	94.4	31.785	0	323.31	10646000000	1466	2.40288	0.0497301	-3.82736	-3.72314	29.4916	20.9439	28.5689	24.3222	29.1815	25.1398	28.5359	24.5853	27.0074	23.7717	26.9416	27.9997
+	5.65903	-3.82512	0.0705546	14.1734	P17540;D6R998;D6RHV3	P17540	Creatine kinase S-type, mitochondrial	CKMT2	+	pRCC_typeI_kidney_typeI	13	9	9	40.8	31.3	31.3	47.504	0	298.2	931870000	129	5.65903	0.00118559	-3.82512	-9.65415	24.8543	20.3163	24.462	21.6561	24.219	20.2472	24.9188	20.1828	25.1968	22.0588	23.9529	20.1919
+	4.40025	-3.81354	0.0711231	14.0601	P45381;I3L0T3;I3L4M0	P45381	Aspartoacylase	ASPA	+	pRCC_typeI_kidney_typeI	18	18	18	72.2	72.2	72.2	35.735	0	183.05	1428300000	221	4.40025	0.00627489	-3.81354	-6.94341	26.1852	22.0819	26.0187	20.7111	26.7384	22.2124	25.5386	22.3929	26.1136	21.0285	24.6327	23.919
+	3.75034	-3.80481	0.0715546	13.9753	Q9UGT4	Q9UGT4	Sushi domain-containing protein 2	SUSD2	+	pRCC_typeI_kidney_typeI	12	12	12	27.6	27.6	27.6	90.207	0	262.07	757820000	96	3.75034	0.0134509	-3.80481	-5.7802	24.9197	20.2195	23.8156	19.7716	24.5391	20.0651	25.3606	23.2016	22.8497	20.711	25.0916	19.7787
+	3.46668	-3.78971	0.0723074	13.8298	Q86YB7;F6RJU0;F5GWU3	Q86YB7;F6RJU0;F5GWU3	Enoyl-CoA hydratase domain-containing protein 2, mitochondrial	ECHDC2	+	pRCC_typeI_kidney_typeI	12	12	12	53.4	53.4	53.4	31.126	0	207.44	957120000	161	3.46668	0.0159551	-3.78971	-5.31238	25.3789	20.1544	23.5108	20.5293	26.898	20.637	24.7537	20.0234	24.5002	21.0318	22.5946	22.5221
+	4.84582	-3.77644	0.0729759	13.7032	Q02928;E7EVL8;V9GZ77;A0A0C4DFV7;Q5TCH4;V9GYC6;Q5TCH5;A0A087WUY4;A0A0C4DFN9;V9GYQ2;V9GYK4;A0A087WZX9;V9GY41	Q02928;E7EVL8;V9GZ77;A0A0C4DFV7;Q5TCH4;V9GYC6;Q5TCH5;A0A087WUY4	Cytochrome P450 4A11;Cytochrome P450 4A22	CYP4A11	+	pRCC_typeI_kidney_typeI	10	10	10	22.9	22.9	22.9	59.347	0	209.36	667100000	76	4.84582	0.00359874	-3.77644	-7.82642	25.9824	20.3527	24.6429	21.6213	25.2166	21.543	24.8984	20.9071	23.3799	19.7074	24.1234	21.4534
+	1.94885	-3.77447	0.0730754	13.6845	Q13621;H0YNW0;Q8IUN5;H0YLJ2	Q13621	Solute carrier family 12 member 1	SLC12A1			24	24	24	26.9	26.9	26.9	121.45	0	323.31	1302800000	184	1.94885	0.083493	-3.77447	-3.10003	25.0286	20.3123	26.9861	21.4979	22.4546	20.7837	25.1592	21.2637	28.4293	21.5357	20.3956	20.4132
	1.31038	-3.75025	0.0743124	13.4567	Q14117;E5RG28;H0YEV7	Q14117	Dihydropyrimidinase	DPYS			42	42	40	72.6	72.6	71.1	56.629	0	323.31	9315500000	924	1.31038	0.181764	-3.75025	-2.24084	28.513	22.9061	27.0701	26.4224	29.3104	21.3164	28.4546	20.9542	22.5435	20.5082	27.2669	28.5495
+	3.02078	-3.74122	0.074779	13.3727	Q5SZK8	Q5SZK8	FRAS1-related extracellular matrix protein 2	FREM2	+	pRCC_typeI_kidney_typeI	55	55	55	22.5	22.5	22.5	351.15	0	323.31	1823300000	370	3.02078	0.0259578	-3.74122	-4.61815	26.1212	22.379	29.1483	23.4138	23.5322	22.1699	25.9152	20.8572	25.8129	22.2273	25.5468	22.5821
+	2.80528	-3.71931	0.0759233	13.1712	Q08431;X6R3G6;F5GZN3;H0YKS8;A0A087WUV5	Q08431;X6R3G6;F5GZN3;H0YKS8	Lactadherin;Lactadherin short form;Medin	MFGE8	+	pRCC_typeI_kidney_typeI	18	18	18	58.7	58.7	58.7	43.122	0	280.53	1111900000	174	2.80528	0.0329243	-3.71931	-4.29825	25.2516	21.2635	28.2281	21.3665	23.1367	21.1477	24.7547	21.7947	22.3352	20.2612	24.928	20.4848
+	2.26321	-3.71616	0.0760896	13.1424	Q9NYQ3;Q5QP02	Q9NYQ3;Q5QP02	Hydroxyacid oxidase 2	HAO2			15	15	15	45.6	45.6	45.6	38.838	0	315.74	1740100000	277	2.26321	0.057352	-3.71616	-3.52911	26.3444	20.9685	24.9939	20.8468	26.7902	20.952	26.7732	20.5175	24.2812	22.0737	25.1654	26.6926
+	2.65217	-3.70738	0.0765542	13.0626	Q9BVM4;M0R0M3;M0R217	Q9BVM4	Gamma-glutamylaminecyclotransferase	GGACT	+	pRCC_typeI_kidney_typeI	7	7	7	62.1	62.1	62.1	17.328	0	261.72	1983700000	305	2.65217	0.0371425	-3.70738	-4.07629	25.505	22.0383	22.4018	20.1207	27.0504	19.3032	25.2584	21.1674	21.8297	21.0348	23.8026	19.9392
+	2.33325	-3.69467	0.0772315	12.9481	A0A087WXI5;P12830;A0A087WX17;A0A087WU43;H3BVI7;H3BNC6;J3QKP1	A0A087WXI5;P12830	Cadherin-1;E-Cad/CTF1;E-Cad/CTF2;E-Cad/CTF3	CDH1			17	17	15	20.4	20.4	19	100.03	0	180.34	818520000	288	2.33325	0.0535731	-3.69467	-3.62609	24.4863	25.3989	26.032	21.1713	24.4243	22.672	25.2898	20.0992	27.1138	19.048	24.2647	21.0535
	1.54616	-3.64056	0.0801828	12.4715	P07585;F8VXZ8;F8VUF6;F8VWU0;F8VX58;F8VNV6;H0YIH3;H0YI87;F8VNW0;F8VU58;F8VSI3	P07585;F8VXZ8;F8VUF6;F8VWU0	Decorin	DCN			32	32	32	69.1	69.1	69.1	39.746	0	323.31	27924000000	2097	1.54616	0.134867	-3.64056	-2.55874	28.5755	28.3864	27.8858	21.6403	29.6739	25.7952	28.9336	29.3113	29.531	27.1309	31.3492	21.8414
+	1.96568	-3.62937	0.0808072	12.3751	Q14508;A8K2M3	Q14508	WAP four-disulfide core domain protein 2	WFDC2			7	7	7	71.8	71.8	71.8	12.993	0	323.31	8448000000	615	1.96568	0.0820889	-3.62937	-3.1228	29.4363	22.6376	31.9213	25.9309	24.7274	27.1052	29.338	25.8468	29.9874	25.7686	29.9968	26.342
+	2.78104	-3.62751	0.0809118	12.3591	Q8N3V7	Q8N3V7	Synaptopodin	SYNPO	+	pRCC_typeI_kidney_typeI	24	24	24	33.5	33.5	33.5	99.462	0	323.31	4085900000	812	2.78104	0.0331564	-3.62751	-4.26283	26.2085	25.9373	26.6847	21.8246	27.3984	21.1214	26.5465	24.5511	25.7917	23.1259	26.6029	20.9073
+	2.93223	-3.62384	0.0811178	12.3278	Q16822;B4DW73;H0YML5	Q16822;B4DW73;H0YML5	Phosphoenolpyruvate carboxykinase [GTP], mitochondrial	PCK2	+	pRCC_typeI_kidney_typeI	56	56	17	72.3	72.3	16.9	70.729	0	323.31	34030000000	3318	2.93223	0.0281797	-3.62384	-4.48558	30.0252	25.8396	27.9712	25.4501	31.0635	25.2875	31.1738	25.4006	26.3266	25.1031	28.9991	26.7354
+	4.79331	-3.61987	0.0813411	12.2939	O43294;H3BSN4;H3BQC4;H3BS04;H3BN49;I3L209	O43294	Transforming growth factor beta-1-induced transcript 1 protein	TGFB1I1	+	pRCC_typeI_kidney_typeI	22	22	22	70.7	70.7	70.7	49.814	0	323.31	1317500000	274	4.79331	0.00338441	-3.61987	-7.71835	25.3626	20.2441	25.0407	21.8884	25.5429	22.1891	25.7792	23.2542	25.8985	22.699	26.5838	22.2135
+	2.2573	-3.60436	0.0822201	12.1625	P04181	P04181	Ornithine aminotransferase, mitochondrial;Ornithine aminotransferase, hepatic form;Ornithine aminotransferase, renal form	OAT			18	18	18	48.1	48.1	48.1	48.534	0	160.56	1507600000	235	2.2573	0.0573426	-3.60436	-3.52094	26.5579	24.0487	26.7069	24.6889	25.3802	20.6782	25.6266	19.9001	25.0784	19.2473	24.1656	23.3262
+	2.24461	-3.56289	0.0846181	11.8178	Q0VF96	Q0VF96	Cingulin-like protein 1	CGNL1			81	81	80	62	62	61.8	149.08	0	323.31	4512500000	728	2.24461	0.0584017	-3.56289	-3.50345	26.7842	20.763	25.6978	20.6003	28.4495	25.3618	27.6384	25.7143	26.7579	24.9707	26.5779	23.1182
+	3.07428	-3.56098	0.0847304	11.8021	Q6PCB0;J3QLP3;J3QRR0	Q6PCB0;J3QLP3	von Willebrand factor A domain-containing protein 1	VWA1	+	pRCC_typeI_kidney_typeI	14	14	14	49.2	49.2	49.2	46.804	0	298.58	4255300000	375	3.07428	0.0249218	-3.56098	-4.69903	27.3965	24.6153	27.6186	21.824	26.3698	21.5766	26.8077	23.8022	26.6492	22.9815	27.5976	26.2739
	1.38373	-3.5605	0.0847585	11.7982	Q01995;H0YCU9;E9PJ32	Q01995;H0YCU9	Transgelin	TAGLN			37	37	37	94	94	94	22.611	0	323.31	126960000000	6447	1.38373	0.165016	-3.5605	-2.34013	31.1172	30.2592	32.6697	21.184	30.6019	27.7865	30.577	30.7154	31.5055	30.218	31.3243	26.2695
+	2.37634	-3.5591	0.0848408	11.7868	P02462	P02462	Collagen alpha-1(IV) chain;Arresten	COL4A1			11	11	9	7	7	6.4	160.61	0	322.7	2623000000	283	2.37634	0.0514948	-3.5591	-3.68608	26.2236	22.6636	25.8662	19.876	28.6142	26.2636	25.2222	23.656	26.8365	22.6602	26.9967	23.2855
+	2.89861	-3.5268	0.0867615	11.5259	P41222;H0Y5A1;Q5SQ11	P41222;H0Y5A1	Prostaglandin-H2 D-isomerase	PTGDS	+	pRCC_typeI_kidney_typeI	6	6	6	46.8	46.8	46.8	21.029	0	134.74	1573900000	303	2.89861	0.0293273	-3.5268	-4.43566	24.5192	22.8206	24.9987	23.7058	26.9048	21.4515	26.0898	21.5344	23.3831	19.7077	26.7581	22.2728
+	3.58479	-3.52432	0.0869106	11.5061	F5GZS6;J3KPF3;P08195;H0YFS2;F5GZI0;H0YFX4	F5GZS6;J3KPF3;P08195	4F2 cell-surface antigen heavy chain	SLC3A2	+	pRCC_typeI_kidney_typeI	28	28	17	46.1	46.1	33.7	64.872	0	323.31	8818000000	742	3.58479	0.0156291	-3.52432	-5.5045	29.6024	25.962	28.2415	25.8248	29.2872	24.3752	29.2283	23.8547	26.4464	23.7789	27.6972	25.5616
+	2.09631	-3.50003	0.0883863	11.314	A6NDB9;K7EKN5	A6NDB9	Paralemmin-3	PALM3			22	22	22	45.6	45.6	45.6	71.695	0	323.31	1849400000	269	2.09631	0.0710116	-3.50003	-3.30018	25.0906	19.6008	24.4235	21.6483	26.1189	22.0695	27.4513	23.7723	26.2363	20.8664	25.9855	26.3486
+	4.56123	-3.47486	0.0899424	11.1182	Q63HR2;F8VV64;R4GMX1	Q63HR2;F8VV64	Tensin-2	TNS2	+	pRCC_typeI_kidney_typeI	28	26	26	30.4	29.4	29.4	152.58	0	323.31	1116400000	260	4.56123	0.00495011	-3.47486	-7.25374	24.1301	20.4301	25.6726	21.6681	24.2967	21.725	25.7323	23.216	25.3042	21.6827	25.8475	21.4123
+	3.65984	-3.46015	0.0908638	11.0055	O94788;H0YMG7;H0YKL3;Q9UED3;E9PF31	O94788;H0YMG7	Retinal dehydrogenase 2	ALDH1A2	+	pRCC_typeI_kidney_typeI	14	12	10	29.2	25.9	22.4	56.723	0	246.74	507350000	89	3.65984	0.0153404	-3.46015	-5.62853	24.2681	20.1509	25.9563	21.1492	24.1065	20.7353	24.5388	21.3084	26.212	22.9422	23.104	21.1389
+	1.8055	-3.4593	0.0909173	10.999	P01591;D6RD17;D6RHJ6;C9JA05	P01591;D6RD17;D6RHJ6	Immunoglobulin J chain	IGJ			12	12	12	61	61	61	18.098	0	323.31	40824000000	1739	1.8055	0.100909	-3.4593	-2.90682	28.9136	26.821	31.9389	25.3023	27.6708	24.6626	31.5766	31.2809	30.2166	26.6538	31.8837	26.7239
+	2.99036	-3.41826	0.0935408	10.6905	A0A087X0K0;P39059	A0A087X0K0;P39059	Collagen alpha-1(XV) chain;Restin;Restin-2;Restin-3;Restin-4	COL15A1	+	pRCC_typeI_kidney_typeI	13	13	13	9.8	9.8	9.8	140.06	0	257.15	1491800000	300	2.99036	0.0265064	-3.41826	-4.57243	26.2403	23.6879	27.3405	20.8032	23.9835	22.0906	24.0311	22.6391	26.9628	22.9943	25.2387	21.0722
+	2.39814	-3.41543	0.0937242	10.6696	Q92820	Q92820	Gamma-glutamyl hydrolase	GGH			16	16	16	40.6	40.6	40.6	35.964	0	187.76	5959400000	388	2.39814	0.0501097	-3.41543	-3.71651	28.921	24.4574	28.9099	27.02	28.3693	23.6276	28.1731	22.3624	25.9718	22.81	26.8154	26.3906
	1.53998	-3.39294	0.0951971	10.5045	P07998;G3V357	P07998	Ribonuclease pancreatic	RNASE1			6	6	6	42.3	42.3	42.3	17.644	0	323.31	6309700000	318	1.53998	0.13544	-3.39294	-2.55046	25.9351	24.8681	25.111	23.9911	26.2795	19.5511	29.0356	24.5008	24.386	20.0861	28.5593	25.9518
+	2.57571	-3.39154	0.0952896	10.4943	Q9BX97;M0R310;M0QXT5	Q9BX97	Plasmalemma vesicle-associated protein	PLVAP	+	pRCC_typeI_kidney_typeI	15	15	15	37.1	37.1	37.1	50.594	0	209.34	1354800000	206	2.57571	0.0410382	-3.39154	-3.96696	24.9794	19.4355	25.0036	20.3977	25.952	22.8733	26.28	23.3716	26.622	23.7251	25.7102	24.3947
+	1.97509	-3.33718	0.0989486	10.1063	Q4U2R8;F5H0T7	Q4U2R8	Solute carrier family 22 member 6	SLC22A6			6	6	6	9.4	9.4	9.4	61.816	0	41.173	1700200000	94	1.97509	0.0814728	-3.33718	-3.13553	25.4166	21.7766	25.3947	20.2533	25.5718	22.7479	26.4517	20.3748	19.8092	20.476	23.7741	20.7664
	1.51636	-3.33572	0.0990484	10.0961	Q53FZ2;H3BSM0;H3BVD5;H3BUF2;H3BT38;H3BR33;H3BV29	Q53FZ2;H3BSM0	Acyl-coenzyme A synthetase ACSM3, mitochondrial	ACSM3			32	32	32	54.6	54.6	54.6	66.152	0	323.31	4726000000	666	1.51636	0.139548	-3.33572	-2.51873	27.7477	20.0983	26.6189	26.0698	27.4299	23.2711	28.4249	21.6681	26.5437	23.5961	26.8834	28.9308
+	3.86498	-3.33538	0.0990719	10.0937	Q8N474;Q6ZSL4	Q8N474;Q6ZSL4	Secreted frizzled-related protein 1	SFRP1	+	pRCC_typeI_kidney_typeI	10	10	10	41.4	41.4	41.4	35.385	0	162.9	1254400000	219	3.86498	0.0125981	-3.33538	-5.9757	24.6959	21.9996	26.2415	21.713	23.9465	20.1068	23.191	22.2943	24.6308	21.4254	25.391	20.5452
+	1.84321	-3.32769	0.0996011	10.0401	Q14766;E7EV71;H7C0I7;H7C4L5	Q14766;E7EV71	Latent-transforming growth factor beta-binding protein 1	LTBP1			54	54	17	39	39	11.4	186.79	0	323.31	8091300000	877	1.84321	0.0952763	-3.32769	-2.95755	26.8896	24.7891	27.2461	22.3922	25.8633	24.5971	26.5023	27.521	28.7041	24.5939	28.8586	20.2046
+	2.15104	-3.3266	0.0996767	10.0324	P00488;Q9NQP5;A6PVK5;H0Y796	P00488	Coagulation factor XIII A chain	F13A1			30	30	30	43.7	43.7	43.7	83.266	0	323.31	3471000000	705	2.15104	0.0650403	-3.3266	-3.37494	27.3758	23.7108	28.1343	24.4289	24.9234	24.9677	25.8904	25.6436	26.8416	20.9558	27.0635	20.5625
+	3.37498	-3.30059	0.10149	9.85318	P55268;F5H520	P55268	Laminin subunit beta-2	LAMB2	+	pRCC_typeI_kidney_typeI	95	95	95	62.2	62.2	62.2	195.98	0	323.31	25704000000	2417	3.37498	0.016802	-3.30059	-5.16572	30.3261	27.4227	30.9664	26.15	29.0619	24.5827	28.8736	26.9062	30.8198	27.3744	30.4587	28.2671
+	2.03381	-3.29345	0.101994	9.80454	Q1EHB4	Q1EHB4	Sodium-coupled monocarboxylate transporter 2	SLC5A12			8	8	8	8.4	8.4	8.4	67.646	0	126.83	1109300000	183	2.03381	0.0776381	-3.29345	-3.21515	24.8515	20.1612	24.1723	21.156	26.0642	21.341	26.426	21.2434	19.6932	21.5357	25.3852	21.3943
+	2.44525	-3.27786	0.103102	9.69918	O43301;A0A1B0GTF3;K7ENF6;K7ELE6	O43301;A0A1B0GTF3	Heat shock 70 kDa protein 12A	HSPA12A	+	pRCC_typeI_kidney_typeI	26	26	25	46.4	46.4	44.6	74.977	0	323.31	5652400000	445	2.44525	0.0473079	-3.27786	-3.78251	27.5304	26.49	26.6659	20.8598	28.0244	23.8301	27.8672	24.8941	27.5887	26.0774	27.4086	23.2667
+	2.72022	-3.25045	0.105079	9.51662	Q96DC8;Q5W0J6;Q5W0J8	Q96DC8;Q5W0J6	Enoyl-CoA hydratase domain-containing protein 3, mitochondrial	ECHDC3	+	pRCC_typeI_kidney_typeI	15	15	15	58.1	58.1	58.1	32.633	0	323.31	21030000000	1204	2.72022	0.0349925	-3.25045	-4.17444	28.7553	25.3811	28.5628	27.8952	30.3303	24.6948	30.0089	24.6389	27.7095	24.0924	28.4104	27.5722
+	2.68361	-3.24365	0.105576	9.47184	P24298	P24298	Alanine aminotransferase 1	GPT	+	pRCC_typeI_kidney_typeI	14	14	13	38.1	38.1	34.5	54.636	0	182.22	706830000	172	2.68361	0.0363081	-3.24365	-4.12153	24.9572	20.614	23.244	21.1726	25.4829	20.2256	24.7942	19.5307	24.02	20.2896	22.9824	24.1861
+	2.17235	-3.18537	0.109928	9.09685	P24844	P24844	Myosin regulatory light polypeptide 9	MYL9			16	8	8	66.3	33.1	33.1	19.827	0	323.31	5227000000	804	2.17235	0.0634704	-3.18537	-3.40412	27.2225	25.1476	28.1457	22.4832	25.1568	23.3324	25.1152	25.406	28.0555	24.5442	26.8801	20.5502
+	3.42174	-3.17195	0.110955	9.01266	P05154;G3V5Q9;G3V264;G3V2M1;G3V482;G3V265;G3V5I3;G3V4B4;G3V3F5	P05154;G3V5Q9	Plasma serine protease inhibitor	SERPINA5	+	pRCC_typeI_kidney_typeI	12	12	12	24.6	24.6	24.6	45.674	0	70.153	855890000	159	3.42174	0.0159252	-3.17195	-5.24024	24.0566	22.7287	25.2967	22.4618	25.1589	19.98	25.2647	22.5604	25.2361	20.8324	23.1862	20.6042
+	2.55884	-3.17142	0.110996	9.00932	P01031	P01031	Complement C5;Complement C5 beta chain;Complement C5 alpha chain;C5a anaphylatoxin;Complement C5 alpha chain	C5	+	pRCC_typeI_kidney_typeI	33	33	32	25.2	25.2	24.6	188.3	0	323.31	1864800000	400	2.55884	0.041644	-3.17142	-3.94296	26.1009	24.848	27.1439	24.0601	24.6057	21.624	24.4997	22.0365	26.6389	20.5711	26.6232	23.4441
+	1.768	-3.15847	0.111997	8.9288	Q7Z4W1;J3KS22;J3QS36;J3KRZ4;J3QRQ2	Q7Z4W1;J3KS22;J3QS36	L-xylulose reductase	DCXR			21	21	11	77	77	35.7	25.913	0	323.31	5918500000	856	1.768	0.104323	-3.15847	-2.85643	27.514	23.144	26.736	26.0642	28.2306	23.2438	28.3194	20.7086	26.6854	23.7223	26.4785	28.1301
+	3.63639	-3.15592	0.112195	8.91308	Q6UXI9;H0YAK9;D6RE63	Q6UXI9;H0YAK9	Nephronectin	NPNT	+	pRCC_typeI_kidney_typeI	17	17	2	32.7	32.7	5.3	61.906	0	323.31	4205800000	512	3.63639	0.0156132	-3.15592	-5.5896	27.3939	24.7712	28.5906	23.5781	26.2753	24.3451	27.7771	24.7687	27.9199	26.0714	27.2384	22.7251
	1.55529	-3.15209	0.112493	8.88942	Q15113	Q15113	Procollagen C-endopeptidase enhancer 1	PCOLCE			11	11	11	33	33	33	47.972	0	126.59	2763000000	199	1.55529	0.133566	-3.15209	-2.57101	26.3363	28.3698	28.0996	21.2106	25.7038	20.5555	26.0823	25.2886	27.5979	23.2935	27.0807	23.2701
	1.25847	-3.151	0.112578	8.88272	Q9Y617	Q9Y617	Phosphoserine aminotransferase	PSAT1			24	24	24	56.5	56.5	56.5	40.422	0	323.31	8036800000	844	1.25847	0.191498	-3.151	-2.17024	29.0301	27.5371	27.2933	24.8595	28.748	23.7051	28.5832	23.9639	23.1739	19.1878	27.0973	25.7664
+	3.53118	-3.13237	0.114041	8.76877	Q6YP21;A0A0A0MRN7	Q6YP21;A0A0A0MRN7	Kynurenine--oxoglutarate transaminase 3	CCBL2	+	pRCC_typeI_kidney_typeI	11	11	11	30.8	30.8	30.8	51.4	0	125.04	260040000	101	3.53118	0.0146579	-3.13237	-5.41684	24.289	20.7358	23.466	21.7657	22.9531	19.6008	22.3228	19.1399	24.9074	19.6481	23.006	21.2599
	0.825041	-3.13025	0.114209	8.75585	Q9UJW2;Q5T466;Q5T471	Q9UJW2	Tubulointerstitial nephritis antigen	TINAG			35	35	35	69.5	69.5	69.5	54.604	0	323.31	16673000000	908	0.825041	0.341128	-3.13025	-1.5609	29.514	20.5204	29.0777	23.3849	29.9524	25.7065	30.2763	24.675	20.7067	26.1199	29.8876	30.2263
+	1.99036	-3.13004	0.114226	8.7546	Q9H8L6;V9GYS9;V9GY43;R4GMY6	Q9H8L6	Multimerin-2	MMRN2			17	17	17	23.9	23.9	23.9	104.41	0	323.31	1791900000	239	1.99036	0.0806249	-3.13004	-3.1562	25.4098	21.6586	25.7601	24.6818	24.1943	17.8669	24.7767	23.2569	26.0297	21.8173	25.0113	23.1201
	1.37115	-3.12983	0.114242	8.75332	O75936;E9PKC9	O75936	Gamma-butyrobetaine dioxygenase	BBOX1			23	23	23	56.1	56.1	56.1	44.714	0	323.31	8331500000	1145	1.37115	0.167919	-3.12983	-2.32313	29.1	22.148	28.5453	23.9458	27.9216	21.3938	27.9663	27.9807	25.519	23.7221	27.7684	28.8512
	1.52759	-3.08215	0.118081	8.46878	P21266;A0A0A0MTN3	P21266;A0A0A0MTN3	Glutathione S-transferase Mu 3	GSTM3			13	12	12	54.2	50.2	50.2	26.559	0	98.751	3044900000	286	1.52759	0.137821	-3.08215	-2.53382	25.8829	25.7515	26.6562	24.5075	25.9727	23.4975	25.1961	20.0643	30.2278	24.0963	23.9619	21.4875
+	2.34109	-3.07043	0.119044	8.40025	O14975;G3V1R7	O14975;G3V1R7	Very long-chain acyl-CoA synthetase	SLC27A2			22	22	22	37.1	37.1	37.1	70.311	0	172.19	1750900000	485	2.34109	0.0532641	-3.07043	-3.63699	26.0807	22.8053	25.3436	20.3565	26.247	20.5373	26.2145	22.644	23.1897	23.1487	25.7176	24.8786
	1.46643	-3.06389	0.119585	8.36225	P51888	P51888	Prolargin	PRELP			26	26	26	54.7	54.7	54.7	43.809	0	323.31	14670000000	1494	1.46643	0.148975	-3.06389	-2.4516	28.5132	29.5819	29.3741	23.2545	27.7095	24.2234	26.963	27.7676	29.7845	26.1067	28.9483	21.975
	1.31218	-3.04642	0.121042	8.2616	O75891;C9IZ36;C9JYZ6;C9JY00;D6RFJ7;F2Z324;F8WC34	O75891	Cytosolic 10-formyltetrahydrofolate dehydrogenase	ALDH1L1			69	69	64	68.2	68.2	65.6	98.828	0	323.31	14751000000	1831	1.31218	0.18137	-3.04642	-2.24327	29.2249	22.6821	29.2614	29.2924	28.9921	27.0511	29.0515	22.328	27.5447	23.4996	28.3686	29.3114
+	1.79027	-3.0451	0.121153	8.25406	H0Y9Y3	H0Y9Y3		SYNPO2			59	59	10	69.1	69.1	10.9	125.25	0	323.31	6107000000	713	1.79027	0.1014	-3.0451	-2.88636	26.9197	25.36	27.8001	21.7073	25.5712	23.3961	26.0218	26.1873	27.5667	26.1971	27.8096	20.5707
+	2.06929	-3.02969	0.122454	8.16636	Q96CM8;E9PF16;D6RF87	Q96CM8;E9PF16	Acyl-CoA synthetase family member 2, mitochondrial	ACSF2			46	46	46	59.8	59.8	59.8	68.124	0	323.31	39488000000	2696	2.06929	0.0740104	-3.02969	-3.26337	30.2083	26.8831	30.1563	28.0561	31.3403	25.2526	31.2573	26.9147	27.8792	25.0175	29.5663	30.1054
+	2.76736	-3.01635	0.123591	8.09118	Q9P0Z9;K7EK30;K7EJU8	Q9P0Z9	Peroxisomal sarcosine oxidase	PIPOX	+	pRCC_typeI_kidney_typeI	9	9	9	28.7	28.7	28.7	44.065	0	63.814	943330000	118	2.76736	0.033335	-3.01635	-4.2429	25.7934	20.9286	25.7427	20.2938	24.0944	21.5141	24.7275	21.8771	21.3317	21.5499	24.3549	21.783
+	2.45655	-3.00218	0.124812	8.01208	P56199	P56199	Integrin alpha-1	ITGA1	+	pRCC_typeI_kidney_typeI	23	23	23	20.9	20.9	20.9	130.85	0	323.31	4280100000	335	2.45655	0.0467446	-3.00218	-3.79839	27.9241	26.0515	27.215	23.9829	26.8281	25.0089	27.1749	25.14	27.5184	25.014	27.2211	20.6713
	1.09205	-2.9989	0.125096	7.99388	A0A140TA41;A0A140T9C0;A0A140TA33;P22105;A0A140T902;A0A140T956;A0A140T9L7;A0A087X0I0;C9J7W4;A0A140T923;Q16473	A0A140TA41;A0A140T9C0;A0A140TA33;P22105;A0A140T902;A0A140T956	Tenascin-X	TNXB			126	126	1	40.7	40.7	0.3	458.31	0	323.31	13635000000	1794	1.09205	0.23848	-2.9989	-1.94135	28.657	26.9151	28.9696	21.0894	28.6242	27.1113	28.2239	28.4442	27.2786	29.0963	29.6089	20.7125
+	2.04845	-2.99074	0.125805	7.94881	P21810;C9JKG1	P21810	Biglycan	BGN			40	40	40	74.5	74.5	74.5	41.654	0	323.31	62235000000	5103	2.04845	0.0764201	-2.99074	-3.23504	30.3116	29.9215	30.9358	25.0195	30.9061	26.1942	29.2987	30.1283	32.0611	27.7402	30.113	26.6781
	1.45275	-2.99027	0.125846	7.94625	P10153	P10153	Non-secretory ribonuclease	RNASE2			6	6	6	23	23	23	18.354	0	166.53	1703500000	214	1.45275	0.152339	-2.99027	-2.43319	26.9772	26.5599	24.8897	23.9505	25.4785	20.8068	24.5206	20.4767	24.0615	20.0121	23.4697	19.6497
+	1.60124	-2.98279	0.1265	7.90512	P22897	P22897	Macrophage mannose receptor 1	MRC1			17	17	17	16.7	16.7	16.7	166.01	0	59.348	983420000	56	1.60124	0.125401	-2.98279	-2.63267	25.4977	18.9676	25.6458	20.35	23.8572	25.4247	21.2707	20.3456	24.5372	20.6497	23.1699	20.3441
+	2.13405	-2.98178	0.126589	7.89961	P07357	P07357	Complement component C8 alpha chain	C8A			15	15	15	36.5	36.5	36.5	65.163	0	323.31	5646200000	580	2.13405	0.0668226	-2.98178	-3.3517	27.8134	25.5178	28.4143	26.0005	26.345	22.1147	25.805	25.011	27.9461	21.5878	27.3854	25.5867
+	2.7836	-2.97427	0.127249	7.85861	P50895;A0A087WXM8;K7ENU8;K7ERB7	P50895;A0A087WXM8;K7ENU8	Basal cell adhesion molecule	BCAM	+	pRCC_typeI_kidney_typeI	30	30	30	55.7	55.7	55.7	67.404	0	323.31	5857400000	941	2.7836	0.0331369	-2.97427	-4.26656	28.1596	25.0972	28.736	25.3943	26.7703	23.1093	26.6913	26.3082	29.0883	24.1115	26.1221	23.7012
+	3.02503	-2.9713	0.127512	7.84242	Q9NRN5	Q9NRN5	Olfactomedin-like protein 3	OLFML3	+	pRCC_typeI_kidney_typeI	14	14	1	43.1	43.1	2.2	46.01	0	238.79	585460000	249	3.02503	0.0260804	-2.9713	-4.62456	24.7939	23.0517	24.2966	20.2951	23.8155	20.121	23.1478	22.7283	25.2073	20.5418	25.4405	22.1358
+	3.6227	-2.96914	0.127703	7.83069	P02760;S4R3Y4;S4R471	P02760;S4R3Y4	Protein AMBP;Alpha-1-microglobulin;Inter-alpha-trypsin inhibitor light chain;Trypstatin	AMBP	+	pRCC_typeI_kidney_typeI	33	33	33	63.4	63.4	63.4	38.999	0	323.31	36584000000	1783	3.6227	0.0152936	-2.96914	-5.56697	29.6294	26.9266	30.2686	28.4406	30.2429	26.8546	29.656	27.7519	30.9486	26.0129	31.7323	28.6763
+	2.13547	-2.966	0.127981	7.81366	Q02252;G3V4Z4	Q02252	Methylmalonate-semialdehyde dehydrogenase [acylating], mitochondrial	ALDH6A1			54	54	54	71.2	71.2	71.2	57.839	0	323.31	82366000000	4637	2.13547	0.0670879	-2.966	-3.35364	31.3274	25.7506	31.2525	29.7906	32.2526	28.6646	31.5666	27.4837	29.8461	26.4604	30.7025	31.0018
+	2.44111	-2.96469	0.128097	7.8066	P45954	P45954	Short/branched chain specific acyl-CoA dehydrogenase, mitochondrial	ACADSB	+	pRCC_typeI_kidney_typeI	26	26	26	54.4	54.4	54.4	47.485	0	323.31	13292000000	1515	2.44111	0.0475952	-2.96469	-3.7767	28.6612	23.6704	28.4677	26.5533	29.2939	25.2524	29.8891	25.7239	28.7585	24.7756	27.4253	28.7317
	1.04936	-2.96053	0.128467	7.78409	A0A0B4J1R4;P32754	A0A0B4J1R4;P32754	4-hydroxyphenylpyruvate dioxygenase	HPD			23	23	23	69	69	69	44.964	0	323.31	3491700000	412	1.04936	0.252119	-2.96053	-1.88181	24.4513	20.5244	25.3878	21.5517	27.8492	21.4195	27.5731	21.2574	18.695	21.6171	26.0297	25.8527
+	2.63362	-2.95096	0.129322	7.73261	Q96HD9;E9PRA7	Q96HD9	N-acyl-aromatic-L-amino acid amidohydrolase (carboxylate-forming)	ACY3	+	pRCC_typeI_kidney_typeI	13	13	13	54.5	54.5	54.5	35.241	0	183.47	1742900000	201	2.63362	0.0377648	-2.95096	-4.04968	25.3267	21.6954	25.4078	22.5101	25.6348	20.8824	25.5627	21.0125	23.9761	20.8464	23.5722	24.8276
+	1.72649	-2.94995	0.129413	7.7272	Q9Y646;E5RJA8;E5RH35;E5RJZ7;E5RJP8	Q9Y646;E5RJA8;E5RH35;E5RJZ7;E5RJP8	Carboxypeptidase Q	CPQ			11	11	11	31.1	31.1	31.1	51.887	0	194.18	3362800000	392	1.72649	0.10948	-2.94995	-2.8007	27.1084	19.3797	25.9551	21.4222	26.8206	25.4002	26.7565	24.7867	25.9529	24.3586	26.127	25.6734
+	4.5164	-2.94735	0.129646	7.71332	P20472;B8ZZ19;H0Y3U0;B1AH72	P20472;B8ZZ19;H0Y3U0;B1AH72	Parvalbumin alpha	PVALB	+	pRCC_typeI_kidney_typeI	15	15	15	90.9	90.9	90.9	12.059	0	303.26	2560000000	584	4.5164	0.00523892	-2.94735	-7.16636	24.592	21.2813	24.8231	22.0265	25.6409	21.7448	24.4628	21.0509	24.0846	20.7795	23.0796	22.1159
+	2.64122	-2.94207	0.130121	7.68516	Q03154;A0A1B0GU86;A0A1B0GW23;C9JMV9;A0A1B0GV31;A0A1B0GVA5;C9JYZ0;F8WC59;A0A1B0GTG3;A0A1B0GVZ3;A0A1B0GVG0;A0A1B0GU36;A0A1B0GUT4	Q03154;A0A1B0GU86;A0A1B0GW23;C9JMV9;A0A1B0GV31	Aminoacylase-1	ACY1	+	pRCC_typeI_kidney_typeI	42	42	42	81.1	81.1	81.1	45.884	0	323.31	40207000000	2193	2.64122	0.037431	-2.94207	-4.06058	31.161	27.2678	30.5109	28.4857	31.1304	27.0955	30.1848	25.2805	29.8247	26.3246	29.0468	29.7522
+	1.86445	-2.9398	0.130326	7.67307	P12821;A0A0A0MSN4;F6X3S4;J3KTB8;J3QLR4;J3KSQ5	P12821;A0A0A0MSN4;F6X3S4	Angiotensin-converting enzyme;Angiotensin-converting enzyme, soluble form	ACE			16	16	14	17.2	17.2	14.9	149.71	0	323.31	1168300000	206	1.86445	0.0925129	-2.9398	-2.98616	25.9149	21.4533	24.0269	21.4391	27.0379	21.3618	25.2734	21.9275	21.9134	19.9148	24.4597	24.8907
+	2.00584	-2.93754	0.13053	7.66105	Q07507	Q07507	Dermatopontin	DPT			6	6	6	37.8	37.8	37.8	24.005	0	233.22	798460000	273	2.00584	0.0796253	-2.93754	-3.17719	25.2586	23.5906	25.0095	21.271	23.5957	21.6706	21.745	22.7228	27.1672	19.6726	25.0269	21.25
	1.59594	-2.92754	0.131438	7.60814	Q08AH3;F5GWL3;E7EPS5;H3BNJ9;I3L2Y5;I3L438;H3BQ84;H3BM61;H0YAU5;Q08AH1;I3L339;F5H8A1;F5GWQ4;E5RHP9;F5GYP3;H3BQU5;U3KRG3;F5H3W2;F5H6Y6;E7EQW1;C9JB18;E9PNS9;E9PJ88;F5H4N5;E9PNV8;F8W0I5;F6SDX0;E9PKP1;E7EUG2;E9PIF3;E9PJ23;E9PQR5;Q92617;A8MRT5;C9JG80;A6NJU9;E5RHQ5	Q08AH3;F5GWL3	Acyl-coenzyme A synthetase ACSM2A, mitochondrial	ACSM2A			48	48	17	72.8	72.8	37.6	64.222	0	323.31	43918000000	3407	1.59594	0.126109	-2.92754	-2.62555	30.6014	22.957	29.4682	27.8424	30.8499	27.1697	30.5462	26.0811	26.5989	25.8907	28.9669	29.5254
	1.25098	-2.89642	0.134304	7.44578	P19224;C9JMY5	P19224	UDP-glucuronosyltransferase 1-6	UGT1A6			17	17	9	32.1	32.1	16.5	60.75	0	165.22	5570200000	377	1.25098	0.192185	-2.89642	-2.16003	27.3606	27.6335	28.9182	23.1575	26.5349	21.5358	26.8532	22.2285	25.3206	21.4379	26.5327	28.1486
+	3.16058	-2.89271	0.134651	7.42662	Q9BSH5	Q9BSH5	Haloacid dehalogenase-like hydrolase domain-containing protein 3	HDHD3	+	pRCC_typeI_kidney_typeI	11	11	11	49.4	49.4	49.4	28	0	193.94	961010000	163	3.16058	0.0219757	-2.89271	-4.83083	25.0714	21.7158	23.9067	22.8877	25.3985	22.7826	24.8569	19.4976	23.3938	21.0601	24.1333	21.4606
+	2.02656	-2.87153	0.136642	7.31841	Q9HB63;F8W0I7	Q9HB63	Netrin-4	NTN4			8	8	8	22.3	22.3	22.3	70.07	0	90.797	589810000	139	2.02656	0.0775698	-2.87153	-3.2053	24.1475	20.2512	25.4792	23.0097	24.1627	24.3111	22.8779	19.8967	25.3562	19.2953	23.9407	21.9709
+	2.64193	-2.86747	0.137027	7.29783	Q14314;A0A1B0GVK0	Q14314;A0A1B0GVK0	Fibroleukin	FGL2	+	pRCC_typeI_kidney_typeI	12	12	12	38.7	38.7	38.7	50.228	0	128.61	447980000	151	2.64193	0.0375326	-2.86747	-4.0616	23.6333	22.6873	25.7887	20.7002	23.1368	20.9767	25.1302	24.1771	24.74	21.0625	25.2025	20.8229
+	2.98055	-2.85948	0.137788	7.25752	P68366;C9JEV8;C9JQ00;C9JJQ8;C9JDL2	P68366	Tubulin alpha-4A chain	TUBA4A	+	pRCC_typeI_kidney_typeI	43	13	13	78.1	31	31	49.924	0	164.1	2818200000	519	2.98055	0.026566	-2.85948	-4.55773	27.424	22.5133	26.6458	22.8755	25.7499	22.6888	25.5922	23.253	27.5298	24.2268	25.4921	25.7194
	1.0146	-2.8557	0.13815	7.23852	O00515;E9PDI4;A0A0J9YYF6;A0A0J9YW63;A0A0J9YVY2;H0Y901	O00515;E9PDI4	Ladinin-1	LAD1			33	33	33	59	59	59	57.13	0	323.31	6581400000	498	1.0146	0.264823	-2.8557	-1.83304	27.5495	28.6093	24.5667	21.8608	28.315	20.8976	28.8911	20.8068	25.2171	25.2483	27.3179	27.3004
+	5.85228	-2.8511	0.138591	7.2155	P08572;A2A352	P08572	Collagen alpha-2(IV) chain;Canstatin	COL4A2	+	pRCC_typeI_kidney_typeI	27	27	27	17.4	17.4	17.4	167.55	0	323.31	75317000000	2197	5.85228	0.000886408	-2.8511	-10.1353	31.8993	28.8108	31.4205	28.3399	31.4501	29.0137	31.1372	28.2931	31.7939	27.9858	31.5872	29.7383
	0.898153	-2.84291	0.13938	7.17464	Q9BYV1	Q9BYV1	Alanine--glyoxylate aminotransferase 2, mitochondrial	AGXT2			23	23	23	51.8	51.8	51.8	57.156	0	323.31	2233800000	498	0.898153	0.30953	-2.84291	-1.66725	27.4226	20.6295	26.3067	25.6831	26.2102	21.1228	27.1539	19.6517	19.4816	20.5051	24.5244	26.4498
+	2.09826	-2.82852	0.140777	7.10344	Q969G5;E9PIE3	Q969G5;E9PIE3	Protein kinase C delta-binding protein	PRKCDBP			16	16	16	49	49	49	27.701	0	241.59	983070000	116	2.09826	0.0710252	-2.82852	-3.30285	24.3644	20.4152	23.4662	21.26	21.1828	20.0606	22.3924	22.9346	25.7731	20.9113	25.5872	20.2133
	1.27687	-2.82737	0.140889	7.0978	P21333;F8WE98;H0Y5C6;H0Y5F3;H7C2E7	P21333	Filamin-A	FLNA			266	1	0	77.5	1.1	0	280.74	0	37.823	772180000	115	1.27687	0.186638	-2.82737	-2.19529	25.4214	24.309	27.679	21.2666	22.3913	19.3958	20.5279	21.0966	26.0373	20.9075	22.5273	20.6444
+	2.1617	-2.82318	0.141299	7.07719	Q9NZA1	Q9NZA1	Chloride intracellular channel protein 5	CLIC5			12	10	10	35.9	31.5	31.5	46.502	0	323.31	579130000	214	2.1617	0.0647232	-2.82318	-3.38953	22.5287	20.3376	23.4028	22.2526	25.0529	21.5445	24.8907	18.4271	20.9657	19.9015	22.7918	20.2302
+	1.75899	-2.81985	0.141625	7.0609	Q9UJ68;E5RIA9;E5RJK1;H0YAN3;E9PJ70	Q9UJ68;E5RIA9	Mitochondrial peptide methionine sulfoxide reductase	MSRA			12	12	12	55.3	55.3	55.3	26.132	0	323.31	6802000000	490	1.75899	0.105826	-2.81985	-2.84433	27.8875	25.9352	27.4293	26.3983	27.5648	24.0611	28.2799	21.2634	25.5812	22.2668	26.3767	26.2755
+	2.74487	-2.8191	0.141699	7.05722	O43895;Q5JZ40	O43895	Xaa-Pro aminopeptidase 2	XPNPEP2	+	pRCC_typeI_kidney_typeI	14	14	14	32.5	32.5	32.5	75.624	0	192.41	572800000	109	2.74487	0.0340538	-2.8191	-4.21018	25.4574	21.2081	22.041	22.0591	24.6009	19.4411	24.4104	20.2929	23.1049	20.8237	22.2986	21.1737
+	1.91252	-2.81559	0.142044	7.04009	Q8WUP2;E7EWE8;D6RAI6;E7EPI5;E7EN81;D6R9V9;D6R9I4;D6RA19	Q8WUP2	Filamin-binding LIM protein 1	FBLIM1			23	23	23	64.9	64.9	64.9	40.669	0	304.37	2909200000	374	1.91252	0.0870237	-2.81559	-3.05096	25.4277	20.1626	26.3794	21.7866	26.5062	24.8854	26.1822	25.816	25.1615	24.5671	26.8088	22.3547
	1.47974	-2.76478	0.147136	6.79643	P15144;H0YKT6;H0YLZ8;H0YMC1	P15144	Aminopeptidase N	ANPEP			38	38	38	36.5	36.5	36.5	109.54	0	323.31	16940000000	1487	1.47974	0.145655	-2.76478	-2.4695	29.8174	25.0787	28.6401	28.0909	30.4297	27.1152	28.8679	24.5937	26.6374	22.4453	28.3329	28.813
+	1.79583	-2.76319	0.147298	6.78897	Q16853;K7EQZ5;K7EL47	Q16853	Membrane primary amine oxidase	AOC3			12	12	11	23.5	23.5	21.4	84.621	0	165.03	693690000	117	1.79583	0.101282	-2.76319	-2.89383	25.878	20.7164	24.1804	21.1726	21.7015	21.2435	20.6908	20.8959	26.3477	19.7483	22.9381	21.3806
+	1.81068	-2.75846	0.147782	6.76673	P30038;Q5TF55	P30038	Delta-1-pyrroline-5-carboxylate dehydrogenase, mitochondrial	ALDH4A1			49	49	49	69.1	69.1	69.1	61.719	0	323.31	72585000000	3619	1.81068	0.100568	-2.75846	-2.9138	31.1628	26.0935	30.6306	30.3573	32.1036	27.8536	31.9221	26.6787	28.5452	26.8803	30.5912	30.5414
+	2.63156	-2.74646	0.149016	6.71067	Q86XX4;H0Y9C9;H0Y9A6;H0Y8V2	Q86XX4	Extracellular matrix protein FRAS1	FRAS1	+	pRCC_typeI_kidney_typeI	29	29	29	10.9	10.9	10.9	443.21	0	323.31	973570000	197	2.63156	0.037782	-2.74646	-4.04674	25.4224	20.9716	26.9564	21.3516	24.1636	22.1535	25.2055	24.1495	25.9805	23.6346	24.3964	23.3853
+	2.60441	-2.74613	0.14905	6.70916	P54652	P54652	Heat shock-related 70 kDa protein 2	HSPA2	+	pRCC_typeI_kidney_typeI	58	43	41	68.7	61.7	59.5	70.02	0	323.31	9090600000	949	2.60441	0.0393783	-2.74613	-4.00789	25.9128	24.636	26.6157	23.0465	26.1002	24.8164	27.3308	25.8175	29.0902	24.8599	27.2104	22.6069
	1.41929	-2.73912	0.149776	6.67662	Q969I3;E9PP99;E9PR27;E9PJV1;A0A0U1RQE8	Q969I3;E9PP99	Glycine N-acyltransferase-like protein 1	GLYATL1			13	13	13	45.7	45.7	45.7	35.101	0	323.31	879340000	172	1.41929	0.158918	-2.73912	-2.38811	26.5231	19.3749	24.7274	26.0487	24.3606	21.0806	24.4456	21.987	24.362	19.3975	24.027	24.1223
+	1.84569	-2.73707	0.149989	6.66715	P36980;V9GYE7	P36980;V9GYE7	Complement factor H-related protein 2	CFHR2			12	6	6	54.1	23	23	30.65	0	155.1	1559100000	199	1.84569	0.0952341	-2.73707	-2.9609	22.7714	20.6268	24.7975	21.6205	25.5171	20.0108	26.1471	24.0632	24.8496	22.7522	26.1438	24.7305
+	1.70057	-2.73054	0.15067	6.63703	O00339;H0YBJ4;H0YBU5;H0YBF2;H0YBN2;H0YBD5	O00339;H0YBJ4	Matrilin-2	MATN2			38	38	38	43.6	43.6	43.6	106.84	0	323.31	5752900000	909	1.70057	0.112235	-2.73054	-2.76591	27.0638	26.4788	27.1092	22.6226	26.1782	24.9214	28.2389	26.9174	27.098	25.5435	28.2872	21.1084
+	2.33483	-2.72596	0.151148	6.61602	A0A087WVP4;A0A096LNK9;B5MCI0	A0A087WVP4		SMTN			33	33	3	41.8	41.8	4	104.84	0	323.31	2105200000	232	2.33483	0.0535417	-2.72596	-3.62829	23.4107	18.0631	24.6459	20.729	21.2574	19.221	20.4647	20.8139	22.0248	19.545	22.9887	20.0644
	0.876915	-2.71344	0.152466	6.55884	A0A024R6X1;O00748;J3QSC0	A0A024R6X1;O00748	Carboxylic ester hydrolase;Cocaine esterase	CES2			18	18	18	22.8	22.8	22.8	68.898	0	244.64	6390700000	354	0.876915	0.317847	-2.71344	-1.63656	27.9709	20.7391	25.663	21.7083	26.432	24.3253	28.2437	21.1887	22.2298	23.2013	26.8602	29.9562
	1.1948	-2.71003	0.152827	6.54334	P55001	P55001	Microfibrillar-associated protein 2	MFAP2			5	5	5	29	29	29	20.825	0	176.48	4214100000	154	1.1948	0.206402	-2.71003	-2.08318	24.7666	26.1261	26.2801	20.2443	27.5963	25.2769	25.0404	26.9134	27.7919	21.4215	25.7981	21.0309
+	7.35656	-2.68186	0.15584	6.41682	Q92747	Q92747	Actin-related protein 2/3 complex subunit 1A	ARPC1A	+	pRCC_typeI_kidney_typeI	11	3	3	40	7.6	7.6	41.569	0	33.697	465510000	106	7.35656	0.000166535	-2.68186	-14.6451	24.1375	21.4528	23.8848	21.3904	23.9645	20.9679	23.6113	20.8571	23.7903	21.6282	23.6068	20.6077
+	1.73143	-2.67336	0.156761	6.37913	P48681	P48681	Nestin	NES			70	70	70	48.9	48.9	48.9	177.44	0	323.31	17935000000	1806	1.73143	0.108911	-2.67336	-2.80734	29.0508	28.2761	29.368	22.1762	29.2323	25.8139	29.112	28.3019	28.4234	27.3791	28.6324	25.8315
	1.47662	-2.66401	0.15778	6.33794	O43676;C9JKQ2	O43676;C9JKQ2	NADH dehydrogenase [ubiquinone] 1 beta subcomplex subunit 3	NDUFB3			5	5	5	32.7	32.7	32.7	11.402	0	13.203	1140500000	88	1.47662	0.146366	-2.66401	-2.4653	24.9004	23.0687	24.1915	21.3949	26.353	21.3302	26.197	20.6046	20.6732	19.7798	24.1483	24.301
+	2.76981	-2.66329	0.157859	6.33477	P12955;K7ES25;V9GYL0;V9GY89;V9GYE4	P12955	Xaa-Pro dipeptidase	PEPD	+	pRCC_typeI_kidney_typeI	18	18	18	41.4	41.4	41.4	54.548	0	323.31	5021600000	521	2.76981	0.0334931	-2.66329	-4.24646	26.8461	23.6423	26.2996	24.1809	27.7562	23.3101	26.8818	23.5069	25.2172	23.032	27.1521	26.5011
+	2.28018	-2.66231	0.157967	6.33044	A0A087X1J7;P22352;H0YBE4;Q6NXQ3;E5RG32;H0YC19;A0A087X0K3;P59796;O75715	A0A087X1J7;P22352	Glutathione peroxidase;Glutathione peroxidase 3	GPX3			17	17	17	60.9	60.9	60.9	25.402	0	311.91	19870000000	1531	2.28018	0.0559319	-2.66231	-3.55255	28.2443	26.7857	29.7266	25.8017	29.795	24.1182	29.7386	27.1528	28.6575	26.5939	29.5994	29.3352
+	1.95264	-2.65458	0.158815	6.29663	P18827;E9PHH3;H7C1K4	P18827	Syndecan-1	SDC1			5	5	5	21.9	21.9	21.9	32.461	0	146.42	969860000	69	1.95264	0.0837521	-2.65458	-3.10516	23.8308	23.3794	24.7273	23.4911	26.3523	25.3416	26.3588	20.7739	24.6179	21.0672	25.193	21.0995
+	2.03075	-2.65111	0.159198	6.28149	Q9UGB7;A6PVH4;A6PVH2	Q9UGB7;A6PVH4;A6PVH2	Inositol oxygenase	MIOX			12	12	12	41.8	41.8	41.8	33.009	0	194.86	645100000	131	2.03075	0.0773309	-2.65111	-3.21098	24.6084	20.8815	24.0859	20.0563	25.7534	21.1347	25.2952	20.8745	21.3614	21.3332	22.1777	23.0952
+	1.80169	-2.63696	0.160766	6.22022	P27144;D3DQ64	P27144;D3DQ64	Adenylate kinase 4, mitochondrial	AK4			27	27	27	82.1	82.1	82.1	25.268	0	323.31	30134000000	1858	1.80169	0.100768	-2.63696	-2.90171	29.4839	24.1771	29.69	28.1717	30.8168	26.6141	30.5371	26.6016	26.7021	26.1338	29.2851	28.9949
+	1.79379	-2.63426	0.161068	6.20856	Q6UWY5;E9PN44	Q6UWY5	Olfactomedin-like protein 1	OLFML1			12	12	12	31.3	31.3	31.3	45.95	0	116.89	564010000	123	1.79379	0.101252	-2.63426	-2.89109	23.9796	22.5471	24.1057	22.3091	22.5705	19.5257	20.9342	21.5669	25.203	21.3298	26.0209	19.7296
+	3.44149	-2.62638	0.161949	6.17476	P12111;E7ENL6;C9JNG9;I3L392	P12111;E7ENL6	Collagen alpha-3(VI) chain	COL6A3	+	pRCC_typeI_kidney_typeI	183	183	183	53.4	53.4	53.4	343.67	0	323.31	108390000000	9253	3.44149	0.0159251	-2.62638	-5.27187	32.1697	30.7663	32.7393	29.0156	31.139	28.4297	30.6289	29.8428	32.1649	28.9703	32.8214	28.8803
+	1.67276	-2.62628	0.161961	6.17432	Q9NR12;D6RH06;D6RF83;H7BYK4;D6RAN1;H0Y8W6	Q9NR12;D6RH06	PDZ and LIM domain protein 7	PDLIM7			36	36	36	80.1	80.1	80.1	49.844	0	323.31	7866700000	921	1.67276	0.116534	-2.62628	-2.72861	27.0283	26.3988	27.5609	21.2911	26.0506	24.0756	26.5208	26.5558	27.2904	25.9116	27.6804	22.1409
+	3.26458	-2.6081	0.164015	6.09702	Q9Y281;F8WDN3;G3V2U0	Q9Y281	Cofilin-2	CFL2	+	pRCC_typeI_kidney_typeI	17	10	10	81.9	62.7	62.7	18.736	0	323.31	3743300000	634	3.26458	0.0187108	-2.6081	-4.99192	25.8174	21.8527	26.3319	22.3614	25.7353	23.7518	25.9588	25.1798	26.6277	23.8753	26.4142	24.2157
+	5.41332	-2.60685	0.164157	6.09174	Q7Z3B1	Q7Z3B1	Neuronal growth regulator 1	NEGR1	+	pRCC_typeI_kidney_typeI	10	10	10	31.4	31.4	31.4	38.719	0	112.85	271720000	80	5.41332	0.00182664	-2.60685	-9.06963	23.2585	21.2061	23.7737	20.7182	22.7983	20.662	22.9018	20.8289	24.3158	21.3993	24.0914	20.6838
	1.61934	-2.60528	0.164336	6.0851	Q9NZN4	Q9NZN4	EH domain-containing protein 2	EHD2			26	24	24	57.5	54	54	61.161	0	323.31	2481200000	336	1.61934	0.122716	-2.60528	-2.65695	25.3626	22.4026	27.2023	24.4203	22.4536	22.8795	24.3232	24.5563	27.9187	23.0484	27.3669	21.6884
+	2.2154	-2.59923	0.165026	6.05965	Q9UF12;K7EJK5;S4R3D8	Q9UF12	Probable proline dehydrogenase 2	PRODH2			11	11	11	29.9	29.9	29.9	58.87	0	221.18	721500000	148	2.2154	0.0601815	-2.59923	-3.46323	24.6631	21.7819	24.0229	21.4878	25.7177	22.4328	24.3943	20.4615	20.8911	21.19	23.443	20.1829
+	2.03203	-2.59707	0.165273	6.05058	P34913;E5RFU2;E5RFH6;H0YAW7;E5RI53	P34913;E5RFU2;E5RFH6	Bifunctional epoxide hydrolase 2;Cytosolic epoxide hydrolase 2;Lipid-phosphate phosphatase	EPHX2			27	27	27	58.4	58.4	58.4	62.615	0	323.31	5635200000	816	2.03203	0.0776134	-2.59707	-3.21273	26.7755	21.3568	26.9759	24.7148	27.8052	24.5249	27.4369	23.9565	26.9643	24.8886	26.3953	27.329
+	1.75534	-2.58181	0.167031	5.98692	Q00796;H0YLA4;H0YKB3	Q00796;H0YLA4	Sorbitol dehydrogenase	SORD			32	32	32	86	86	86	38.324	0	323.31	9588300000	1042	1.75534	0.106037	-2.58181	-2.83943	28.3222	25.2156	27.9687	25.6904	28.9366	25.56	28.8265	23.2552	26.092	23.6868	27.5661	28.8131
+	5.00435	-2.57853	0.167411	5.97331	Q13228;A6PVX1;H0Y532;F2Z2W8;F8WCR4;C9JVL0;F8WBA9	Q13228	Selenium-binding protein 1	SELENBP1	+	pRCC_typeI_kidney_typeI	42	42	42	80.3	80.3	80.3	52.39	0	323.31	13189000000	1587	5.00435	0.00312276	-2.57853	-8.15956	29.2791	26.1808	28.9937	26.7661	29.1859	25.5027	28.7982	26.1679	29.4995	26.516	28.049	27.2008
+	1.65198	-2.56628	0.168839	5.92282	P50440;H0YMX4;H0YKW9;H0YN43;H0YL75	P50440	Glycine amidinotransferase, mitochondrial	GATM			52	52	49	85.3	85.3	83	48.455	0	323.31	110310000000	5229	1.65198	0.11897	-2.56628	-2.70073	32.2461	26.2213	31.5354	29.9273	32.5865	29.8695	32.0988	28.2257	28.818	27.2447	30.7684	31.1668
+	2.00457	-2.56458	0.169039	5.91581	P12110;C9JH44;H7C0M5	P12110	Collagen alpha-2(VI) chain	COL6A2			45	45	45	34.8	34.8	34.8	108.58	0	323.31	28694000000	2245	2.00457	0.07952	-2.56458	-3.17547	29.8338	30.1396	30.2802	25.9345	28.2982	25.7972	27.9334	27.1768	30.3269	26.442	30.4992	26.2941
+	2.83899	-2.56263	0.169267	5.90784	P35749	P35749	Myosin-11	MYH11	+	pRCC_typeI_kidney_typeI	287	287	251	80.4	80.4	72.3	227.34	0	323.31	204340000000	11670	2.83899	0.0315158	-2.56263	-4.34769	32.0356	29.4044	33.0787	28.001	30.6539	29.1266	31.2008	31.2227	32.6393	29.9364	31.9687	28.5101
+	2.57652	-2.55961	0.169621	5.89549	Q9NVD7;J3KNQ4;E9PS97;A0A087WZB5;Q9HBI1	Q9NVD7;J3KNQ4;E9PS97	Alpha-parvin	PARVA	+	pRCC_typeI_kidney_typeI	13	13	13	31.2	31.2	31.2	42.243	0	208.85	6962600000	457	2.57652	0.0411298	-2.55961	-3.96811	28.3016	25.7046	28.7725	25.0904	27.3633	26.0951	27.5483	26.6874	28.5953	26.3498	27.4095	22.7056
	1.2805	-2.55405	0.170276	5.87281	P21695	P21695	Glycerol-3-phosphate dehydrogenase [NAD(+)], cytoplasmic	GPD1			30	30	30	74.5	74.5	74.5	37.567	0	323.31	39276000000	2588	1.2805	0.186303	-2.55405	-2.20023	29.7534	26.2147	29.2543	28.3835	31.6047	27.3517	31.3646	25.9434	26.3619	25.0703	30.7823	30.8333
	1.24724	-2.54689	0.171124	5.84373	A0A087WTF6;A0A087WX77;A0A087WWD4;A0A087WV75;P13591;H7BYX6;A0A087WTE4;A0A0D9SF98;A0A087WWJ5;A0A0C4DGS4;A0A087X1V2;A0A087WVU1;A0A0D9SF30	A0A087WTF6;A0A087WX77;A0A087WWD4;A0A087WV75;P13591;H7BYX6;A0A087WTE4	Neural cell adhesion molecule 1	NCAM1			10	10	10	17.5	17.5	17.5	93.329	0	138.07	456960000	64	1.24724	0.193501	-2.54689	-2.15492	22.4488	24.0885	24.7253	20.827	19.7067	20.2948	23.7121	21.0884	27.063	20.5808	24.2598	19.7548
+	3.31897	-2.52525	0.17371	5.75671	P21291;E9PS42	P21291;E9PS42	Cysteine and glycine-rich protein 1	CSRP1	+	pRCC_typeI_kidney_typeI	16	16	3	72	72	14	20.567	0	323.31	68927000000	2953	3.31897	0.0179795	-2.52525	-5.07717	29.6481	28.2885	30.367	26.2612	30.2322	27.607	30.8299	29.3534	30.7493	28.7216	31.3977	27.8412
	1.33443	-2.51501	0.174947	5.71603	Q9BX66	Q9BX66	Sorbin and SH3 domain-containing protein 1	SORBS1			54	54	7	38.2	38.2	8	142.51	0	323.31	9737800000	1013	1.33443	0.175594	-2.51501	-2.27344	26.7096	21.1985	28.3634	21.7486	26.5767	25.6658	26.5764	27.0907	26.7124	26.3483	28.4172	26.2139
+	2.54546	-2.51464	0.174992	5.71456	Q9NX14	Q9NX14	NADH dehydrogenase [ubiquinone] 1 beta subcomplex subunit 11, mitochondrial	NDUFB11	+	pRCC_typeI_kidney_typeI	8	8	8	39.2	39.2	39.2	17.316	0	178.75	1328100000	191	2.54546	0.042273	-2.51464	-3.92396	24.6786	21.5156	27.0832	24.7151	26.164	22.9791	26.0046	23.7959	27.1369	23.3593	24.7563	24.3707
+	1.69026	-2.50223	0.176503	5.66562	P00326;A0A087WU81;A0A087WUC4	P00326	Alcohol dehydrogenase 1C	ADH1C			23	7	3	40	18.1	9.1	39.867	0	35.616	435130000	67	1.69026	0.113745	-2.50223	-2.75209	22.8278	20.8443	25.6728	22.1004	22.8052	20.0466	24.3627	23.6127	25.8797	19.8245	21.6523	21.7585
	0.956372	-2.50048	0.176718	5.65874	O95154	O95154	Aflatoxin B1 aldehyde reductase member 3	AKR7A3			14	13	9	50.8	47.4	36	37.206	0	247.63	3770300000	436	0.956372	0.286446	-2.50048	-1.75063	28.0783	25.5985	27.4603	26.1951	26.4324	24.9776	26.5241	21.2249	26.1819	18.9593	25.0773	27.7961
	1.36324	-2.49507	0.177382	5.63756	O75356;G3V4I0;G3V450;H0YJH1;G3V3Y0;REV__A0A1W2PS33;REV__A0A087X037;REV__E9PJI0	O75356;G3V4I0	Ectonucleoside triphosphate diphosphohydrolase 5	ENTPD5			13	13	12	33.9	33.9	32.2	47.517	0	212	790680000	154	1.36324	0.169766	-2.49507	-2.31244	25.8071	19.9171	24.9435	24.0995	24.6125	21.25	25.324	20.7741	21.398	20.2075	24.0886	24.955
+	1.73309	-2.48396	0.178753	5.59431	Q7Z7F7;X6R631;X6RIW1	Q7Z7F7;X6R631	39S ribosomal protein L55, mitochondrial	MRPL55			7	7	7	43.8	43.8	43.8	15.128	0	94.606	745270000	76	1.73309	0.109003	-2.48396	-2.80956	23.1931	20.1643	23.6308	24.886	25.4329	21.4733	24.8536	19.7423	24.9145	23.1039	25.2491	23.0003
+	3.15888	-2.47107	0.180357	5.54455	Q96PE2	Q96PE2	Rho guanine nucleotide exchange factor 17	ARHGEF17	+	pRCC_typeI_kidney_typeI	18	18	18	12.4	12.4	12.4	221.67	0	114.54	451380000	95	3.15888	0.021878	-2.47107	-4.82823	23.4216	20.6838	22.1573	21.8637	23.5116	19.5732	24.4798	22.0703	22.7942	20.845	24.2039	20.706
+	2.78887	-2.46624	0.180962	5.52603	O75112;A0A0C4DGG7;A0A096LPD7	O75112	LIM domain-binding protein 3	LDB3	+	pRCC_typeI_kidney_typeI	18	18	18	31.4	31.4	31.4	77.134	0	323.31	742470000	174	2.78887	0.0330892	-2.46624	-4.27426	22.5785	21.1852	24.0563	21.3335	23.2887	20.2771	23.4601	18.3329	22.2265	20.4344	22.5638	21.8133
+	2.00365	-2.46113	0.181605	5.50646	Q96DG6	Q96DG6	Carboxymethylenebutenolidase homolog	CMBL			25	25	25	55.1	55.1	55.1	28.048	0	208.46	6858800000	711	2.00365	0.0795189	-2.46113	-3.17423	28.668	23.78	28.4998	26.3962	27.7904	25.5972	28.3274	23.8684	25.9717	24.3214	27.2845	27.8118
+	2.53512	-2.45623	0.182222	5.4878	P10643	P10643	Complement component C7	C7	+	pRCC_typeI_kidney_typeI	43	43	39	61.1	61.1	58.7	93.517	0	323.31	4180300000	837	2.53512	0.0427881	-2.45623	-3.9093	26.7053	25.0494	28.2986	26.2972	26.6167	22.469	26.4542	25.2714	27.858	24.4951	27.9356	25.5488
	1.50459	-2.41495	0.187511	5.33302	P00403	P00403	Cytochrome c oxidase subunit 2	MT-CO2			4	4	4	20.7	20.7	20.7	25.565	0	118.15	804340000	163	1.50459	0.141161	-2.41495	-2.50291	25.0143	20.5458	25.4027	24.8493	22.7814	20.3978	22.0843	21.8246	26.1022	21.5742	22.8978	20.6012
+	2.00298	-2.41163	0.187943	5.32076	Q92947;K7EKT3;K7EKH1;K7EQ99;K7ESA6;K7ES74	Q92947;K7EKT3	Glutaryl-CoA dehydrogenase, mitochondrial	GCDH			14	14	14	41.8	41.8	41.8	48.127	0	323.31	1678100000	261	2.00298	0.0794745	-2.41163	-3.17331	25.4135	21.8012	26.6119	24.9303	26.0236	23.4753	25.298	21.2527	25.0598	21.6698	23.6764	24.484
+	3.53246	-2.40256	0.189128	5.28741	A0A286YF22;O43175;A0A2C9F2M7;A0A286YFL2;A0A286YFA2;A0A286YFM8;A0A286YER3;A0A286YFC8;A0A286YFB2;A0A286YF34;A0A286YF78;A0A286YFF3;A0A286YFK5;A0A286YFE1	A0A286YF22;O43175;A0A2C9F2M7;A0A286YFL2;A0A286YFA2;A0A286YFM8;A0A286YER3;A0A286YFC8;A0A286YFB2	D-3-phosphoglycerate dehydrogenase	PHGDH	+	pRCC_typeI_kidney_typeI	30	30	30	51.3	51.3	51.3	55.938	0	323.31	18538000000	1663	3.53246	0.0148095	-2.40256	-5.41893	29.8354	26.5436	28.2335	27.1068	29.7847	27.2781	29.0951	26.6292	28.6145	25.7929	27.7606	25.558
	0.946397	-2.38839	0.190995	5.23574	O15229;H0Y320	O15229	Kynurenine 3-monooxygenase	KMO			21	21	21	42.2	42.2	42.2	55.809	0	323.31	1196700000	372	0.946397	0.290714	-2.38839	-1.73642	24.6657	20.0752	23.107	21.333	26.0528	20.3658	26.2178	20.6951	19.7234	21.3849	24.7926	26.3749
+	3.58983	-2.38489	0.191459	5.22305	P53420	P53420	Collagen alpha-4(IV) chain	COL4A4	+	pRCC_typeI_kidney_typeI	9	9	9	9.7	9.7	9.7	164.04	0	90.887	207270000	61	3.58983	0.015698	-2.38489	-5.51278	24.011	21.0659	23.8792	21.7285	22.3025	21.1839	23.0179	20.2192	22.2706	20.9828	23.8345	19.826
+	3.63782	-2.38264	0.191759	5.21489	I6L894;Q01484;E9PCH6	I6L894;Q01484	Ankyrin-2	ANK2	+	pRCC_typeI_kidney_typeI	83	83	14	30.6	30.6	5.3	430.25	0	323.31	4468600000	758	3.63782	0.0158447	-2.38264	-5.59198	27.0138	24.3111	26.5901	24.6033	27.2231	24.8137	26.6109	24.7936	28.6548	23.8606	26.1798	25.5943
+	2.13198	-2.38183	0.191866	5.21197	P28161;E9PHN7;E9PHN6;F6XZQ7;E9PLF1;E9PGV1	P28161;E9PHN7;E9PHN6;F6XZQ7;E9PLF1	Glutathione S-transferase Mu 2	GSTM2			17	17	8	72.9	72.9	40.8	25.744	0	150.15	873120000	182	2.13198	0.0669815	-2.38183	-3.34886	24.5916	20.7182	23.5795	21.6416	25.2159	23.7195	25.0688	23.8011	27.069	23.6582	24.515	22.21
	1.36285	-2.38014	0.192091	5.20586	O14558;A0A1X7SC65;K7EP04	O14558;A0A1X7SC65;K7EP04	Heat shock protein beta-6	HSPB6			15	15	15	84.4	84.4	84.4	17.135	0	219.91	6091300000	469	1.36285	0.169567	-2.38014	-2.31191	24.3612	23.8906	28.7774	21.9963	25.0733	26.8316	25.8132	24.5688	26.0551	24.4645	27.4347	21.4823
	1.41465	-2.3732	0.193017	5.1809	B1AVQ7;A0A0A0MRB3;A0A0C4DGW3;A0A087X2A4;A0A087WWM1;P15941;A0A087WVJ0;A0A087X0L2;A0A0A0MSH4;A6ZIE4;A6ZIE3;A0A087X061;A0A087WZZ6;Q7Z536	B1AVQ7;A0A0A0MRB3;A0A0C4DGW3;A0A087X2A4;A0A087WWM1;P15941;A0A087WVJ0;A0A087X0L2;A0A0A0MSH4;A6ZIE4;A6ZIE3	Mucin-1;Mucin-1 subunit alpha;Mucin-1 subunit beta	MUC1			5	5	5	33.6	33.6	33.6	24.427	0	245.16	627940000	137	1.41465	0.160094	-2.3732	-2.38186	23.0542	21.7815	25.469	21.2724	23.8769	24.4686	25.4421	19.5621	24.6532	25.4458	25.4231	21.1488
+	2.28925	-2.35467	0.195512	5.11477	P14543	P14543	Nidogen-1	NID1			49	49	48	46.8	46.8	46.8	136.38	0	323.31	11877000000	1582	2.28925	0.0558774	-2.35467	-3.5651	28.7769	26.099	29.942	27.7454	26.9388	24.4229	27.7768	26.8503	29.1626	25.0952	28.5271	26.7833
+	2.74919	-2.33887	0.197665	5.05906	P09467;Q5VZC3	P09467	Fructose-1,6-bisphosphatase 1	FBP1	+	pRCC_typeI_kidney_typeI	32	32	31	71.6	71.6	71.6	36.842	0	323.31	39346000000	3072	2.74919	0.0340571	-2.33887	-4.21646	30.5177	27.6932	29.7078	27.7271	31.6562	27.973	31.4193	27.3171	28.4523	28.025	28.7928	27.7774
+	2.50175	-2.33809	0.197771	5.05634	P32004;E9PHJ4;E7EMY4;E7EVM4;E7EPI4;H3BLW5;H0Y5C3	P32004	Neural cell adhesion molecule L1	L1CAM	+	pRCC_typeI_kidney_typeI	16	16	16	21.2	21.2	21.2	140	0	171.74	314600000	119	2.50175	0.0446481	-2.33809	-3.86208	23.2179	23.6583	23.3691	21.0734	23.2909	20.5937	23.5066	20.0467	25.3215	21.2379	23.3339	21.4016
+	1.65202	-2.32759	0.199217	5.01966	P55290	P55290	Cadherin-13	CDH13			12	12	12	24.4	24.4	24.4	78.286	0	104.44	632080000	75	1.65202	0.119129	-2.32759	-2.70078	23.6779	20.8365	24.0659	22.0478	23.1638	19.9337	20.929	23.0627	26.1417	20.7026	22.6093	20.0389
	0.953389	-2.31704	0.200679	4.98309	O14561;H3BNK3	O14561;H3BNK3	Acyl carrier protein, mitochondrial;Acyl carrier protein	NDUFAB1			5	5	3	23.7	23.7	12.2	17.417	0	31.101	1109000000	208	0.953389	0.287633	-2.31704	-1.74639	25.0622	22.226	25.1695	26.1317	23.7323	20.6779	23.1575	20.3659	24.939	17.3407	22.256	23.6721
	1.30861	-2.31334	0.201194	4.97033	O14548;E5RJZ1;H0YBD2	O14548	Cytochrome c oxidase subunit 7A-related protein, mitochondrial	COX7A2L			7	7	7	67.5	67.5	67.5	12.615	0	108.13	1563100000	168	1.30861	0.181971	-2.31334	-2.23843	25.313	23.1778	25.1696	27.1733	26.8877	24.7031	27.0516	23.0718	26.1201	23.6118	24.9943	19.9185
+	1.92655	-2.31258	0.2013	4.9677	P03950	P03950	Angiogenin	ANG			9	9	9	59.9	59.9	59.9	16.55	0	140.27	942890000	80	1.92655	0.0858706	-2.31258	-3.06991	24.2871	23.7098	24.9461	24.7437	24.0185	21.0132	25.8863	23.6004	24.7737	22.6052	26.2833	20.6472
+	2.08221	-2.30637	0.202169	4.94636	P30837	P30837	Aldehyde dehydrogenase X, mitochondrial	ALDH1B1			37	36	29	64.8	63.1	57.3	57.206	0	323.31	21513000000	1708	2.08221	0.0721717	-2.30637	-3.28097	29.2063	26.6814	29.6417	27.9521	29.2542	25.3242	29.8341	25.9169	27.5286	25.2511	28.4225	28.9234
+	1.65793	-2.30604	0.202214	4.94525	P00740	P00740	Coagulation factor IX;Coagulation factor IXa light chain;Coagulation factor IXa heavy chain	F9			23	23	23	45.1	45.1	45.1	51.778	0	323.31	28481000000	988	1.65793	0.118523	-2.30604	-2.70871	29.8675	24.5894	30.8336	30.2062	28.8338	27.1036	30.3384	27.2919	30.1232	27.6484	30.1251	29.4459
+	2.73091	-2.30164	0.202832	4.93019	Q8N4T8;H0Y962;D6RAV8;D6RJF4;D6RGF2	Q8N4T8;H0Y962	Carbonyl reductase family member 4	CBR4	+	pRCC_typeI_kidney_typeI	17	17	17	66.7	66.7	66.7	25.301	0	323.31	2459000000	348	2.73091	0.0346464	-2.30164	-4.18992	26.3461	21.7979	26.4381	24.8712	26.7954	24.898	26.5822	23.2354	26.2899	24.5155	25.7947	25.1186
+	1.7921	-2.29268	0.204097	4.89964	Q9UDR5;F8WAH1;F8WE53	Q9UDR5;F8WAH1	Alpha-aminoadipic semialdehyde synthase, mitochondrial;Lysine ketoglutarate reductase;Saccharopine dehydrogenase	AASS			25	25	25	29	29	29	102.13	0	302.39	1134900000	199	1.7921	0.10131	-2.29268	-2.88881	24.789	21.2566	24.8941	25.7181	25.3616	23.3809	26.0602	20.7424	23.9966	21.8337	24.3424	22.7562
	1.48848	-2.28086	0.205775	4.85969	A0A0C4DGS0;P56556;R4GN43	A0A0C4DGS0;P56556;R4GN43	NADH dehydrogenase [ubiquinone] 1 alpha subcomplex subunit 6	NDUFA6			9	9	9	67.2	67.2	67.2	15.136	0	155.57	1653500000	162	1.48848	0.144261	-2.28086	-2.48125	23.8166	21.3437	23.7604	21.0893	25.9577	24.2763	25.9403	24.973	27.1053	24.8056	25.3631	21.7704
+	3.31018	-2.27985	0.20592	4.85626	A0A1B0GTG2;A0A1B0GW77;P49419;A0A1B0GTY9;A0A1B0GUA1;A0A1B0GW82;A0A1B0GTJ4;A0A1B0GV49;A0A0J9YWF7;A0A1B0GUY0;H0YHM6;F8WDY6;F8VVF2;A0A1B0GVU0;A0A0J9YWM6;A0A1B0GW65;F8WD33;A0A0J9YWK1	A0A1B0GTG2;A0A1B0GW77;P49419;A0A1B0GTY9;A0A1B0GUA1;A0A1B0GW82;A0A1B0GTJ4;A0A1B0GV49	Alpha-aminoadipic semialdehyde dehydrogenase	ALDH7A1	+	pRCC_typeI_kidney_typeI	41	41	41	66	66	66	58.139	0	323.31	25718000000	2226	3.31018	0.0178179	-2.27985	-5.06334	30.2448	27.5712	29.3757	28.7847	30.267	27.3106	30.1251	26.681	29.545	26.4867	28.3327	27.3768
+	2.46347	-2.2791	0.206027	4.85374	A6NKZ2;P51606;H7C1A7;H7C2G7	A6NKZ2;P51606	N-acylglucosamine 2-epimerase	RENBP	+	pRCC_typeI_kidney_typeI	7	7	7	22.8	22.8	22.8	47.065	0	97.448	520980000	126	2.46347	0.0461687	-2.2791	-3.80812	25.0007	23.4397	25.3888	23.0116	23.682	20.1782	24.2803	21.6086	23.2286	22.1199	23.6592	21.2068
+	2.03144	-2.27031	0.207285	4.82427	Q9Y6X4;D6RB01	Q9Y6X4;D6RB01	Soluble lamin-associated protein of 75 kDa	FAM169A			15	15	15	38.5	38.5	38.5	74.954	0	323.31	389520000	76	2.03144	0.077547	-2.27031	-3.21193	23.9971	22.7141	22.0069	21.3084	23.1619	22.0271	23.7123	20.0243	25.4037	23.0732	24.9378	20.4506
+	2.67237	-2.26743	0.2077	4.81464	Q9HBL7	Q9HBL7	Plasminogen receptor (KT)	PLGRKT	+	pRCC_typeI_kidney_typeI	4	4	4	27.2	27.2	27.2	17.201	0	19.125	508210000	101	2.67237	0.0364171	-2.26743	-4.10534	23.3756	20.9309	23.2429	23.7468	23.3693	21.8769	23.9179	21.5486	25.1414	21.2834	24.5421	20.598
	0.854178	-2.26487	0.208068	4.80613	P62834;A0A075B6Q0	P62834;A0A075B6Q0	Ras-related protein Rap-1A	RAP1A			15	6	6	53.3	21.2	21.2	20.987	0	89.631	1543200000	261	0.854178	0.328084	-2.26487	-1.60352	26.228	25.5352	25.9688	23.5873	19.6928	21.0361	25.087	24.3581	27.1548	20.8867	24.8769	20.0158
	1.26543	-2.26355	0.208259	4.80172	P07099;B1AQP9;B1AQP8	P07099	Epoxide hydrolase 1	EPHX1			18	18	18	43.1	43.1	43.1	52.948	0	323.31	3288700000	363	1.26543	0.1895	-2.26355	-2.17971	27.0586	25.4837	27.1393	26.5746	24.3515	22.5609	24.8585	22.4791	25.8292	21.1962	24.2689	21.6301
+	2.15788	-2.2548	0.209525	4.77269	P07358	P07358	Complement component C8 beta chain	C8B			20	20	2	34.5	34.5	5.4	67.046	0	323.31	3362200000	353	2.15788	0.0649733	-2.2548	-3.38429	25.9735	25.4595	26.5322	25.4393	26.7604	23.0363	26.5968	24.8449	26.4097	22.0385	27.7719	25.6971
	1.3057	-2.24946	0.210303	4.75505	F5H7F6;F5H6X2;P10620;F5GX73;F5H613	F5H7F6;F5H6X2;P10620	Microsomal glutathione S-transferase 1	MGST1			6	6	6	41.6	41.6	41.6	8.8863	0	247.83	1683200000	143	1.3057	0.182125	-2.24946	-2.23448	26.6707	24.5038	25.3265	25.7056	23.6617	22.3422	25.06	19.6317	23.7319	21.1978	24.8069	22.3799
+	3.83342	-2.24902	0.210367	4.7536	Q8NI60	Q8NI60	Atypical kinase ADCK3, mitochondrial	ADCK3	+	pRCC_typeI_kidney_typeI	13	13	13	27.2	27.2	27.2	71.949	0	249.14	700950000	225	3.83342	0.0123434	-2.24902	-5.92149	24.4328	21.2318	23.4472	20.7521	24.7312	22.3665	24.1849	22.0159	24.5684	22.6598	23.8224	22.6667
	1.39482	-2.24818	0.21049	4.75082	P15088	P15088	Mast cell carboxypeptidase A	CPA3			4	4	4	8.4	8.4	8.4	48.669	0	50.25	517010000	70	1.39482	0.163617	-2.24818	-2.35511	24.1694	21.4998	20.3873	21.5114	24.6102	22.0573	24.1129	20.104	20.5893	21.0145	24.9779	19.1709
	1.59386	-2.24613	0.210788	4.7441	Q13825	Q13825	Methylglutaconyl-CoA hydratase, mitochondrial	AUH			15	15	15	36.9	36.9	36.9	35.608	0	117.86	3590700000	462	1.59386	0.126548	-2.24613	-2.62276	26.1019	20.6904	25.865	23.1797	27.1153	25.8904	27.1673	24.6393	25.7272	24.2215	26.2397	26.1184
+	2.92886	-2.24595	0.210816	4.74348	Q16836;A0A0D9SFP2;A0A1W2PNM1;A0A1W2PQ78	Q16836;A0A0D9SFP2;A0A1W2PNM1;A0A1W2PQ78	Hydroxyacyl-coenzyme A dehydrogenase, mitochondrial	HADH	+	pRCC_typeI_kidney_typeI	25	25	1	85.4	85.4	5.4	34.293	0	323.31	28469000000	1338	2.92886	0.0282198	-2.24595	-4.48056	29.6644	27.1861	29.8029	28.954	30.4898	26.9381	30.37	26.3609	30.2112	27.5478	28.8041	28.8799
+	2.58974	-2.24119	0.211511	4.72788	Q9UHI7;H0Y902;H0YAJ1	Q9UHI7	Solute carrier family 23 member 1	SLC23A1	+	pRCC_typeI_kidney_typeI	8	8	8	14.7	14.7	14.7	64.83	0	39.698	299960000	65	2.58974	0.0403934	-2.24119	-3.98695	24.4363	19.8858	22.6439	21.9103	22.6675	21.2326	23.0688	19.7549	23.1893	20.9417	21.1503	19.9837
+	1.81067	-2.2376	0.212038	4.71613	Q10589	Q10589	Bone marrow stromal antigen 2	BST2			5	5	5	20	20	20	19.769	0	237.71	549110000	54	1.81067	0.100399	-2.2376	-2.91378	24.4439	22.2093	24.9663	19.0552	24.0843	23.6898	23.6634	23.7099	23.1072	21.0215	24.3764	21.5303
+	2.38325	-2.23576	0.212309	4.71011	Q9NUB1;Q5TF43	Q9NUB1	Acetyl-coenzyme A synthetase 2-like, mitochondrial	ACSS1			14	14	14	29.6	29.6	29.6	74.856	0	204.55	1067800000	219	2.38325	0.0508474	-2.23576	-3.69571	24.6729	20.5409	24.8883	24.0632	24.4142	22.0628	24.9104	22.5591	26.0702	22.3109	23.7721	23.7767
	1.44262	-2.23543	0.212358	4.70904	A0A087WTA8;P08123	A0A087WTA8;P08123	Collagen alpha-2(I) chain	COL1A2			31	31	31	30.6	30.6	30.6	129.15	0	323.31	27147000000	686	1.44262	0.153827	-2.23543	-2.41955	31.777	31.6877	31.5163	27.9216	29.1551	28.3528	29.2982	27.4196	31.7957	29.7656	31.3676	26.3501
+	1.78846	-2.233	0.212716	4.7011	P21589;Q96B60;H0Y7R7;H0Y3X5	P21589;Q96B60	5-nucleotidase	NT5E			8	8	8	18.1	18.1	18.1	63.367	0	87.928	491700000	81	1.78846	0.101655	-2.233	-2.88393	23.3377	22.4565	24.7766	20.1847	21.8959	20.3005	22.9027	22.3037	23.4408	23.0514	24.4201	19.0789
	1.41895	-2.23003	0.213155	4.69143	Q15124;Q5JTY7	Q15124	Phosphoglucomutase-like protein 5	PGM5			18	18	18	32.8	32.8	32.8	62.224	0	133.92	587290000	133	1.41895	0.158867	-2.23003	-2.38765	24.3437	21.1813	25.5902	21.1378	20.5583	20.7463	22.3392	23.3435	25.9178	20.5142	23.6689	22.1148
+	1.70515	-2.21555	0.215305	4.64458	Q86WA6;B4DML3;Q49AI2;H7C0M3;F2Z2Q1	Q86WA6	Valacyclovir hydrolase	BPHL			25	25	25	79	79	79	32.542	0	299.5	6945000000	637	1.70515	0.112057	-2.21555	-2.77207	27.3718	22.4854	26.6595	25.7125	29.3853	26.0362	27.8775	25.6949	25.8931	24.15	26.8973	26.7124
	0.929968	-2.2081	0.216419	4.62067	F2Z2E2;Q86VI3	F2Z2E2;Q86VI3	Ras GTPase-activating-like protein IQGAP3	IQGAP3			6	4	4	3.7	2.6	2.6	179.48	0.0039118	1.8955	9377000000	50	0.929968	0.296686	-2.2081	-1.71295	27.9205	26.5065	24.9107	21.3937	28.4161	25.0004	29.1701	23.6342	22.8219	23.3832	26.7028	26.7755
+	2.08691	-2.1979	0.217955	4.58811	Q9P0J0;B4DEZ3;K7EJE1;E7ENQ6;U3KQP3;K7EP87	Q9P0J0;B4DEZ3;K7EJE1;E7ENQ6	NADH dehydrogenase [ubiquinone] 1 alpha subcomplex subunit 13	NDUFA13			9	9	9	54.2	54.2	54.2	16.698	0	61.392	641520000	117	2.08691	0.0715597	-2.1979	-3.28737	24.1619	23.4857	22.2825	20.4458	22.6462	21.9179	23.786	21.4924	25.2428	20.0232	23.3557	20.9226
	1.32576	-2.19435	0.218491	4.57684	O75781;A0A087WTK8;A0A087WWY4	O75781	Paralemmin-1	PALM			20	20	20	54.8	54.8	54.8	42.075	0	323.31	2286900000	333	1.32576	0.177182	-2.19435	-2.26169	24.7064	21.0982	26.1555	21.2336	24.1343	22.7832	25.8746	25.5336	26.9373	26.0089	26.3714	24.356
	1.53954	-2.18707	0.219597	4.5538	P51884	P51884	Lumican	LUM			27	27	20	51.2	51.2	36.7	38.429	0	323.31	53917000000	3725	1.53954	0.13541	-2.18707	-2.54986	29.9556	30.338	30.0125	25.0798	30.505	27.4534	29.0637	30.0686	30.7438	28.2466	31.0666	27.0385
+	3.11444	-2.185	0.219912	4.54727	Q8N2F6;A0A0J9YWR7;H7BXQ8;A0A0J9YXE4;C9J5N7;H7C2M7;A0A0J9YY38;A0A0J9YXV5	Q8N2F6;A0A0J9YWR7;H7BXQ8;A0A0J9YXE4;C9J5N7	Armadillo repeat-containing protein 10	ARMC10	+	pRCC_typeI_kidney_typeI	7	7	7	30	30	30	37.54	0	137.44	162710000	56	3.11444	0.0238377	-2.185	-4.76017	23.9492	20.5347	22.4864	20.0372	22.1996	20.5337	20.9563	19.5922	22.2167	20.1085	21.4887	19.3807
	1.51252	-2.1816	0.220431	4.53656	Q15404	Q15404	Ras suppressor protein 1	RSU1			9	9	9	30.3	30.3	30.3	31.54	0	68.135	744170000	282	1.51252	0.139606	-2.1816	-2.51356	25.0637	24.351	24.9738	24.6988	23.7804	21.6289	23.6556	22.5693	25.5128	21.6973	24.3513	19.3027
+	2.13881	-2.17884	0.220853	4.5279	P46926;D6R9P4;D6RAY7;D6RFF8;D6RB13;D6R917;D6RFK5;V9GYK3	P46926;D6R9P4;D6RAY7;D6RFF8;D6RB13;D6R917	Glucosamine-6-phosphate isomerase 1;Glucosamine-6-phosphate isomerase	GNPDA1			13	13	9	64	64	49.8	32.668	0	323.31	1313000000	246	2.13881	0.0667361	-2.17884	-3.3582	26.0038	25.3228	25.7197	23.6032	24.9219	22.4144	25.1958	21.2456	24.8033	21.8348	24.3983	23.5489
+	3.317	-2.17749	0.22106	4.52367	P27338	P27338	Amine oxidase [flavin-containing] B	MAOB	+	pRCC_typeI_kidney_typeI	26	26	25	50.6	50.6	48.5	58.762	0	323.31	13100000000	1167	3.317	0.0177102	-2.17749	-5.07408	28.657	25.2716	29.6228	26.7079	28.2687	26.6034	28.3711	26.5422	28.3183	26.3771	26.9304	25.6012
+	2.02269	-2.17405	0.221588	4.51289	Q13643	Q13643	Four and a half LIM domains protein 3	FHL3			9	9	9	54.3	54.3	54.3	31.192	0	213.67	1086700000	160	2.02269	0.0775882	-2.17405	-3.20004	25.3436	22.6761	23.516	22.3154	24.5647	20.2619	25.3697	24.6993	25.1908	23.7022	24.8698	22.1555
	1.44228	-2.16667	0.222724	4.48986	O75923	O75923	Dysferlin	DYSF			34	33	33	22.9	22.2	22.2	237.29	0	323.31	696890000	241	1.44228	0.153775	-2.16667	-2.41909	23.3926	24.9113	25.2389	23.5853	23.7537	22.4189	24.3454	21.6893	25.2763	19.9608	23.3562	19.7974
	1.39875	-2.16239	0.223386	4.47656	Q96AP7;F8WDW9	Q96AP7	Endothelial cell-selective adhesion molecule	ESAM			7	7	7	28.7	28.7	28.7	41.176	0	156.37	792990000	201	1.39875	0.162491	-2.16239	-2.36041	22.6914	21.2316	24.257	19.8841	24.3651	20.3975	24.5912	25.4846	24.278	23.4506	25.1125	21.8725
	1.2974	-2.16097	0.223606	4.47215	P09493;H0YKP3;A0A087WTJ7;H0YKZ6;H0YLS7	P09493;H0YKP3	Tropomyosin alpha-1 chain	TPM1			61	6	0	87.7	11.3	0	32.708	0	209.58	2165700000	338	1.2974	0.183676	-2.16097	-2.22321	25.487	24.0938	24.1023	22.9183	26.2559	19.3387	25.1925	25.1922	23.0275	23.3979	25.1713	21.3297
	1.11434	-2.15965	0.22381	4.46807	O95084	O95084	Serine protease 23	PRSS23			5	5	5	20.4	20.4	20.4	43.001	0	34.377	824560000	111	1.11434	0.23234	-2.15965	-1.97228	23.2671	19.5011	23.5681	24.6967	24.5521	19.6586	25.3518	21.1404	22.6797	22.0975	25.6494	25.0161
+	1.93764	-2.15398	0.224692	4.45054	P07360;Q5SQ08	P07360	Complement component C8 gamma chain	C8G			6	6	6	30.2	30.2	30.2	22.277	0	147.93	397030000	98	1.93764	0.0845146	-2.15398	-3.08489	24.5173	22.7294	25.573	20.6714	22.8544	21.5202	21.3003	20.9454	24.3108	20.9955	23.6544	22.4243
	0.354388	-2.14962	0.225372	4.4371	O60218	O60218	Aldo-keto reductase family 1 member B10	AKR1B10			36	36	26	89.9	89.9	58.9	36.019	0	323.31	43119000000	1845	0.354388	0.642249	-2.14962	-0.800194	27.4326	17.8122	29.0147	29.6664	20.2739	19.9765	25.839	22.4285	20.2528	20.7851	30.0509	29.2975
	1.51054	-2.14765	0.225679	4.43107	E9PHK0;P05452;CON__Q2KIS7	E9PHK0;P05452	Tetranectin	CLEC3B			12	12	12	70.6	70.6	70.6	17.794	0	253.49	2901900000	309	1.51054	0.140075	-2.14765	-2.51091	24.8656	24.0776	26.2061	22.3387	26.6168	26.2938	25.5927	25.0715	26.7094	20.8714	26.3103	24.762
+	1.69206	-2.14746	0.22571	4.43046	Q01740;A0A1W2PNR8	Q01740	Dimethylaniline monooxygenase [N-oxide-forming] 1	FMO1			18	18	18	36.5	36.5	36.5	60.31	0	205.29	2462800000	360	1.69206	0.113444	-2.14746	-2.75449	27.8598	24.3917	25.3027	25.5645	26.7453	22.2055	27.1565	23.0484	24.4893	23.1607	24.5894	24.8875
+	1.97665	-2.13641	0.227445	4.39667	Q8IWA5;K7EPV6;K7ESF5	Q8IWA5;K7EPV6;K7ESF5	Choline transporter-like protein 2	SLC44A2			11	11	11	14.7	14.7	14.7	80.123	0	98.326	481540000	73	1.97665	0.081345	-2.13641	-3.13765	23.3437	23.5361	24.8351	20.7737	23.4439	23.2956	24.4125	21.6325	25.6596	23.2731	23.9563	20.3217
+	2.47682	-2.13466	0.227721	4.39133	P16284	P16284	Platelet endothelial cell adhesion molecule	PECAM1	+	pRCC_typeI_kidney_typeI	23	23	1	39.7	39.7	2.2	82.535	0	323.31	964930000	201	2.47682	0.0454153	-2.13466	-3.82691	25.6584	24.5651	25.8836	21.588	23.9019	22.2437	24.8506	24.0577	25.8775	23.0636	24.8135	22.6594
+	3.30028	-2.13031	0.228409	4.37811	P05023;M0R116;A0A0A0MT26;P13637;Q5TC01;Q5TC02	P05023	Sodium/potassium-transporting ATPase subunit alpha-1	ATP1A1	+	pRCC_typeI_kidney_typeI	72	72	57	48.4	48.4	41.3	112.89	0	323.31	83770000000	5813	3.30028	0.0178847	-2.13031	-5.04779	30.8183	29.4299	30.3161	29.3264	31.5624	29.1518	31.8853	28.7131	32.8265	28.8252	30.3967	29.5771
	1.13514	-2.12505	0.229242	4.36219	Q6ZMP0	Q6ZMP0	Thrombospondin type-1 domain-containing protein 4	THSD4			34	34	34	37.8	37.8	37.8	112.45	0	323.31	2772500000	473	1.13514	0.226173	-2.12505	-2.00105	25.8294	26.5614	26.0568	21.49	24.6855	22.5682	26.2358	26.4584	27.1197	25.6486	27.0785	21.5287
+	1.80619	-2.12373	0.229453	4.35818	J3QL71;Q96FV2;J3QQM9;J3QRJ1;J3KT79;J3QR84;J3KS57	J3QL71;Q96FV2;J3QQM9	Secernin-2	SCRN2			9	9	9	33.5	33.5	33.5	47.493	0	195.81	608170000	106	1.80619	0.101093	-2.12373	-2.90775	25.8299	20.8744	24.7697	22.4591	23.4928	21.0232	22.1924	20.2932	23.8128	23.3073	23.8395	23.2375
+	2.57137	-2.11497	0.23085	4.33181	Q9UPZ6;A0A087WY08	Q9UPZ6;A0A087WY08	Thrombospondin type-1 domain-containing protein 7A	THSD7A	+	pRCC_typeI_kidney_typeI	20	20	20	20	20	20	185.36	0	121.72	406010000	97	2.57137	0.0411145	-2.11497	-3.96079	22.7175	20.6742	23.555	20.6283	23.2731	22.7019	23.3857	22.607	23.5687	19.4276	23.1466	20.9177
	0.989708	-2.10569	0.232341	4.30402	I3L170	I3L170	Microtubule-associated protein	MAPT			20	2	2	52.8	5.6	5.6	35.671	0	13.653	1101800000	63	0.989708	0.275268	-2.10569	-1.79792	21.5868	21.7555	24.1157	21.9876	27.2455	21.1778	26.3153	20.6641	21.7517	20.7563	23.028	25.0676
+	3.56505	-2.10236	0.232878	4.2941	P05026;V9GYR2	P05026;V9GYR2	Sodium/potassium-transporting ATPase subunit beta-1	ATP1B1	+	pRCC_typeI_kidney_typeI	26	26	26	59.1	59.1	59.1	35.061	0	323.31	18563000000	1171	3.56505	0.0156123	-2.10236	-5.47214	29.6004	27.3613	28.952	27.2198	29.2875	26.945	30.0757	27.0971	30.6476	27.4053	28.3243	28.2449
	0.93488	-2.09233	0.234502	4.26436	P28330	P28330	Long-chain specific acyl-CoA dehydrogenase, mitochondrial	ACADL			19	19	19	47.2	47.2	47.2	47.655	0	132.85	2458100000	176	0.93488	0.295517	-2.09233	-1.71998	22.4618	20.3865	27.1405	27.3625	27.47	24.396	26.7212	22.3108	25.5919	24.6747	25.7566	23.4575
+	1.92841	-2.08685	0.235394	4.24819	P51649;C9J8Q5	P51649;C9J8Q5	Succinate-semialdehyde dehydrogenase, mitochondrial	ALDH5A1			25	25	25	34.2	34.2	34.2	57.214	0	323.31	3879600000	532	1.92841	0.0858331	-2.08685	-3.07242	27.4061	23.1451	27.1639	27.1372	27.4066	25.2094	27.0473	23.9901	26.4806	23.4731	25.7547	25.7832
+	1.75135	-2.08606	0.235524	4.24586	A0A087X0W7;A0A087WT95;P49753	A0A087X0W7;A0A087WT95;P49753	Acyl-coenzyme A thioesterase 2, mitochondrial	ACOT2			28	28	2	61	61	6.7	46.292	0	323.31	16319000000	1192	1.75135	0.106675	-2.08606	-2.83408	28.3489	24.3085	28.8412	27.7988	29.2308	25.662	29.8119	26.6755	26.7152	26.2329	28.5952	28.3493
+	3.09453	-2.07709	0.236993	4.21954	Q9BWD1	Q9BWD1	Acetyl-CoA acetyltransferase, cytosolic	ACAT2	+	pRCC_typeI_kidney_typeI	11	11	11	46.6	46.6	46.6	41.35	0	155.96	954210000	269	3.09453	0.0239733	-2.07709	-4.72983	24.6812	21.0625	24.6981	22.8974	24.9349	23.8342	25.3743	23.8427	24.8082	22.3549	25.0329	23.0754
	1.26586	-2.06863	0.238386	4.19488	Q9NQ94;F8W9F8;Q5T0W7	Q9NQ94;F8W9F8;Q5T0W7	APOBEC1 complementation factor	A1CF			20	20	18	40.4	40.4	38.2	65.202	0	118.15	480880000	168	1.26586	0.189486	-2.06863	-2.1803	23.0976	20.9258	23.1798	20.9562	24.9655	19.9577	23.4756	18.5822	20.2573	20.9189	22.6783	23.9014
+	2.86218	-2.06106	0.23964	4.17293	A0A087X0S5;P12109	A0A087X0S5;P12109	Collagen alpha-1(VI) chain	COL6A1	+	pRCC_typeI_kidney_typeI	66	66	66	54.4	54.4	54.4	108.34	0	323.31	66207000000	3249	2.86218	0.0309443	-2.06106	-4.38182	31.2615	29.7796	31.5565	28.6597	30.1742	28.2815	29.9855	29.5721	31.1155	28.942	32.7499	29.2417
	1.27305	-2.04983	0.241513	4.14056	Q08495;E5RGQ0;E5RFK4;E5RJC0;E5RGQ7;E5RJ61;A0A087WT94;E5RFK6;A0A087WUC0	Q08495;E5RGQ0;E5RFK4	Dematin	DMTN			20	20	20	50.4	50.4	50.4	45.514	0	121.93	1132400000	271	1.27305	0.187938	-2.04983	-2.19009	24.0268	19.6069	23.4694	21.0484	24.9609	20.942	24.6196	23.939	25.5617	24.345	24.3335	24.7916
+	1.91384	-2.04463	0.242385	4.12567	Q9H008;Q5T1Z0	Q9H008;Q5T1Z0	Phospholysine phosphohistidine inorganic pyrophosphate phosphatase	LHPP			13	13	13	53.3	53.3	53.3	29.165	0	288.68	2088100000	406	1.91384	0.0870863	-2.04463	-3.05275	26.2225	22.7932	27.1156	22.6951	27.2445	25.517	25.8995	24.5103	24.0388	23.5556	25.0548	24.2367
	1.66002	-2.04436	0.24243	4.1249	Q15119;D6RDN9;D6RJH7;D6R983;D6RGV8;D6RHG2	Q15119;D6RDN9	[Pyruvate dehydrogenase (acetyl-transferring)] kinase isozyme 2, mitochondrial	PDK2			11	11	10	38.3	38.3	36.1	46.153	0	213.21	654230000	122	1.66002	0.118289	-2.04436	-2.71152	25.0252	20.5092	24.3228	23.4711	23.431	21.4363	25.3748	20.4505	23.1978	21.7896	22.4517	23.8804
	1.6218	-2.04085	0.24302	4.11489	P29279	P29279	Connective tissue growth factor	CTGF			11	11	11	37.8	37.8	37.8	38.091	0	60.832	537940000	55	1.6218	0.122522	-2.04085	-2.66024	23.5882	23.8475	23.334	19.0396	22.9065	21.4108	25.2188	23.2656	24.0969	22.1545	24.2583	21.4395
	0.690479	-2.02615	0.245509	4.07318	Q93091	Q93091	Ribonuclease K6	RNASE6			6	6	6	30	30	30	17.196	0	103.09	2103900000	262	0.690479	0.40693	-2.02615	-1.35919	23.9363	19.45	25.1696	23.331	25.8211	22.7604	26.7115	26.5505	20.208	24.4388	27.1	20.2589
+	2.29503	-2.02414	0.245852	4.06748	Q5VY30;P02753	Q5VY30;P02753	Retinol-binding protein 4;Plasma retinol-binding protein(1-182);Plasma retinol-binding protein(1-181);Plasma retinol-binding protein(1-179);Plasma retinol-binding protein(1-176)	RBP4			23	23	23	85.4	85.4	85.4	22.974	0	323.31	12060000000	1902	2.29503	0.0557798	-2.02414	-3.5731	25.8086	24.7999	26.6147	24.5635	28.1124	24.8297	28.3804	26.3838	26.7534	25.3529	28.6428	26.2377
	0.916526	-2.0206	0.246456	4.05752	Q9BQ69	Q9BQ69	O-acetyl-ADP-ribose deacetylase MACROD1	MACROD1			17	17	17	48.3	48.3	48.3	35.505	0	323.31	4429600000	465	0.916526	0.302581	-2.0206	-1.69368	25.6691	20.8083	25.9253	25.4319	29.1442	27.5942	27.8822	24.5691	24.4812	22.908	26.2728	25.9397
+	2.74827	-2.0201	0.246542	4.05611	E9PGF5;Q9HBL0;A0A087WWW7;H0Y4U1	E9PGF5;Q9HBL0;A0A087WWW7;H0Y4U1	Tensin-1	TNS1	+	pRCC_typeI_kidney_typeI	83	83	2	69.7	69.7	2	183.22	0	323.31	22797000000	2314	2.74827	0.0339584	-2.0201	-4.21511	28.7062	26.4327	29.4511	25.8502	29.5453	27.855	29.6307	28.9896	29.0531	27.5606	29.7783	27.3561
+	2.51824	-2.01706	0.247061	4.04758	O43920	O43920	NADH dehydrogenase [ubiquinone] iron-sulfur protein 5	NDUFS5	+	pRCC_typeI_kidney_typeI	9	9	9	70.8	70.8	70.8	12.517	0	230.14	3717200000	461	2.51824	0.0438052	-2.01706	-3.88539	26.8973	24.1639	25.591	25.3925	26.2367	23.4012	25.8475	23.1776	27.8533	24.8026	25.3688	24.7545
+	2.01347	-2.01624	0.247202	4.04528	P98172	P98172	Ephrin-B1	EFNB1			11	11	10	49.7	49.7	41.9	38.006	0	58.984	189550000	57	2.01347	0.0787427	-2.01624	-3.18754	21.2042	20.0114	23.9731	20.6082	23.5722	22.9381	22.5061	20.2939	22.5224	20.5969	22.2566	19.4886
	1.43209	-2.01539	0.247347	4.0429	P29536;Q9BV00	P29536	Leiomodin-1	LMOD1			19	19	18	31.7	31.7	31.7	67.029	0	139.86	727930000	175	1.43209	0.156368	-2.01539	-2.40537	22.3446	21.7154	23.0271	20.0573	21.088	19.534	20.1371	21.7922	23.3038	18.2435	24.3203	20.7863
	0.558718	-2.01274	0.247802	4.03549	Q86WU2	Q86WU2	Probable D-lactate dehydrogenase, mitochondrial	LDHD			35	35	35	75	75	75	54.87	0	323.31	6760600000	745	0.558718	0.484278	-2.01274	-1.1517	27.7788	20.1005	25.6287	29.2432	28.2809	25.6613	26.9499	21.6302	25.6308	21.8884	26.0441	29.7133
+	2.18752	-2.00648	0.24888	4.01799	Q5T4U5;P11310;B7Z9I1;E9PJM9;E9PRX4;H0YDT5	Q5T4U5;P11310;B7Z9I1	Medium-chain specific acyl-CoA dehydrogenase, mitochondrial	ACADM			46	46	46	67.6	67.6	67.6	50.27	0	323.31	32143000000	2848	2.18752	0.0620657	-2.00648	-3.42493	31.0208	26.3324	29.0837	28.8067	30.4169	27.8152	30.7239	27.7384	29.5116	27.688	29.59	29.9273
+	2.91697	-2.0055	0.249049	4.01527	Q63ZY3;K7ERU2;K7ES05;K7EIU4;K7EL48	Q63ZY3	KN motif and ankyrin repeat domain-containing protein 2	KANK2	+	pRCC_typeI_kidney_typeI	31	31	31	49.7	49.7	49.7	91.173	0	323.31	3048000000	691	2.91697	0.0286403	-2.0055	-4.46289	26.0564	24.4221	26.465	23.908	26.2496	24.4703	25.3834	25.4272	26.6377	24.973	27.2637	22.8222
	1.42742	-2.00454	0.249214	4.01261	O75380;D6RBT3	O75380;D6RBT3	NADH dehydrogenase [ubiquinone] iron-sulfur protein 6, mitochondrial	NDUFS6			11	11	11	70.2	70.2	70.2	13.711	0	323.31	5305500000	419	1.42742	0.157183	-2.00454	-2.39907	25.5949	23.4742	25.1302	21.2251	27.5824	24.6238	26.3608	25.3759	27.7445	25.2024	25.2249	25.7089
	0.853111	-2.00295	0.249489	4.00819	Q15847	Q15847	Adipogenesis regulatory factor	ADIRF			7	7	6	80.3	80.3	80.3	7.8547	0	323.31	17034000000	811	0.853111	0.328687	-2.00295	-1.60197	27.7303	21.3222	27.5135	23.9406	28.2787	29.201	27.7531	26.4989	29.217	28.6197	28.3697	27.2622
	1.03594	-2.00247	0.249572	4.00687	P19801;C9J2J4;C9J0G8	P19801;C9J2J4	Amiloride-sensitive amine oxidase [copper-containing]	AOC1			16	16	16	24.9	24.9	24.9	85.377	0	193.09	2534400000	244	1.03594	0.256016	-2.00247	-1.86302	25.8757	22.7427	27.6599	20.0077	26.6043	24.4778	26.0084	25.607	25.3802	23.9697	23.4691	26.1778
+	2.66475	-2.00189	0.249672	4.00526	Q9Y6M9;E9PH64;E7EWZ0;E9PF49	Q9Y6M9;E9PH64;E7EWZ0;E9PF49	NADH dehydrogenase [ubiquinone] 1 beta subcomplex subunit 9	NDUFB9	+	pRCC_typeI_kidney_typeI	17	17	17	81	81	81	21.831	0	323.31	7034100000	815	2.66475	0.0365649	-2.00189	-4.09438	27.6039	25.6505	26.6972	23.4392	27.203	25.3276	27.5923	25.0395	28.1239	26.3776	26.287	25.6616
+	2.58369	-2.00123	0.249787	4.00341	O60504;H0YAZ3;H0YB51;E7EQH0;H0YAU6	O60504	Vinexin	SORBS3	+	pRCC_typeI_kidney_typeI	25	25	17	53.8	53.8	41.7	75.34	0	163.53	1423300000	275	2.58369	0.040791	-2.00123	-3.97832	25.3418	24.7811	25.471	22.4596	25.0149	23.5416	25.1824	24.2737	26.1162	23.7344	25.2896	21.6181
+	3.00523	-1.99305	0.251208	3.98076	E9PDF6;O43795;E7EQD9;H7C2Y7;C9JYW1;C9JUP5;A0A0U1RRI3;C9K0I9	E9PDF6;O43795	Unconventional myosin-Ib	MYO1B	+	pRCC_typeI_kidney_typeI	30	30	26	31.7	31.7	27.2	128.48	0	323.31	836440000	303	3.00523	0.0265226	-1.99305	-4.59475	25.3669	23.6649	24.9854	22.4041	23.7705	21.884	24.4169	23.1424	26.1728	23.355	24.4985	22.8022
	1.65257	-1.99247	0.251308	3.97917	O60656;Q9HAW9;Q9HAW8;P22309;B5MCT4	O60656;Q9HAW9;Q9HAW8;P22309;B5MCT4	UDP-glucuronosyltransferase 1-9;UDP-glucuronosyltransferase 1-8;UDP-glucuronosyltransferase 1-10;UDP-glucuronosyltransferase 1-1	UGT1A9			14	6	4	30.9	15.3	10	59.94	0	58.203	258560000	93	1.65257	0.119314	-1.99247	-2.70152	23.9578	22.1724	24.7248	19.9367	22.3771	20.5775	22.7344	20.5714	20.1939	21.6665	22.7875	19.896
+	2.19523	-1.99055	0.251644	3.97387	O95169;K9J7I2;E9PQ68;E9PIZ8	O95169;K9J7I2;E9PQ68	NADH dehydrogenase [ubiquinone] 1 beta subcomplex subunit 8, mitochondrial	NDUFB8			7	7	7	43.5	43.5	43.5	21.766	0	33.738	1246600000	212	2.19523	0.0622312	-1.99055	-3.4355	25.371	22.1675	23.6603	21.3555	25.2289	22.1551	25.3934	22.8172	25.1238	24.3485	24.3358	24.3259
	0.977334	-1.98467	0.252671	3.95771	E9PIM6;E9PNQ8;P04216;J3QRJ3	E9PIM6;E9PNQ8;P04216;J3QRJ3	Thy-1 membrane glycoprotein	THY1			4	4	4	26.3	26.3	26.3	16.927	0	116.85	3141900000	198	0.977334	0.279844	-1.98467	-1.78041	26.7021	26.4603	26.3051	22.3782	24.517	20.5716	23.9054	24.0887	27.4066	24.0826	22.7704	22.1172
+	1.72947	-1.97821	0.253805	3.94004	P28289;Q9NZQ9	P28289	Tropomodulin-1	TMOD1			14	13	13	53.2	51	51	40.569	0	161.83	414320000	119	1.72947	0.109067	-1.97821	-2.8047	23.6177	19.3298	23.9151	22.4124	23.0753	21.9553	20.9396	19.919	24.2417	21.1032	22.9047	22.105
	1.35942	-1.97602	0.25419	3.93407	Q16134;D6RAD5	Q16134	Electron transfer flavoprotein-ubiquinone oxidoreductase, mitochondrial	ETFDH			28	28	28	48.8	48.8	48.8	68.495	0	323.31	6989400000	674	1.35942	0.17056	-1.97602	-2.30727	28.0653	21.9719	26.826	26.6098	28.1908	26.5006	28.6392	26.2178	27.4997	25.4931	27.1123	27.684
+	2.46675	-1.97463	0.254435	3.93028	Q9UKU7;E9PLS3	Q9UKU7	Isobutyryl-CoA dehydrogenase, mitochondrial	ACAD8	+	pRCC_typeI_kidney_typeI	22	22	22	46.7	46.7	46.7	45.069	0	265.26	2238400000	393	2.46675	0.0461485	-1.97463	-3.81274	26.56	24.6273	25.6766	24.5924	25.8654	24.0408	25.6225	22.2324	26.2006	22.6054	24.98	24.959
+	3.37762	-1.97164	0.254963	3.92213	P09417;B7Z415;D6RGG7;H0Y8F7;D6RHJ7	P09417;B7Z415;D6RGG7	Dihydropteridine reductase	QDPR	+	pRCC_typeI_kidney_typeI	18	18	18	83.6	83.6	83.6	25.789	0	323.31	9314800000	1463	3.37762	0.0168778	-1.97164	-5.16991	27.6421	26.0015	27.7601	26.1453	29.1701	26.2212	28.6779	26.0369	27.0075	25.2439	28.1036	26.8826
+	2.64647	-1.96932	0.255373	3.91584	P39060;H7BXV5;H7C457	P39060;H7BXV5;H7C457	Collagen alpha-1(XVIII) chain;Endostatin	COL18A1	+	pRCC_typeI_kidney_typeI	25	25	25	12.4	12.4	12.4	178.19	0	323.31	16293000000	1279	2.64647	0.0374683	-1.96932	-4.06811	29.222	27.5096	29.8976	28.1023	28.1846	25.7908	28.4143	27.1858	28.9823	26.3553	30.0313	27.9723
+	1.78327	-1.96668	0.255842	3.90866	A8MXZ4;A0A0C4DFY5;Q9NQ84;J9JIE0	A8MXZ4;A0A0C4DFY5;Q9NQ84;J9JIE0	G-protein coupled receptor family C group 5 member C	GPRC5C			9	9	9	18.2	18.2	18.2	50.111	0	148.25	699310000	126	1.78327	0.102204	-1.96668	-2.87695	25.0269	23.1498	25.8124	24.1443	24.7032	20.3442	25.1173	22.7013	24.3876	22.2227	24.0996	24.7846
+	1.89798	-1.96185	0.256699	3.89561	A0A1B0GUZ7;Q14156;E5RJS1	A0A1B0GUZ7;Q14156	Protein EFR3 homolog A	EFR3A			8	8	7	9.7	9.7	8.1	96.13	0	47.563	330570000	49	1.89798	0.0884895	-1.96185	-3.03135	23.2917	20.567	22.8986	20.3271	23.7006	21.1625	23.7263	19.6189	22.4458	22.8715	20.7214	20.4663
	0.495205	-1.95563	0.257808	3.87886	B1ALD9	B1ALD9		POSTN			61	61	4	60.5	60.5	1.4	90.142	0	323.31	20142000000	2015	0.495205	0.527325	-1.95563	-1.04702	29.0156	31.7126	29.9706	20.0134	28.0402	25.9731	26.7108	30.6376	27.1548	24.7701	27.5441	23.5956
	1.30493	-1.95423	0.258058	3.87509	B1AP13;H3BLV0;H7BY55;P08174;B1AP15	B1AP13;H3BLV0;H7BY55;P08174	Complement decay-accelerating factor	CD55			13	13	13	28.4	28.4	28.4	49.338	0	35.029	435110000	72	1.30493	0.182096	-1.95423	-2.23343	24.1187	24.1257	23.2128	20.5474	21.3464	21.2436	21.7522	21.5233	24.7083	19.6157	24.9492	21.3065
+	2.83181	-1.95045	0.258736	3.86494	A0A0C4DGA2;O75521;F1LLU7;F8WAW4;C9JB63;F8W6J1	A0A0C4DGA2;O75521;F1LLU7	Enoyl-CoA delta isomerase 2, mitochondrial	ECI2	+	pRCC_typeI_kidney_typeI	35	35	35	84.3	84.3	84.3	40.183	0	323.31	26132000000	2237	2.83181	0.0316771	-1.95045	-4.33714	29.1865	26.1936	28.7574	27.6773	29.9864	26.6902	29.8772	26.8649	28.4779	26.8389	28.0873	28.4051
	0.717793	-1.9437	0.259949	3.84691	P15090;E5RIR0;E5RH45;P02689	P15090	Fatty acid-binding protein, adipocyte	FABP4			11	11	11	82.6	82.6	82.6	14.719	0	323.31	2121900000	537	0.717793	0.392895	-1.9437	-1.40085	22.6526	20.5408	24.4517	22.5867	21.5334	20.9226	23.9579	26.1109	24.5897	22.3005	29.5809	22.6426
	0.93412	-1.94355	0.259975	3.84652	P01619	P01619	Ig kappa chain V-III region B6				5	5	3	46.6	46.6	26.7	12.557	0	110.75	1894400000	163	0.93412	0.295836	-1.94355	-1.71889	26.4426	26.5132	24.55	24.942	23.6559	21.0709	24.9645	25.5722	25.9906	20.975	26.9138	21.7826
+	3.7929	-1.93834	0.260917	3.83263	Q9H223	Q9H223	EH domain-containing protein 4	EHD4	+	pRCC_typeI_kidney_typeI	28	26	24	65.8	62.1	58.2	61.174	0	323.31	5103100000	1061	3.7929	0.0127035	-1.93834	-5.85233	27.4199	26.1752	28.1146	25.2003	27.1237	24.7267	26.6373	25.6312	28.1775	25.4969	26.7895	25.402
	0.567577	-1.93243	0.261988	3.81697	Q9Y2T3;H0YDZ7	Q9Y2T3	Guanine deaminase	GDA			32	32	7	61.9	61.9	14.5	51.002	0	323.31	17966000000	1013	0.567577	0.47916	-1.93243	-1.16603	29.1092	21.4636	28.5124	30.9222	29.7563	26.705	28.936	24.8072	24.63	23.6631	27.9252	29.7134
+	2.69803	-1.92935	0.262547	3.80884	Q9H0W9;A0A087WT99;E9PQS1;E9PPB5;E9PJU8;E9PIP1;E9PSC3;E9PLC5;E9PLB3;E9PR95	Q9H0W9;A0A087WT99;E9PQS1;E9PPB5;E9PJU8	Ester hydrolase C11orf54	C11orf54	+	pRCC_typeI_kidney_typeI	32	32	11	62.5	62.5	23.8	35.117	0	323.31	23260000000	2770	2.69803	0.0359542	-1.92935	-4.14235	30.1747	26.2382	29.1862	27.8455	29.8181	27.3	29.7573	27.0575	28.7146	27.1888	28.6238	29.0687
	1.06842	-1.92871	0.262664	3.80715	Q9GZM7;F6SDV2	Q9GZM7;F6SDV2	Tubulointerstitial nephritis antigen-like	TINAGL1			36	36	36	69.8	69.8	69.8	52.387	0	323.31	68885000000	2676	1.06842	0.246439	-1.92871	-1.90845	31.2334	24.6219	31.4126	30.728	29.3519	29.6529	30.6916	29.1792	31.5523	29.5182	31.9321	30.9014
+	2.05243	-1.92471	0.263393	3.7966	Q9UMS6;B4E258	Q9UMS6	Synaptopodin-2	SYNPO2			53	4	4	67.1	5.6	5.6	117.51	0	99.491	281770000	70	2.05243	0.076068	-1.92471	-3.24044	21.6791	20.4503	23.3784	20.3777	21.2795	19.7653	22.3616	22.3448	24.1685	19.8699	21.8099	20.3208
+	1.79879	-1.92218	0.263855	3.78996	P17568;M0R3B8	P17568	NADH dehydrogenase [ubiquinone] 1 beta subcomplex subunit 7	NDUFB7			13	13	13	76.6	76.6	76.6	16.402	0	239.43	1107700000	260	1.79879	0.101102	-1.92218	-2.89781	24.3035	23.8731	22.4923	21.1264	25.429	21.1794	25.1143	21.9766	25.0441	23.6544	23.9909	23.031
	1.04649	-1.92203	0.263884	3.78955	Q96FF7;K7ELQ6	Q96FF7	Uncharacterized protein LOC113230				15	15	2	63.9	63.9	4.6	24.028	0	69.648	531650000	129	1.04649	0.252843	-1.92203	-1.8778	23.1391	19.7143	22.4833	21.683	25.3772	23.2908	25.2571	20.4455	23.3523	19.7986	20.92	24.0646
+	3.91397	-1.91966	0.264317	3.78334	Q16527;F8VW96;F8VQR7	Q16527;F8VW96;F8VQR7	Cysteine and glycine-rich protein 2	CSRP2	+	pRCC_typeI_kidney_typeI	14	14	14	72.5	72.5	72.5	20.954	0	323.31	13379000000	772	3.91397	0.0124708	-1.91966	-6.06045	29.1261	27.6548	28.5624	26.7646	29.2043	26.4015	28.7521	27.3856	27.9435	27.0691	29.4134	26.2083
+	2.02569	-1.91896	0.264445	3.7815	Q96EM0;D6RC46;E9PKK7	Q96EM0;D6RC46;E9PKK7	Trans-3-hydroxy-L-proline dehydratase	L3HYPDH			9	9	9	39	39	39	38.137	0	71.555	312990000	101	2.02569	0.077556	-1.91896	-3.20412	24.1741	21.3807	24.1934	21.032	22.6776	22.0732	21.1958	20.9068	23.2127	21.4387	22.2889	19.3973
	1.07243	-1.91807	0.264608	3.77917	Q9NUJ1	Q9NUJ1	Mycophenolic acid acyl-glucuronide esterase, mitochondrial	ABHD10			17	17	17	62.4	62.4	62.4	33.932	0	247.38	1968700000	412	1.07243	0.24511	-1.91807	-1.91404	27.0736	24.6125	26.799	26.4515	25.356	25.152	26.0169	23.6374	25.9004	19.7497	24.9842	25.0185
+	3.28618	-1.9151	0.265154	3.77139	P33121;E7EPM6;B7Z3Z9;H0Y9U7;D6RER0;H0Y9Z9;D6RG07	P33121;E7EPM6;B7Z3Z9	Long-chain-fatty-acid--CoA ligase 1	ACSL1	+	pRCC_typeI_kidney_typeI	42	42	38	51.9	51.9	50.6	77.942	0	323.31	9587800000	1333	3.28618	0.0181326	-1.9151	-5.02569	29.3548	25.692	27.6031	27.0523	27.543	25.7243	28.339	26.0561	27.8565	25.617	27.8161	26.8803
+	2.09371	-1.91152	0.265812	3.76206	P49914;A0A0A6YYL1;A0A0U1RQM3;H3BMB9;A0A0U1RR23;H3BN04	P49914;A0A0A6YYL1;A0A0U1RQM3	5-formyltetrahydrofolate cyclo-ligase	MTHFS			13	13	13	57.1	57.1	57.1	23.255	0	40.027	634450000	213	2.09371	0.0711051	-1.91152	-3.29663	24.3182	21.4332	23.5665	23.1694	25.5594	22.7121	24.7245	20.9016	22.4042	21.8559	23.0562	22.0877
	1.07797	-1.90761	0.266533	3.75188	Q08426;C9JJE0	Q08426	Peroxisomal bifunctional enzyme;Enoyl-CoA hydratase/3,2-trans-enoyl-CoA isomerase;3-hydroxyacyl-CoA dehydrogenase	EHHADH			69	69	69	72.9	72.9	72.9	79.494	0	323.31	16598000000	1875	1.07797	0.242747	-1.90761	-1.92175	29.2101	23.7645	28.7735	29.0254	29.5279	26.7004	29.4547	25.4696	27.21	26.0024	27.9861	29.7544
	1.2805	-1.90612	0.266809	3.748	Q8WZ55	Q8WZ55	Barttin	BSND			9	9	9	41.2	41.2	41.2	35.197	0	200.17	244390000	88	1.2805	0.186475	-1.90612	-2.20024	21.5316	21.4546	21.1193	20.6525	22.9541	21.2172	23.9677	21.8056	26.094	19.9633	21.0276	20.1644
+	2.34698	-1.90578	0.266872	3.74712	Q9UBG0;J3QQZ6	Q9UBG0	C-type mannose receptor 2	MRC2			13	13	10	11.5	11.5	9	166.67	0	85.736	201180000	89	2.34698	0.0532024	-1.90578	-3.64519	22.5953	21.593	23.5467	19.8211	21.5012	20.0312	22.6828	21.686	23.6297	22.0274	22.5872	19.9494
	1.48453	-1.89257	0.269327	3.71296	P09110;C9JDE9;H7C131;H0Y4D4;B4DVF4;F2Z2Q6;F2Z3P7	P09110;C9JDE9;H7C131;H0Y4D4	3-ketoacyl-CoA thiolase, peroxisomal	ACAA1			28	28	28	69.6	69.6	69.6	44.292	0	323.31	19915000000	2202	1.48453	0.145068	-1.89257	-2.47594	29.9269	24.8618	28.6883	27.0324	29.823	27.5535	29.5815	26.2449	28.058	27.3346	28.262	29.957
+	2.29882	-1.89041	0.26973	3.70741	R4GN49;P29034	R4GN49;P29034	Protein S100-A2	S100A2			3	3	3	26.6	26.6	26.6	7.3243	0	39.627	234070000	74	2.29882	0.0556187	-1.89041	-3.57834	22.4781	21.5698	23.2432	21.3757	23.9105	21.2004	24.0228	20.7072	20.7027	20.9653	23.3351	20.5316
+	2.83387	-1.88905	0.269985	3.70391	Q9NRY4	Q9NRY4	Rho GTPase-activating protein 35	ARHGAP35	+	pRCC_typeI_kidney_typeI	18	18	18	18.2	18.2	18.2	170.51	0	114.4	417870000	73	2.83387	0.0317073	-1.88905	-4.34017	24.2957	22.6576	22.6934	21.9847	23.0513	20.2906	23.5008	21.8114	23.27	21.2972	23.0536	20.4892
+	3.17189	-1.88829	0.270126	3.70197	Q15746;D6R9C2;F8WBL7	Q15746	Myosin light chain kinase, smooth muscle;Myosin light chain kinase, smooth muscle, deglutamylated form	MYLK	+	pRCC_typeI_kidney_typeI	90	90	90	49.8	49.8	49.8	210.71	0	323.31	13964000000	2023	3.17189	0.021592	-1.88829	-4.84824	28.8339	26.8775	28.6449	27.3674	27.9541	25.5204	28.0383	27.4801	29.2656	26.9275	28.5647	25.7988
+	1.8682	-1.88368	0.270992	3.69014	H0YLF5;P40424;H0YKH1;A0A087X0P4;A0A0A0MTI0;F8WA05;H0YLB0;H0YLD4;H0YLT4;H0YLM3;H0Y5D0	H0YLF5;P40424;H0YKH1;A0A087X0P4;A0A0A0MTI0;F8WA05;H0YLB0;H0YLD4;H0YLT4	Pre-B-cell leukemia transcription factor 1	PBX1			9	9	5	35.4	35.4	20.9	37.048	0	76.834	286310000	38	1.8682	0.0920483	-1.88368	-2.9912	21.7518	22.7353	23.6922	20.7778	21.2978	20.6594	22.0149	20.7636	24.173	20.0676	23.6269	20.251
	0.775637	-1.88222	0.271266	3.68641	Q5T2W1;A8MUH7;A0A0C4DG67	Q5T2W1;A8MUH7	Na(+)/H(+) exchange regulatory cofactor NHE-RF3;Putative PDZ domain-containing protein 1P	PDZK1			63	63	63	92.3	92.3	92.3	57.129	0	323.31	61836000000	4875	0.775637	0.363192	-1.88222	-1.48783	30.6311	22.9729	29.5869	27.4869	31.7274	30.1719	31.0504	29.5915	28.8627	29.5374	30.1634	30.9681
	0.851163	-1.87749	0.272157	3.67435	A0A087WZX2;O95139	A0A087WZX2;O95139	NADH dehydrogenase [ubiquinone] 1 beta subcomplex subunit 6	NDUFB6			9	9	8	58.8	58.8	58.8	11.716	0	63.405	1569300000	327	0.851163	0.329756	-1.87749	-1.59913	23.3116	19.9617	21.9584	20.1687	26.8199	23.3851	26.5889	23.2798	22.6772	23.7237	25.2066	24.7788
+	3.40863	-1.87686	0.272276	3.67274	Q9HAB8;Q5VVM3;Q5VVM2	Q9HAB8	Phosphopantothenate--cysteine ligase	PPCS	+	pRCC_typeI_kidney_typeI	7	7	7	23.8	23.8	23.8	34.005	0	17.504	99169000	54	3.40863	0.0162328	-1.87686	-5.21929	21.6578	19.5019	22.9496	20.2638	20.9752	20.7477	22.9343	20.3022	21.9293	19.887	21.96	20.4424
+	1.85072	-1.87649	0.272346	3.67179	Q7Z4I7;H0Y592	Q7Z4I7	LIM and senescent cell antigen-like-containing domain protein 2	LIMS2			24	14	14	69.2	50.4	50.4	38.916	0	323.31	922270000	167	1.85072	0.0943038	-1.87649	-2.96767	23.7974	20.209	24.2337	20.8931	22.9041	23.5558	22.563	23.1987	23.6634	20.6309	23.5861	21.0012
	0.642978	-1.87082	0.273417	3.65742	G3XAP6;P49747	G3XAP6;P49747	Cartilage oligomeric matrix protein	COMP			20	20	16	41.2	41.2	34.3	79.696	0	323.31	1055700000	165	0.642978	0.433619	-1.87082	-1.2857	24.9421	26.7249	25.4195	21.2142	20.8448	20.8025	22.7424	24.0156	24.0512	20.9508	28.7884	21.8553
	1.52075	-1.86897	0.273769	3.65272	Q9NQ66;A0A087WT80;A0A1B0GWB6;A0A087WW73;A0A0D9SF51;A0A0D9SG17;H0YCJ2;A0A1B0GW62;A0A0D9SGI7;A0A0D9SFJ4;B1AK73;A0A0D9SFE7;A0A0D9SFA6;A0A1B0GVC1;Q8IV92	Q9NQ66;A0A087WT80;A0A1B0GWB6;A0A087WW73;A0A0D9SF51;A0A0D9SG17;H0YCJ2	1-phosphatidylinositol 4,5-bisphosphate phosphodiesterase beta-1;Phosphoinositide phospholipase C	PLCB1			15	15	15	16	16	16	138.57	0	194.31	490120000	70	1.52075	0.13865	-1.86897	-2.52462	22.6932	21.656	23.0404	19.6031	24.1111	22.9964	23.9061	22.7659	25.9142	21.4151	22.1432	22.1578
+	1.74247	-1.86825	0.273906	3.65089	Q70E73;C9K0J5;C9J164;C9J0R8;C9JLG4	Q70E73;C9K0J5;C9J164	Ras-associated and pleckstrin homology domains-containing protein 1	RAPH1			16	16	15	22.2	22.2	21.4	135.25	0	107.82	822690000	197	1.74247	0.107851	-1.86825	-2.82215	24.564	23.2674	25.039	20.0422	25.2011	23.7006	24.9452	24.443	24.0701	23.6959	24.8351	22.2959
	0.840202	-1.85953	0.275566	3.62889	A0A1B0GTL5	A0A1B0GTL5					34	34	7	39.4	39.4	10	138.41	0	323.31	2970500000	631	0.840202	0.332227	-1.85953	-1.58312	25.5196	19.5801	24.6223	22.0834	27.0096	25.7081	27.2285	25.2457	24.9552	25.5647	26.3409	26.3369
	1.16993	-1.8578	0.275896	3.62456	O75306	O75306	NADH dehydrogenase [ubiquinone] iron-sulfur protein 2, mitochondrial	NDUFS2			17	17	17	47.9	47.9	47.9	52.545	0	323.31	1190700000	176	1.16993	0.21346	-1.8578	-2.04902	25.7501	24.9524	24.6627	24.8182	24.014	21.4993	23.2794	22.1104	26.9822	21.7867	23.1581	21.5328
	1.00531	-1.85419	0.276587	3.61549	Q5TCU3	Q5TCU3		TPM2			54	8	2	83.8	31.3	11.6	32.814	0	323.31	7266200000	445	1.00531	0.268801	-1.85419	-1.81995	25.7044	25.8718	25.6996	21.3444	26.2532	26.4235	26.5602	26.47	27.3666	25.4402	26.6179	21.5269
	0.525392	-1.85345	0.27673	3.61363	B4DLR8;P15559;H3BNV2;H3BRK3	B4DLR8;P15559;H3BNV2;H3BRK3	NAD(P)H dehydrogenase [quinone] 1	NQO1			14	14	14	52.5	52.5	52.5	22.793	0	178.63	1345400000	151	0.525392	0.503994	-1.85345	-1.09721	23.989	19.2963	25.8965	27.3947	21.7285	21.8264	25.3925	19.2372	22.8231	20.1677	26.0788	26.8655
+	2.26298	-1.84706	0.277959	3.59765	H3BUU9;P55287;H3BQH2	H3BUU9;P55287	Cadherin-11	CDH11			10	10	10	25.1	25.1	25.1	73.792	0	128.83	152440000	49	2.26298	0.0570665	-1.84706	-3.52878	20.6652	19.8227	22.9385	20.8631	21.926	19.723	22.1098	21.2406	24.0836	20.706	22.2699	20.5552
	1.22089	-1.83839	0.279635	3.5761	Q9HAC7;H0Y4N1;H7C0H3	Q9HAC7	Succinate--hydroxymethylglutarate CoA-transferase	SUGCT			13	13	13	34.2	34.2	34.2	48.461	0	276.23	1037800000	236	1.22089	0.198777	-1.83839	-2.11893	24.7016	20.7425	23.7137	20.193	25.9052	22.5689	25.6258	23.6197	22.8254	23.952	23.7269	24.3921
	0.807638	-1.83602	0.280094	3.57024	O95994	O95994	Anterior gradient protein 2 homolog	AGR2			10	10	4	61.1	61.1	12.6	19.979	0	56.14	1197400000	118	0.807638	0.348772	-1.83602	-1.53528	21.8807	20.7451	26.0336	21.5701	24.0276	21.3321	22.742	20.2917	20.1152	25.2038	25.5127	20.1529
	0.977185	-1.83583	0.28013	3.56976	Q9BTZ2;F5GWZ1;A0A087WXI8;F6TD35;A0A087WSZ6;P0CG22;H0YKN3;H0YLE1;H0YNP7	Q9BTZ2;F5GWZ1	Dehydrogenase/reductase SDR family member 4	DHRS4			23	23	11	74.8	74.8	29.5	29.537	0	323.31	11659000000	1253	0.977185	0.279744	-1.83583	-1.78019	27.3324	23.458	26.488	25.2647	30.078	26.3814	28.7234	25.1977	25.0156	25.8075	28.367	28.8801
+	2.02364	-1.82668	0.281913	3.5472	P49448	P49448	Glutamate dehydrogenase 2, mitochondrial	GLUD2			40	7	7	62.9	20.1	20.1	61.433	0	123.13	223350000	69	2.02364	0.0775868	-1.82668	-3.20133	24.0805	21.4256	21.5654	21.5691	22.3486	21.6117	23.1168	19.5942	22.6831	20.5003	21.3959	19.5292
	0.729336	-1.82305	0.282622	3.53829	C9J2H1;Q86UX2;G5E9D8;A0A096LP62;H7C5A6	C9J2H1;Q86UX2;G5E9D8;A0A096LP62	Inter-alpha-trypsin inhibitor heavy chain H5	ITIH5			20	20	20	25.6	25.6	25.6	104.54	0	161.71	4844100000	139	0.729336	0.386571	-1.82305	-1.41834	25.4586	25.9673	26.6854	27.8249	24.2412	21.6196	25.4929	25.7938	27.5424	21.8843	25.292	20.6843
+	2.4388	-1.81848	0.28352	3.52709	P02749;J3QLI0;J3KS17;J3QRN2	P02749	Beta-2-glycoprotein 1	APOH	+	pRCC_typeI_kidney_typeI	29	29	25	74.2	74.2	69	38.298	0	323.31	26468000000	2270	2.4388	0.0476834	-1.81848	-3.77346	29.4105	28.7601	30.1611	28.3503	28.9537	26.398	29.0513	28.209	30.3316	26.4876	29.5499	28.3422
	1.17863	-1.81527	0.28415	3.51926	P01876;A0A286YEY1	P01876;A0A286YEY1	Ig alpha-1 chain C region	IGHA1			26	26	9	77.9	77.9	38.5	37.654	0	323.31	159110000000	7994	1.17863	0.210988	-1.81527	-2.06098	31.5234	30.8255	34.2539	31.0549	30.6838	28.3588	32.0084	33.1813	31.5741	28.8125	32.9732	29.8922
	0.672623	-1.81337	0.284526	3.51462	B7ZKJ8;Q14624;H7C0L5	B7ZKJ8;Q14624;H7C0L5	Inter-alpha-trypsin inhibitor heavy chain H4;70 kDa inter-alpha-trypsin inhibitor heavy chain H4;35 kDa inter-alpha-trypsin inhibitor heavy chain H4	ITIH4			36	36	36	40.1	40.1	40.1	103.88	0	323.31	5564400000	709	0.672623	0.416759	-1.81337	-1.33172	27.7582	26.929	28.442	27.5761	27.1074	23.7589	22.4405	25.4571	28.3166	21.0577	25.3525	23.7582
	1.46562	-1.81194	0.284807	3.51115	O00560;B4DHN5;E9PBU7	O00560;B4DHN5;E9PBU7	Syntenin-1	SDCBP			14	14	4	64.4	64.4	16.8	32.444	0	323.31	2847900000	577	1.46562	0.14891	-1.81194	-2.45051	24.9869	26.7312	28.8033	24.3003	24.921	24.4009	26.7922	25.1132	27.8292	24.2305	26.8975	24.5823
	1.42584	-1.81054	0.285083	3.50775	Q6NVY1;B9A058;B8ZZZ0;F8W8A6;H7C1A5;H7C126;H7C400;H7BYI7	Q6NVY1	3-hydroxyisobutyryl-CoA hydrolase, mitochondrial	HIBCH			34	34	34	67.1	67.1	67.1	43.482	0	323.31	32432000000	1995	1.42584	0.157406	-1.81054	-2.39694	30.5953	26.6251	30.415	29.4535	30.5985	27.664	30.0539	26.3872	27.6529	27.4538	28.8845	29.7532
+	1.72806	-1.79761	0.287651	3.47643	Q5T7Y6;P23297	Q5T7Y6;P23297	Protein S100;Protein S100-A1	S100A1			5	5	5	17	17	17	15.895	0	323.31	1156300000	357	1.72806	0.109253	-1.79761	-2.8028	22.3122	19.9519	22.2606	20.0326	22.6681	21.3651	22.7926	21.5351	24.301	20.5632	23.5003	23.6014
	1.13219	-1.78961	0.289251	3.4572	Q9NRZ7;C9JL26	Q9NRZ7	1-acyl-sn-glycerol-3-phosphate acyltransferase gamma	AGPAT3			7	7	7	18.6	18.6	18.6	43.38	0	28.748	492950000	131	1.13219	0.227158	-1.78961	-1.99697	25.1282	21.6772	23.7342	22.6839	24.1295	21.2389	23.9804	21.7044	22.3598	20.0538	19.481	20.7172
	1.33856	-1.7884	0.289493	3.45432	P35625	P35625	Metalloproteinase inhibitor 3	TIMP3			9	9	9	44.5	44.5	44.5	24.145	0	27.104	404290000	52	1.33856	0.174984	-1.7884	-2.27903	23.4694	21.1624	26.4045	20.869	20.8621	20.8912	23.1503	21.5465	22.3827	22.5556	23.0428	21.5566
+	1.9935	-1.78458	0.290261	3.44517	Q96CN7;D6RGE2	Q96CN7;D6RGE2	Isochorismatase domain-containing protein 1	ISOC1			5	5	5	22.8	22.8	22.8	32.236	0	25.643	765120000	128	1.9935	0.080211	-1.78458	-3.16046	25.2826	23.2696	24.6461	23.9182	24.3773	20.9307	23.8168	22.6314	25.1377	22.0888	22.7788	22.4932
	0.763132	-1.78408	0.290361	3.44399	O00217;E9PPW7;E9PKH6;E9PN51;F8W9K7;Q08E91;H0YDT4	O00217;E9PPW7;E9PKH6	NADH dehydrogenase [ubiquinone] iron-sulfur protein 8, mitochondrial	NDUFS8			13	13	13	65.7	65.7	65.7	23.705	0	101.36	3482100000	493	0.763132	0.36978	-1.78408	-1.46917	25.6137	21.0608	25.8801	20.8062	26.2919	23.4708	26.393	24.7208	25.6053	24.1226	20.3955	25.294
	1.702	-1.78307	0.290564	3.44158	P04004;F5GX75;H0YJW9	P04004	Vitronectin;Vitronectin V65 subunit;Vitronectin V10 subunit;Somatomedin-B	VTN			22	22	18	43.3	43.3	38.1	54.305	0	323.31	20156000000	1195	1.702	0.112366	-1.78307	-2.76784	28.4073	27.2012	29.1973	30.053	29.459	26.1984	29.0758	26.454	28.9877	26.515	30.1575	28.1646
	0.832488	-1.7719	0.292822	3.41505	P02452;I3L3H7;CON__Q862S4	P02452	Collagen alpha-1(I) chain	COL1A1			37	37	36	34.2	34.2	33.3	138.94	0	323.31	39739000000	2082	0.832488	0.336341	-1.7719	-1.57182	30.9547	31.9783	30.1077	24.1931	30.1044	28.5244	29.6044	30.5199	30.2842	29.1111	31.5862	27.6833
	1.44315	-1.76632	0.293957	3.40186	P14207;E7EU04;J3KQP4;F5H4Z6;F5GZ45;F5H3Z4;J3KR13;F5GXV3;F5H5L8;A0A087WWY2	P14207;E7EU04;J3KQP4;F5H4Z6;F5GZ45;F5H3Z4;J3KR13;F5GXV3;F5H5L8;A0A087WWY2	Folate receptor beta	FOLR2			12	12	8	50.6	50.6	35.3	29.279	0	106.57	386850000	88	1.44315	0.153811	-1.76632	-2.42027	23.4624	21.7263	24.6901	20.7556	22.5683	21.7588	22.3559	23.9148	21.9141	20.3981	24.7747	20.6139
+	1.95083	-1.76388	0.294456	3.39609	Q3LXA3;H0YCY6;I3L252;E9PJG8;E9PQR1	Q3LXA3;H0YCY6	Bifunctional ATP-dependent dihydroxyacetone kinase/FAD-AMP lyase (cyclizing);ATP-dependent dihydroxyacetone kinase;FAD-AMP lyase (cyclizing)	DAK			38	38	38	68.3	68.3	68.3	58.946	0	323.31	52565000000	2049	1.95083	0.0836045	-1.76388	-3.10271	31.0857	29.7547	31.0014	29.2789	31.9204	28.5696	31.2574	27.7713	29.7979	28.3121	30.2288	31.0217
+	1.98465	-1.76151	0.294938	3.39054	Q5JVS0	Q5JVS0	Intracellular hyaluronan-binding protein 4	HABP4			7	7	7	30.5	30.5	30.5	45.785	0	119.93	192020000	87	1.98465	0.0810153	-1.76151	-3.14848	23.0758	20.7848	22.2281	21.3258	23.5932	19.5368	23.6527	22.8818	22.9909	20.4781	22.3973	22.3616
	1.66453	-1.76004	0.295241	3.38707	Q6FGG4;O95167;H7C0D7;S4R3I5;H7C2R1;A8MVM8;S4R3T6;A8MYJ8	Q6FGG4;O95167;H7C0D7;S4R3I5;H7C2R1;A8MVM8;S4R3T6;A8MYJ8	NADH dehydrogenase [ubiquinone] 1 alpha subcomplex subunit 3	NDUFA3			2	2	2	50	50	50	9.2787	0	70.398	632160000	163	1.66453	0.117571	-1.76004	-2.71757	23.1947	21.6899	22.7649	21.1289	25.9749	21.8197	24.8698	22.2531	22.5163	23.654	23.9757	22.1907
	0.966992	-1.75892	0.29547	3.38444	Q9BXW7;A8MYZ9	Q9BXW7	Cat eye syndrome critical region protein 5	CECR5			7	7	7	31.9	31.9	31.9	46.321	0	131.9	1678600000	79	0.966992	0.28321	-1.75892	-1.76573	25.9836	25.2146	25.0933	26.0955	24.7601	23.3231	24.293	20.2475	26.3172	21.1947	24.7157	24.534
	1.48122	-1.75882	0.29549	3.38421	O43488;H3BLU7;H7C5H7	O43488;H3BLU7	Aflatoxin B1 aldehyde reductase member 2	AKR7A2			17	17	14	57.9	57.9	50.7	39.589	0	290.48	6454600000	681	1.48122	0.145496	-1.75882	-2.4715	28.4858	25.8243	28.731	26.7191	25.962	24.6967	26.4472	23.9958	27.8403	24.7247	26.0835	27.0361
+	3.21259	-1.75211	0.296867	3.36851	O43236;J3QLA8;J3QRS4;J3KS85;J3KS26	O43236	Septin-4	2004-09-01	+	pRCC_typeI_kidney_typeI	10	10	3	22.8	22.8	5.9	55.098	0	59.988	251300000	138	3.21259	0.0198286	-1.75211	-4.91108	23.7351	21.5192	22.6145	20.9838	23.2513	20.6531	23.0972	22.4916	23.3351	22.3526	23.3002	20.8204
	1.12519	-1.75061	0.297176	3.36501	A0A0A0MTC7;A0A0A0MQS9;Q16363;E5RFQ2;H0YAQ5;H0Y351;H0YAP9	A0A0A0MTC7;A0A0A0MQS9;Q16363	Laminin subunit alpha-4	LAMA4			41	41	41	28.1	28.1	28.1	201.82	0	323.31	8873000000	717	1.12519	0.22917	-1.75061	-1.9873	27.0136	27.1449	28.3799	24.3871	26.1374	22.7622	26.2724	27.3872	28.0634	26.6726	29.0041	26.0131
+	2.82731	-1.74205	0.298945	3.3451	A0A0A0MTH3;Q13418;E9PQ52;A0A087WW45;A0A087WWY6	A0A0A0MTH3;Q13418	Integrin-linked protein kinase	ILK	+	pRCC_typeI_kidney_typeI	24	24	24	53.8	53.8	53.8	54.611	0	215	3595900000	699	2.82731	0.0318263	-1.74205	-4.33053	26.6468	25.3644	27.3107	24.9031	25.4307	23.9969	25.739	25.0321	27.0971	25.0065	26.2765	23.7455
	1.21245	-1.7386	0.299661	3.33711	Q9UI09;F8VRD8;H0YID5;F8VXI1;H0YIT1	Q9UI09;F8VRD8	NADH dehydrogenase [ubiquinone] 1 alpha subcomplex subunit 12	NDUFA12			20	20	20	92.4	92.4	92.4	17.114	0	323.31	3116500000	572	1.21245	0.2011	-1.7386	-2.10737	25.9592	23.9506	24.374	21.2885	26.8792	24.2356	27.0534	24.9883	26.9876	25.8116	25.3939	25.941
+	2.84048	-1.73576	0.300251	3.33054	O94760;B4DYP1	O94760;B4DYP1	N(G),N(G)-dimethylarginine dimethylaminohydrolase 1	DDAH1	+	pRCC_typeI_kidney_typeI	37	37	36	81.4	81.4	81.4	31.121	0	323.31	37966000000	3390	2.84048	0.0315894	-1.73576	-4.34988	30.3511	26.8421	29.5534	28.2163	30.7029	28.9168	30.5757	28.9006	29.9149	28.2596	29.5715	29.1195
	1.65203	-1.73182	0.301071	3.32147	Q96AC1;H0YJ34;A0A0U1RRM8;G3V3J0;G3V281;G3V5R2;H0YJB6;G3V379	Q96AC1;H0YJ34;A0A0U1RRM8	Fermitin family homolog 2	FERMT2			24	24	23	39.4	39.4	37.9	77.86	0	265.6	2109300000	554	1.65203	0.119293	-1.73182	-2.7008	25.9248	25.8371	26.1942	21.6044	25.9049	24.3173	25.7191	25.7788	26.3189	24.5546	26.3613	23.94
	1.22349	-1.72788	0.301896	3.3124	P00748	P00748	Coagulation factor XII;Coagulation factor XIIa heavy chain;Beta-factor XIIa part 1;Coagulation factor XIIa light chain	F12			7	7	7	16.4	16.4	16.4	67.791	0	102.4	1026900000	119	1.22349	0.198461	-1.72788	-2.12247	23.6378	23.1019	23.9858	21.236	22.2207	22.2243	21.2222	22.7887	26.2747	20.8981	24.399	21.1239
+	2.13463	-1.7171	0.304159	3.28775	O43181;H0Y9M8	O43181;H0Y9M8	NADH dehydrogenase [ubiquinone] iron-sulfur protein 4, mitochondrial	NDUFS4			7	7	7	36.6	36.6	36.6	20.108	0	80.702	2325400000	221	2.13463	0.0668941	-1.7171	-3.35249	25.9066	24.4621	25.5388	25.5623	26.1305	23.2283	26.3063	23.2202	27.2143	24.4101	24.5312	24.4422
+	1.81278	-1.71484	0.304636	3.28261	O75438	O75438	NADH dehydrogenase [ubiquinone] 1 beta subcomplex subunit 1	NDUFB1			3	3	3	34.5	34.5	34.5	6.9611	0	35.045	1577300000	305	1.81278	0.100255	-1.71484	-2.91662	25.1015	24.5013	24.9813	21.0349	25.6233	24.2087	25.6912	23.3847	26.0831	24.3473	24.5513	24.2659
	1.72995	-1.71299	0.305027	3.2784	A0A0A0MSD2;A0A0C4DFM4;Q96LZ7;H7C2J3;C9JGB2	A0A0A0MSD2;A0A0C4DFM4;Q96LZ7;H7C2J3;C9JGB2	Regulator of microtubule dynamics protein 2	RMDN2			4	4	4	9.8	9.8	9.8	64.985	0	77.212	156610000	51	1.72995	0.109115	-1.71299	-2.80534	21.173	20.505	22.2703	20.9704	21.5709	18.6862	22.702	22.2075	21.1242	18.9435	22.2337	19.4837
	1.40887	-1.7076	0.306169	3.26617	P48764	P48764	Sodium/hydrogen exchanger 3	SLC9A3			3	3	3	7.1	7.1	7.1	92.853	0	89.534	137380000	65	1.40887	0.160826	-1.7076	-2.37406	21.7399	21.163	22.3036	19.2072	22.8535	20.2044	23.2731	21.0081	23.5158	19.7814	21.5965	23.6726
	1.05334	-1.69861	0.308083	3.24588	Q15493	Q15493	Regucalcin	RGN			22	22	22	70.6	70.6	70.6	33.252	0	253.09	2595500000	458	1.05334	0.251128	-1.69861	-1.88738	26.3042	20.9039	25.3214	23.6875	27.2341	25.3414	26.8843	24.8248	24.1448	24.7588	26.2339	26.4145
	1.29156	-1.69772	0.308273	3.24387	Q14643;B7ZMI3	Q14643	Inositol 1,4,5-trisphosphate receptor type 1	ITPR1			19	17	17	9.6	9	9	313.93	0	74.891	334620000	54	1.29156	0.184037	-1.69772	-2.21527	23.7943	23.4283	24.0499	21.5017	20.8179	19.426	22.9229	22.1719	24.0979	20.8	24.007	22.1758
+	1.98457	-1.69658	0.308518	3.24131	Q99653;H0YNG9;H0YKE7;F5GX29;H0YLY7;H0YLX1	Q99653;H0YNG9;H0YKE7;F5GX29;H0YLY7	Calcineurin B homologous protein 1	CHP1			12	12	12	69.7	69.7	69.7	22.456	0	104.8	666170000	141	1.98457	0.0808636	-1.69658	-3.14837	24.1034	24.1735	23.5165	22.6364	24.4831	21.4567	24.2782	21.3011	24.4066	21.1337	23.2621	23.1692
+	1.99027	-1.69192	0.309514	3.23087	Q02985;V9GYX2	Q02985;V9GYX2	Complement factor H-related protein 3	CFHR3			7	4	0	23.9	15.8	0	37.323	0	85.711	503350000	65	1.99027	0.0804723	-1.69192	-3.15609	22.8541	21.8261	22.5764	20.7281	21.0827	20.4031	22.485	20.6622	22.184	21.1247	24.8016	21.0881
	1.5655	-1.68828	0.310296	3.22273	Q6ZNL6;B7ZM68;H7C0G2	Q6ZNL6;B7ZM68	FYVE, RhoGEF and PH domain-containing protein 5	FGD5			8	8	3	10.4	10.4	3.2	159.89	0	45.631	159300000	34	1.5655	0.1318	-1.68828	-2.58471	21.9219	20.6977	23.7394	19.8448	22.5947	19.1795	22.5136	21.3907	22.2997	20.7154	22.3366	23.4482
	0.98035	-1.68756	0.310451	3.22112	P04424;F8W943;H7C0S8	P04424	Argininosuccinate lyase	ASL			19	19	19	33.2	33.2	33.2	51.657	0	224.63	5074900000	352	0.98035	0.279083	-1.68756	-1.78468	27.083	25.9756	27.7216	27.122	26.6369	24.5921	26.0708	21.0551	25.8119	24.1011	24.71	25.063
	1.00754	-1.6839	0.311239	3.21296	Q9H2A2;H0YF40	Q9H2A2	Aldehyde dehydrogenase family 8 member A1	ALDH8A1			17	17	17	43.3	43.3	43.3	53.401	0	254.09	757660000	193	1.00754	0.267811	-1.6839	-1.82309	25.3881	20.433	24.7889	24.6545	25.2861	22.727	24.6373	22.7522	22.6311	20.5606	23.7592	25.2598
	1.12025	-1.68305	0.311423	3.21106	Q86XE5;H7BY76	Q86XE5	4-hydroxy-2-oxoglutarate aldolase, mitochondrial	HOGA1			15	15	10	47.1	47.1	30.3	35.248	0	225.98	4333300000	369	1.12025	0.230485	-1.68305	-1.98047	26.989	24.1279	26.4139	26.9851	27.259	25.6188	27.7207	22.3528	26.4488	23.9837	25.8523	27.5171
	0.863246	-1.68031	0.312016	3.20496	O14832;B1ALH6;C9IYS5;C9JR86	O14832;B1ALH6;C9IYS5	Phytanoyl-CoA dioxygenase, peroxisomal	PHYH			13	13	13	47.3	47.3	47.3	38.538	0	218.34	2282200000	243	0.863246	0.323509	-1.68031	-1.61672	25.7096	20.2747	24.3102	25.517	25.4264	22.9983	26.9581	22.98	23.544	22.0632	24.264	26.2974
	0.736999	-1.67571	0.313011	3.19478	Q8IUX7;H7C3D7;H7C4B5;H7C391;H7C1J5;H7C0W8;C9JLQ8	Q8IUX7	Adipocyte enhancer-binding protein 1	AEBP1			22	22	21	23.4	23.4	22.6	130.93	0	323.31	2938800000	281	0.736999	0.383167	-1.67571	-1.42992	26.2353	27.2761	25.5543	21.7164	26.462	23.8679	25.1786	27.202	25.8663	25.0818	26.2985	20.3964
	1.08119	-1.67351	0.31349	3.18989	Q5R3B4;O95563	Q5R3B4;O95563	Mitochondrial pyruvate carrier 2	MPC2			5	5	5	48.6	48.6	48.6	11.681	0	23.607	811920000	90	1.08119	0.241692	-1.67351	-1.92625	22.9269	20.8174	25.881	25.0204	24.6402	21.2435	24.3221	23.2952	24.3125	22.3777	21.9019	21.1894
	0.581141	-1.67335	0.313524	3.18955	O43772;C9JPE1;F8WEF6	O43772;C9JPE1	Mitochondrial carnitine/acylcarnitine carrier protein	SLC25A20			6	6	6	25.6	25.6	25.6	32.943	0	25.86	634960000	67	0.581141	0.471483	-1.67335	-1.18786	26.0528	18.2625	23.6358	24.668	23.933	22.105	24.1472	21.3742	25.6489	21.1842	19.7087	25.4923
	0.922704	-1.67335	0.313524	3.18955	Q14195;H0YBT4;D6RF19;H0YB87	Q14195	Dihydropyrimidinase-related protein 3	DPYSL3			41	35	34	74.7	68.6	64.7	61.963	0	323.31	11891000000	1634	0.922704	0.299889	-1.67335	-1.70254	26.5753	29.1172	28.158	23.2547	27.1475	24.991	26.9282	27.3805	27.2892	26.4235	28.7764	23.6677
+	1.77922	-1.66932	0.314402	3.18064	P13716;B7ZBK6	P13716	Delta-aminolevulinic acid dehydratase	ALAD			18	18	18	60.9	60.9	60.9	36.294	0	323.31	2257500000	397	1.77922	0.102488	-1.66932	-2.87151	27.5921	24.9455	26.2342	25.3165	25.867	23.2877	26.1037	23.3498	25.3821	23.5045	25.0332	25.7924
	0.642367	-1.66545	0.315245	3.17214	Q9BQI0;A6PVM9;Q5JUP3	Q9BQI0;A6PVM9;Q5JUP3	Allograft inflammatory factor 1-like	AIF1L			10	10	10	62.7	62.7	62.7	17.068	0	147.98	2387900000	217	0.642367	0.434011	-1.66545	-1.28475	23.6164	20.8587	24.2565	21.6608	26.801	25.7791	27.7848	26.7317	26.0901	26.3168	24.4032	21.6121
+	3.24969	-1.66185	0.316033	3.16423	E9PJK1;E9PRJ8;H0YDL9;H0YDJ9;E9PIF1;A6NMH8;P60033;E9PM31;H0YEE2	E9PJK1;E9PRJ8;H0YDL9;H0YDJ9;E9PIF1;A6NMH8;P60033;E9PM31;H0YEE2	Tetraspanin;CD81 antigen	CD81	+	pRCC_typeI_kidney_typeI	4	4	4	37.6	37.6	37.6	17.963	0	323.31	2242500000	451	3.24969	0.0188494	-1.66185	-4.9687	25.6169	24.8748	26.3561	24.3277	25.8182	22.9363	25.2865	24.4255	26.1862	24.7462	25.7772	23.7594
	0.771192	-1.65812	0.316852	3.15605	Q6IB77;K7ES21	Q6IB77	Glycine N-acyltransferase	GLYAT			21	21	21	86.8	86.8	86.8	33.924	0	323.31	32429000000	1566	0.771192	0.365255	-1.65812	-1.48121	30.1295	24.6554	28.9905	29.4413	30.149	28.1659	30.5629	27.2807	25.5404	25.8255	29.7091	29.7639
+	3.10954	-1.65508	0.317521	3.1494	E7EPT4;P19404	E7EPT4;P19404	NADH dehydrogenase [ubiquinone] flavoprotein 2, mitochondrial	NDUFV2	+	pRCC_typeI_kidney_typeI	17	17	17	64.3	64.3	64.3	27.907	0	323.31	4556100000	1169	3.10954	0.0237192	-1.65508	-4.7527	26.8335	25.5127	26.5193	25.0625	27.1728	24.2779	26.5906	24.6905	27.7841	25.5846	26.1201	25.9618
	1.23776	-1.65481	0.317579	3.14882	O15244;Q5T7Q5	O15244	Solute carrier family 22 member 2	SLC22A2			6	6	6	9.2	9.2	9.2	62.58	0	101.89	630090000	65	1.23776	0.195998	-1.65481	-2.14198	25.0192	21.8576	23.0249	20.7965	23.3831	20.6976	23.9418	21.5045	21.0304	20.8112	23.4684	24.2717
	1.04146	-1.65091	0.318439	3.14032	O60825;F6RAZ1;F6XNB3;A0A087X278;A0A087X2H4	O60825	6-phosphofructo-2-kinase/fructose-2,6-bisphosphatase 2;6-phosphofructo-2-kinase;Fructose-2,6-bisphosphatase	PFKFB2			14	14	13	32.3	32.3	30.3	58.476	0	244.81	733160000	89	1.04146	0.253902	-1.65091	-1.87076	23.3534	20.9277	24.2948	21.3849	25.7968	24.1937	23.4994	20.5084	24.1347	22.4969	23.824	25.4859
+	2.03725	-1.6493	0.318795	3.13681	Q9NZJ7;H0Y8C3	Q9NZJ7;H0Y8C3	Mitochondrial carrier homolog 1	MTCH1			7	7	7	16.5	16.5	16.5	41.544	0	21.834	179840000	46	2.03725	0.0771983	-1.6493	-3.21981	23.1006	21.8282	22.0148	22.3173	22.039	20.7622	22.998	19.51	23.4868	21.8635	22.7069	20.169
+	2.52034	-1.64665	0.319382	3.13105	P35237;A0A024QZX5;A0A087X1N8	P35237;A0A024QZX5;A0A087X1N8	Serpin B6	SERPINB6	+	pRCC_typeI_kidney_typeI	22	22	21	60.6	60.6	60.6	42.621	0	323.31	2275900000	442	2.52034	0.043761	-1.64665	-3.88836	26.636	24.7872	27.2897	23.8152	25.6759	24.8195	25.5858	25.337	26.9653	24.7031	25.1477	23.9585
	1.33245	-1.64077	0.320686	3.11832	P05546	P05546	Heparin cofactor 2	SERPIND1			7	7	7	16.4	16.4	16.4	57.07	0	101.62	647910000	112	1.33245	0.175865	-1.64077	-2.27077	24.0817	22.5188	22.5935	20.9487	23.5828	21.2474	23.7377	23.4588	25.5184	21.2734	24.4387	24.6611
	0.803847	-1.64057	0.320729	3.1179	O00625	O00625	Pirin	PIR			13	13	13	57.2	57.2	57.2	32.113	0	236.11	3010600000	162	0.803847	0.350378	-1.64057	-1.52968	26.3647	21.886	25.2681	27.3107	25.3424	20.2406	25.3337	23.7502	24.9843	23.6795	25.3893	25.9721
	0.615241	-1.63978	0.320905	3.11619	P50416;H3BMD2	P50416	Carnitine O-palmitoyltransferase 1, liver isoform	CPT1A			10	10	10	13.2	13.2	13.2	88.367	0	57.005	1083000000	114	0.615241	0.450645	-1.63978	-1.24214	25.8632	25.0504	24.6324	25.7712	23.96	18.8977	21.2775	20.5066	25.4613	24.4519	24.7391	21.417
	1.4043	-1.63857	0.321175	3.11356	P10301	P10301	Ras-related protein R-Ras	RRAS			11	11	8	57.8	57.8	48.2	23.48	0	78.35	455300000	80	1.4043	0.162173	-1.63857	-2.3679	24.1317	23.817	24.0127	21.9926	21.7726	22.0376	22.1071	21.0249	24.2936	21.8143	24.3776	20.1775
	0.96352	-1.63154	0.322743	3.09844	P17900;H0YBY3;E5RJD0	P17900	Ganglioside GM2 activator;Ganglioside GM2 activator isoform short	GM2A			7	7	7	31.1	31.1	31.1	20.838	0	8.841	2435600000	172	0.96352	0.283908	-1.63154	-1.7608	25.805	25.0207	25.3766	21.1161	27.1484	23.699	27.6751	24.8293	23.1109	25.551	25.679	24.7896
	1.04106	-1.61989	0.32536	3.07352	Q5T6J8;Q5T6J7	Q5T6J8;Q5T6J7	Probable gluconokinase	IDNK			4	4	4	48.9	48.9	48.9	9.7719	0	51.23	395390000	122	1.04106	0.253951	-1.61989	-1.87019	21.9236	19.927	21.1452	21.6174	25.2539	20.5074	25.1879	21.6824	21.6512	20.9259	22.1611	22.9435
	1.14388	-1.61974	0.325394	3.0732	Q0ZGT2;H7BXY5	Q0ZGT2;H7BXY5	Nexilin	NEXN			34	34	14	51.1	51.1	22.5	80.657	0	323.31	1985200000	247	1.14388	0.223486	-1.61974	-2.01313	23.5497	24.0971	22.2153	19.4894	21.959	22.2836	24.8036	22.1589	23.7617	22.3914	24.5148	20.6653
	1.269	-1.61062	0.327457	3.05384	P02790;Q9BS19	P02790;Q9BS19	Hemopexin	HPX			26	26	26	66	66	66	51.676	0	323.31	16302000000	2006	1.269	0.188818	-1.61062	-2.18458	28.9945	29.4104	29.3584	26.7274	27.6468	25.6897	27.2872	27.2243	30.3766	25.9009	27.664	26.7111
	1.41437	-1.60745	0.328179	3.04712	P56181	P56181	NADH dehydrogenase [ubiquinone] flavoprotein 3, mitochondrial	NDUFV3			3	3	3	38.9	38.9	38.9	11.94	0	212.44	1091100000	153	1.41437	0.160021	-1.60745	-2.38148	24.4885	23.2157	24.4056	21.0145	26.0053	23.3484	26.6209	23.9062	23.8948	23.7671	23.735	24.2536
+	2.0893	-1.6054	0.328645	3.0428	G3V0I5;P49821;B4DE93;E9PQP1;E9PMX3;E9PPR0;H0YE81;E9PLC6;E9PJL9;E9PPS5;H0YD04;E9PPD6	G3V0I5;P49821;B4DE93	NADH dehydrogenase [ubiquinone] flavoprotein 1, mitochondrial	NDUFV1			29	29	29	65.6	65.6	65.6	50.054	0	323.31	5258700000	620	2.0893	0.0716636	-1.6054	-3.29062	27.3926	24.3748	26.9108	25.4032	27.3047	25.337	28.0202	25.6092	28.0566	26.7004	26.7013	27.3292
	1.70499	-1.60035	0.329796	3.03218	Q13576;F5H7S7;E7EWC2;D6R939;E9PDT6;D6RDK8;D6R999;D6RGC6	Q13576;F5H7S7;E7EWC2;D6R939	Ras GTPase-activating-like protein IQGAP2	IQGAP2			66	64	64	45.3	44.3	44.3	180.58	0	323.31	2782200000	585	1.70499	0.111764	-1.60035	-2.77184	27.1772	26.208	26.4276	24.1201	27.0664	25.5339	26.7915	23.7781	25.4492	23.4483	25.9674	26.1887
	1.14578	-1.59454	0.331128	3.01998	P58166;F8VNP4	P58166;F8VNP4	Inhibin beta E chain	INHBE			6	6	6	22.9	22.9	22.9	38.561	0	19.763	171340000	62	1.14578	0.222694	-1.59454	-2.01575	24.3065	21.1586	22.1822	21.2753	23.7359	20.6621	23.5588	20.6401	19.3346	21.5217	23.8412	22.1342
+	1.96701	-1.59428	0.331187	3.01944	P22695;H3BRG4;H3BSJ9;H3BP04;H3BUE4;H3BUI9;A0A087WVZ4	P22695;H3BRG4;H3BSJ9	Cytochrome b-c1 complex subunit 2, mitochondrial	UQCRC2			21	21	21	48.6	48.6	48.6	48.442	0	323.31	35779000000	1826	1.96701	0.0820033	-1.59428	-3.12459	30.0037	27.7507	31.0466	30.3944	29.8653	28.5242	29.76	28.291	31.4769	28.1485	29.2671	28.7452
+	2.01256	-1.59415	0.331217	3.01917	Q8WX93;F8WA26;H0YA05;D6R9F5;H0Y952;D6RBH5;D6RBB1;D6R9Z5	Q8WX93	Palladin	PALLD			50	50	49	38.7	38.7	38.7	150.56	0	323.31	11288000000	1683	2.01256	0.078739	-1.59415	-3.1863	27.7069	27.3402	28.3498	24.5875	27.6188	26.2179	27.4115	27.3723	28.3556	27.0259	27.9441	25.278
	1.68245	-1.59222	0.331662	3.01512	P16219;E9PE82	P16219;E9PE82	Short-chain specific acyl-CoA dehydrogenase, mitochondrial	ACADS			17	17	17	42.5	42.5	42.5	44.297	0	253.16	4741600000	610	1.68245	0.115133	-1.59222	-2.7416	28.1862	24.566	27.2777	26.9952	26.3689	25.0136	27.479	25.1013	27.4113	24.4725	26.065	27.0864
+	2.19362	-1.59135	0.33186	3.01332	Q9BQI9;F5H2G5;F5H065	Q9BQI9;F5H2G5;F5H065	Nuclear receptor-interacting protein 2	NRIP2			5	5	5	18.9	18.9	18.9	31.33	0	28.337	270690000	60	2.19362	0.062142	-1.59135	-3.43329	24.1237	21.7338	23.0101	22.1201	22.2868	19.9141	22.5451	20.5979	22.5788	22.2078	23.2748	21.6974
	1.54915	-1.59131	0.33187	3.01323	P05090	P05090	Apolipoprotein D	APOD			13	13	2	37.6	37.6	7.4	21.275	0	323.31	11044000000	529	1.54915	0.134446	-1.59131	-2.56276	27.7143	26.6064	27.1163	26.7338	30.2086	26.0204	29.89	27.4169	29.0166	26.8802	27.2014	27.9417
	1.3777	-1.59104	0.331932	3.01267	P00167;J3KNC7	P00167	Cytochrome b5	CYB5A			13	13	13	67.2	67.2	67.2	15.33	0	323.31	23027000000	1331	1.3777	0.166446	-1.59104	-2.33198	30.2229	26.6773	28.6923	28.7564	28.2491	27.7802	29.0737	24.9992	29.8865	27.6621	27.717	28.4199
+	2.24622	-1.59037	0.332087	3.01126	A0A0A0MT83;P26440;H7C4G6;H0YN10;H0YLC3;H0YKV0;A0A087WVD3	A0A0A0MT83;P26440;H7C4G6	Isovaleryl-CoA dehydrogenase, mitochondrial	IVD			21	21	21	52.8	52.8	52.8	46.65	0	323.31	6975900000	663	2.24622	0.0583443	-1.59037	-3.50566	27.5777	24.4972	26.221	26.4422	28.4546	26.0098	27.6674	25.3347	26.5818	25.2041	26.7077	26.18
	0.689769	-1.58482	0.333366	2.99971	P25325;B1AH49	P25325;B1AH49	3-mercaptopyruvate sulfurtransferase;Sulfurtransferase	MPST			19	19	19	61.3	61.3	61.3	33.178	0	263.27	3597500000	374	0.689769	0.407381	-1.58482	-1.3581	26.8471	21.2222	23.4165	21.317	27.6669	26.2457	26.742	24.8998	24.9438	25.3949	25.5572	26.5849
	1.31023	-1.58427	0.333494	2.99855	Q5TD07;P16083;Q5TD05;A2A2U4	Q5TD07;P16083;Q5TD05	Ribosyldihydronicotinamide dehydrogenase [quinone]	NQO2			21	21	21	85	85	85	21.537	0	323.31	13915000000	841	1.31023	0.18147	-1.58427	-2.24063	29.1503	26.695	29.0996	26.7903	29.6133	27.0681	28.7688	25.7005	25.5502	25.8619	27.1493	27.71
+	3.11028	-1.572	0.336341	2.97317	Q9NVT9;E5RJ86;E9PR92;E5RHK3	Q9NVT9;E5RJ86	Armadillo repeat-containing protein 1	ARMC1	+	pRCC_typeI_kidney_typeI	6	6	6	40.4	40.4	40.4	31.28	0	84.732	202240000	74	3.11028	0.0238713	-1.572	-4.75383	23.0806	21.6604	23.8231	20.7274	22.6043	20.9899	22.3818	21.7979	22.6762	21.1901	21.8926	20.6609
+	2.9138	-1.57081	0.33662	2.97071	O75874;C9J4N6;C9JLU6;C9JJE5	O75874	Isocitrate dehydrogenase [NADP] cytoplasmic	IDH1	+	pRCC_typeI_kidney_typeI	39	38	38	76.8	76.8	76.8	46.659	0	323.31	18466000000	1924	2.9138	0.0286709	-1.57081	-4.45819	29.3017	27.7611	28.6696	27.8773	29.5095	27.1536	29.6108	26.7334	27.8507	26.8374	28.2463	27.401
	1.36859	-1.56368	0.338287	2.95607	Q969Z3;X1WI34;F6V6Z1	Q969Z3	Mitochondrial amidoxime reducing component 2	2002-03-01			14	14	12	32.8	32.8	27.5	38.023	0	185.29	10506000000	735	1.36859	0.168384	-1.56368	-2.31967	27.3315	23.9427	26.9386	28.2698	28.6888	26.4591	28.6748	26.7094	27.5902	25.5503	26.8591	25.7696
+	2.19235	-1.56192	0.3387	2.95247	P22830;K7ELX4;K7EJX5;K7EKP7;K7EPN2;K7EJM8	P22830;K7ELX4	Ferrochelatase, mitochondrial	FECH			24	24	24	65.5	65.5	65.5	47.862	0	323.31	4829000000	540	2.19235	0.0618473	-1.56192	-3.43156	26.9121	24.5584	26.0843	26.6359	27.1846	25.5869	27.5371	24.7628	28.1634	25.2097	26.134	25.8901
	1.41151	-1.55133	0.341196	2.93087	O43150;A0A286YFG8	O43150	Arf-GAP with SH3 domain, ANK repeat and PH domain-containing protein 2	ASAP2			13	13	12	20	20	20	111.65	0	119.93	285610000	67	1.41151	0.160375	-1.55133	-2.37762	20.2603	20.8739	22.9529	20.2136	22.4205	21.7198	23.5233	20.3808	24.4907	21.6664	22.4334	21.9186
	1.01049	-1.54849	0.341868	2.9251	Q9BW30	Q9BW30	Tubulin polymerization-promoting protein family member 3	TPPP3			11	11	11	59.7	59.7	59.7	18.985	0	280.37	2617100000	529	1.01049	0.266572	-1.54849	-1.82725	25.4184	22.735	23.6523	20.9286	26.3054	24.6137	25.8123	26.3723	25.9395	24.2464	24.7738	23.7147
	1.04161	-1.54842	0.341884	2.92497	O75489;E9PS48;G3V194	O75489	NADH dehydrogenase [ubiquinone] iron-sulfur protein 3, mitochondrial	NDUFS3			13	13	13	42	42	42	30.241	0	107.19	728480000	188	1.04161	0.254005	-1.54842	-1.87096	24.4904	24.1291	24.6539	24.5968	22.8768	20.3236	24.9581	22.2368	25.4601	22.7674	22.3585	21.4536
+	1.85506	-1.54721	0.34217	2.92252	Q96AB3;K7ENV7;K7EKW4	Q96AB3;K7ENV7;K7EKW4	Isochorismatase domain-containing protein 2, mitochondrial	ISOC2			8	8	8	46.8	46.8	46.8	22.337	0	188.72	2076300000	400	1.85506	0.0935317	-1.54721	-2.97351	25.4427	22.3291	26.6557	23.9461	26.218	24.4261	26.0001	24.1848	24.3363	24.4366	24.353	24.3998
	0.589987	-1.54395	0.342945	2.91592	P01011;G3V595;G3V3A0;A0A087WY93	P01011;G3V595	Alpha-1-antichymotrypsin;Alpha-1-antichymotrypsin His-Pro-less	SERPINA3			18	18	18	40.9	40.9	40.9	47.65	0	305.19	2476000000	448	0.589987	0.46596	-1.54395	-1.20202	26.0848	24.681	26.8412	25.8967	24.7726	22.0364	20.1765	24.2166	27.8019	21.5906	24.8934	22.8854
+	2.18955	-1.54211	0.343382	2.91221	Q9UBQ7;U3KQ56	Q9UBQ7;U3KQ56	Glyoxylate reductase/hydroxypyruvate reductase	GRHPR			26	26	26	58.8	58.8	58.8	35.668	0	323.31	15266000000	1661	2.18955	0.0620896	-1.54211	-3.42771	28.7885	26.2971	29.4128	28.4101	29.3379	27.3243	29.1056	27.0016	28.3269	26.441	28.4743	28.719
	1.09739	-1.54055	0.343753	2.90906	K7ERG9;P00746	K7ERG9;P00746	Complement factor D	CFD			12	12	12	52.7	52.7	52.7	27.862	0	287.37	1554800000	241	1.09739	0.237041	-1.54055	-1.94877	23.6421	25.061	25.326	25.4025	24.1816	21.8568	25.5788	22.7639	25.0027	20.8558	25.122	23.6699
	1.75408	-1.53906	0.344109	2.90606	Q14192;F8WDA8;U3KQT4;C9J3S8	Q14192	Four and a half LIM domains protein 2	FHL2			31	31	2	84.2	84.2	6.1	32.193	0	323.31	5579000000	834	1.75408	0.106175	-1.53906	-2.83775	27.4047	26.6871	27.7195	24.6743	27.0387	24.4928	27.0558	27.2666	26.7706	26.607	27.4636	24.4908
+	3.11779	-1.53762	0.344453	2.90315	O15230;A0A087WYH7	O15230	Laminin subunit alpha-5	LAMA5	+	pRCC_typeI_kidney_typeI	118	118	117	37.8	37.8	37.4	399.73	0	323.31	35506000000	3483	3.11779	0.0238502	-1.53762	-4.76528	30.293	28.6008	30.8049	28.2238	29.2835	27.9185	29.3274	28.9071	30.6115	28.6271	30.3402	29.1573
+	3.55416	-1.53346	0.345449	2.89478	Q9UHQ9;H7C0R7	Q9UHQ9;H7C0R7	NADH-cytochrome b5 reductase 1	CYB5R1	+	pRCC_typeI_kidney_typeI	16	16	16	58.4	58.4	58.4	34.094	0	323.31	4395300000	416	3.55416	0.0150941	-1.53346	-5.45432	27.1443	26.0022	26.3965	24.7976	27.2256	25.4869	27.4554	25.8171	27.1092	24.8818	26.2448	25.3896
	0.794956	-1.52801	0.346755	2.88388	P52758	P52758	Ribonuclease UK114	HRSP12			14	14	4	88.3	88.3	36.5	14.494	0	323.31	54248000000	1818	0.794956	0.354699	-1.52801	-1.51653	28.7174	25.2046	27.1509	27.2492	31.0907	27.2024	30.715	27.8683	27.5141	27.5203	29.9021	30.8774
+	2.17872	-1.52779	0.346808	2.88344	Q6XQN6;G5E977;C9J8U2;H0YF31;A0A087WUT5;H0YDA6	Q6XQN6;G5E977;C9J8U2	Nicotinate phosphoribosyltransferase	NAPRT			18	18	18	42.4	42.4	42.4	57.578	0	323.31	4923200000	476	2.17872	0.0631768	-1.52779	-3.41285	26.9486	25.2232	26.6668	25.2339	27.423	25.528	26.2674	23.5009	25.7318	24.3177	25.5797	25.6468
	0.972857	-1.52649	0.34712	2.88085	O43866	O43866	CD5 antigen-like	CD5L			15	15	15	44.7	44.7	44.7	38.087	0	323.31	731960000	164	0.972857	0.280774	-1.52649	-1.77406	24.2318	23.9235	21.9136	23.8241	23.5752	20.8441	24.0056	24.0581	26.2706	20.8043	24.3923	21.7762
	1.24364	-1.5249	0.347504	2.87766	P15428;E9PBZ2;E9PD69;D6RHF8;D6RA66;D6RA83	P15428;E9PBZ2;E9PD69	15-hydroxyprostaglandin dehydrogenase [NAD(+)]	HPGD			8	8	8	38.3	38.3	38.3	28.977	0	79.607	463030000	79	1.24364	0.194581	-1.5249	-2.15001	23.7318	20.5724	20.9557	21.4003	23.801	22.8322	24.1527	20.6194	21.0486	20.0402	22.3426	21.4185
+	1.9443	-1.5222	0.348154	2.87229	Q9BUP0;A0A087X1Z2;Q8WYH2;C9JTV4;H7C0I0	Q9BUP0	EF-hand domain-containing protein D1	EFHD1			20	18	18	77.4	72.8	72.8	26.927	0	146.44	853170000	215	1.9443	0.084041	-1.5222	-3.09389	25.7022	21.5334	24.191	22.2802	24.9445	24.1421	24.6181	24.1112	24.4992	23.2091	24.0656	23.6113
	0.979848	-1.52164	0.348289	2.87118	Q16719;B8ZZA3;A0A087X297;F8WEP1;A0A087WYQ7;A0A087WYM2	Q16719;B8ZZA3;A0A087X297	Kynureninase	KYNU			8	8	8	20.4	20.4	20.4	52.351	0	37.354	1119100000	164	0.979848	0.279209	-1.52164	-1.78397	24.9482	22.5001	24.3669	22.9194	26.5362	24.047	26.4505	24.1269	21.9383	24.82	24.7705	21.4672
	1.06229	-1.52052	0.348561	2.86894	Q6YN16	Q6YN16	Hydroxysteroid dehydrogenase-like protein 2	HSDL2			42	42	42	81.6	81.6	81.6	45.394	0	323.31	23713000000	2252	1.06229	0.248238	-1.52052	-1.8999	29.5889	24.8708	27.5554	27.8916	28.9713	26.9343	28.965	26.3258	28.531	26.6838	28.5679	30.3502
	1.7335	-1.51973	0.34875	2.86738	Q969X5;F2Z3Q5;F2Z2U2	Q969X5	Endoplasmic reticulum-Golgi intermediate compartment protein 1	ERGIC1			9	9	9	37.9	37.9	37.9	32.592	0	166.14	1436400000	83	1.7335	0.109072	-1.51973	-2.8101	24.7435	24.5975	24.8112	23.3065	24.2258	24.2886	24.5162	22.3974	25.3903	23.5677	24.7628	21.1738
+	2.00922	-1.5106	0.350965	2.84929	Q8IYQ7	Q8IYQ7	Threonine synthase-like 1	THNSL1			24	24	24	38.8	38.8	38.8	83.069	0	236.93	1471700000	230	2.00922	0.079177	-1.5106	-3.18177	25.4136	24.1334	25.0764	25.0809	25.6218	23.0583	25.735	22.5174	25.166	22.8721	24.147	24.434
	1.67377	-1.50906	0.35134	2.84625	O60488;H0Y9A0;D6RFW9;D6RDA8;D6RD96;D6RF95	O60488	Long-chain-fatty-acid--CoA ligase 4	ACSL4			24	24	20	40.5	40.5	37.8	79.187	0	323.31	1155100000	333	1.67377	0.116603	-1.50906	-2.72996	25.2028	24.2505	26.838	24.7984	23.5018	22.9859	24.6516	23.3222	24.7566	22.844	25.2685	22.9639
	1.28612	-1.50239	0.352968	2.83312	P19440;E7ET76	P19440;E7ET76	Gamma-glutamyltranspeptidase 1;Gamma-glutamyltranspeptidase 1 heavy chain;Gamma-glutamyltranspeptidase 1 light chain	GGT1			17	17	4	23.7	23.7	4.6	61.409	0	158.24	3266900000	411	1.28612	0.185824	-1.50239	-2.20788	27.015	23.3671	26.5756	23.9147	27.3117	24.7741	27.3685	26.6309	24.9956	25.6308	26.8762	26.8108
	1.74271	-1.49997	0.35356	2.82837	P00918;E5RID5;E5RK37	P00918	Carbonic anhydrase 2	CA2			32	32	32	84.2	84.2	84.2	29.246	0	323.31	56381000000	3376	1.74271	0.10796	-1.49997	-2.82248	30.07	27.1344	29.6915	30.0569	30.5956	27.9543	30.5551	28.0066	30.5249	28.6717	29.5092	30.1225
	0.93963	-1.49943	0.353693	2.82731	B0YIW2;P02656	B0YIW2;P02656	Apolipoprotein C-III	APOC3			6	6	6	49.6	49.6	49.6	12.815	0	323.31	10673000000	679	0.93963	0.293288	-1.49943	-1.72676	26.5843	25.2845	25.5258	27.0202	27.1132	23.6154	27.397	25.6644	28.1794	23.4903	27.6647	28.3929
	0.598472	-1.49325	0.355211	2.81522	Q8N4P3;H0YNP9;H0YKT9	Q8N4P3;H0YNP9;H0YKT9	Guanosine-3,5-bis(diphosphate) 3-pyrophosphohydrolase MESH1	HDDC3			13	13	13	58.7	58.7	58.7	20.329	0	216.89	1034400000	208	0.598472	0.461364	-1.49325	-1.21555	25.4709	21.4515	24.1021	18.9147	26.8651	24.5609	24.4982	24.3024	25.1589	24.5214	21.4338	24.8188
	1.22398	-1.48906	0.356246	2.80705	Q16762;B1AH48	Q16762	Thiosulfate sulfurtransferase	TST			23	23	23	67.7	67.7	67.7	33.429	0	323.31	20548000000	960	1.22398	0.198583	-1.48906	-2.12315	30.1678	26.5774	29.2509	29.7072	28.8614	27.0044	29.3848	25.728	27.707	26.902	28.1533	28.6719
+	2.28088	-1.48637	0.35691	2.80182	Q9NZN3	Q9NZN3	EH domain-containing protein 3	EHD3			22	12	12	48.6	28	28	60.886	0	323.31	715030000	186	2.28088	0.0559997	-1.48637	-3.55352	25.1705	23.1678	24.0817	21.2176	24.4718	23.2199	23.9153	22.422	23.517	23.523	23.7657	22.4536
+	2.30657	-1.48494	0.357263	2.79906	B4DDF4;B4DUT8;Q99439;A0A087X271;H3BVI6;A0A087X1X5;K7ES69;H3BQH0;U3KPS3;A0A087WV51	B4DDF4;B4DUT8;Q99439;A0A087X271;H3BVI6	Calponin;Calponin-2	CNN2			27	25	25	85.2	83.2	83.2	32.616	0	323.31	4821700000	1141	2.30657	0.0552811	-1.48494	-3.58909	27.1659	26.5757	27.7892	24.8823	27.0639	25.4252	26.4395	26.7577	28.1447	26.3868	27.4036	25.0695
+	1.90488	-1.48453	0.357365	2.79826	P30046;J3KQ18;B5MC82;A6NHG4;H7C342	P30046;J3KQ18;B5MC82;A6NHG4	D-dopachrome decarboxylase;D-dopachrome decarboxylase-like protein	DDT			12	12	12	61	61	61	12.712	0	194.58	6827800000	800	1.90488	0.0875794	-1.48453	-3.04066	27.0429	25.2906	28.0296	26.652	28.4933	24.8113	26.9721	25.949	26.3332	25.0062	26.4314	26.6862
	0.908092	-1.47675	0.359296	2.78322	O14949	O14949	Cytochrome b-c1 complex subunit 8	UQCRQ			5	5	5	52.4	52.4	52.4	9.9062	0	35.048	1017900000	76	0.908092	0.305491	-1.47675	-1.68156	24.3477	22.6313	23.4867	26.1093	24.3917	23.4903	23.9786	20.8006	25.206	21.5152	22.9812	20.9846
+	3.47449	-1.47583	0.359528	2.78143	Q16718;F8WAS3;A0A087X1G1;H7BYD0;C9IZN5;A0A087WXR5	Q16718;F8WAS3;A0A087X1G1;H7BYD0	NADH dehydrogenase [ubiquinone] 1 alpha subcomplex subunit 5	NDUFA5	+	pRCC_typeI_kidney_typeI	12	12	12	82.8	82.8	82.8	13.459	0	182.81	3663800000	449	3.47449	0.0160674	-1.47583	-5.32498	26.7246	24.8883	27.0289	25.2465	26.2452	25.0799	26.689	24.8489	27.5736	25.6038	25.9068	25.6457
+	2.09475	-1.4756	0.359583	2.781	P49189	P49189	4-trimethylaminobutyraldehyde dehydrogenase	ALDH9A1			39	39	39	64.6	64.6	64.6	53.801	0	323.31	17906000000	2358	2.09475	0.0711004	-1.4756	-3.29805	30.0563	27.8121	29.8018	28.4987	29.0706	27.3039	28.6922	27.3273	29.3329	26.5341	28.318	28.9422
+	2.20756	-1.47496	0.359744	2.77975	P21399	P21399	Cytoplasmic aconitate hydratase	ACO1			49	49	48	52.5	52.5	52	98.398	0	323.31	12683000000	1661	2.20756	0.0609602	-1.47496	-3.45245	28.8477	27.9408	28.721	27.2175	29.1505	25.9024	28.7184	26.4406	27.5086	26.6349	27.3632	27.3234
	0.933576	-1.47397	0.359989	2.77786	H0YA52;Q9H0N5	H0YA52;Q9H0N5	Pterin-4-alpha-carbinolamine dehydratase 2	PCBD2			8	8	8	64.7	64.7	64.7	13.409	0	111.67	1506400000	90	0.933576	0.29581	-1.47397	-1.71811	22.7289	23.9397	22.9238	20.8318	23.6373	23.963	25.4036	23.4835	23.3936	19.9572	23.4284	20.4967
+	4.08918	-1.47148	0.360613	2.77306	Q9UI12;G3V126;E5RG49;E5RK31;E5RJG1	Q9UI12;G3V126	V-type proton ATPase subunit H	ATP6V1H	+	pRCC_typeI_kidney_typeI	18	18	13	44.7	44.7	31.7	55.882	0	323.31	5413600000	540	4.08918	0.00934054	-1.47148	-6.36963	27.4796	25.6653	26.8135	25.5747	27.8841	25.8695	27.6113	25.3927	26.8292	25.8949	26.6288	26.0205
	0.945555	-1.46155	0.363102	2.75404	D6RGG3;Q99715;A0A087X0A8;H0Y4P7;H0Y5N9;H0Y991	D6RGG3;Q99715;A0A087X0A8	Collagen alpha-1(XII) chain	COL12A1			128	128	128	46.5	46.5	46.5	333.2	0	323.31	11715000000	2030	0.945555	0.291081	-1.46155	-1.73522	28.6002	29.172	28.1842	24.6494	27.7462	26.6444	27.5734	28.974	29.3424	24.8342	28.8585	27.2616
	0.762869	-1.46037	0.363399	2.7518	P03928	P03928	ATP synthase protein 8	MT-ATP8			5	5	5	57.4	57.4	57.4	7.9916	0	58.25	4500400000	813	0.762869	0.369794	-1.46037	-1.46877	24.6123	21.7309	25.13	24.0487	27.8609	27.6727	27.9389	24.0979	25.9013	24.8063	25.4056	25.7303
	0.907403	-1.45897	0.363752	2.74913	P50402;Q5HY57;F8WEQ1	P50402;Q5HY57	Emerin	EMD			15	15	15	70.5	70.5	70.5	28.994	0	133.18	850660000	105	0.907403	0.305577	-1.45897	-1.68057	24.9171	20.0197	23.6191	21.296	24.958	24.9288	24.1813	24.1387	24.5827	24.9039	25.3726	23.5898
	1.36866	-1.45497	0.364763	2.74151	Q8N0X4;Q5JVC0;Q5JVC2;Q5JVC1;Q5JVB9	Q8N0X4	Citrate lyase subunit beta-like protein, mitochondrial	CLYBL			24	24	24	58.8	58.8	58.8	37.359	0	323.31	6618000000	803	1.36866	0.168531	-1.45497	-2.31977	26.8757	23.9997	27.6497	27.4383	28.0775	26.2391	28.4077	25.7853	28.1153	26.1007	27.2634	28.0964
+	3.84369	-1.45354	0.365123	2.7388	P98160;A0A0U1RQT3;H7BYA5;H0Y5A9	P98160	Basement membrane-specific heparan sulfate proteoglycan core protein;Endorepellin;LG3 peptide	HSPG2	+	pRCC_typeI_kidney_typeI	213	213	213	60.8	60.8	60.8	468.83	0	323.31	231510000000	14215	3.84369	0.0123289	-1.45354	-5.9391	32.7829	31.1927	33.5255	31.7433	32.0605	31.2966	32.5117	31.307	33.3788	31.2753	33.004	31.7272
	0.735797	-1.45279	0.365315	2.73736	P50479;C9J542	P50479	PDZ and LIM domain protein 4	PDLIM4			21	21	21	57.9	57.9	57.9	35.398	0	250.67	3447300000	310	0.735797	0.383594	-1.45279	-1.4281	23.7815	24.7662	24.1908	21.9112	24.2092	23.0254	25.1182	25.7706	24.7091	24.8053	26.6462	19.6595
	1.71804	-1.45068	0.365849	2.73337	P16930;H0YLC7;H3BNP8	P16930	Fumarylacetoacetase	FAH			19	19	19	54.9	54.9	54.9	46.374	0	323.31	2165200000	344	1.71804	0.110609	-1.45068	-2.78935	26.4047	23.9362	25.7628	25.899	26.2941	24.6515	26.2386	23.5666	24.1311	23.2512	25.7638	24.5865
+	2.30144	-1.44825	0.366465	2.72877	P16885;A0A0A0MRF9;H3BQV5;H3BPZ3	P16885;A0A0A0MRF9	1-phosphatidylinositol 4,5-bisphosphate phosphodiesterase gamma-2;Phosphoinositide phospholipase C	PLCG2			27	27	27	26.8	26.8	26.8	147.87	0	282.79	1251700000	319	2.30144	0.0554459	-1.44825	-3.58198	25.1991	24.9485	25.8772	24.8559	24.9689	23.2791	25.2598	23.3148	25.3175	22.7917	24.673	23.416
	0.901789	-1.44648	0.366917	2.72541	P98164;E9PC35	P98164	Low-density lipoprotein receptor-related protein 2	LRP2			162	162	162	40.3	40.3	40.3	521.95	0	323.31	46661000000	4906	0.901789	0.307746	-1.44648	-1.67249	31.1072	26.1177	30.2309	29.9673	31.2954	28.8949	31.4006	28.6768	27.5683	28.7466	30.1581	30.6782
	0.61514	-1.44377	0.367605	2.72031	P15104	P15104	Glutamine synthetase	GLUL			7	7	7	24.4	24.4	24.4	42.064	0	97.588	1862200000	80	0.61514	0.450528	-1.44377	-1.24198	25.5427	28.1137	27.341	21.6568	25.4062	25.2041	25.4913	25.6812	25.4494	25.1161	25.9139	20.7098
+	1.80394	-1.44103	0.368303	2.71515	Q8TBN0;H0YI66	Q8TBN0	Guanine nucleotide exchange factor for Rab-3A	RAB3IL1			8	8	3	32.2	32.2	12.8	42.636	0	205.44	369190000	83	1.80394	0.100757	-1.44103	-2.90473	23.6702	20.1921	21.1986	19.8458	22.585	20.6279	22.8012	21.867	21.3754	21.1341	22.2397	21.5569
+	2.67565	-1.43564	0.369683	2.70502	Q16795;F5H0J3;H3BRM9;F5GY40	Q16795	NADH dehydrogenase [ubiquinone] 1 alpha subcomplex subunit 9, mitochondrial	NDUFA9	+	pRCC_typeI_kidney_typeI	14	14	14	39.3	39.3	39.3	42.509	0	120.89	2804100000	333	2.67565	0.0366407	-1.43564	-4.11006	26.9976	25.7302	26.1705	24.9344	25.9792	24.4855	26.4731	25.0579	27.5321	24.9352	25.4252	24.8206
+	1.94884	-1.42998	0.371135	2.69444	Q14914;F2Z3J9;Q5JVP2;F6XGT7	Q14914	Prostaglandin reductase 1	PTGR1			22	22	22	63.8	63.8	63.8	35.869	0	323.31	15437000000	1053	1.94884	0.0833301	-1.42998	-3.10003	29.1469	26.2765	27.6084	27.1226	28.5382	27.3894	28.041	27.4934	29.9606	26.4873	27.219	27.165
	1.47321	-1.42946	0.371271	2.69345	P49326;E9PQ84;E9PP51;E9PJF3	P49326;E9PQ84;E9PP51;E9PJF3	Dimethylaniline monooxygenase [N-oxide-forming] 5	FMO5			7	7	7	16.5	16.5	16.5	60.22	0	18.281	149420000	42	1.47321	0.147348	-1.42946	-2.46072	22.1104	20.6723	23.1912	21.3633	22.7362	19.7033	23.3661	21.715	21.2795	20.9448	20.2922	20.0002
	1.34131	-1.42611	0.372134	2.6872	P22033	P22033	Methylmalonyl-CoA mutase, mitochondrial	MUT			40	40	40	44.8	44.8	44.8	83.134	0	323.31	5876000000	921	1.34131	0.174229	-1.42611	-2.28276	27.7029	23.2037	27.0647	26.814	27.5725	26.0453	28.3151	26.3886	27.0701	26.2242	26.6252	27.1181
	1.36753	-1.42529	0.372344	2.68569	P23786;A0A1B0GVF3;A0A1B0GV75;A0A1B0GTB8;A0A1B0GWC0;A0A1B0GTM0;A0A1B0GUD9;A0A1B0GTL9;A0A1B0GUB8	P23786;A0A1B0GVF3;A0A1B0GV75;A0A1B0GTB8;A0A1B0GWC0	Carnitine O-palmitoyltransferase 2, mitochondrial	CPT2			30	30	30	43.6	43.6	43.6	73.776	0	323.31	6983400000	700	1.36753	0.168621	-1.42529	-2.31824	28.8786	25.4556	27.0027	27.8067	27.0647	25.7322	27.234	24.4113	27.6774	25.278	26.1232	26.745
	1.07697	-1.42226	0.373127	2.68005	Q6NZI2	Q6NZI2	Polymerase I and transcript release factor	PTRF			25	25	25	54.1	54.1	54.1	43.476	0	323.31	15610000000	1294	1.07697	0.243119	-1.42226	-1.92036	27.1201	27.1672	28.5669	24.0286	26.7701	26.48	27.1013	27.9264	29.0826	27.5628	29.4854	26.4278
+	2.30905	-1.42046	0.373593	2.67671	G3V583;Q8N128;G3V3Z5	G3V583;Q8N128	Protein FAM177A1	FAM177A1			7	7	7	54.3	54.3	54.3	16.322	0	14.356	149230000	39	2.30905	0.055625	-1.42046	-3.59252	23.145	20.8022	21.8183	22.2814	22.8526	21.3395	23.2336	20.2344	22.1843	21.2219	21.7856	20.6174
	1.11854	-1.42029	0.373638	2.67639	Q14112;A0A087WZP6	Q14112;A0A087WZP6	Nidogen-2	NID2			47	46	14	42.1	41.4	15.6	151.25	0	323.31	14875000000	1608	1.11854	0.231209	-1.42029	-1.9781	28.8574	29.3018	29.8285	26.1025	27.3173	25.4163	27.7225	28.1591	29.2782	28.0387	29.4406	26.9043
	1.53632	-1.41909	0.373947	2.67418	Q8NFZ8	Q8NFZ8	Cell adhesion molecule 4	CADM4			7	7	7	25.8	25.8	25.8	42.785	0	188.07	229690000	71	1.53632	0.136248	-1.41909	-2.54554	23.4757	21.207	22.0222	20.2706	22.6161	20.2274	22.2365	20.5811	20.0972	21.9762	22.1212	19.792
+	1.92195	-1.41559	0.374856	2.66769	B4E1Z4;P00751;A0A0G2JH38;H7C5H1;E9PDZ0;C9JRT3;H7C526;A0A0G2JK28;A0A0G2JHM4;A0A0G2JJ82;F2Z3N2;F8WCJ9;A0A0G2JJM0;A0A0G2JI59;C9JYQ5;A2ABG0;H0Y868	B4E1Z4;P00751	Complement factor B;Complement factor B Ba fragment;Complement factor B Bb fragment	CFB			53	53	4	39.9	39.9	4.8	140.94	0	323.31	27960000000	2186	1.92195	0.086289	-1.41559	-3.0637	28.9813	28.5629	28.7967	26.6118	28.9757	27.6602	27.4381	27.9872	29.8699	26.4948	29.245	27.4964
	1.60005	-1.41554	0.374868	2.6676	O60613;A0A087X1G7;A0A0B4J1S4;A0A0J9YX89;A0A087WXL0;A0A0B4J1T0	O60613;A0A087X1G7;A0A0B4J1S4;A0A0J9YX89	15 kDa selenoprotein	2015-09-01			7	7	5	46.9	46.9	38.9	17.79	0	131.42	363550000	147	1.60005	0.125413	-1.41554	-2.63107	24.5202	20.4651	23.8277	22.1992	22.5591	22.2504	22.3253	23.1811	24.1849	22.1877	22.7036	21.344
+	2.26435	-1.41494	0.375024	2.6665	P43155;B7ZBP5;A6PVN3;H0Y4Z7	P43155	Carnitine O-acetyltransferase	CRAT			16	16	16	29.7	29.7	29.7	70.857	0	133.48	3492100000	433	2.26435	0.057362	-1.41494	-3.53068	27.3201	24.2948	26.5123	25.0753	25.9595	24.2961	26.2269	24.5475	26.1783	24.5939	24.8427	25.7425
	1.12502	-1.41404	0.37526	2.66482	A0A087WVT8;A0A087X1L3;A0A087WT73;Q6ZWJ8;A0A087WXB2	A0A087WVT8;A0A087X1L3;A0A087WT73;Q6ZWJ8;A0A087WXB2	Kielin/chordin-like protein	KCP			28	28	28	28.3	28.3	28.3	173.61	0	323.31	1158100000	200	1.12502	0.228888	-1.41404	-1.98707	23.8141	21.6821	25.7069	22.3312	24.7305	25.4106	25.8837	24.523	25.0558	25.0238	24.8789	22.615
	1.76109	-1.41249	0.375662	2.66197	O94911;A0A0A0MSU4;A0A075B774;K7ELK9	O94911;A0A0A0MSU4	ATP-binding cassette sub-family A member 8	ABCA8			14	14	13	11.3	11.3	10.6	179.24	0	59.729	215170000	58	1.76109	0.105653	-1.41249	-2.84716	23.0844	20.6321	21.6475	22.4578	23.6996	21.5492	23.8057	21.8977	21.7537	21.0936	23.8993	21.7849
	1.7688	-1.41135	0.375959	2.65987	Q9Y5L4	Q9Y5L4	Mitochondrial import inner membrane translocase subunit Tim13	TIMM13			8	8	3	77.9	77.9	43.2	10.5	0	323.31	3038800000	448	1.7688	0.104298	-1.41135	-2.85751	26.8634	25.0735	26.7028	25.7271	25.3877	24.3309	25.4189	24.283	26.8852	23.7529	24.5696	24.192
+	2.37436	-1.40742	0.376985	2.65263	P18206;A0A096LPE1	P18206	Vinculin	VCL			107	107	107	79.7	79.7	79.7	123.8	0	323.31	105850000000	8794	2.37436	0.0510696	-1.40742	-3.68332	31.2814	30.1557	31.7651	28.8828	30.8501	30.2817	31.0538	30.8901	31.9361	30.783	31.7346	29.1831
+	2.40719	-1.40634	0.377266	2.65065	Q9NTX5;H0Y5L2;J3KP84;E9PPG7;E9PRU6;F2Z2D6;E9PJS8;E9PLY6;E9PIU8;H0Y525;H0YCS9	Q9NTX5;H0Y5L2	Ethylmalonyl-CoA decarboxylase	ECHDC1	+	pRCC_typeI_kidney_typeI	11	11	11	48.5	48.5	48.5	33.698	0	208.1	2584200000	467	2.40719	0.049735	-1.40634	-3.72917	27.3439	25.6098	26.2534	24.4174	26.0974	24.533	26.5483	24.3374	25.598	24.3653	25.436	25.5759
	0.790962	-1.40438	0.37778	2.64705	P34096	P34096	Ribonuclease 4	RNASE4			5	5	5	43.5	43.5	43.5	16.84	0	18.067	572510000	35	0.790962	0.356725	-1.40438	-1.51061	20.5894	21.4774	21.8177	22.9465	24.9684	23.1015	23.6197	22.8751	23.4098	21.2005	25.9114	20.2892
	0.866329	-1.39849	0.379325	2.63626	P15328	P15328	Folate receptor alpha	FOLR1			10	9	9	49.8	45.9	45.9	29.819	0	109.85	378680000	78	0.866329	0.32263	-1.39849	-1.6212	22.4171	19.7963	21.8018	20.3175	22.0021	22.8477	24.8155	20.2214	20.2563	22.6215	24.1665	21.264
	1.62346	-1.39612	0.37995	2.63193	Q9NQH7;F2Z316	Q9NQH7	Probable Xaa-Pro aminopeptidase 3	XPNPEP3			8	8	8	27.4	27.4	27.4	57.033	0	101.76	438910000	152	1.62346	0.122218	-1.39612	-2.66248	24.2069	20.5844	23.2007	23.4634	24.0872	22.8103	23.7965	20.9555	23.1547	22.2492	23.149	23.1558
	1.35204	-1.39504	0.380233	2.62997	C9JVN9;Q9H9P8;G3V272;G3V5S1	C9JVN9;Q9H9P8;G3V272;G3V5S1	L-2-hydroxyglutarate dehydrogenase, mitochondrial	L2HGDH			12	12	12	29.9	29.9	29.9	48.475	0	119.15	550660000	106	1.35204	0.172238	-1.39504	-2.29729	24.484	22.8072	23.9154	23.6134	22.8584	20.5474	23.9414	21.3866	23.8036	21.2807	22.2907	23.288
	0.812639	-1.39468	0.380329	2.62931	Q8N465;B5MCV2;G5E9E8;F8WCF9;H7BZ32;H7C021;H7C0N1	Q8N465;B5MCV2;G5E9E8	D-2-hydroxyglutarate dehydrogenase, mitochondrial	D2HGDH			11	11	11	24.4	24.4	24.4	56.415	0	121.37	418740000	153	0.812639	0.346418	-1.39468	-1.54265	22.9008	19.3149	21.1986	24.1773	24.3138	20.6574	23.1719	21.0236	23.07	19.6936	21.1361	22.5564
	0.698344	-1.38855	0.381948	2.61816	K7N7A8;P29972	K7N7A8;P29972	Aquaporin-1	AQP1			3	3	3	5.8	5.8	5.8	48.685	0	158.68	3424000000	379	0.698344	0.401532	-1.38855	-1.37123	26.0445	21.6417	24.1969	24.197	27.6158	25.1101	27.7701	26.4045	25.9706	25.4749	27.285	27.7234
+	1.88906	-1.38652	0.382486	2.61447	Q96I99;E9PDQ8;H0Y852	Q96I99;E9PDQ8	Succinyl-CoA ligase [GDP-forming] subunit beta, mitochondrial	SUCLG2			44	44	44	74.8	74.8	74.8	46.51	0	323.31	56231000000	4709	1.88906	0.0898266	-1.38652	-3.01932	29.7223	27.7871	29.533	29.2677	31.5592	29.515	31.1519	28.4892	29.6353	28.4996	29.5779	29.3019
	1.01868	-1.38602	0.382618	2.61357	Q13790	Q13790	Apolipoprotein F	APOF			4	4	4	15.6	15.6	15.6	35.399	0	34.081	154540000	86	1.01868	0.2633	-1.38602	-1.83878	23.0424	21.9654	20.1719	21.1876	20.8518	21.4489	21.4333	20.2074	24.3928	20.3768	23.568	19.9582
	1.24371	-1.38518	0.382843	2.61204	P21397	P21397	Amine oxidase [flavin-containing] A	MAOA			21	20	20	51.2	49.1	49.1	59.681	0	323.31	11813000000	558	1.24371	0.194728	-1.38518	-2.1501	27.5186	23.3014	28.1976	27.0832	26.819	26.4525	27.3741	25.9207	27.8169	26.2657	25.7227	26.1142
	0.579524	-1.38454	0.383012	2.61088	I3L4C2;B4DWA1;I3L2M4;I3L1C8;I3L3C6;I3L0Y9;I3L125;I3L327;I3L4A3;I3L526;I3L2J6;I3L113;I3L0M4;I3L3J7	I3L4C2;B4DWA1;I3L2M4		BAIAP2			21	21	1	54.2	54.2	2.2	61.381	0	259.95	1175600000	215	0.579524	0.472345	-1.38454	-1.18526	23.2761	20.5948	24.2755	20.582	25.0587	21.3537	26.0401	22.2551	20.1073	22.8075	23.0147	25.8721
	1.53315	-1.38355	0.383275	2.6091	Q96PE7;F5GZ54;H7BZS7	Q96PE7	Methylmalonyl-CoA epimerase, mitochondrial	MCEE			8	8	8	62.5	62.5	62.5	18.749	0	88.976	1080000000	282	1.53315	0.136741	-1.38355	-2.54128	24.5938	20.8204	22.8644	23.8821	24.4939	22.5816	24.6638	22.548	23.7235	21.9774	22.9569	23.1855
	0.621501	-1.37924	0.384421	2.60132	G3V325;C9JJT5;O75127;C9JGL8	G3V325;C9JJT5;O75127	Pentatricopeptide repeat-containing protein 1, mitochondrial	ATP5J2-PTCD1			8	8	6	10	10	6.8	84.109	0	37.476	858320000	136	0.621501	0.446607	-1.37924	-1.25202	24.1189	21.61	26.0452	25.1981	23.1627	22.2957	22.6985	22.0341	24.6866	19.2684	20.4403	22.4706
	1.18359	-1.37668	0.385104	2.5967	E9PDR0;P05166;E7EX59;E7ETT4;E7ETT1;C9JQS9;E7EUY3;E9PEC3;F8WBI9;E7ENC1;H7C5C9;C9JVY9;C9JAW3;C9JVW9	E9PDR0;P05166;E7EX59;E7ETT4;E7ETT1;C9JQS9;E7EUY3;E9PEC3;F8WBI9	Propionyl-CoA carboxylase beta chain, mitochondrial	PCCB			35	35	35	64	64	64	59.403	0	323.31	22481000000	1921	1.18359	0.20912	-1.37668	-2.06779	29.9047	26.0899	29.0465	29.3823	29.3748	27.5475	29.8682	27.0219	28.9126	27.1215	28.3444	30.028
+	1.98103	-1.37365	0.385912	2.59126	Q5HY54	Q5HY54		FLNA			267	267	2	78.9	78.9	1.3	276.55	0	323.31	381960000000	22512	1.98103	0.0811911	-1.37365	-3.14357	33.3471	32.6339	33.4987	31.3328	32.2084	31.0461	32.5529	32.5318	33.7822	32.3931	33.3514	30.5612
	1.29197	-1.37287	0.386121	2.58986	Q8N3R9;G3V2B0	Q8N3R9	MAGUK p55 subfamily member 5	MPP5			18	18	16	36.9	36.9	31.7	77.293	0	185.95	290270000	90	1.29197	0.184213	-1.37287	-2.21583	23.3518	20.3911	23.2544	22.0635	22.8592	20.2654	23.6836	23.396	22.482	22.74	21.8811	20.4187
	1.14618	-1.36907	0.38714	2.58305	Q7L311;Q5H9E0;Q5H9E1	Q7L311	Armadillo repeat-containing X-linked protein 2	ARMCX2			7	7	7	28.3	28.3	28.3	65.683	0	188	1269800000	316	1.14618	0.222671	-1.36907	-2.01631	24.0721	23.1719	23.7	21.8375	26.3802	24.5956	25.7704	24.3003	26.0707	24.0037	25.545	25.4149
	1.20541	-1.36721	0.38764	2.57971	A0A087X1W8;A0A0A0MTJ8;X5DQS5;Q9BY67;A0A087X0T8;F5H8J9;F5H125;F5H0H5;H0YG94	A0A087X1W8;A0A0A0MTJ8;X5DQS5;Q9BY67;A0A087X0T8	Cell adhesion molecule 1	CADM1			8	8	8	27.9	27.9	27.9	45.676	0	323.31	272670000	68	1.20541	0.202981	-1.36721	-2.09772	23.3551	21.0468	20.9736	20.955	21.1898	20.8502	23.1014	21.5279	25.092	21.7924	21.9536	21.2901
	0.815893	-1.36472	0.388309	2.57527	P08697;A0A0G2JPA8;C9JMH6;A0A0J9YY65;C9JPV4;A0A0J9YWQ3	P08697;A0A0G2JPA8;C9JMH6;A0A0J9YY65	Alpha-2-antiplasmin	SERPINF2			15	15	12	36.5	36.5	33.2	54.565	0	323.31	835340000	126	0.815893	0.345889	-1.36472	-1.54745	24.9439	24.7267	24.9112	23.3803	23.379	22.7057	21.7467	22.4498	26.22	20.1975	23.4333	22.9857
	1.2726	-1.36365	0.388597	2.57336	Q9BUT1;D6R9U8;D6RIR6;D6RFG2;D6R9P2;D6RBF6	Q9BUT1;D6R9U8;D6RIR6	3-hydroxybutyrate dehydrogenase type 2	BDH2			21	21	21	63.3	63.3	63.3	26.724	0	323.31	15654000000	962	1.2726	0.187955	-1.36365	-2.18949	28.397	25.3613	28.5425	26.4186	29.1045	27.2391	29.108	27.4985	27.1565	27.2357	29.0084	29.3818
+	2.48304	-1.36142	0.389199	2.56938	O95202	O95202	LETM1 and EF-hand domain-containing protein 1, mitochondrial	LETM1	+	pRCC_typeI_kidney_typeI	34	34	34	42.6	42.6	42.6	83.353	0	323.31	4607500000	965	2.48304	0.0452575	-1.36142	-3.83568	27.5699	26.2758	27.6485	27.038	27.4188	25.0962	27.2823	25.5337	27.574	25.3759	26.4494	26.4547
	0.557448	-1.35863	0.389953	2.56441	Q7L5Y1;J3QL81;R4GNF8;J3QL99;J3QSB6;X6RM24	Q7L5Y1;J3QL81	Mitochondrial enolase superfamily member 1	ENOSF1			22	22	22	53	53	53	49.786	0	139.35	1000400000	144	0.557448	0.485023	-1.35863	-1.14964	23.9408	20.7275	24.5878	23.9784	26.3811	23.3991	26.2462	21.6393	22.231	21.4022	23.0485	27.1372
	1.30192	-1.35643	0.390547	2.56051	Q00169;F5GWE5;I3L459;I3L4C0;I3L2X8;I3L471;I3NI10;I3L4U7;I3L3W1	Q00169;F5GWE5;I3L459;I3L4C0	Phosphatidylinositol transfer protein alpha isoform	PITPNA			14	13	6	63.3	60	27.8	31.806	0	254.21	1378200000	169	1.30192	0.182652	-1.35643	-2.22935	24.9324	22.6799	25.2049	20.9481	23.9807	24.8936	24.5779	23.6851	25.025	24.3671	24.0683	23.0769
	1.59095	-1.3564	0.390557	2.56045	Q8IW45	Q8IW45	ATP-dependent (S)-NAD(P)H-hydrate dehydratase	CARKD			14	14	14	65.1	65.1	65.1	36.576	0	323.31	2490300000	429	1.59095	0.126899	-1.3564	-2.61886	25.6071	22.5929	24.5672	23.3047	26.1892	24.7926	25.4397	23.8906	25.795	24.4473	25.417	25.8488
	1.60052	-1.35553	0.390793	2.5589	O43678	O43678	NADH dehydrogenase [ubiquinone] 1 alpha subcomplex subunit 2	NDUFA2			9	9	9	75.8	75.8	75.8	10.921	0	179.94	4782900000	619	1.60052	0.125445	-1.35553	-2.6317	25.5663	24.2772	25.6737	25.1514	27.4748	24.6715	27.713	24.9913	26.8075	25.6353	26.4416	26.817
	1.33352	-1.35469	0.391019	2.55742	C9JJX6;E9PDC3;O00192	C9JJX6;E9PDC3;O00192	Armadillo repeat protein deleted in velo-cardio-facial syndrome	ARVCF			11	11	11	20.8	20.8	20.8	96.827	0	65.303	275730000	52	1.33352	0.175607	-1.35469	-2.27221	23.7392	20.5795	24.4154	21.3522	23.7309	22.3805	22.789	20.7479	22.8682	23.0344	21.7837	23.1039
+	2.79998	-1.3541	0.391179	2.55637	Q16864	Q16864	V-type proton ATPase subunit F	ATP6V1F	+	pRCC_typeI_kidney_typeI	6	6	6	53.8	53.8	53.8	13.37	0	137.95	3019200000	343	2.79998	0.0327821	-1.3541	-4.29049	26.4989	24.771	26.1997	25.7014	26.813	24.6612	26.3873	25.0172	27.4093	25.0136	25.4096	25.4289
	1.02451	-1.35231	0.391664	2.55321	Q9NR31;H0Y5E8;Q5SQT8;X1WI22;D6RAA2;D6RDB2	Q9NR31;H0Y5E8	GTP-binding protein SAR1a	SAR1A			9	9	7	51.5	51.5	41.9	22.367	0	20.724	578690000	117	1.02451	0.261116	-1.35231	-1.84698	23.8852	23.8162	24.7383	22.3903	22.8709	23.1224	22.7178	20.4027	21.9982	21.7863	23.373	19.9517
	1.61233	-1.34803	0.392829	2.54563	F5H5N1;F5GXJ1;O75251;A0A087WXF6;A0A087WTI3	F5H5N1;F5GXJ1;O75251;A0A087WXF6;A0A087WTI3	NADH dehydrogenase [ubiquinone] iron-sulfur protein 7, mitochondrial	NDUFS7			4	4	4	18.1	18.1	18.1	19.77	0	112.45	1412200000	282	1.61233	0.123714	-1.34803	-2.64754	24.6026	24.3738	22.9699	23.2502	25.2674	22.7947	25.802	22.924	24.9625	24.3333	25.7177	23.558
+	1.89228	-1.34651	0.393243	2.54295	P36543;C9J8H1;Q96A05	P36543;C9J8H1	V-type proton ATPase subunit E 1	ATP6V1E1			22	22	22	67.7	67.7	67.7	26.145	0	323.31	15775000000	1541	1.89228	0.0894921	-1.34651	-3.02367	28.7365	26.6189	28.9298	28.5371	29.3364	26.8134	28.8348	26.8076	28.2972	26.5371	27.5651	28.3066
	0.620068	-1.34423	0.393865	2.53894	Q9BXJ7;H0YMX8;H0YKJ5	Q9BXJ7	Protein amnionless	AMN			15	15	15	38.9	38.9	38.9	47.754	0	316.65	654240000	192	0.620068	0.447861	-1.34423	-1.24976	24.8306	21.8938	24.3197	25.5033	24.1094	20.0544	23.7213	20.7805	20.5442	20.9109	23.8173	24.1343
	1.02157	-1.33954	0.395146	2.53071	Q13976;A0A0A0MSB3;B1ALS0;B7ZA25;Q13237	Q13976	cGMP-dependent protein kinase 1	PRKG1			12	12	12	18.6	18.6	18.6	76.364	0	32.602	237630000	83	1.02157	0.261934	-1.33954	-1.84284	23.759	19.597	22.0342	20.8245	22.1253	21.2076	22.8376	22.2533	19.2561	20.5553	22.7311	20.2681
	1.64199	-1.33731	0.395759	2.52679	P48735;H0YL11	P48735	Isocitrate dehydrogenase [NADP], mitochondrial	IDH2			54	54	53	79.9	79.9	79.9	50.909	0	323.31	102300000000	5058	1.64199	0.119382	-1.33731	-2.68733	30.7805	28.8539	30.8328	31.3671	31.2315	29.0825	30.8117	29.1723	31.9002	28.7099	29.9825	30.3298
	1.23202	-1.33497	0.396401	2.5227	A0A075B6P5;P01615;A0A087WW87;P01614;A0A0A0MRZ7	A0A075B6P5;P01615;A0A087WW87;P01614	Ig kappa chain V-II region FR;Ig kappa chain V-II region Cum	IGKV2D-28			3	2	1	29.2	29.2	12.5	12.957	0	84.45	4635100000	312	1.23202	0.196671	-1.33497	-2.13413	26.7223	25.2475	28.4268	24.7718	24.7378	24.1627	26.1019	26.4107	26.0667	24.169	26.7543	26.0383
	1.31477	-1.33386	0.396705	2.52076	Q86SX6	Q86SX6	Glutaredoxin-related protein 5, mitochondrial	GLRX5			9	9	9	43.3	43.3	43.3	16.628	0	217.87	814600000	266	1.31477	0.181004	-1.33386	-2.24679	24.4961	25.271	25.3146	24.3546	24.4135	22.1831	24.0157	21.8493	25.1864	23.1482	23.9348	22.5519
	1.08307	-1.33334	0.396849	2.51985	Q9HCM4	Q9HCM4	Band 4.1-like protein 5	EPB41L5			18	18	16	37.2	37.2	34.8	81.855	0	275.64	610740000	162	1.08307	0.241206	-1.33334	-1.92886	23.0381	19.7611	24.2889	23.8249	24.0517	23.6636	24.0457	23.2209	24.1816	23.0892	23.2441	21.2904
	1.08561	-1.33092	0.397514	2.51564	P42765;A0A0B4J2A4	P42765;A0A0B4J2A4	3-ketoacyl-CoA thiolase, mitochondrial	ACAA2			56	56	8	98.7	98.7	16.6	41.924	0	323.31	131060000000	10237	1.08561	0.240171	-1.33092	-1.93239	32.0104	27.7065	30.3594	30.1912	32.3888	30.9348	32.4463	29.9991	30.7082	30.2682	31.2406	32.0685
	0.358318	-1.32807	0.398301	2.51067	P02461;CON__P04258;H7C435	P02461	Collagen alpha-1(III) chain	COL3A1			18	18	18	18.3	18.3	18.3	138.56	0	323.31	2360100000	135	0.358318	0.639161	-1.32807	-0.807418	28.2663	27.7987	27.3846	24.6546	20.6287	20.5773	24.0526	26.548	27.3607	23.9625	25.0714	21.2546
	0.936037	-1.32666	0.39869	2.50821	P50453	P50453	Serpin B9	SERPINB9			16	15	14	51.6	48.9	45.7	42.403	0	161.39	416840000	127	0.936037	0.295327	-1.32666	-1.72163	24.4548	23.1162	25.5431	21.1727	21.1885	21.1546	22.0841	22.1346	23.4794	22.7373	22.2992	20.7736
+	2.26302	-1.32445	0.399302	2.50437	Q9BX68	Q9BX68	Histidine triad nucleotide-binding protein 2, mitochondrial	HINT2			11	11	11	68.7	68.7	68.7	17.162	0	323.31	6925600000	1129	2.26302	0.0572193	-1.32445	-3.52884	27.6994	26.9013	26.8838	25.6147	27.4132	25.9981	27.2262	25.061	27.8364	26.4775	26.2354	25.2951
	0.592968	-1.32421	0.399369	2.50395	Q92922;F8WE13	Q92922	SWI/SNF complex subunit SMARCC1	SMARCC1			14	7	7	18.5	11.9	11.9	122.87	0	94.737	911080000	72	0.592968	0.464329	-1.32421	-1.20678	20.4057	20.7876	25.2055	20.7171	25.5847	23.1535	24.282	25.4607	25.5795	23.166	24.0507	23.878
+	2.27443	-1.32378	0.399487	2.50321	Q9UN36;A0A0A0MS87;G3V578;H0YJT9;G3V4S9;G3V5H8;G3V5L7;G3V2I9;G3V5B5;G3V5P9;G3V2S0;G3V552;G3V3P6;G3V4T9;G3V2T2;G3V3P1;G3V3D5;G3V358;G3V383;G3V5S0;G3V239;G3V5D7;G3V3C3;G3V2Y3;G3V5G7;G3V3X3;G3V5A6;G3V280;G3V5V9;G3V3X2;G3V285;G3V4S2;G3V271;G3V5B7;G3V392;G3V5G0;G3V4X3;G3V420;G3V237;G3V2A6;A0A0U1RR50;H7C0X0;H0YJ56;G3V3L1	Q9UN36;A0A0A0MS87;G3V578;H0YJT9;G3V4S9;G3V5H8	Protein NDRG2	NDRG2			17	17	17	50.7	50.7	50.7	40.798	0	323.31	1734900000	380	2.27443	0.0563589	-1.32378	-3.54461	25.9412	23.5564	26.4157	24.1066	25.4084	25.0753	26.391	25.5528	26.6391	25.4675	25.8149	24.909
	0.864909	-1.32017	0.400488	2.49695	P04196	P04196	Histidine-rich glycoprotein	HRG			24	24	24	44.8	44.8	44.8	59.578	0	323.31	5441200000	756	0.864909	0.323079	-1.32017	-1.61914	27.0651	26.2136	27.5667	27.7294	25.57	24.0517	25.9943	26.5564	28.1775	23.0424	27.3173	26.1763
	0.66284	-1.31584	0.401691	2.48948	O94875;H7BZK1	O94875;H7BZK1	Sorbin and SH3 domain-containing protein 2	SORBS2			32	30	6	34	32.9	5.2	124.11	0	213.51	4635600000	592	0.66284	0.422532	-1.31584	-1.31659	27.1203	21.087	26.7624	23.9294	26.8165	27.0242	27.1497	26.8697	25.8369	26.8126	26.4269	26.4947
	1.58316	-1.31414	0.402165	2.48654	Q6PML9;D6R9M6	Q6PML9	Zinc transporter 9	SLC30A9			10	10	10	21.1	21.1	21.1	63.514	0	178.19	275950000	88	1.58316	0.128188	-1.31414	-2.60841	23.306	20.73	23.2013	22.5225	22.4265	21.8859	22.6156	21.916	23.4016	21.1393	21.1763	20.0486
+	2.49421	-1.31414	0.402166	2.48653	P13797;A0A0A0MSQ0;H7C4N2;F2Z2Z9	P13797;A0A0A0MSQ0	Plastin-3	PLS3	+	pRCC_typeI_kidney_typeI	39	34	23	57.5	54	38.3	70.81	0	323.31	13669000000	1804	2.49421	0.0450925	-1.31414	-3.85143	28.2543	28.2507	28.1731	26.3864	28.7379	26.8891	28.6873	27.4862	29.6386	27.7163	28.5181	27.3958
	1.04181	-1.31291	0.402507	2.48443	A3KMH1	A3KMH1	von Willebrand factor A domain-containing protein 8	VWA8			55	55	55	33.8	33.8	33.8	214.82	0	323.31	2614700000	451	1.04181	0.254075	-1.31291	-1.87124	26.023	24.1848	25.2035	26.3435	26.5866	24.0604	27.5973	22.9209	24.9838	24.0467	25.4593	26.4197
+	2.72453	-1.31154	0.40289	2.48207	P01042	P01042	Kininogen-1;Kininogen-1 heavy chain;T-kinin;Bradykinin;Lysyl-bradykinin;Kininogen-1 light chain;Low molecular weight growth-promoting factor	KNG1	+	pRCC_typeI_kidney_typeI	39	39	38	42.7	42.7	41.3	71.957	0	323.31	18247000000	2112	2.72453	0.0349867	-1.31154	-4.18068	28.6558	27.7667	28.5869	27.8512	28.3551	26.5097	28.6177	27.7875	29.2988	26.6959	29.113	28.1471
	1.53438	-1.31069	0.403128	2.4806	Q9UKS6;A0A0C4DGG1;E9PIY1;E9PJ75;E9PNM9;E9PJ33;E9PIZ6;H0YDM6	Q9UKS6;A0A0C4DGG1;E9PIY1	Protein kinase C and casein kinase substrate in neurons protein 3	PACSIN3			18	18	18	62	62	62	48.486	0	323.31	496600000	160	1.53438	0.136521	-1.31069	-2.54293	22.6591	22.3385	24.182	22.1039	21.7777	20.1005	23.1115	22.451	23.8867	21.6083	22.3491	21.4997
	0.754198	-1.30957	0.403442	2.47867	Q9NPJ3	Q9NPJ3	Acyl-coenzyme A thioesterase 13;Acyl-coenzyme A thioesterase 13, N-terminally processed	ACOT13			11	11	11	60.7	60.7	60.7	14.96	0	214.67	10949000000	1120	0.754198	0.373867	-1.30957	-1.45579	27.7207	22.7041	25.7515	26.3345	28.5414	27.3679	28.6672	26.0755	25.2233	25.6763	27.2012	27.0896
+	2.2644	-1.30691	0.404186	2.47411	Q14353;A0A1W2PR36;K7EM34	Q14353;A0A1W2PR36	Guanidinoacetate N-methyltransferase	GAMT			9	9	9	56.4	56.4	56.4	26.318	0	213.35	1502400000	448	2.2644	0.0575159	-1.30691	-3.53074	26.3992	23.3827	24.6725	23.9765	25.2859	23.0392	24.5429	23.6825	24.696	24.0346	25.0989	24.7384
+	2.27873	-1.30122	0.405783	2.46437	P28331;C9JPQ5;F8WDL5	P28331	NADH-ubiquinone oxidoreductase 75 kDa subunit, mitochondrial	NDUFS1			40	40	7	65.6	65.6	10.7	79.467	0	323.31	18745000000	2196	2.27873	0.0559612	-1.30122	-3.55055	29.0962	28.0142	28.2233	28.4897	29.2227	27.0129	29.164	27.0066	30.0448	27.6424	28.4403	28.2184
	0.548371	-1.29654	0.407101	2.45639	P17813;F5GX88	P17813;F5GX88	Endoglin	ENG			6	6	6	13.1	13.1	13.1	70.577	0	55.603	183040000	35	0.548371	0.489382	-1.29654	-1.13488	22.5672	21.4006	23.9855	23.4502	18.8786	20.385	20.9125	19.3064	25.5036	20.1534	20.8736	20.246
	0.471573	-1.28802	0.409511	2.44193	P50238;K4DIB9;H3BRQ4	P50238	Cysteine-rich protein 1	CRIP1			11	11	11	88.3	88.3	88.3	8.5328	0	223.51	6814700000	307	0.471573	0.544941	-1.28802	-1.00713	26.5763	25.4786	26.2076	21.1809	25.0481	27.9252	26.2985	26.7949	24.848	25.9104	26.6482	20.6083
	0.531359	-1.28608	0.410064	2.43864	P29373;Q5SYZ4	P29373;Q5SYZ4	Cellular retinoic acid-binding protein 2	CRABP2			6	6	6	58	58	58	15.693	0	171.64	159510000	37	0.531359	0.501145	-1.28608	-1.10703	20.6985	25.4074	21.4376	21.9617	21.5877	20.5498	22.7997	19.7192	24.1814	21.0309	23.7038	18.0233
	0.670687	-1.2838	0.410714	2.43479	P05106;H3BM21;I3L4X8	P05106;H3BM21	Integrin beta-3;Integrin beta	ITGB3			29	29	29	43.9	43.9	43.9	87.057	0	323.31	2253100000	270	0.670687	0.417972	-1.2838	-1.32873	26.2597	20.2567	25.978	24.785	24.6514	21.9909	24.3503	25.961	23.2736	24.2028	24.9234	24.5374
	1.49816	-1.2813	0.411424	2.43058	A0A1W2PQV2;H3BUH9;P23434	A0A1W2PQV2;H3BUH9;P23434	Glycine cleavage system H protein, mitochondrial	GCSH			3	3	3	33	33	33	10.999	0	323.31	5915000000	946	1.49816	0.142248	-1.2813	-2.49428	26.6084	23.9071	24.2541	23.9641	26.3417	24.6346	26.2248	24.1262	25.5012	23.8721	25.5134	26.2516
	0.896043	-1.28047	0.41166	2.42919	A0A0G2JMH6;P01903	A0A0G2JMH6;P01903	HLA class II histocompatibility antigen, DR alpha chain	HLA-DRA			10	10	1	34.6	34.6	4.3	28.621	0	211.96	2630500000	345	0.896043	0.310837	-1.28047	-1.66421	26.3457	27.1634	26.2836	23.9771	25.4563	25.3446	25.1826	24.608	27.4242	25.5431	25.7126	22.0861
	0.487395	-1.28043	0.411673	2.42911	E9PEE8;P18564;A0A087WXP3	E9PEE8;P18564;A0A087WXP3	Integrin beta;Integrin beta-6	ITGB6			15	15	15	25.5	25.5	25.5	81.543	0	235.09	2109000000	164	0.487395	0.532715	-1.28043	-1.0339	25.8606	19.5501	25.8813	21.3611	21.7262	24.5726	25.4696	25.8019	25.3085	26.1115	24.6656	23.832
	1.08671	-1.2804	0.411682	2.42906	Q9Y2S2;A0A087WW38	Q9Y2S2	Lambda-crystallin homolog	CRYL1			23	23	23	70.8	70.8	70.8	35.419	0	323.31	12299000000	1083	1.08671	0.239933	-1.2804	-1.93393	29.0794	26.764	27.9461	27.8122	30.0304	27.2187	28.9893	25.6838	27.6732	26.644	27.583	29.4962
+	4.22732	-1.27996	0.411808	2.42831	Q9UEY8	Q9UEY8	Gamma-adducin	ADD3	+	pRCC_typeI_kidney_typeI	34	34	34	54.1	54.1	54.1	79.154	0	323.31	4158400000	831	4.22732	0.00800913	-1.27996	-6.62038	27.1574	26.3244	27.3498	26.0187	27.2309	26.1208	27.7377	25.9089	27.2314	25.4594	26.5945	25.7897
	0.915841	-1.27829	0.412283	2.42552	P24752;H0YEL7;E9PRQ6	P24752	Acetyl-CoA acetyltransferase, mitochondrial	ACAT1			51	51	49	84.3	84.3	84.3	45.199	0	323.31	208500000000	10208	0.915841	0.302658	-1.27829	-1.6927	31.5774	27.772	31.216	30.9751	33.1668	31.4871	32.8644	30.9391	31.3523	30.2511	31.653	32.7359
	1.6391	-1.27731	0.412565	2.42386	Q3ZCW2;F8WF17;B9A055;U3KQ88	Q3ZCW2;F8WF17;B9A055;U3KQ88	Galectin-related protein;Galectin	LGALSL			5	5	5	33.7	33.7	33.7	18.986	0	152.3	484920000	132	1.6391	0.120012	-1.27731	-2.68346	23.2118	21.4409	22.8062	20.547	23.3087	22.7767	23.9379	23.1956	23.5667	22.6348	24.3351	22.9077
	1.42452	-1.27421	0.41345	2.41867	F5H269;Q9Y485;E7EMZ0	F5H269;Q9Y485	DmX-like protein 1	DMXL1			17	17	17	7.5	7.5	7.5	340.24	0	144.97	262520000	69	1.42452	0.157533	-1.27421	-2.39517	23.9983	22.8497	24.1283	22.6645	24.3059	21.9855	24.5188	22.1016	21.9697	21.7245	21.8437	21.7934
	0.967443	-1.26852	0.415085	2.40915	Q96EK6;G3V4W4;G3V5E4	Q96EK6;G3V4W4;G3V5E4	Glucosamine 6-phosphate N-acetyltransferase	GNPNAT1			5	5	5	37.5	37.5	37.5	20.749	0	66.893	114880000	89	0.967443	0.283309	-1.26852	-1.76637	21.5669	22.0954	20.4207	21.6733	21.347	18.6514	21.0085	18.2011	22.519	19.4792	20.595	19.7456
+	1.94413	-1.25942	0.417711	2.394	P50135	P50135	Histamine N-methyltransferase	HNMT			10	10	10	38.4	38.4	38.4	33.295	0	282.49	2703500000	459	1.94413	0.0839116	-1.25942	-3.09365	26.6301	24.7142	26.8604	23.8544	25.6817	24.5112	26.633	26.0453	26.1679	26.1184	26.0737	25.2467
	1.1403	-1.25424	0.419213	2.38542	C9JRL6;A0A0C4DGQ7;K7EII6;K7EKG3;K7EKU5;K7EIM1;K7EQR0;K7ERY9;K7ERR2;K7ELI8	C9JRL6;A0A0C4DGQ7		EML2			12	12	0	28.5	28.5	0	65.565	0	165.96	470590000	117	1.1403	0.224415	-1.25424	-2.00818	23.4651	23.7614	24.2402	23.988	22.9906	22.4989	24.0761	22.5271	25.3315	22.4303	23.0981	20.4704
	1.26895	-1.24929	0.420656	2.37724	O96000;H3BPJ9;H3BV16	O96000;H3BPJ9;H3BV16	NADH dehydrogenase [ubiquinone] 1 beta subcomplex subunit 10	NDUFB10			23	23	23	78.5	78.5	78.5	20.776	0	323.31	4398700000	518	1.26895	0.188663	-1.24929	-2.18452	26.9346	24.5166	26.3054	24.2058	27.462	26.0257	27.1582	24.1397	25.9571	26.3861	25.9595	27.0072
	0.855718	-1.24921	0.420677	2.37712	P06312	P06312	Ig kappa chain V-IV region	IGKV4-1			3	3	3	19.8	19.8	19.8	13.38	0	75.304	436090000	84	0.855718	0.327531	-1.24921	-1.60577	24.0389	24.5581	24.9673	21.5673	22.952	22.0941	23.7323	24.3942	24.6203	20.4081	24.4901	24.284
	1.55153	-1.24474	0.421983	2.36977	Q9UHG3;F8W8W4;C9K055;C9JM55;C9JGT6	Q9UHG3;F8W8W4	Prenylcysteine oxidase 1	PCYOX1			16	16	16	35.6	35.6	35.6	56.639	0	323.31	1581200000	230	1.55153	0.134387	-1.24474	-2.56596	25.8789	25.8968	25.3938	23.6683	24.9216	23.5679	25.2301	23.6269	26.0028	23.286	24.0567	23.9696
	0.732231	-1.24457	0.422035	2.36947	H0YAC1;P03952;E9PBC5;C9J075;C9JCT1	H0YAC1;P03952;E9PBC5	Plasma kallikrein;Plasma kallikrein heavy chain;Plasma kallikrein light chain	KLKB1			17	17	17	31.2	31.2	31.2	76.773	0	139.95	711380000	160	0.732231	0.385481	-1.24457	-1.42272	23.558	23.6513	24.0785	24.0846	22.0732	20.5727	22.2394	20.0098	25.6912	23.0579	23.0227	21.8194
	0.504494	-1.24407	0.422179	2.36866	P15848	P15848	Arylsulfatase B	ARSB			14	14	14	32.6	32.6	32.6	59.687	0	121.56	17243000000	146	0.504494	0.520703	-1.24407	-1.06255	28.0637	28.6416	29.4971	22.4489	30.4747	27.7998	29.5645	28.6084	26.4161	28.5345	27.2639	27.7823
	0.813688	-1.24387	0.42224	2.36832	Q8ND71	Q8ND71	GTPase IMAP family member 8	GIMAP8			8	8	8	16.1	16.1	16.1	74.889	0	225.48	402290000	60	0.813688	0.345994	-1.24387	-1.5442	22.133	20.2852	23.3385	20.7438	20.2659	20.6156	23.695	19.728	20.8185	22.8765	23.8444	22.3831
	0.964752	-1.24024	0.423302	2.36238	A0A087X0Q9;Q9BVL4	A0A087X0Q9;Q9BVL4	Selenoprotein O	SELO			8	8	8	18.7	18.7	18.7	73.338	0	151.62	241340000	55	0.964752	0.28428	-1.24024	-1.76255	23.5261	21.6186	22.9498	20.7977	23.4353	20.0502	23.2028	20.4701	22.3324	22.0562	20.0691	23.0814
	0.776382	-1.23892	0.423691	2.36021	P61966;H7C1E4	P61966;H7C1E4	AP-1 complex subunit sigma-1A	AP1S1			3	3	3	21.5	21.5	21.5	18.733	0	125.91	483180000	149	0.776382	0.362984	-1.23892	-1.48894	23.9081	20.7602	23.6924	23.5403	23.6221	21.7207	23.0669	22.1001	24.2026	19.7326	21.0736	24.2784
	0.841405	-1.23723	0.424186	2.35746	Q9NPY3	Q9NPY3	Complement component C1q receptor	CD93			7	7	7	14.9	14.9	14.9	68.559	0	147.5	426970000	88	0.841405	0.332115	-1.23723	-1.58488	21.0157	23.3005	23.8538	20.6538	23.6822	20.3667	24.0414	24.0429	22.2249	21.3598	23.7222	21.3932
	0.841044	-1.23298	0.425437	2.35053	P51688;I3NI22;I3L4B7;I3L3T3;I3L2I6;I3L2L4	P51688;I3NI22	N-sulphoglucosamine sulphohydrolase	SGSH			8	8	8	22.5	22.5	22.5	56.695	0	56.7	395190000	61	0.841044	0.331987	-1.23298	-1.58435	25.5342	23.6429	25.1813	23.0175	22.5164	21.3561	21.7647	22.4797	23.7372	22.6264	22.4417	20.6548
+	1.88487	-1.23258	0.425554	2.34988	Q9UIJ7	Q9UIJ7	GTP:AMP phosphotransferase AK3, mitochondrial	AK3			22	22	22	84.1	84.1	84.1	25.565	0	323.31	10689000000	1131	1.88487	0.0905316	-1.23258	-3.01367	28.0358	25.6207	27.7715	27.8551	27.8891	26.3042	28.7252	26.3119	27.5322	26.3015	27.5878	27.7527
	1.04359	-1.22807	0.426887	2.34254	A0A0B4J2D5;P30042;A0A096LPI6;H7C1F6;A0A096LNH5;A0A0B4J2H4;H7C2G3;F2Z2Q0;A0A096LP12	A0A0B4J2D5;P30042;A0A096LPI6;H7C1F6;A0A096LNH5;A0A0B4J2H4;H7C2G3	ES1 protein homolog, mitochondrial	C21orf33			23	23	14	76.5	76.5	45.9	28.142	0	323.31	27901000000	2031	1.04359	0.253783	-1.22807	-1.87374	29.193	25.6171	28.9691	29.2655	30.342	28.369	29.8556	27.3515	28.4054	27.7972	28.4064	29.4028
	0.892588	-1.22624	0.427429	2.33957	Q6P1M3	Q6P1M3	Lethal(2) giant larvae protein homolog 2	LLGL2			13	13	1	16.5	16.5	1.3	113.45	0	216.64	759710000	102	0.892588	0.312512	-1.22624	-1.65922	24.5584	21.6383	24.4228	23.2403	24.4655	23.75	24.0671	22.5848	25.7565	24.8735	21.8124	21.6383
	0.625652	-1.22595	0.427517	2.33909	P09455;A0A0A0MQT0;A0A0A0MTB9;H0YAK8	P09455;A0A0A0MQT0;A0A0A0MTB9;H0YAK8	Retinol-binding protein 1	RBP1			13	13	13	70.4	70.4	70.4	15.85	0	131.91	1068700000	215	0.625652	0.444774	-1.22595	-1.25855	24.6793	26.2163	25.2522	22.3891	24.0928	22.9326	23.807	25.1763	27.1797	24.2367	23.9427	20.6471
	1.03578	-1.22482	0.427851	2.33726	Q8IVN8	Q8IVN8	Somatomedin-B and thrombospondin type-1 domain-containing protein	SBSPON			19	19	19	79.2	79.2	79.2	29.61	0	323.31	2792700000	450	1.03578	0.255921	-1.22482	-1.8628	25.8118	24.5983	26.8884	26.2399	24.3934	23.3688	24.0011	23.041	25.5368	24.2315	26.579	24.382
	0.636485	-1.22482	0.427851	2.33726	A0A286YF23;A0A0J9YY01;A0A0J9YVZ6;Q96JP2;A0A0J9YW04;A0A0J9YYB3;A0A0J9YXG9;A0A0J9YX32	A0A286YF23;A0A0J9YY01;A0A0J9YVZ6;Q96JP2	Unconventional myosin-XVB	MYO15B			11	11	11	8.5	8.5	8.5	175.85	0	89.332	309590000	28	0.636485	0.43707	-1.22482	-1.27555	23.9581	20.8095	24.0419	19.5437	23.7554	24.7179	23.5731	21.4713	20.362	21.528	23.324	23.5953
	0.395356	-1.22219	0.428632	2.33301	Q5TZA2;B1AKD8;A0A087WW81;A0A087WU09;Q86T23	Q5TZA2;B1AKD8	Rootletin	CROCC			25	25	25	13.4	13.4	13.4	228.52	0	109.78	4960500000	288	0.395356	0.609215	-1.22219	-0.874447	26.0254	20.5262	26.1854	21.2663	27.2053	27.5907	27.2595	27.231	25.2872	27.3975	26.5286	27.1467
+	1.97147	-1.21851	0.429728	2.32706	P26885;F5H0N4	P26885;F5H0N4	Peptidyl-prolyl cis-trans isomerase FKBP2;Peptidyl-prolyl cis-trans isomerase	FKBP2			10	10	10	55.6	55.6	55.6	15.649	0	49.474	2028400000	412	1.97147	0.0818217	-1.21851	-3.13063	26.5724	24.1854	25.8252	24.6518	24.5523	23.3574	25.5545	25.0525	25.7642	25.2587	25.658	24.1096
	0.996724	-1.2173	0.430088	2.32511	O95168;C9JXQ9;F2Z3P9	O95168;C9JXQ9;F2Z3P9	NADH dehydrogenase [ubiquinone] 1 beta subcomplex subunit 4	NDUFB4			9	9	9	51.2	51.2	51.2	15.208	0	79.76	3283900000	373	0.996724	0.272404	-1.2173	-1.80784	25.3561	25.045	25.0375	21.8599	27.0703	25.1997	26.2264	24.1018	25.7577	26.0314	25.4079	25.3143
	1.11182	-1.21726	0.4301	2.32504	P54289;H0Y715;E7ERK3	P54289	Voltage-dependent calcium channel subunit alpha-2/delta-1;Voltage-dependent calcium channel subunit alpha-2-1;Voltage-dependent calcium channel subunit delta-1	CACNA2D1			21	21	21	24.8	24.8	24.8	124.57	0	323.31	663540000	188	1.11182	0.232947	-1.21726	-1.96879	22.8942	23.269	25.3611	23.7004	23.4466	21.0805	23.8455	23.6031	25.058	24.1995	24.7565	22.2058
	0.759927	-1.21633	0.430375	2.32356	Q96HY7;H7C149;H7C1J3;C9JWN1	Q96HY7	Probable 2-oxoglutarate dehydrogenase E1 component DHKTD1, mitochondrial	DHTKD1			16	16	16	27.4	27.4	27.4	103.08	0	192.17	1284400000	193	0.759927	0.371467	-1.21633	-1.46437	25.3329	24.1315	25.6725	25.7663	23.2728	21.8709	24.1186	22.4245	24.7368	21.0791	22.829	23.3924
	0.868712	-1.21535	0.430667	2.32198	Q14894;I3L325;I3NI53;I3L2W5;I3L3Y1;I3L3J9	Q14894;I3L325;I3NI53;I3L2W5	Ketimine reductase mu-crystallin	CRYM			12	12	12	40.8	40.8	40.8	33.775	0	107.14	3870800000	476	0.868712	0.321468	-1.21535	-1.62466	26.8483	22.8093	26.8149	27.0901	26.8007	25.7047	26.9312	24.0065	25.3925	24.8078	26.0677	27.1448
	0.837692	-1.21477	0.430842	2.32104	P23025;F2Z2T2	P23025;F2Z2T2	DNA repair protein complementing XP-A cells	XPA			8	8	8	49.5	49.5	49.5	31.368	0	58.05	790080000	114	0.837692	0.333342	-1.21477	-1.57945	24.3768	20.4368	23.8091	21.2537	24.9057	24.6796	24.1591	24.3242	24.9324	24.1703	24.1252	24.1551
	1.18848	-1.21458	0.4309	2.32073	Q14520	Q14520	Hyaluronan-binding protein 2;Hyaluronan-binding protein 2 50 kDa heavy chain;Hyaluronan-binding protein 2 50 kDa heavy chain alternate form;Hyaluronan-binding protein 2 27 kDa light chain;Hyaluronan-binding protein 2 27 kDa light chain alternate form	HABP2			11	11	11	28.8	28.8	28.8	62.671	0	158.38	469060000	105	1.18848	0.207652	-1.21458	-2.07451	22.8705	20.472	23.2277	22.2164	23.1544	22.5848	20.834	22.0695	23.9875	21.4001	24.2376	22.2814
	1.02261	-1.21419	0.431015	2.32011	P23142;B1AHM7;B1AHM9;CON__ENSEMBL:ENSBTAP00000016046;B1AHN3;B1AHM6;B1AHM8;A0A0U1RRA4	P23142	Fibulin-1	FBLN1			35	35	6	51.2	51.2	15.5	77.213	0	323.31	17908000000	2002	1.02261	0.261879	-1.21419	-1.84431	29.203	30.048	29.7103	28.449	27.7758	25.7849	28.4918	28.0058	29.5879	27.2148	29.6898	27.6709
	0.432236	-1.21395	0.431086	2.31972	P31327;Q5R211;E7EWJ3;C9JTA4	P31327	Carbamoyl-phosphate synthase [ammonia], mitochondrial	CPS1			20	19	19	18.5	18	18	164.94	0	81.42	538160000	65	0.432236	0.578355	-1.21395	-0.939469	24.9783	25.0048	24.2783	20.8413	25.4862	21.3783	22.6324	25.948	20.3211	21.0266	23.3914	19.6049
	1.17329	-1.20954	0.432407	2.31264	Q9UL18;Q5TA58;A0A0U1RQZ8	Q9UL18;Q5TA58	Protein argonaute-1;Protein argonaute	AGO1			15	11	7	20.9	14.9	11	97.213	0	30.789	240860000	55	1.17329	0.212523	-1.20954	-2.05364	23.2991	21.196	23.5726	22.1199	21.4549	21.618	21.2711	21.7235	22.392	21.0999	22.0607	19.0359
	1.61303	-1.20311	0.434338	2.30236	P38606;C9JVW8;C9JA17;F8WDJ3	P38606	V-type proton ATPase catalytic subunit A	ATP6V1A			38	38	38	66.9	66.9	66.9	68.303	0	323.31	9114300000	1096	1.61303	0.123679	-1.20311	-2.64848	28.2672	26.99	28.1214	27.9392	27.9222	25.7491	28.1174	25.2662	27.477	26.4612	26.8523	27.1331
	1.0685	-1.20285	0.434416	2.30194	Q15111;H3BUD4;A0A0A0MT40;F8WAR2	Q15111;H3BUD4;A0A0A0MT40	Inactive phospholipase C-like protein 1;Phosphoinositide phospholipase C	PLCL1			18	18	18	20	20	20	122.73	0	147.72	658510000	150	1.0685	0.246583	-1.20285	-1.90856	24.1006	20.6473	24.5121	23.8327	24.4359	22.2235	23.9434	24.2397	23.207	23.5994	23.1407	21.5801
	1.27897	-1.20275	0.434445	2.30178	P67936;K7EMU5;K7EPB9;K7EPV9;K7EP68	P67936	Tropomyosin alpha-4 chain	TPM4			54	35	22	87.9	71	42.3	28.521	0	323.31	76334000000	2997	1.27897	0.186606	-1.20275	-2.19816	30.1985	30.2133	30.519	28.2564	30.4708	29.7104	30.4886	30.5978	31.7597	30.9101	31.851	28.383
	1.439	-1.20237	0.434562	2.30117	O95980	O95980	Reversion-inducing cysteine-rich protein with Kazal motifs	RECK			11	11	11	20.6	20.6	20.6	106.46	0	87.812	66232000	31	1.439	0.15442	-1.20237	-2.41467	20.6159	20.1669	22.2077	21.9084	20.7185	19.6965	21.4059	20.2266	22.6527	20.1136	22.6507	20.9249
	0.359131	-1.2011	0.434942	2.29916	P09758	P09758	Tumor-associated calcium signal transducer 2	TACSTD2			13	13	13	45.2	45.2	45.2	35.709	0	191.12	1591400000	190	0.359131	0.638704	-1.2011	-0.808908	23.5974	21.2821	27.4715	21.1991	23.4411	27.2711	24.1554	25.7779	28.0179	26.7672	23.9701	21.1492
	1.39118	-1.19834	0.435776	2.29476	Q9Y5K8;G3V2S6;G3V2V6;H0YJH8;G3V559;H0YJS0;G3V3T8;G3V341;H0YJ55;G3V5S7	Q9Y5K8;G3V2S6;G3V2V6;H0YJH8	V-type proton ATPase subunit D	ATP6V1D			19	19	19	61.9	61.9	61.9	28.262	0	268.09	2888100000	498	1.39118	0.163764	-1.19834	-2.35019	25.4967	23.4418	25.8421	25.4996	26.8509	24.4722	26.8805	24.1782	24.5499	25.0385	26.0352	25.835
	0.722117	-1.19808	0.435855	2.29434	Q8N142;G3V5D8;S4R2Z1;G3V2N1	Q8N142	Adenylosuccinate synthetase isozyme 1	ADSSL1			8	8	8	21.9	21.9	21.9	50.208	0	58.829	487590000	80	0.722117	0.390909	-1.19808	-1.40742	23.0897	19.5881	23.2608	23.9466	23.9531	21.8085	22.216	21.5579	21.3438	19.9474	20.4328	20.2593
	1.25356	-1.19561	0.436602	2.29042	Q8IUZ5;D6RAR0;H7BYK2;D6RCB8;H7BXR0;D6RD89;H0Y9N3	Q8IUZ5	5-phosphohydroxy-L-lysine phospho-lyase	PHYKPL			7	7	7	19.8	19.8	19.8	49.71	0	47.158	211230000	61	1.25356	0.191743	-1.19561	-2.16354	22.3773	20.3365	23.6781	21.5012	20.9778	20.5559	21.1487	20.9064	23.3412	20.7277	20.6454	20.9671
	0.636831	-1.19482	0.436842	2.28916	Q9Y2D5	Q9Y2D5	A-kinase anchor protein 2	AKAP2			32	32	3	50.6	50.6	5.1	94.659	0	323.31	5057700000	568	0.636831	0.43694	-1.19482	-1.27609	25.9371	26.6752	26.3613	20.9888	26.6255	25.1598	26.8854	27.0174	25.6026	26.3541	27.1934	25.2411
	0.375897	-1.19393	0.437111	2.28775	B3KW70;F5GYX4;H0YG03;Q13361;H0YGS3;F5H7Z2;F5H2W4	B3KW70;F5GYX4;H0YG03;Q13361;H0YGS3;F5H7Z2;F5H2W4	Microfibrillar-associated protein 5	MFAP5			7	7	7	32.4	32.4	32.4	17.114	0	78.166	1992800000	234	0.375897	0.626112	-1.19393	-0.83946	19.983	24.5409	24.9026	20.3723	23.9724	24.7061	24.5203	25.9405	25.9279	20.8775	28.064	23.7692
	0.29709	-1.1939	0.437118	2.28771	J3QTS8;Q15661;P20231;A0A087WUI4;A0A087X1U0;A0A0C4DGM1;A0A0C4DFZ7;Q9BZJ3;A6NIE9	J3QTS8;Q15661;P20231;A0A087WUI4;A0A087X1U0;A0A0C4DGM1	Tryptase alpha/beta-1;Tryptase beta-2	TPSAB1			16	16	15	51.8	51.8	51.8	31.282	0	277.34	13466000000	510	0.29709	0.692941	-1.1939	-0.692217	27.7768	28.5683	30.8813	20.3486	25.6366	28.889	27.5302	27.1201	23.8706	28.6385	29.8958	24.8634
	0.979468	-1.19324	0.437319	2.28666	Q9NQX3;F5H039;H0YJ30;G3V582;G3V4R0;G3V355;H0YJR5;G3V4D2	Q9NQX3;F5H039;H0YJ30;G3V582	Gephyrin;Molybdopterin adenylyltransferase;Molybdopterin molybdenumtransferase	GPHN			28	28	28	43.9	43.9	43.9	79.748	0	323.31	7178900000	784	0.979468	0.278865	-1.19324	-1.78343	27.2422	23.2108	26.4804	26.092	28.1227	26.3896	28.1765	26.7073	25.7697	26.5615	26.8595	26.5305
+	3.97242	-1.19139	0.43788	2.28373	Q99497;K7ELW0;K7EN27	Q99497;K7ELW0;K7EN27	Protein deglycase DJ-1	PARK7	+	pRCC_typeI_kidney_typeI	24	24	24	97.9	97.9	97.9	19.891	0	323.31	51269000000	3799	3.97242	0.0112033	-1.19139	-6.16252	30.6468	29.1012	30.4449	29.0509	30.661	29.5444	30.0861	29.368	30.9492	29.8141	30.1539	28.9151
	0.685163	-1.18919	0.438549	2.28024	G3XAJ6;Q14699;C9JHG2	G3XAJ6;Q14699;C9JHG2	Raftlin	RFTN1			18	18	18	46.5	46.5	46.5	58.762	0	323.31	1281400000	204	0.685163	0.409781	-1.18919	-1.35103	25.0519	26.5861	26.2739	22.7941	24.2455	21.484	25.0882	24.7869	22.9683	23.8995	26.1291	23.0712
	0.824129	-1.1828	0.440496	2.27017	B7WPE2;Q32P44;G3V195;H0Y3M3;G3V1D0;H7C355	B7WPE2;Q32P44;G3V195;H0Y3M3	Echinoderm microtubule-associated protein-like 3	EML3			11	11	11	16.7	16.7	16.7	95.283	0	68.696	198050000	52	0.824129	0.341433	-1.1828	-1.55956	21.974	20.1815	22.9676	18.8229	21.2241	21.182	21.9544	22.4727	21.8588	23.4203	23.0848	19.8877
	0.497599	-1.18248	0.440592	2.26967	Q02338;E9PCG9;C9K0G7;C9JM78;C9JQ90;A0A0G2JRX6;H7C2W1;C9JEB9	Q02338;E9PCG9;C9K0G7	D-beta-hydroxybutyrate dehydrogenase, mitochondrial	BDH1			17	17	17	51	51	51	38.157	0	105.32	1367900000	268	0.497599	0.5258	-1.18248	-1.05103	25.7357	20.3938	24.0733	27.2478	23.1069	22.6565	23.605	21.7644	25.3132	21.6788	21.9128	22.9108
+	2.98297	-1.17864	0.441768	2.26363	Q68CZ2;E9PCX8;C9JHU5;C9JWN9;C9JTD0	Q68CZ2;E9PCX8	Tensin-3	TNS3	+	pRCC_typeI_kidney_typeI	47	44	44	50.3	48.8	48.8	155.26	0	323.31	4093300000	826	2.98297	0.026778	-1.17864	-4.56135	26.3684	25.3119	26.8606	25.1813	27.0147	25.2085	26.7259	26.6827	26.6366	25.5135	26.5262	25.1626
	0.730125	-1.1733	0.443406	2.25527	O95428;G3V5P6;B5MDP7;H0YMM2;H0YJA1	O95428;G3V5P6;B5MDP7	Papilin	PAPLN			35	35	35	45.1	45.1	45.1	137.7	0	323.31	5229000000	526	0.730125	0.386293	-1.1733	-1.41954	26.4652	24.0157	27.8248	23.29	27.2289	28.2432	27.6578	26.8826	25.8969	26.75	27.4279	26.2803
	1.28408	-1.17094	0.444133	2.25158	A0A0A0MRJ0;Q5VT25;H0Y6R0;H0Y7V8	A0A0A0MRJ0;Q5VT25	Non-specific serine/threonine protein kinase;Serine/threonine-protein kinase MRCK alpha	CDC42BPA			14	13	7	11.4	10.8	6.3	193.63	0	64.499	268910000	51	1.28408	0.186171	-1.17094	-2.2051	22.108	19.5633	22.1413	21.7161	21.3899	21.8818	23.5617	21.4765	23.3464	21.2058	22.8439	22.5221
	1.19838	-1.17023	0.444352	2.25047	P12236	P12236	ADP/ATP translocase 3;ADP/ATP translocase 3, N-terminally processed	SLC25A6			23	10	5	48.7	24.5	15.4	32.866	0	129.35	9584400000	1197	1.19838	0.205583	-1.17023	-2.08809	28.4243	26.7398	28.8418	28.6821	26.8993	25.8005	28.1833	27.4752	29.3867	26.8158	27.227	26.4277
	1.04943	-1.16887	0.444771	2.24835	P61626;F8VV32;A0A0B4J259	P61626;F8VV32;A0A0B4J259	Lysozyme C;Lysozyme	LYZ			16	16	16	68.9	68.9	68.9	16.537	0	323.31	17398000000	1293	1.04943	0.252265	-1.16887	-1.88191	28.918	28.3827	28.3668	27.7255	28.3387	27.257	29.4066	26.7981	26.0376	27.4407	29.8817	26.332
	0.800219	-1.16785	0.445085	2.24676	Q99757;M0QXH0;F8WDN2	Q99757;M0QXH0	Thioredoxin, mitochondrial	TXN2			5	5	5	31.3	31.3	31.3	18.383	0	259.41	1228600000	298	0.800219	0.351866	-1.16785	-1.52432	25.0203	23.7594	27.289	24.5988	23.8819	22.3104	25.0352	25.5524	25.263	22.2825	23.4383	24.4171
	1.02455	-1.16775	0.445115	2.24661	Q96EL3;B9A051	Q96EL3	39S ribosomal protein L53, mitochondrial	MRPL53			6	6	6	74.1	74.1	74.1	12.107	0	110.16	853960000	80	1.02455	0.261286	-1.16775	-1.84703	23.0878	22.2886	23.4895	23.481	25.9725	21.2028	22.8176	21.6075	23.2791	22.5971	23.4059	23.8689
	0.987423	-1.16679	0.44541	2.24512	P05141;Q9H0C2	P05141	ADP/ATP translocase 2;ADP/ATP translocase 2, N-terminally processed	SLC25A5			25	25	12	51	51	33.2	32.852	0	323.31	43119000000	3081	0.987423	0.276327	-1.16679	-1.79469	30.5229	29.6802	31.2827	31.0907	29.9126	28.5695	29.7942	28.5289	31.9072	28.2473	28.5633	28.8655
	0.488884	-1.16611	0.445622	2.24406	P61026	P61026	Ras-related protein Rab-10	RAB10			9	8	7	47.5	42	38.5	22.541	0	59.542	687980000	108	0.488884	0.531582	-1.16611	-1.0364	24.0299	24.6517	23.8871	24.4485	25.8035	24.4033	20.9433	21.5572	24.2186	21.2429	23.5918	19.174
	0.791145	-1.16543	0.44583	2.24301	C9J406;H7C463	C9J406;H7C463		IMMT			57	3	0	68.3	8	0	73.253	0	323.31	1186200000	149	0.791145	0.356782	-1.16543	-1.51088	25.6808	25.2496	25.5574	26.7543	24.6666	21.9573	25.3997	22.9089	25.93	23.728	23.8572	23.5011
	0.704746	-1.16225	0.446814	2.23807	P30084	P30084	Enoyl-CoA hydratase, mitochondrial	ECHS1			32	32	32	82.1	82.1	82.1	31.387	0	323.31	88549000000	7126	0.704746	0.398612	-1.16225	-1.381	30.3289	28.066	29.5648	29.1772	32.0691	29.9706	32.1212	28.3651	28.4972	28.9137	31.0358	32.1509
	1.14268	-1.16062	0.447319	2.23554	M0R026;A1L0T0;M0QZX5;M0R1B5;E9PJS0;E9PL44	M0R026;A1L0T0	Acetolactate synthase-like protein	ILVBL			11	11	11	34.1	34.1	34.1	56.732	0	186.61	593530000	131	1.14268	0.223554	-1.16062	-2.01147	25.5061	21.4833	24.5503	24.3278	23.6077	22.6904	23.0282	22.3771	24.8904	23.316	23.3281	23.7524
	1.25826	-1.15581	0.448814	2.2281	H7C1U8;Q9BUR5;G3V1B6;A0A0J9YWW6	H7C1U8;Q9BUR5;G3V1B6	Apolipoprotein O	APOO			10	10	10	41	41	41	20.08	0	323.31	2061300000	277	1.25826	0.191419	-1.15581	-2.16995	25.4627	23.8017	26.282	26.8917	26.0637	24.5693	26.1421	24.5554	25.8888	23.4369	24.9419	24.5913
	0.476482	-1.15477	0.449138	2.22649	A0A0G2JMB2	A0A0G2JMB2					22	5	1	74.4	32.9	7.4	36.508	0	323.31	14376000000	1556	0.476482	0.541588	-1.15477	-1.01546	26.4419	25.1919	30.4722	28.9262	26.1028	25.2672	27.0046	29.9425	27.5704	24.8648	29.2802	25.751
	0.626583	-1.15286	0.449734	2.22354	H0Y886;E7EWP0;O43674	H0Y886;E7EWP0;O43674	NADH dehydrogenase [ubiquinone] 1 beta subcomplex subunit 5, mitochondrial	NDUFB5			4	4	4	22.3	22.3	22.3	23.434	0	38.774	370480000	50	0.626583	0.444262	-1.15286	-1.26001	22.2587	19.7069	22.4419	21.1022	21.1956	22.2119	20.1264	20.8842	25.699	21.8573	20.7177	19.7597
	0.36612	-1.15094	0.450331	2.22059	Q8N8V4	Q8N8V4	Ankyrin repeat and SAM domain-containing protein 4B	ANKS4B			10	10	10	30.7	30.7	30.7	46.596	0	226.42	815300000	133	0.36612	0.634876	-1.15094	-0.821691	23.3855	20.5264	22.741	23.7854	25.5157	22.2176	25.3641	21.245	19.6351	19.4744	24.3543	26.8412
	0.963828	-1.14846	0.451107	2.21677	Q9UJS0;R4GN64	Q9UJS0	Calcium-binding mitochondrial carrier protein Aralar2	SLC25A13			27	27	20	44.7	44.7	36.7	74.175	0	320.91	2502400000	564	0.963828	0.283903	-1.14846	-1.76124	26.1338	25.8244	25.8286	26.5038	25.5208	23.7372	25.9904	22.2866	25.9053	24.0758	24.7699	24.8303
	0.830762	-1.1484	0.451125	2.21668	F5GXE4;B4DK25;B4E107;H0Y5C2;O95260;Q5SQQ1	F5GXE4;B4DK25;B4E107;H0Y5C2;O95260	Arginyl-tRNA--protein transferase 1	ATE1			9	9	9	21.7	21.7	21.7	58.13	0	76.972	397610000	70	0.830762	0.337477	-1.1484	-1.56929	24.8666	22.264	24.2131	19.7136	22.7856	23.0018	23.01	23.7864	23.8062	23.9576	22.7387	21.8064
	1.23575	-1.14635	0.451766	2.21354	P17174	P17174	Aspartate aminotransferase, cytoplasmic	GOT1			28	28	28	63	63	63	46.247	0	323.31	20299000000	1723	1.23575	0.196031	-1.14635	-2.13923	29.3406	25.3754	28.6332	28.1667	29.2891	28.0011	29.2854	27.9715	28.7222	28.7976	28.7058	28.7859
+	5.35241	-1.14535	0.452079	2.212	O43707;F5GXS2;H7C144;K7EP19;D6RH00	O43707;F5GXS2	Alpha-actinin-4	ACTN4	+	pRCC_typeI_kidney_typeI	109	109	60	88.5	88.5	57.4	104.85	0	323.31	145140000000	11943	5.35241	0.00186816	-1.14535	-8.92925	32.0318	31.0563	32.3568	30.4351	32.0906	30.8905	32.1396	31.1935	32.0505	30.9741	31.8891	31.1369
	0.690739	-1.14466	0.452298	2.21093	Q9Y3D3;A6ND22	Q9Y3D3;A6ND22	28S ribosomal protein S16, mitochondrial	MRPS16			7	7	7	56.9	56.9	56.9	15.345	0	185.45	556300000	107	0.690739	0.4069	-1.14466	-1.35959	20.3798	20.8504	24.1774	22.7887	23.9985	21.7581	23.9206	19.9987	23.1289	23.1394	23.7116	23.9137
	0.624932	-1.14153	0.453278	2.20615	P35241;E9PKN5	P35241	Radixin	RDX			47	26	23	56.4	37	33.1	68.563	0	323.31	7214000000	690	0.624932	0.44507	-1.14153	-1.25742	26.5022	24.2523	24.8167	22.968	28.5131	27.1529	27.3258	25.8246	26.2456	25.8504	27.4449	27.951
	0.422888	-1.1404	0.453634	2.20442	E9PRU1;O95967;E9PRQ8;E9PKA3;H0YET5	E9PRU1;O95967	EGF-containing fibulin-like extracellular matrix protein 2	EFEMP2			11	11	11	30.3	30.3	30.3	48.191	0	174.53	569200000	134	0.422888	0.586814	-1.1404	-0.923141	24.4512	24.8969	26.7956	23.9987	19.9821	20.8827	23.7443	24.0872	24.2832	23.0523	24.0912	19.5874
	0.734561	-1.1377	0.454483	2.2003	Q15067;K7ELT1;I3L0T4;I3L2U4;K7ENF1;I3L4S5;K7ESC7	Q15067	Peroxisomal acyl-coenzyme A oxidase 1	ACOX1			19	19	19	40.8	40.8	40.8	74.423	0	323.31	1035500000	277	0.734561	0.384263	-1.1377	-1.42624	25.996	23.427	23.8623	24.2205	25.864	22.8961	25.5859	22.9675	21.2517	22.9475	25.2101	24.4852
	1.56028	-1.13556	0.455158	2.19704	P17612;Q15136;K7ERP6;K7ENJ5	P17612;Q15136	cAMP-dependent protein kinase catalytic subunit alpha	PRKACA			8	8	3	26.5	26.5	12.3	40.589	0	74.528	472820000	74	1.56028	0.132375	-1.13556	-2.57771	23.1305	22.7252	24.8356	23.5478	24.8963	21.9035	24.068	22.1391	23.9319	24.0144	23.7269	23.4459
	1.64437	-1.13424	0.455574	2.19503	E7EM93;Q9BQG2	E7EM93;Q9BQG2	Peroxisomal NADH pyrophosphatase NUDT12	NUDT12			8	8	8	23.9	23.9	23.9	50.051	0	52.105	187360000	25	1.64437	0.119555	-1.13424	-2.69053	23.4669	21.7413	23.2798	21.4317	22.7653	22.1576	23.6132	20.5108	21.8966	21.758	22.0235	22.6406
	1.01416	-1.13077	0.456672	2.18975	Q7Z4H8;H0YEM3	Q7Z4H8	KDEL motif-containing protein 2	KDELC2			13	13	13	36.5	36.5	36.5	58.572	0	69.808	405310000	70	1.01416	0.264898	-1.13077	-1.83243	22.7954	23.8371	24.2718	20.3904	23.4541	23.734	23.0738	22.3642	24.335	23.3041	24.7598	22.2756
	0.5189	-1.12979	0.456981	2.18827	P59768;G3V3J9;G3V2N0;G3V2C9;G3V415	P59768;G3V3J9;G3V2N0	Guanine nucleotide-binding protein G(I)/G(S)/G(O) subunit gamma-2;Guanine nucleotide-binding protein subunit gamma	GNG2			8	8	8	76.1	76.1	76.1	7.8501	0	151.5	1065200000	143	0.5189	0.509085	-1.12979	-1.08648	24.6024	25.448	24.3292	24.4021	24.6341	24.9961	23.7063	24.6847	24.3313	19.6564	24.8837	20.5209
	1.04711	-1.1241	0.458788	2.17966	P98082;D6RFF7;D6RIA5;D6REB1;D6RGZ1	P98082	Disabled homolog 2	DAB2			45	45	45	54.2	54.2	54.2	82.447	0	323.31	25870000000	2785	1.04711	0.25267	-1.1241	-1.87867	29.8371	26.3288	28.6972	27.6859	30.5152	28.1771	29.5939	28.3115	27.4283	28.2246	28.7448	29.3439
	0.458222	-1.12362	0.458942	2.17892	A0A0C4DH07;Q8N2S1;F8WAA0;M0QZX0;M0QYE9;A0A087WXC2;M0QXV3;M0R351;A0A087WVV5;A0A087WVR1	A0A0C4DH07;Q8N2S1	Latent-transforming growth factor beta-binding protein 4	LTBP4			37	37	37	31.7	31.7	31.7	169.46	0	323.31	1654800000	364	0.458222	0.556026	-1.12362	-0.984352	25.264	26.55	25.9784	24.9248	23.9946	21.5349	22.3574	24.5986	24.3199	24.2147	27.6282	20.9778
	1.16858	-1.12325	0.459059	2.17837	Q6H8Q1;F5GYR0;D6RAL0	Q6H8Q1;F5GYR0	Actin-binding LIM protein 2	ABLIM2			11	11	10	26	26	26	67.812	0	71.641	208620000	73	1.16858	0.213944	-1.12325	-2.04717	22.568	19.6518	22.793	20.976	22.5447	22.8824	22.9011	21.3284	21.0639	22.3126	23.0777	21.0577
	0.869498	-1.12158	0.45959	2.17585	Q5SQP8;P56545	Q5SQP8;P56545	C-terminal-binding protein 2	CTBP2			8	5	5	18.1	12.1	12.1	56.101	0	140.4	194540000	41	0.869498	0.321088	-1.12158	-1.6258	22.5392	19.4878	24.3385	21.4454	21.2476	22.6675	22.081	22.8918	23.0425	21.5089	21.8895	20.4075
	0.906515	-1.11984	0.460144	2.17323	P61758;B4DWR3	P61758;B4DWR3	Prefoldin subunit 3	VBP1			10	10	10	42.6	42.6	42.6	22.658	0	23.149	951870000	157	0.906515	0.306003	-1.11984	-1.67929	23.5222	21.0729	25.3997	22.3565	25.0556	23.9796	22.5461	23.7456	22.5446	22.0821	23.899	23.0113
	1.06651	-1.11955	0.460237	2.17279	Q5T2T1;S4R337;U5GXS2	Q5T2T1;S4R337;U5GXS2	MAGUK p55 subfamily member 7	MPP7			22	22	22	44.4	44.4	44.4	65.523	0	268.39	1391000000	257	1.06651	0.247338	-1.11955	-1.90578	24.2523	21.8448	23.7538	22.3592	24.3937	24.9789	26.1501	24.007	24.891	24.0269	24.4717	23.9786
	0.762788	-1.11873	0.4605	2.17155	Q9ULC3	Q9ULC3	Ras-related protein Rab-23	RAB23			9	9	9	43.5	43.5	43.5	26.659	0	67.798	158520000	26	0.762788	0.369654	-1.11873	-1.46865	22.2543	23.7402	23.3337	19.1503	21.2404	22.2428	21.6818	19.8446	23.231	21.5398	22.9608	21.4721
	0.594082	-1.11841	0.460601	2.17108	Q96F85;B8ZZB8	Q96F85;B8ZZB8	CB1 cannabinoid receptor-interacting protein 1	CNRIP1			8	8	8	43.3	43.3	43.3	18.648	0	57.009	676750000	75	0.594082	0.464478	-1.11841	-1.20856	20.8327	20.6464	22.6117	24.245	21.75	20.8711	23.9687	22.3016	23.8646	20.4776	25.3918	23.1672
	0.849421	-1.11642	0.461236	2.16809	Q9NZZ3	Q9NZZ3	Charged multivesicular body protein 5	CHMP5			11	11	11	37.4	37.4	37.4	24.57	0	323.31	1426900000	449	0.849421	0.329451	-1.11642	-1.59659	24.1497	20.7519	25.4738	25.4185	24.8067	24.337	25.4752	24.2208	25.4531	24.0409	24.8522	24.7429
	0.71181	-1.1144	0.461884	2.16505	Q96B97;Q5JPT2;Q5VSN0;Q5JPT1;Q5JPT3	Q96B97;Q5JPT2;Q5VSN0	SH3 domain-containing kinase-binding protein 1	SH3KBP1			26	26	26	40.3	40.3	40.3	73.125	0	258.78	2199700000	415	0.71181	0.395558	-1.1144	-1.39176	26.5614	26.3944	26.0182	21.0071	25.4648	25.6998	24.963	25.2436	25.6441	24.8021	25.809	24.6271
	1.34913	-1.11248	0.462498	2.16217	Q6UWP7;C9K0C3	Q6UWP7	Lysocardiolipin acyltransferase 1	LCLAT1			4	4	4	11.8	11.8	11.8	48.92	0	33.947	286190000	29	1.34913	0.172868	-1.11248	-2.29334	23.0236	21.8873	22.9633	20.5071	22.4764	20.4815	23.3122	22.634	21.1324	22.1082	22.3968	21.0116
+	2.31325	-1.11209	0.462622	2.16159	P35580;E7ERA5	P35580	Myosin-10	MYH10			235	194	192	76.3	65.9	65.2	229	0	323.31	132660000000	8787	2.31325	0.055421	-1.11209	-3.59835	32.2586	31.8603	32.1035	30.9946	31.3079	30.0927	31.5947	30.256	32.1475	30.59	31.5046	30.4507
	1.10193	-1.11157	0.462791	2.1608	P09237	P09237	Matrilysin	MMP7			11	11	11	50.9	50.9	50.9	29.676	0	52.945	311480000	56	1.10193	0.236615	-1.11157	-1.95507	23.2999	20.7795	23.2519	21.1191	21.5816	21.7233	22.5891	23.8592	22.3443	21.0877	23.9359	21.7644
	0.660153	-1.11104	0.462961	2.16001	Q8NI22;H7BZ18	Q8NI22;H7BZ18	Multiple coagulation factor deficiency protein 2	MCFD2			4	4	4	52.1	52.1	52.1	16.39	0	154.08	637170000	150	0.660153	0.423415	-1.11104	-1.31243	25.4212	23.3073	24.5362	21.9846	20.3805	22.8304	24.5967	23.4278	24.0682	24.015	24.3218	21.0933
	0.850288	-1.10787	0.463978	2.15527	P18859;A8MUH2	P18859;A8MUH2	ATP synthase-coupling factor 6, mitochondrial	ATP5J			15	15	15	68.5	68.5	68.5	12.587	0	323.31	8694600000	942	0.850288	0.329403	-1.10787	-1.59785	28.4223	27.4043	28.5104	29.3201	27.5216	26.1661	27.3415	24.9916	28.2697	26.3458	26.5825	25.7727
	1.42529	-1.10554	0.464729	2.15179	P10515;H0YDD4;E9PEJ4	P10515;H0YDD4;E9PEJ4	Dihydrolipoyllysine-residue acetyltransferase component of pyruvate dehydrogenase complex, mitochondrial;Acetyltransferase component of pyruvate dehydrogenase complex	DLAT			28	28	28	43.7	43.7	43.7	68.996	0	242.24	4596700000	1073	1.42529	0.157431	-1.10554	-2.3962	26.6683	24.4956	27.2991	27.2791	27.2867	25.7641	25.9978	25.5505	27.0785	25.3038	25.8623	25.1665
	0.954026	-1.10284	0.465598	2.14778	Q9HCC0;D6RDF7;D6R9R1;D6RD67;A0A0G2JM88	Q9HCC0;D6RDF7	Methylcrotonoyl-CoA carboxylase beta chain, mitochondrial	MCCC2			39	39	39	64.3	64.3	64.3	61.332	0	323.31	17896000000	1752	0.954026	0.287605	-1.10284	-1.74729	28.6102	25.7154	28.7127	29.3552	29.5388	27.7345	29.4949	27.0445	28.6315	27.1352	27.9687	29.3549
	1.79245	-1.10045	0.466372	2.14421	Q99714;Q5H928	Q99714;Q5H928	3-hydroxyacyl-CoA dehydrogenase type-2	HSD17B10			21	21	21	81.2	81.2	81.2	26.923	0	323.31	20819000000	2205	1.79245	0.101395	-1.10045	-2.88929	28.9465	26.7933	29.4038	29.2111	29.1601	27.7362	29.3768	27.5226	28.8787	27.7085	28.502	28.6935
	1.48379	-1.09999	0.46652	2.14353	P54819;F8W1A4;F8VY04;F8VZG5;G3V213;F8VPP1	P54819;F8W1A4;F8VY04;F8VZG5	Adenylate kinase 2, mitochondrial;Adenylate kinase 2, mitochondrial, N-terminally processed;Adenylate kinase 2, mitochondrial	AK2			32	32	32	79.9	79.9	79.9	26.477	0	323.31	50199000000	3791	1.48379	0.144807	-1.09999	-2.47495	30.1151	27.3327	30.1582	30.1167	30.1437	28.5948	30.0028	28.8357	29.5927	28.0922	29.2645	29.7049
	0.858816	-1.09667	0.467595	2.1386	Q00577;K7ENC1;Q9UJV8	Q00577	Transcriptional activator protein Pur-alpha	PURA			20	20	17	56.5	56.5	50.6	34.91	0	323.31	3083300000	680	0.858816	0.325607	-1.09667	-1.61028	26.4174	24.2867	26.4967	22.6371	26.1673	26.5379	26.0622	26.6886	27.3815	26.2611	26.3594	25.8929
	0.684249	-1.09666	0.467596	2.1386	P61006;H0YLJ8;H0YL94;H0YMN7	P61006	Ras-related protein Rab-8A	RAB8A			6	5	5	32.9	27.5	27.5	23.668	0	207.55	2836300000	424	0.684249	0.41043	-1.09666	-1.34962	26.7907	27.9227	27.1329	25.8099	25.5625	25.2729	26.4359	23.3572	26.1246	22.8005	25.1046	25.408
	0.952583	-1.09513	0.468095	2.13632	Q92506	Q92506	Estradiol 17-beta-dehydrogenase 8	HSD17B8			16	16	16	57.5	57.5	57.5	26.973	0	282.3	7418100000	635	0.952583	0.287971	-1.09513	-1.74524	27.339	24.2812	26.3081	27.4352	28.0446	26.1519	28.4599	26.0564	27.0839	25.6394	26.8899	27.9906
	0.683008	-1.09209	0.46908	2.13183	P55809;E9PDW2	P55809;E9PDW2	Succinyl-CoA:3-ketoacid coenzyme A transferase 1, mitochondrial	OXCT1			28	28	27	49.2	49.2	46.9	56.157	0	279.36	7018900000	912	0.683008	0.410743	-1.09209	-1.34772	26.0605	22.438	26.9994	27.2185	26.4387	26.9808	27.5226	25.919	28.2726	25.6458	26.5754	27.1146
	0.264847	-1.08508	0.471365	2.1215	P12277;G3V4N7;H0YJG0;G3V461;H0YJK0	P12277;G3V4N7	Creatine kinase B-type	CKB			32	32	31	84.3	84.3	84.3	42.644	0	323.31	19094000000	2214	0.264847	0.71996	-1.08508	-0.629012	28.5985	19.3155	29.3517	30.6468	26.4895	28.2955	26.4989	27.6756	30.1917	28.3464	26.774	27.1139
	1.52532	-1.08498	0.471398	2.12135	P53597;H7C233	P53597	Succinyl-CoA ligase [ADP/GDP-forming] subunit alpha, mitochondrial	SUCLG1			25	25	25	48.8	48.8	48.8	36.249	0	323.31	76359000000	2054	1.52532	0.137867	-1.08498	-2.53076	30.1466	28.5383	29.9098	30.0213	31.7074	30.1235	31.5111	29.3574	30.2654	28.9535	29.7735	29.8102
	0.685685	-1.08028	0.472938	2.11444	P32320	P32320	Cytidine deaminase	CDA			4	4	4	41.8	41.8	41.8	16.185	0	115.46	290840000	103	0.685685	0.409719	-1.08028	-1.35183	21.8334	24.5961	21.1917	19.9959	23.7337	21.9527	23.389	20.4687	23.3889	20.8483	23.1199	22.3134
	0.494045	-1.07741	0.47388	2.11024	Q9BV20	Q9BV20	Methylthioribose-1-phosphate isomerase	MRI1			13	13	13	39.8	39.8	39.8	39.149	0	229.98	1144600000	107	0.494045	0.528274	-1.07741	-1.04507	25.8857	20.3711	22.5003	21.2311	24.4409	24.3754	21.0061	22.8963	25.5637	23.5444	24.0534	24.5674
	0.503969	-1.07655	0.47416	2.10899	A0A0B4J2B5;S4R460	A0A0B4J2B5;S4R460		IGHV3OR16-9			4	3	1	53.1	41.8	19.4	10.657	0	63.803	2399000000	343	0.503969	0.521105	-1.07655	-1.06167	25.4826	26.904	28.4373	25.4963	23.1707	22.7611	25.1028	25.4348	26.7035	22.6113	24.6839	23.914
	1.2552	-1.07588	0.474383	2.108	Q96C23;B8ZZ75;H7C1B5;H7C320	Q96C23;B8ZZ75	Aldose 1-epimerase	GALM			18	18	18	59.9	59.9	59.9	37.765	0	323.31	6905700000	601	1.2552	0.191717	-1.07588	-2.16578	27.8816	26.0159	26.8888	25.4518	28.3597	26.4958	28.0188	26.5532	26.5091	25.5093	26.856	28.0326
	0.995913	-1.07377	0.475074	2.10493	P05155;H9KV48;E9PGN7;H0YCA1	P05155;H9KV48;E9PGN7	Plasma protease C1 inhibitor	SERPING1			12	12	12	26.6	26.6	26.6	55.154	0	207.59	5251500000	475	0.995913	0.272718	-1.07377	-1.80669	26.8097	26.9474	29.2237	26.3914	26.0773	25.0605	25.5192	26.1294	27.7315	25.9866	27.4147	25.8183
	1.6158	-1.07279	0.475398	2.1035	P61011;G3V4F7;G3V480	P61011;G3V4F7	Signal recognition particle 54 kDa protein	SRP54			16	16	16	34.5	34.5	34.5	55.704	0	312.82	473540000	275	1.6158	0.12339	-1.07279	-2.6522	23.6244	22.7184	24.7576	21.2464	22.8427	22.4124	22.8311	23.3777	23.5478	22.5925	23.7051	22.5245
	0.462283	-1.07244	0.475513	2.10299	P04114;A8MUN2	P04114	Apolipoprotein B-100;Apolipoprotein B-48	APOB			106	106	103	29.1	29.1	28.3	515.6	0	323.31	6545500000	984	0.462283	0.55225	-1.07244	-0.991299	28.0303	27.5061	27.5885	28.1109	25.6506	23.1988	25.3565	26.2525	29.1466	23.5775	24.8256	25.5176
	1.51426	-1.07144	0.475843	2.10153	H3BNU1;Q9ULP9;A0A0D9SFR5;H3BQ06;H3BV07	H3BNU1;Q9ULP9;A0A0D9SFR5;H3BQ06	TBC1 domain family member 24	TBC1D24			10	10	10	22.6	22.6	22.6	62.317	0	58.799	384430000	151	1.51426	0.139381	-1.07144	-2.51591	23.7448	22.8973	24.0986	24.8559	23.9245	22.5265	23.839	22.4494	24.8388	22.3222	23.6964	22.6623
	0.551868	-1.07005	0.476304	2.0995	Q92930;H0YNE9	Q92930;H0YNE9	Ras-related protein Rab-8B	RAB8B			4	3	3	27.1	21.7	21.7	23.584	0	76.879	749850000	144	0.551868	0.486791	-1.07005	-1.14057	23.9277	24.7806	24.2182	23.0803	24.1099	23.9498	21.0653	20.7423	23.4859	20.3771	22.9034	20.3602
	0.513409	-1.06992	0.476344	2.09932	P48728;A0A1B0GVP5;B3KTU4;A0A1B0GTM2;A0A1B0GWC4;H0Y695;A0A1B0GTA8;A0A1B0GUH1;A0A1B0GTB6;A0A1B0GUU7;A0A1B0GTV8;A0A1B0GV07;A0A1B0GU55;A0A1B0GVD0;F8WF62	P48728;A0A1B0GVP5;B3KTU4;A0A1B0GTM2;A0A1B0GWC4;H0Y695;A0A1B0GTA8;A0A1B0GUH1;A0A1B0GTB6;A0A1B0GUU7;A0A1B0GTV8	Aminomethyltransferase, mitochondrial;Aminomethyltransferase	AMT			15	15	15	37.7	37.7	37.7	43.946	0	131.86	3084800000	243	0.513409	0.514193	-1.06992	-1.07738	25.1414	20.8901	25.6731	24.757	27.5092	25.7678	26.4123	24.8429	25.2161	24.2154	24.4192	27.4785
	1.80612	-1.06909	0.476619	2.09811	A0A087WXC5;E7ESZ7;O95299;H7C2W5;H7C1Y7;H7C2X4;Q8N1B9;C9J6X0	A0A087WXC5;E7ESZ7;O95299	NADH dehydrogenase [ubiquinone] 1 alpha subcomplex subunit 10, mitochondrial	NDUFA10			22	22	22	37.7	37.7	37.7	40.836	0	323.31	4048700000	461	1.80612	0.100936	-1.06909	-2.90767	26.6823	25.3932	26.1576	24.9532	27.1362	25.5018	27.7706	25.6136	27.0429	26.611	26.0279	26.3302
	1.09366	-1.06854	0.476802	2.09731	Q9H4M9;A0A024R571;C9JC03;C9J2Z4;C9JIJ3;C9IZH1;C9JDQ8	Q9H4M9;A0A024R571;C9JC03;C9J2Z4	EH domain-containing protein 1	EHD1			33	33	24	69.3	69.3	52.1	60.626	0	323.31	3481000000	770	1.09366	0.238152	-1.06854	-1.94359	25.7621	27.1363	27.1974	24.6372	25.7534	23.6446	25.7857	24.6631	26.8463	25.0569	25.8668	25.6624
	1.42707	-1.06703	0.4773	2.09512	P51687	P51687	Sulfite oxidase, mitochondrial	SUOX			21	21	21	46.1	46.1	46.1	60.282	0	323.31	4734000000	651	1.42707	0.157136	-1.06703	-2.39859	27.6104	25.0474	26.4049	26.9022	28.0458	25.7146	27.9657	26.1201	26.6228	25.8373	26.1383	26.7641
	1.21014	-1.06651	0.477473	2.09436	P36955;I3L4N7;CON__Q95121;I3L4Z0;I3L4F9;I3L107;I3L2R7;I3L425;I3L3Z3;I3L1U4	P36955	Pigment epithelium-derived factor	SERPINF1			17	17	17	38.5	38.5	38.5	46.312	0	260.55	6121100000	792	1.21014	0.20182	-1.06651	-2.10421	26.8847	27.6849	27.1335	26.5657	26.9459	25.1688	26.6371	26.962	28.5596	25.1723	27.8934	26.1015
	0.463353	-1.06178	0.47904	2.08751	P05997;A0A087WYX9	P05997	Collagen alpha-2(V) chain	COL5A2			10	10	10	12.4	12.4	12.4	144.91	0	170.38	462830000	83	0.463353	0.551124	-1.06178	-0.993128	23.8892	25.0205	24.8066	22.3774	23.0271	19.4619	23.1608	23.0184	25.2998	22.8516	20.1168	21.2
	0.830315	-1.06104	0.479285	2.08644	Q99969;C9J8S2	Q99969	Retinoic acid receptor responder protein 2	RARRES2			6	6	6	34.4	34.4	34.4	18.617	0	84.984	2218000000	123	0.830315	0.33762	-1.06104	-1.56864	25.5737	25.2262	26.9486	25.8619	23.5767	24.8031	24.7481	22.9538	25.9583	22.9662	25.7428	24.3707
	1.63144	-1.06041	0.479497	2.08552	R4GMT0;P61163;A0A1B0GVS3	R4GMT0;P61163;A0A1B0GVS3	Alpha-centractin	ACTR1A			13	13	10	43.4	43.4	34.6	37.433	0	323.31	5064300000	594	1.63144	0.120978	-1.06041	-2.67318	27.438	25.9479	27.7599	24.6214	27.1696	26.9829	26.9336	26.5752	27.765	26.6547	27.0715	26.9929
+	3.23809	-1.06015	0.479582	2.08515	Q9P2R7;Q5T9Q5;Q5T9Q8;A0A0U1RQF8;A0A0U1RQL1;A0A0U1RRI1;A0A0U1RQU7	Q9P2R7;Q5T9Q5	Succinyl-CoA ligase [ADP-forming] subunit beta, mitochondrial	SUCLA2	+	pRCC_typeI_kidney_typeI	29	29	29	64.8	64.8	64.8	50.317	0	323.31	8257400000	732	3.23809	0.0191896	-1.06015	-4.95066	27.9685	26.8055	27.6696	26.578	28.2667	26.8017	28.4161	26.9545	28.3042	27.017	27.6343	27.7418
	0.600274	-1.05984	0.479686	2.0847	Q92552;G5EA06;D6RH20;E5RJ73;D6RJC7	Q92552;G5EA06;D6RH20	28S ribosomal protein S27, mitochondrial	MRPS27			8	8	8	26.3	26.3	26.3	47.611	0	323.31	830880000	183	0.600274	0.460344	-1.05984	-1.21842	26.196	26.4571	26.7044	24.408	23.3881	23.26	24.3164	23.0385	26.6344	23.2297	22.9792	23.4661
	0.883587	-1.05289	0.482001	2.07469	Q5SRE7;G5E9M0;X6RJK6;X6RFQ9;X6RCI6;H7C3M4;F8WCG7;H7C2Q0	Q5SRE7;G5E9M0;X6RJK6	Phytanoyl-CoA dioxygenase domain-containing protein 1	PHYHD1			10	10	10	40.5	40.5	40.5	32.41	0	64.051	590290000	147	0.883587	0.315195	-1.05289	-1.64622	25.035	22.6264	23.896	24.0954	24.335	24.0452	23.9222	20.4559	23.998	23.4493	24.3813	24.578
	0.420804	-1.05221	0.482229	2.0737	Q709F0;D6RDI8;F8WEV0;H0Y9C6	Q709F0;D6RDI8;F8WEV0	Acyl-CoA dehydrogenase family member 11	ACAD11			15	15	14	25.6	25.6	24.5	87.282	0	209.33	652340000	120	0.420804	0.588911	-1.05221	-0.919488	24.5297	21.3256	24.6011	22.1488	25.2207	23.0355	23.4169	20.2025	20.3507	20.6848	21.18	25.5887
	0.754501	-1.05121	0.482564	2.07227	P06756;H7BZG1	P06756	Integrin alpha-V;Integrin alpha-V heavy chain;Integrin alpha-V light chain	ITGAV			37	37	37	39.7	39.7	39.7	116.04	0	323.31	3340800000	425	0.754501	0.373815	-1.05121	-1.45624	26.9313	27.0026	27.1072	25.3514	25.2704	23.0649	25.5908	25.887	25.5342	24.1381	24.8502	23.5329
	1.48907	-1.04777	0.483716	2.06733	Q96IU4;F8W9U3;B4DQI4	Q96IU4;F8W9U3;B4DQI4	Alpha/beta hydrolase domain-containing protein 14B	ABHD14B			12	12	12	65.2	65.2	65.2	22.345	0	245.02	5377200000	558	1.48907	0.144235	-1.04777	-2.48205	27.788	25.2103	28.701	26.0837	27.594	26.5936	27.0186	26.8756	26.8401	26.4129	26.3807	26.8596
	0.366634	-1.04518	0.484583	2.06363	P68036;A0A1B0GUS4	P68036;A0A1B0GUS4	Ubiquitin-conjugating enzyme E2 L3	UBE2L3			7	7	7	48.7	48.7	48.7	17.861	0	82.375	2233700000	214	0.366634	0.63462	-1.04518	-0.822628	24.595	22.9795	26.2867	24.657	28.2329	25.8791	21.585	23.1727	24.4384	22.5052	21.4902	21.1638
	1.1473	-1.04193	0.485678	2.05898	Q9Y2A7	Q9Y2A7	Nck-associated protein 1	NCKAP1			9	9	8	9	9	8.3	128.79	0	114.39	258780000	57	1.1473	0.222465	-1.04193	-2.01785	21.921	23.6391	23.1216	20.7953	22.7909	21.3657	22.6405	21.0869	22.4165	21.9025	22.3371	20.1867
	0.817417	-1.04083	0.486049	2.05741	P22413;E9PE72	P22413	Ectonucleotide pyrophosphatase/phosphodiesterase family member 1;Alkaline phosphodiesterase I;Nucleotide pyrophosphatase	ENPP1			13	13	13	22.2	22.2	22.2	104.92	0	257.7	660070000	113	0.817417	0.34509	-1.04083	-1.54969	23.8321	23.6041	23.7034	21.0682	24.3019	23.7846	24.701	23.373	22.6561	21.0013	24.3551	24.4732
	0.908355	-1.03946	0.48651	2.05546	Q3KQV9;A0A087X226	Q3KQV9	UDP-N-acetylhexosamine pyrophosphorylase-like protein 1	UAP1L1			8	8	7	23.9	23.9	21.3	57.03	0	41.526	296600000	71	0.908355	0.305506	-1.03946	-1.68194	23.2091	20.4659	20.6097	21.8671	23.2473	20.235	23.2468	21.9728	22.8355	21.7416	20.5959	21.2252
	0.743028	-1.03865	0.486784	2.0543	Q96RF0	Q96RF0	Sorting nexin-18	SNX18			13	13	13	25.8	25.8	25.8	68.894	0	74.958	583810000	90	0.743028	0.379352	-1.03865	-1.439	22.8241	24.0783	24.9478	21.1238	22.7248	23.2494	22.2622	23.1191	24.351	22.359	23.3159	20.2644
	0.651555	-1.03854	0.486818	2.05415	P35914;H0Y2L7;G5E9S9;B7Z4D4;B7Z212;Q8TB92	P35914	Hydroxymethylglutaryl-CoA lyase, mitochondrial	HMGCL			21	21	21	44	44	44	34.36	0	323.31	10583000000	673	0.651555	0.42881	-1.03854	-1.29907	28.1679	25.5752	28.4508	29.5216	27.6556	25.3875	28.1293	25.2837	26.8505	25.6824	26.746	28.3186
+	2.29181	-1.03727	0.48725	2.05233	O00483	O00483	Cytochrome c oxidase subunit NDUFA4	NDUFA4			7	7	7	59.3	59.3	59.3	9.3697	0	66.68	6240500000	516	2.29181	0.0558696	-1.03727	-3.56865	27.0755	26.0593	27.5013	27.3662	28.0783	26.8242	27.2444	26.3614	27.9004	26.2436	27.0716	25.7932
	0.773911	-1.03503	0.488007	2.04915	P02750	P02750	Leucine-rich alpha-2-glycoprotein	LRG1			12	12	12	39.8	39.8	39.8	38.177	0	317.79	2143800000	353	0.773911	0.363805	-1.03503	-1.48526	25.5169	25.3302	25.9654	24.074	23.3054	22.2047	23.0198	23.9885	25.8254	23.1284	24.1977	22.8946
	1.10339	-1.03458	0.488157	2.04852	P52306;D6RHH8;D6RBC6;D6RHZ7;D6RB97;D6RC12;H0Y8M2	P52306	Rap1 GTPase-GDP dissociation stimulator 1	RAP1GDS1			11	11	8	19.8	19.8	13.3	66.316	0	101.23	246720000	110	1.10339	0.236195	-1.03458	-1.9571	22.8534	21.5886	21.3437	20.9967	20.4691	21.3616	23.1154	20.2066	20.7388	19.8549	22.0805	20.385
	0.479627	-1.03213	0.488989	2.04504	Q9HA77;H0YFF0;A0A087WWV1;F5H579	Q9HA77	Probable cysteine--tRNA ligase, mitochondrial	CARS2			13	13	13	21.5	21.5	21.5	62.223	0	11.278	392050000	58	0.479627	0.539299	-1.03213	-1.02079	20.2024	21.3215	22.7903	24.1396	23.4867	23.5108	23.2826	20.808	25.3327	23.4389	23.9418	19.625
	1.21691	-1.02772	0.490484	2.0388	P21953	P21953	2-oxoisovalerate dehydrogenase subunit beta, mitochondrial	BCKDHB			9	9	9	26.8	26.8	26.8	43.122	0	144.64	879690000	210	1.21691	0.199738	-1.02772	-2.11347	24.0354	22.6044	25.1992	24.7697	23.7875	23.1103	24.7424	22.5667	25.1531	22.8872	23.6884	24.5014
	0.784661	-1.02446	0.491594	2.0342	P11908;D3YTJ7;A6NMS2;H7C540	P11908	Ribose-phosphate pyrophosphokinase 2	PRPS2			12	12	5	51.3	51.3	23.3	34.769	0	106.68	728840000	82	0.784661	0.360051	-1.02446	-1.50126	23.0822	24.5219	22.7682	23.433	24.4057	22.5624	23.7458	20.8476	24.9303	23.6793	23.4205	21.1617
	1.09329	-1.02268	0.492201	2.03169	P0DOY2;P0CF74	P0DOY2					14	14	0	96.2	96.2	0	11.293	0	323.31	197710000000	4977	1.09329	0.237986	-1.02268	-1.94307	32.1548	32.8634	32.9191	32.0699	33.264	31.1621	31.8436	32.3481	32.655	29.5387	33.0149	31.7332
	0.524372	-1.02204	0.49242	2.03079	P10909;H0YC35;H0YAS8;H0YLK8;E7ETB4;E5RG36;E5RGB0;E5RH61;E5RJZ5	P10909;H0YC35	Clusterin;Clusterin beta chain;Clusterin alpha chain;Clusterin	CLU			30	30	21	51.4	51.4	39.4	52.494	0	323.31	57556000000	2884	0.524372	0.504504	-1.02204	-1.09552	29.9254	27.3657	30.7842	32.6377	29.3612	26.8692	29.4028	29.3967	30.4882	27.7663	30.6386	30.4325
	0.572099	-1.01879	0.493529	2.02622	P51178	P51178	1-phosphatidylinositol 4,5-bisphosphate phosphodiesterase delta-1	PLCD1			16	16	16	28.7	28.7	28.7	85.664	0	200.39	331630000	59	0.572099	0.47665	-1.01879	-1.17332	22.5676	21.5803	23.6588	23.8337	22.4047	22.7036	21.1986	19.0108	24.4992	20.3572	21.8074	22.5381
	0.861635	-1.01705	0.494126	2.02377	P13804;H0YLU7;H0YKF0;H0YK49;H0YL12;H0YNX6;J3KN60;H0YL83;H0YM12	P13804;H0YLU7;H0YKF0;H0YK49;H0YL12;H0YNX6	Electron transfer flavoprotein subunit alpha, mitochondrial	ETFA			26	26	26	72.4	72.4	72.4	35.079	0	323.31	60419000000	3756	0.861635	0.324105	-1.01705	-1.61438	30.7948	27.2104	30.6854	31.1538	30.8645	29.465	30.8659	29.301	29.6905	28.5993	29.5491	30.6185
	1.56678	-1.01488	0.494868	2.02074	Q05682;C9JEK3;F8WE61;H7C5G6;Q0VF49	Q05682	Caldesmon	CALD1			83	83	15	69.7	69.7	16.1	93.23	0	323.31	143650000000	5384	1.56678	0.13158	-1.01488	-2.58643	31.7599	31.3598	30.7392	29.9154	31.6435	30.3315	32.2425	31.7098	31.5991	30.8864	32.7914	30.4833
	0.636849	-1.01438	0.495042	2.02003	O96033;E9PKT9	O96033;E9PKT9	Molybdopterin synthase sulfur carrier subunit	MOCS2			6	6	6	61.4	61.4	61.4	9.7552	0	30.298	679340000	105	0.636849	0.437141	-1.01438	-1.27612	23.0282	19.1544	22.4018	20.4848	22.8962	22.6418	23.6798	23.5413	22.7884	22.2607	23.5169	24.142
	0.554281	-1.01188	0.495899	2.01654	P28072	P28072	Proteasome subunit beta type-6	PSMB6			3	3	3	12.6	12.6	12.6	25.357	0.00014294	7.5145	530270000	56	0.554281	0.486772	-1.01188	-1.14449	21.4139	20.019	23.166	21.6418	23.5365	22.9047	22.2821	20.1402	24.3582	23.7422	24.1691	24.4066
	1.11455	-1.00969	0.496654	2.01347	P11047;R4GNC7	P11047	Laminin subunit gamma-1	LAMC1			120	120	118	64.4	64.4	63.6	177.6	0	323.31	84352000000	6224	1.11455	0.232599	-1.00969	-1.97257	31.3471	30.6903	31.8706	31.326	29.9864	28.667	30.4652	29.7096	31.7786	29.8251	31.7418	30.9136
	0.562146	-1.00937	0.496763	2.01303	P31512	P31512	Dimethylaniline monooxygenase [N-oxide-forming] 4	FMO4			8	8	7	18.1	18.1	16.5	63.342	0	61.247	311090000	84	0.562146	0.482931	-1.00937	-1.15725	23.8112	20.4429	20.0996	20.04	22.6062	20.296	24.577	21.6	20.6958	21.2158	20.7945	22.9333
	0.699546	-1.00753	0.497398	2.01046	Q6UWM9	Q6UWM9	UDP-glucuronosyltransferase 2A3	UGT2A3			6	6	6	14	14	14	60.254	0	40.874	955100000	139	0.699546	0.400846	-1.00753	-1.37306	24.2654	22.4324	24.086	21.5394	26.034	22.8821	25.4666	24.6347	22.336	24.4695	23.6659	23.8506
	0.856789	-1.00708	0.497553	2.00984	Q96C11;F2Z2V1;A0A0U1RRB9;A0A0U1RQS3;A0A0U1RR53;C9J015;J3QKV9;A0A0U1RRI8;A0A0U1RQJ1	Q96C11;F2Z2V1;A0A0U1RRB9;A0A0U1RQS3;A0A0U1RR53;C9J015	FGGY carbohydrate kinase domain-containing protein	FGGY			7	7	7	19.6	19.6	19.6	59.992	0	89.724	112760000	30	0.856789	0.326927	-1.00708	-1.60732	22.3946	20.7262	20.5331	19.8148	22.8088	21.0496	23.062	20.9732	21.3605	19.5653	20.1559	22.1433
	0.727319	-1.00619	0.497858	2.00861	Q9BU23	Q9BU23	Lipase maturation factor 2	LMF2			3	3	3	5.2	5.2	5.2	79.697	0	72.109	1639200000	177	0.727319	0.387099	-1.00619	-1.41529	26.6406	25.5363	26.8424	22.0622	25.6859	26.4076	25.8256	26.0854	26.377	25.9937	25.2448	24.4939
	0.71262	-1.00159	0.499449	2.00221	O60888;C9IZQ5	O60888	Protein CutA	CUTA			4	4	1	34.1	34.1	7.8	19.116	0	74.231	2314900000	647	0.71262	0.395459	-1.00159	-1.393	25.2355	24.0722	23.6356	20.7504	25.1223	24.6828	25.5936	24.4288	25.3584	24.5185	24.778	25.2609
	0.798313	-1.00113	0.499607	2.00157	Q9UPQ0;D6RD46	Q9UPQ0;D6RD46	LIM and calponin homology domains-containing protein 1	LIMCH1			28	28	6	32.7	32.7	6	121.87	0	323.31	1296700000	224	0.798313	0.352793	-1.00113	-1.5215	23.9797	23.1947	23.0933	20.9711	25.0186	23.2214	25.6575	24.333	23.961	24.6024	24.751	24.1318
	1.17075	-0.999717	0.500098	1.99961	G3XAM2;E7ETH0;P05156;A0A087X0I2;D6R9Z8;CON__Q32PI4	G3XAM2;E7ETH0;P05156;A0A087X0I2	Complement factor I;Complement factor I heavy chain;Complement factor I light chain	CFI			22	22	22	42	42	42	65.059	0	323.31	5031600000	658	1.17075	0.213415	-0.999717	-2.05014	28.1463	27.4525	27.7009	27.2678	27.0622	25.7519	25.8042	26.6036	28.264	25.692	27.876	26.0876
	0.675988	-0.999711	0.5001	1.9996	A6NNI4;G8JLH6;P21926;A0A087WU13;F5GXT1	A6NNI4;G8JLH6;P21926	Tetraspanin;CD9 antigen	CD9			7	7	7	36.5	36.5	36.5	17.764	0	124.17	7314100000	363	0.675988	0.415048	-0.999711	-1.33691	27.4374	27.2119	27.8812	23.8793	26.9751	28.3882	26.9832	27.334	29.5727	27.2543	27.4039	26.1874
	1.23778	-0.996774	0.501119	1.99553	Q9NS69	Q9NS69	Mitochondrial import receptor subunit TOM22 homolog	TOMM22			6	6	6	66.2	66.2	66.2	15.521	0	320	1854200000	243	1.23778	0.196166	-0.996774	-2.142	26.8898	26.4772	27.3289	25.8276	25.6491	24.8586	26.6132	24.6825	26.8966	24.9758	24.9162	25.4913
	1.39906	-0.996024	0.50138	1.9945	P34896;J3KRZ5;J3KRK5;A0A087WTD8	P34896;J3KRZ5	Serine hydroxymethyltransferase, cytosolic	SHMT1			35	34	34	69.4	69.4	69.4	53.082	0	323.31	26524000000	1735	1.39906	0.162725	-0.996024	-2.36083	30.7422	28.0917	29.3675	27.9302	29.6299	28.5107	29.8819	28.7655	29.068	28.4474	27.8054	28.7733
	0.708057	-0.995024	0.501728	1.99311	F5H6E2;O00159;I3L501	F5H6E2;O00159	Unconventional myosin-Ic	MYO1C			42	42	29	41.8	41.8	29.7	118.99	0	323.31	4059000000	722	0.708057	0.397707	-0.995024	-1.38605	27.3192	27.8988	27.908	25.868	25.4575	24.8374	25.1298	26.1258	28.1932	25.564	26.6712	24.4146
	0.46063	-0.99267	0.502547	1.98986	K7ES61;Q9BYD3;K7ELQ0;X6RAY8;K7EKI4;K7ELF1;K7EJ73	K7ES61;Q9BYD3;K7ELQ0;X6RAY8;K7EKI4;K7ELF1	39S ribosomal protein L4, mitochondrial	MRPL4			7	7	7	31.3	31.3	31.3	33.792	0	168.63	762190000	122	0.46063	0.553888	-0.99267	-0.988473	22.7443	21.3976	24.5135	25.4392	21.6672	19.9475	21.4294	19.9215	23.9047	20.7946	22.0018	22.8044
	1.33598	-0.992454	0.502622	1.98957	Q8N8N7;G3V3Y1;G3V2R9	Q8N8N7;G3V3Y1;G3V2R9	Prostaglandin reductase 2	PTGR2			8	8	8	28.8	28.8	28.8	38.499	0	61.987	1348200000	387	1.33598	0.175672	-0.992454	-2.27554	23.877	22.9824	24.7541	23.3306	25.9737	24.2801	25.3226	23.4885	25.1726	24.9711	24.286	24.3786
	1.7158	-0.991254	0.50304	1.98791	P82909	P82909	28S ribosomal protein S36, mitochondrial	MRPS36			11	11	8	81.6	81.6	65	11.466	0	323.31	4510900000	924	1.7158	0.110672	-0.991254	-2.78635	26.3159	24.3975	26.161	25.6302	27.4625	25.9478	26.4107	24.9703	25.8451	25.1575	25.9884	26.1328
	1.73418	-0.984544	0.505386	1.97869	Q9UMS0;C9J8Q1;F8W9P7;H7C537	Q9UMS0;C9J8Q1;F8W9P7;H7C537	NFU1 iron-sulfur cluster scaffold homolog, mitochondrial	NFU1			7	7	7	30.3	30.3	30.3	28.462	0	112.87	2450100000	277	1.73418	0.109069	-0.984544	-2.81103	25.5213	24.0257	25.6679	25.6652	26.8116	25.4685	26.7206	24.8299	25.9242	25.1437	25.3014	24.9068
	0.965722	-0.984138	0.505528	1.97813	O75964;E9PN17	O75964;E9PN17	ATP synthase subunit g, mitochondrial	ATP5L			9	9	9	60.2	60.2	60.2	11.428	0	85.044	5984800000	753	0.965722	0.283843	-0.984138	-1.76393	26.926	25.6142	27.6174	27.8051	26.5732	25.7869	26.7487	25.6008	28.3114	25.6034	25.3644	25.2259
	0.613581	-0.983453	0.505768	1.97719	P24043;A0A087WYF1;A0A087WX80	P24043;A0A087WYF1;A0A087WX80	Laminin subunit alpha-2	LAMA2			33	33	33	15.6	15.6	15.6	343.9	0	295.99	974680000	147	0.613581	0.451262	-0.983453	-1.23952	23.7237	23.9359	26.1676	21.1054	24.2326	23.5469	24.9903	24.4454	23.1412	25.2462	26.3745	24.4495
	0.622234	-0.983412	0.505782	1.97714	O95999;A0A087WWW9	O95999;A0A087WWW9	B-cell lymphoma/leukemia 10	BCL10			6	6	6	27.9	27.9	27.9	26.251	0	82.787	449910000	126	0.622234	0.446515	-0.983412	-1.25317	24.1167	22.6597	24.3482	19.8422	21.6671	23.947	22.7945	23.5539	24.8342	23.394	23.2669	21.7303
	1.10034	-0.979673	0.507095	1.97202	O15247;A6PVS0	O15247;A6PVS0	Chloride intracellular channel protein 2	CLIC2			8	8	8	47	47	47	28.356	0	146.64	512720000	226	1.10034	0.236736	-0.979673	-1.95286	23.5726	24.0805	22.9373	20.7987	23.5609	22.7118	23.3147	23.2978	23.5371	22.3895	24.5931	22.3594
	0.959678	-0.978788	0.507406	1.97081	Q9NYJ1	Q9NYJ1	Cytochrome c oxidase assembly factor 4 homolog, mitochondrial	COA4			10	10	10	88.5	88.5	88.5	10.134	0	323.31	2309700000	235	0.959678	0.285446	-0.978788	-1.75534	24.8101	24.3409	23.6401	22.1128	25.9116	24.4617	26.2714	24.2908	25.0926	24.8886	24.6669	24.4251
	0.953906	-0.977729	0.507778	1.96936	P51970	P51970	NADH dehydrogenase [ubiquinone] 1 alpha subcomplex subunit 8	NDUFA8			16	16	16	81.4	81.4	81.4	20.105	0	323.31	3385100000	566	0.953906	0.287487	-0.977729	-1.74712	25.8046	23.3677	25.1196	25.1382	26.8141	24.8513	27.3972	25.6191	26.2023	25.3213	25.4746	26.6484
	1.83682	-0.975724	0.508485	1.96663	F6U1T9;D3YTA9;H7BYZ3;P63098;A0A1B0GUC7;Q96LZ3	F6U1T9;D3YTA9;H7BYZ3;P63098	Calcineurin subunit B type 1	PPP3R1			6	6	6	40	40	40	18.208	0	44.244	134740000	58	1.83682	0.0960149	-0.975724	-2.94895	21.783	21.8856	22.0944	21.3055	22.7793	22.5402	23.1697	21.1971	23.1001	20.9055	22.6054	21.8436
	1.61341	-0.974637	0.508868	1.96515	P16152;E9PQ63;A8MTM1	P16152;E9PQ63;A8MTM1	Carbonyl reductase [NADPH] 1	CBR1			32	32	29	88.1	88.1	80.9	30.375	0	323.31	62530000000	5181	1.61341	0.123738	-0.974637	-2.64899	30.1497	28.677	30.3448	28.8754	30.2155	29.8389	30.0706	29.0082	31.4576	29.1956	29.5987	30.3938
	1.12028	-0.97411	0.509054	1.96443	Q9BXK5;A0A087WTL4;A0A087WX97;E9PDD6;F2Z2C3;A0A087WW80;A0A0A0MR90;F6VJB4	Q9BXK5;A0A087WTL4;A0A087WX97	Bcl-2-like protein 13	BCL2L13			21	21	20	56.7	56.7	54.4	52.723	0	323.31	2863700000	462	1.12028	0.230657	-0.97411	-1.9805	26.9345	23.3001	26.7365	26.5978	26.7392	25.6569	26.3213	25.6242	26.0609	25.6959	26.0948	26.1677
	0.667037	-0.973994	0.509095	1.96427	Q8NI35;A0A0X1KG69;A0A087WUZ6;A0A0U1RQT2;A0A0U1RR46;B4DE90;A0A0U1RRD7;A0A0U1RQR3;A0A0U1RQW4	Q8NI35;A0A0X1KG69;A0A087WUZ6	InaD-like protein	INADL			27	27	26	23.3	23.3	22.8	196.37	0	323.31	747940000	138	0.667037	0.420412	-0.973994	-1.32309	23.0442	21.0564	22.0141	21.1456	24.3762	22.8027	25.0817	23.3314	21.494	23.7653	23.4614	21.5262
	1.22897	-0.970452	0.510346	1.95945	Q4KMQ2	Q4KMQ2	Anoctamin-6	ANO6			11	11	11	13.8	13.8	13.8	106.16	0	82.749	590730000	92	1.22897	0.197355	-0.970452	-2.12997	23.8895	21.7785	22.6044	23.6118	24.0771	22.6278	24.8821	23.2406	23.737	23.9955	24.365	22.4781
	0.702167	-0.968868	0.510907	1.9573	Q96EY5;E9PQA6;E9PLL0;E9PLZ8;M0QZK6;E9PJW8	Q96EY5;E9PQA6;E9PLL0;E9PLZ8	Multivesicular body subunit 12A	MVB12A			8	8	8	42.5	42.5	42.5	28.783	0	114.97	194140000	118	0.702167	0.399919	-0.968868	-1.37707	22.0876	20.9872	23.3496	20.5636	21.463	20.3976	21.4945	21.6671	24.1866	20.5944	19.8382	22.3965
	0.92975	-0.9686	0.511002	1.95694	P14550;Q5T621;V9GYG2;V9GYP9	P14550	Alcohol dehydrogenase [NADP(+)]	AKR1A1			40	40	40	85.5	85.5	85.5	36.573	0	323.31	66686000000	4367	0.92975	0.296637	-0.9686	-1.71264	30.8414	28.9733	29.9548	29.392	31.9087	29.8652	31.8526	29.1676	28.8908	29.6047	30.4724	31.1062
	0.845348	-0.967908	0.511247	1.956	P05165;A0A1B0GU58;A0A1B0GUX9;A0A1B0GWI4;A0A1B0GWA1;A0A1B0GTR1;H0Y5U0;Q5JTW6;Q5JVH2;H0Y4B9	P05165;A0A1B0GU58;A0A1B0GUX9;A0A1B0GWI4;A0A1B0GWA1	Propionyl-CoA carboxylase alpha chain, mitochondrial	PCCA			53	53	53	62.6	62.6	62.6	80.058	0	323.31	45734000000	2939	0.845348	0.331332	-0.967908	-1.59064	30.3086	27.4629	29.781	30.278	30.0711	28.5956	30.9491	28.3814	29.2341	28.1923	29.3385	30.9647
	0.93042	-0.967455	0.511408	1.95539	P02766;A0A087WT59;A0A087WV45	P02766;A0A087WT59;A0A087WV45	Transthyretin	TTR			16	16	16	73.5	73.5	73.5	15.887	0	323.31	28315000000	3413	0.93042	0.296971	-0.967455	-1.7136	28.5367	27.4616	28.7716	28.627	28.6827	27.7131	28.7591	28.6074	30.3067	27.8112	30.9514	29.9832
	0.984552	-0.961917	0.513374	1.9479	P06727	P06727	Apolipoprotein A-IV	APOA4			65	65	63	85.9	85.9	83.1	45.398	0	323.31	35283000000	2413	0.984552	0.277177	-0.961917	-1.79063	28.2192	29.3624	30.0592	29.1718	28.8708	27.3236	30.015	28.7736	30.6729	27.9106	30.2399	29.7635
	1.25527	-0.961215	0.513624	1.94695	Q05397;H0YBP1;E7ESA6;E9PEI4;H0YB16;H0YBZ1;B4DWJ1;E5RHD8;E5RI03;E5RJQ2;E5RG80;E5RJI4;H0YB99;E5RH08;E5RIK4;E5RG54;E5RHK7;E5RH48;E5RH01;E5RG66;E5RI72;E5RFW9;E5RJP0;E5RI29;H0YB33;E5RGA6	Q05397;H0YBP1;E7ESA6;E9PEI4;H0YB16;H0YBZ1;B4DWJ1	Focal adhesion kinase 1	PTK2			22	22	21	27.6	27.6	26.8	119.23	0	178.96	680280000	194	1.25527	0.19186	-0.961215	-2.16587	24.661	23.8214	25.367	23.259	23.3681	22.6725	23.0323	22.7226	24.1269	22.5407	22.9555	22.7274
	1.17788	-0.959925	0.514084	1.94521	Q08257;A6NP24;C9JH92	Q08257;A6NP24;C9JH92	Quinone oxidoreductase	CRYZ			27	27	27	78.7	78.7	78.7	35.206	0	323.31	43661000000	2184	1.17788	0.211173	-0.959925	-2.05995	29.7213	27.1903	29.8392	29.8941	30.6092	29.6457	30.2972	28.7921	30.2027	28.9093	29.6808	30.1594
	0.417483	-0.959749	0.514147	1.94497	Q96GA7;F8VYZ3;H0YID3;H0YIA2;F8VZ97	Q96GA7;F8VYZ3	Serine dehydratase-like	SDSL			14	14	14	50.8	50.8	50.8	34.674	0	281.21	1403300000	182	0.417483	0.591975	-0.959749	-0.913655	25.5661	19.4752	24.293	25.6069	26.46	25.0374	25.7985	24.3064	23.9568	25.8178	25.1428	25.2151
+	2.25387	-0.958771	0.514495	1.94365	Q9UMX5	Q9UMX5	Neudesin	NENF			10	10	10	62.2	62.2	62.2	18.856	0	231.85	1098300000	336	2.25387	0.0576387	-0.958771	-3.51622	25.1054	24.3045	25.2905	24.1399	24.6699	23.9836	24.1054	23.7825	25.5418	23.361	24.2792	23.6681
	0.63162	-0.958283	0.514669	1.943	Q7Z406;A1L2Z2;A0A0C4DFM8	Q7Z406	Myosin-14	MYH14			91	72	55	43.9	37.9	27.4	227.87	0	323.31	5524300000	869	0.63162	0.440013	-0.958283	-1.26792	26.2918	26.0251	27.1021	22.758	26.3303	27.2266	27.1396	26.7505	27.3843	27.2544	26.1503	24.6339
	1.00692	-0.956193	0.515415	1.94018	O75970;F5H1U9;B7ZB24;A0A075B6R8	O75970;F5H1U9;B7ZB24;A0A075B6R8	Multiple PDZ domain protein	MPDZ			22	21	7	16	15.6	4.6	221.62	0	66.976	274980000	80	1.00692	0.267996	-0.956193	-1.82222	21.7102	19.8542	23.3944	21.3269	22.7233	21.2338	23.0288	22.5542	21.8379	21.9303	21.0056	21.0636
	0.358623	-0.950515	0.517448	1.93256	P10109	P10109	Adrenodoxin, mitochondrial	FDX1			5	5	5	38.6	38.6	38.6	19.393	0	78.989	1734500000	216	0.358623	0.63896	-0.950515	-0.807976	25.1659	20.9938	22.5059	22.314	26.1614	24.1143	26.5617	23.7636	20.7244	24.1514	25.7908	25.8698
	1.06909	-0.949818	0.517698	1.93163	Q5QNZ2;P24539	Q5QNZ2;P24539	ATP synthase F(0) complex subunit B1, mitochondrial	ATP5F1			14	14	14	48.7	48.7	48.7	22.275	0	323.31	15496000000	555	1.06909	0.246627	-0.949818	-1.90937	29.3666	29.3554	28.3737	29.0322	29.9495	28.9254	29.7163	26.8693	29.7303	27.6027	28.2586	27.9112
	1.09948	-0.949578	0.517784	1.93131	Q9Y5J9;G3XAN8;E9PIR3	Q9Y5J9;G3XAN8	Mitochondrial import inner membrane translocase subunit Tim8 B	TIMM8B			5	5	5	72.3	72.3	72.3	9.3435	0	198.22	760490000	248	1.09948	0.237021	-0.949578	-1.95166	24.6364	21.2753	23.2301	24.4337	24.0547	22.6983	24.1108	23.1885	24.142	22.6177	23.3961	23.6594
+	2.22708	-0.948393	0.518209	1.92972	Q9Y5Z4;Q5THN1;C9IZA0	Q9Y5Z4	Heme-binding protein 2	HEBP2			14	14	14	65.4	65.4	65.4	22.875	0	323.31	4681100000	683	2.22708	0.0595172	-0.948393	-3.4793	26.7461	26.5919	27.3889	25.3091	26.7419	26.3389	26.9276	26.4905	27.823	26.236	26.7591	25.7298
	1.25305	-0.946628	0.518844	1.92736	Q6PHW0;C9JXJ9;F6VN83;F5H543;H7C0X6	Q6PHW0;C9JXJ9;F6VN83;F5H543	Iodotyrosine dehalogenase 1	IYD			11	11	11	34.6	34.6	34.6	33.359	0	86.135	171820000	66	1.25305	0.191619	-0.946628	-2.16285	22.4162	20.669	22.1112	21.5223	22.8577	21.7287	23.2707	20.4013	20.9672	22.4069	22.2579	21.4728
	0.849607	-0.945219	0.519351	1.92548	P30047;H0YNM1;H0YNX7;A0A087WTI4	P30047;H0YNM1;H0YNX7	GTP cyclohydrolase 1 feedback regulatory protein	GCHFR			6	6	6	92.9	92.9	92.9	9.6981	0	250.09	1114700000	229	0.849607	0.329716	-0.945219	-1.59686	24.9116	23.8579	23.8122	21.6098	25.5273	23.2794	24.6785	23.0828	23.5579	25.1964	24.7548	24.5448
	0.886426	-0.942957	0.520166	1.92246	O00468;A0A087X208;H0Y5U1	O00468;A0A087X208	Agrin;Agrin N-terminal 110 kDa subunit;Agrin C-terminal 110 kDa subunit;Agrin C-terminal 90 kDa fragment;Agrin C-terminal 22 kDa fragment	AGRN			83	83	83	48.4	48.4	48.4	217.23	0	323.31	49436000000	4625	0.886426	0.314142	-0.942957	-1.65032	29.9178	27.3577	30.7244	30.5824	29.5631	28.2606	30.3863	29.3159	30.1402	29.5018	30.725	30.7807
	0.564815	-0.942076	0.520483	1.92129	Q92797;A0A087WUE9;M0R3C7;M0R1C2;M0R180;M0QXP5	Q92797;A0A087WUE9	Symplekin	SYMPK			11	11	11	12.9	12.9	12.9	141.15	0	173.21	1173900000	75	0.564815	0.480868	-0.942076	-1.16157	22.96	20.5933	24.9381	23.7389	24.7954	24.4877	24.7899	25.2847	23.3461	21.6958	24.6761	24.0528
	0.913863	-0.941813	0.520578	1.92094	P06280;V9GYN5	P06280	Alpha-galactosidase A	GLA			8	8	8	22.1	22.1	22.1	48.766	0	95.841	250090000	83	0.913863	0.303042	-0.941813	-1.68986	24.138	22.8426	24.6509	24.3255	22.732	22.1259	23.4525	22.4997	24.1841	21.3283	22.2102	22.5948
	0.501125	-0.93883	0.521656	1.91697	Q9BQE3;F5H5D3	Q9BQE3;F5H5D3	Tubulin alpha-1C chain	TUBA1C			42	4	1	77.7	14.3	4.2	49.895	0	323.31	1949300000	691	0.501125	0.523149	-0.93883	-1.05692	25.9078	19.8671	24.6217	24.4203	24.761	25.3479	25.1672	24.096	24.7262	24.4299	24.29	25.6797
	1.25353	-0.938505	0.521773	1.91654	Q6WCQ1;J3KSK7;A8MZF8	Q6WCQ1	Myosin phosphatase Rho-interacting protein	MPRIP			63	63	8	67.8	67.8	8.9	116.53	0	323.31	6074300000	731	1.25353	0.191581	-0.938505	-2.1635	27.2877	27.1273	27.8733	24.9022	26.8723	26.1017	27.1202	27.1329	26.8997	26.9737	27.0428	25.2271
	0.413503	-0.938418	0.521805	1.91643	Q9BYF1	Q9BYF1	Angiotensin-converting enzyme 2;Processed angiotensin-converting enzyme 2	ACE2			15	15	15	26.2	26.2	26.2	92.462	0	292.36	368240000	158	0.413503	0.59475	-0.938418	-0.906646	24.5115	19.0495	23.5666	21.1194	22.0574	20.5645	22.7752	21.0383	19.6762	21.0814	19.0246	23.1281
	0.465235	-0.937611	0.522097	1.91535	Q9UH62;H3BM63;H3BV87	Q9UH62	Armadillo repeat-containing X-linked protein 3	ARMCX3			9	9	9	26.6	26.6	26.6	42.5	0	128.22	439390000	86	0.465235	0.549671	-0.937611	-0.996341	23.3189	24.5794	24.8854	21.932	23.5176	20.9925	23.526	22.7923	20.1382	19.9206	23.722	23.2656
	0.509018	-0.935951	0.522698	1.91315	P20340;F5H3K7;C9JU14;C9JB90;F5GX61;Q14964	P20340	Ras-related protein Rab-6A	RAB6A			8	8	5	41.8	41.8	25.5	23.593	0	89.269	1096100000	173	0.509018	0.517355	-0.935951	-1.07008	25.2127	27.1716	25.0955	22.1654	24.2906	23.2621	24.7119	23.4884	25.7263	23.592	22.5324	22.2743
	0.983353	-0.933939	0.523427	1.91049	C9JNZ1;C9JVG3;C9JWG0;C9JQU9;C9JUW1;C9JTZ5;F2Z3H1;C9J3M0;F2Z3P4;F8WC70	C9JNZ1;C9JVG3;C9JWG0;C9JQU9;C9JUW1;C9JTZ5		UGP2			20	2	2	80.2	10.4	10.4	24.235	0	141.9	707790000	265	0.983353	0.277747	-0.933939	-1.78893	24.6136	23.7172	25.0085	20.9935	23.0275	23.205	23.0224	23.4774	23.9747	23.1801	23.7158	23.1858
	0.634516	-0.93237	0.523997	1.90841	Q9BPX5	Q9BPX5	Actin-related protein 2/3 complex subunit 5-like protein	ARPC5L			10	9	9	65.4	65.4	65.4	16.941	0	237.54	1175900000	235	0.634516	0.438398	-0.93237	-1.27247	25.7453	26.058	25.7161	24.9132	24.0829	22.8721	23.7566	22.4986	26.1875	23.625	23.4568	23.3842
	1.69947	-0.931498	0.524314	1.90725	O75688;C9JIR6;B8ZZF0	O75688;C9JIR6;B8ZZF0	Protein phosphatase 1B	PPM1B			12	9	9	26.1	21.3	21.3	52.642	0	29.62	330350000	86	1.69947	0.112018	-0.931498	-2.76444	23.1405	21.3483	24.3236	22.1842	22.3881	22.0281	23.1308	22.4843	22.5881	22.3741	22.4773	22.0405
	0.359586	-0.931492	0.524316	1.90725	O43490	O43490	Prominin-1	PROM1			15	15	15	22.2	22.2	22.2	97.201	0	323.31	1676900000	201	0.359586	0.638774	-0.931492	-0.809743	24.3156	25.1793	28.5114	22.2455	20.6865	24.3519	26.1545	25.3863	25.5513	24.2928	25.4943	23.6688
	1.59735	-0.930342	0.524734	1.90573	P36957;Q86SW4;G3V3F0;H0YJF9;G3V5M3;B7ZAZ8	P36957;Q86SW4	Dihydrolipoyllysine-residue succinyltransferase component of 2-oxoglutarate dehydrogenase complex, mitochondrial	DLST			25	25	25	53.2	53.2	53.2	48.755	0	323.31	16641000000	1830	1.59735	0.125865	-0.930342	-2.62744	28.0821	26.7067	27.4272	26.949	28.7509	27.2386	29.0105	27.0477	27.7357	26.8823	27.7813	28.3813
	0.616468	-0.924324	0.526927	1.89779	P01024;M0QYC8;M0QXZ3;M0R0Q9;M0R1Q1	P01024	Complement C3;Complement C3 beta chain;C3-beta-c;Complement C3 alpha chain;C3a anaphylatoxin;Acylation stimulating protein;Complement C3b alpha chain;Complement C3c alpha chain fragment 1;Complement C3dg fragment;Complement C3g fragment;Complement C3d fragment;Complement C3f fragment;Complement C3c alpha chain fragment 2	C3			121	121	112	65.4	65.4	62.6	187.15	0	323.31	72175000000	7019	0.616468	0.450257	-0.924324	-1.24408	31.5681	31.8614	31.6199	30.7925	30.0239	28.6386	29.3505	30.1629	32.6599	28.3345	30.1319	30.0184
	0.849481	-0.922833	0.527472	1.89583	P01116	P01116	GTPase KRas;GTPase KRas, N-terminally processed	KRAS			11	7	6	60.3	32.3	24.3	21.656	0	135.66	574090000	161	0.849481	0.329609	-0.922833	-1.59667	24.961	21.1298	25.15	22.6217	23.9022	23.7713	23.4708	24.4883	23.8572	23.854	23.2932	23.2323
	0.720094	-0.922671	0.527532	1.89562	Q96RQ3;E9PHF7;F5GYT8;E9PG35;G5E9X5;F8WDI3	Q96RQ3;E9PHF7;F5GYT8;E9PG35;G5E9X5	Methylcrotonoyl-CoA carboxylase subunit alpha, mitochondrial	MCCC1			41	41	41	62.6	62.6	62.6	80.472	0	323.31	11508000000	1341	0.720094	0.392094	-0.922671	-1.40435	27.9045	25.8118	27.6513	28.9285	28.7236	27.7191	28.7535	25.7196	27.938	25.8004	26.7859	28.2415
	0.719101	-0.921946	0.527797	1.89467	O95831;E9PMA0	O95831	Apoptosis-inducing factor 1, mitochondrial	AIFM1			58	58	58	68.7	68.7	68.7	66.9	0	323.31	107750000000	6578	0.719101	0.391926	-0.921946	-1.40284	30.6787	27.9348	30.8562	31.0731	32.2651	30.7082	31.8422	30.125	30.2908	29.5925	31.1529	32.1205
	1.40066	-0.920497	0.528327	1.89277	J3QRS3;P19105;O14950;J3KTJ1	J3QRS3;P19105;O14950	Myosin regulatory light chain 12A;Myosin regulatory light chain 12B	MYL12A			17	17	9	70.1	70.1	37.9	20.457	0	323.31	19425000000	2032	1.40066	0.162655	-0.920497	-2.36298	29.4188	29.9007	29.6785	28.2586	28.4554	27.878	29.0432	28.1158	29.4986	28.1057	29.1002	27.4131
	1.50269	-0.916399	0.52983	1.8874	C9JB30;Q9UPY8	C9JB30;Q9UPY8	Microtubule-associated protein RP/EB family member 3	MAPRE3			9	6	6	45.9	40.8	40.8	24.582	0	81.966	261620000	141	1.50269	0.141108	-0.916399	-2.50035	22.1647	21.2135	22.2248	20.5091	22.1261	21.5301	22.4622	22.2038	23.0553	22.4988	23.3875	21.9668
	0.434614	-0.916326	0.529857	1.8873	Q6PI48	Q6PI48	Aspartate--tRNA ligase, mitochondrial	DARS2			21	21	21	39.5	39.5	39.5	73.562	0	214.17	862450000	193	0.434614	0.576388	-0.916326	-0.943608	24.2213	24.5692	23.6593	25.353	24.766	22.6731	24.5755	19.2624	24.9506	22.8366	22.4171	24.3975
	1.25049	-0.912676	0.531199	1.88253	P21281;H0YC04;E5RGH6;H0YAT8	P21281;H0YC04	V-type proton ATPase subunit B, brain isoform	ATP6V1B2			25	25	19	48.9	48.9	35.6	56.5	0	323.31	9560400000	1382	1.25049	0.192231	-0.912676	-2.15935	28.2324	26.4079	27.7021	28.367	28.3175	26.4736	27.9158	25.8055	27.6255	26.7367	26.9516	27.4779
	0.969499	-0.912444	0.531284	1.88223	P27487;F8WE17;H7C1N5;F8WBB6	P27487	Dipeptidyl peptidase 4;Dipeptidyl peptidase 4 membrane form;Dipeptidyl peptidase 4 soluble form	DPP4			23	23	23	32.8	32.8	32.8	88.278	0	323.31	2976800000	458	0.969499	0.282363	-0.912444	-1.76929	26.8846	23.3852	25.9178	25.5558	25.7588	24.8153	26.3346	24.5307	26.0391	26.2024	24.5091	25.4799
	0.592352	-0.91209	0.531415	1.88177	O14745;J3QRP6;J3QRA3	O14745;J3QRP6	Na(+)/H(+) exchange regulatory cofactor NHE-RF1	SLC9A3R1			46	46	46	93.6	93.6	93.6	38.868	0	323.31	104440000000	4167	0.592352	0.464542	-0.91209	-1.2058	31.4763	28.7246	29.9324	30.5897	32.0897	29.5941	32.4227	29.6979	28.7634	29.3063	30.9131	32.2125
	1.09932	-0.911662	0.531572	1.88121	Q16698;E5RJG7;E5RFV2;E5RID6;H0YAW3	Q16698	2,4-dienoyl-CoA reductase, mitochondrial	DECR1			31	31	19	66	66	35.5	36.067	0	323.31	40469000000	2766	1.09932	0.236919	-0.911662	-1.95145	29.757	28.0272	29.394	30.5432	29.8671	29.052	30.1236	27.7524	30.1262	28.1163	28.9091	29.2159
	0.552778	-0.911212	0.531738	1.88062	P09914	P09914	Interferon-induced protein with tetratricopeptide repeats 1	IFIT1			11	11	11	32.4	32.4	32.4	55.36	0	323.31	470000000	83	0.552778	0.486889	-0.911212	-1.14205	23.2525	20.3165	23.3387	23.0626	20.5444	22.1059	23.8532	19.9243	21.8818	23.6409	22.368	20.7212
	1.01676	-0.909321	0.532435	1.87816	Q16610	Q16610	Extracellular matrix protein 1	ECM1			17	17	17	44.4	44.4	44.4	60.673	0	220.47	1087500000	229	1.01676	0.263892	-0.909321	-1.83608	23.7778	23.7631	24.2677	24.5178	24.0246	22.8282	24.1429	24.7655	24.5437	22.0153	25.0818	22.4926
	1.59747	-0.90869	0.532669	1.87734	P30086	P30086	Phosphatidylethanolamine-binding protein 1;Hippocampal cholinergic neurostimulating peptide	PEBP1			24	24	24	95.7	95.7	95.7	21.057	0	323.31	88579000000	5517	1.59747	0.125997	-0.90869	-2.6276	30.92	29.1699	31.0028	30.4746	31.9497	30.6575	31.6978	30.4167	31.2556	30.1032	30.2223	30.7741
	0.673192	-0.906812	0.533362	1.8749	Q6GMV3	Q6GMV3	Putative peptidyl-tRNA hydrolase PTRHD1	PTRHD1			8	8	8	49.3	49.3	49.3	15.805	0	186.53	1155800000	174	0.673192	0.41643	-0.906812	-1.3326	24.7624	21.5371	25.9596	24.0308	24.8408	23.8979	25.1611	25.2189	23.6936	25.1714	23.6941	22.8147
	1.09838	-0.906156	0.533605	1.87405	P01009	P01009	Alpha-1-antitrypsin;Short peptide from AAT	SERPINA1			56	56	3	77	77	5.3	46.736	0	323.31	164260000000	6262	1.09838	0.237245	-0.906156	-1.95014	31.6612	30.1965	31.9327	31.6259	30.9081	29.9335	30.1041	30.9935	32.9135	30.328	31.7699	30.7752
	0.668983	-0.905856	0.533716	1.87366	E3W994;J3KR49;O75122;A0A0U1RQI6;E7ERI8;E7EW49;B3KR06;E7ENG2;C9J668;D6RBU8;H7C5M8;H7C4M5;H7C4X8	E3W994;J3KR49;O75122;A0A0U1RQI6;E7ERI8;E7EW49	CLIP-associating protein 2	CLASP2			22	20	20	24.4	22.4	22.4	138.86	0	262.46	316070000	67	0.668983	0.419398	-0.905856	-1.3261	23.6653	20.9613	22.6864	23.0974	24.5398	24.7588	23.5957	21.0868	22.455	22.3885	22.4154	21.6296
	0.547626	-0.905595	0.533813	1.87332	A0A087WUW9;Q9NXU5;A0A0B4J222	A0A087WUW9;Q9NXU5;A0A0B4J222	ADP-ribosylation factor-like protein 15	ARL15			4	4	4	29.4	29.4	29.4	22.876	0	34.666	1114300000	54	0.547626	0.489774	-0.905595	-1.13366	24.62	21.8407	26.2175	26.9843	24.6784	24.1615	24.3494	23.9409	26.5162	23.8449	23.9059	24.0816
	0.631397	-0.905336	0.533908	1.87298	A0A0U1RQT8;Q8TCZ2;H0Y4H3	A0A0U1RQT8;Q8TCZ2	CD99 antigen-like protein 2	CD99L2			3	3	3	28.2	28.2	28.2	18.663	0	76.854	271970000	66	0.631397	0.440021	-0.905336	-1.26757	19.879	22.1952	24.3586	21.9259	23.2973	21.3549	23.9209	22.9087	23.7507	22.9106	23.7735	22.2528
	0.676764	-0.898384	0.536487	1.86398	G3V4G9;P07902;G3V3U5;G3V223;F2Z2X9;H0YJL3	G3V4G9;P07902;G3V3U5;G3V223;F2Z2X9	Galactose-1-phosphate uridylyltransferase	GALT			6	6	6	27.1	27.1	27.1	30.434	0	147.79	856590000	91	0.676764	0.414738	-0.898384	-1.33811	25.6151	23.6074	23.6413	22.1628	23.0611	20.7144	24.3095	22.9955	23.4599	23.9913	22.697	23.9222
	1.7344	-0.895907	0.537409	1.86078	A6PVN5;Q15257;Q68CR8;Q5T949;Q5T948;F6WIT2;A6PVN6;B7ZBQ0;A6PVN7;A6PVN8;C9IZ76;A6PVN9	A6PVN5;Q15257;Q68CR8;Q5T949;Q5T948;F6WIT2	Serine/threonine-protein phosphatase 2A activator	PPP2R4			8	8	8	24.6	24.6	24.6	37.375	0	125.96	1819900000	306	1.7344	0.109185	-0.895907	-2.81132	25.785	24.8216	26.3579	24.274	25.2496	24.3299	25.0945	25.4496	26.135	24.3832	24.7052	24.6934
+	2.37548	-0.895282	0.537642	1.85997	P11766;H0YAG8;D6RFE4;D6R9G2;D6RAY0	P11766	Alcohol dehydrogenase class-3	ADH5			27	27	27	59.1	59.1	59.1	39.724	0	323.31	14875000000	1606	2.37548	0.0514307	-0.895282	-3.68488	28.9597	27.5644	28.5061	27.6717	29.5379	28.0255	28.1594	27.8522	28.316	27.2971	28.3946	28.0912
	0.95767	-0.895127	0.5377	1.85977	P12814;G3V2N5;P35609;Q08043;A0A087WSZ2;G3V5M4;G3V380	P12814	Alpha-actinin-1	ACTN1			90	56	8	81.3	62.1	10.5	103.06	0	323.31	22598000000	2803	0.95767	0.285983	-0.895127	-1.75248	29.4264	30.053	29.8863	27.5393	28.335	28.2008	28.7612	28.9288	29.9066	28.5997	29.3457	26.9687
	0.746633	-0.891517	0.539047	1.85513	P35754	P35754	Glutaredoxin-1	GLRX			11	11	11	62.3	62.3	62.3	11.776	0	323.31	23867000000	2342	0.746633	0.376843	-0.891517	-1.44442	29.2142	27.5696	28.911	27.8489	30.3658	28.6071	29.9821	27.5461	28.0113	28.3206	29.6394	30.8823
	0.817968	-0.890603	0.539388	1.85395	Q9NNW7;A0A182DWF2;A0A182DWF3;D3YTF8;E7EWK1;A0A096LPD9;A0A096LPK7;A0A0U1RQX0;A0A096LPH4;A0A096LPB7;A0A096LP96	Q9NNW7;A0A182DWF2;A0A182DWF3;D3YTF8;E7EWK1;A0A096LPD9;A0A096LPK7	Thioredoxin reductase 2, mitochondrial	TXNRD2			13	11	11	28.6	28.6	28.6	56.506	0	323.31	3143200000	389	0.817968	0.345273	-0.890603	-1.5505	25.5922	23.4945	24.4172	25.5122	27.48	25.8859	26.9915	24.6716	25.6889	25.4134	25.7488	25.5974
	0.873875	-0.887911	0.540396	1.85049	F5H8H2;Q03426;A0A1B0GWC2;A0A0B4J236;F5GXC0;F5H092;F5H163;F5H368;A0A1W2PS16;A0A1B0GWF3	F5H8H2;Q03426;A0A1B0GWC2	Mevalonate kinase	MVK			5	5	5	27	27	27	37.171	0	210.35	335680000	117	0.873875	0.31887	-0.887911	-1.63215	23.7427	20.4855	22.2369	21.1794	23.3218	22.7374	23.4256	23.0765	23.7978	23.3269	22.4786	22.8702
	0.362537	-0.887412	0.540583	1.84985	A0A0U1RRL7	A0A0U1RRL7					3	3	3	87.3	87.3	87.3	7.6794	0	113.39	606500000	83	0.362537	0.636909	-0.887412	-0.815147	24.9703	22.3412	19.0419	24.5772	24.4382	22.0375	23.9664	20.9981	24.2811	20.924	23.6121	24.1075
	1.40158	-0.880049	0.543349	1.84044	P31150;G5E9U5	P31150	Rab GDP dissociation inhibitor alpha	GDI1			32	23	23	73.2	55.3	55.3	50.582	0	323.31	2474000000	638	1.40158	0.162484	-0.880049	-2.36423	26.6113	25.5796	25.6176	24.483	25.7938	25.4827	25.9861	25.5255	27.6226	25.509	25.4663	25.2377
	0.79772	-0.877176	0.544432	1.83678	P08294;M0R1V4	P08294	Extracellular superoxide dismutase [Cu-Zn]	SOD3			14	14	14	61.2	61.2	61.2	25.851	0	323.31	16471000000	680	0.79772	0.353068	-0.877176	-1.52062	27.2256	26.975	27.9513	27.1838	28.8472	27.1688	29.4385	28.4957	27.2754	27.0891	30.1109	28.6736
	1.22949	-0.875372	0.545113	1.83448	O75506	O75506	Heat shock factor-binding protein 1	HSBP1			5	5	5	65.8	65.8	65.8	8.5435	0	323.31	587710000	178	1.22949	0.197293	-0.875372	-2.13068	24.243	23.5639	24.2313	22.4502	22.6666	22.5307	22.9713	23.3664	24.206	22.4412	23.0158	21.7293
	1.05547	-0.874663	0.545381	1.83358	P25705;K7EK77;K7ERX7;K7ENJ4;K7EJP1;K7EQH4;K7ESA0	P25705;K7EK77	ATP synthase subunit alpha, mitochondrial	ATP5A1			61	61	61	67.8	67.8	67.8	59.75	0	323.31	149950000000	11419	1.05547	0.250273	-0.874663	-1.89037	32.2378	30.776	31.7622	32.2372	30.9747	30.5836	31.3394	29.8244	32.5582	30.5835	30.5272	30.1469
	1.36108	-0.869312	0.547408	1.82679	P00367	P00367	Glutamate dehydrogenase 1, mitochondrial	GLUD1			55	55	22	70.8	70.8	31	61.397	0	323.31	76657000000	5147	1.36108	0.170085	-0.869312	-2.30951	31.4545	29.6395	31.0578	31.024	30.7173	29.9399	31.0549	30.1386	31.3207	29.4677	29.4548	29.6344
	1.38703	-0.867532	0.548084	1.82454	Q8NFU3;R4GNF9	Q8NFU3;R4GNF9	Thiosulfate sulfurtransferase/rhodanese-like domain-containing protein 1	TSTD1			5	5	5	43.5	43.5	43.5	12.53	0	79.689	2941900000	454	1.38703	0.164809	-0.867532	-2.34459	25.6842	24.7945	26.875	24.201	26.2448	25.5703	26.9125	25.6554	25.8906	25.8824	25.4199	25.7182
	1.09011	-0.867265	0.548185	1.8242	P34949;H3BPB8;H3BMZ9;H3BPP3;H3BP57;H3BUZ9;H3BT48;F5GX71;H3BPM5;H3BPU7;H3BQX0;H3BNY8;H3BT46;H3BN01;H3BU66;B4DYB8;H3BUG1	P34949;H3BPB8;H3BMZ9;H3BPP3;H3BP57;H3BUZ9;H3BT48;F5GX71;H3BPM5;H3BPU7;H3BQX0;H3BNY8;H3BT46	Mannose-6-phosphate isomerase	MPI			13	13	13	36.2	36.2	36.2	46.655	0	200.43	2484600000	412	1.09011	0.238803	-0.867265	-1.93865	26.2525	23.3534	26.5466	25.6204	25.4234	25.2014	25.9553	26.0622	26.2197	24.647	25.1652	25.4747
	0.500208	-0.864258	0.549329	1.8204	Q6ZQN7	Q6ZQN7	Solute carrier organic anion transporter family member 4C1	SLCO4C1			5	5	5	10.4	10.4	10.4	78.948	0	64.594	152630000	55	0.500208	0.523796	-0.864258	-1.05539	23.4877	20.7854	23.1609	19.5686	23	21.2341	23.3178	22.3836	20.4662	21.1651	19.9083	23.0186
	0.38975	-0.863201	0.549732	1.81907	X6RFI8;A0A0J9YWV4;H0Y7F9;A0A0J9YXZ3;F6X994;A0A0J9YY48	X6RFI8;A0A0J9YWV4		RAB11FIP3			20	20	1	28.5	28.5	1.6	75.915	0	190.07	540470000	91	0.38975	0.61418	-0.863201	-0.864419	23.5465	21.4038	22.6689	21.1848	24.3292	22.1461	24.2927	22.6491	19.8989	20.2381	23.5041	25.4393
	0.591517	-0.862625	0.549951	1.81834	O95182;M0R0N0;M0R1K9	O95182;M0R0N0	NADH dehydrogenase [ubiquinone] 1 alpha subcomplex subunit 7	NDUFA7			17	17	17	87.6	87.6	87.6	12.551	0	176.22	24517000000	895	0.591517	0.464989	-0.862625	-1.20446	27.9027	26.5502	26.8266	26.2215	29.6781	27.4129	30.2512	27.5953	27.4467	28.7609	28.7092	29.098
	0.58184	-0.861228	0.550484	1.81658	P35555;H0YND0;F6U495	P35555	Fibrillin-1	FBN1			151	151	147	54	54	53	312.24	0	323.31	198700000000	12834	0.58184	0.470949	-0.861228	-1.18898	32.0178	33.5309	32.8606	31.7541	31.0348	31.5798	31.7627	32.3777	33.3501	31.2113	33.7839	29.1887
	0.844466	-0.860427	0.55079	1.81558	P38117;M0QY67	P38117	Electron transfer flavoprotein subunit beta	ETFB			39	39	39	89	89	89	27.843	0	323.31	31736000000	3113	0.844466	0.331194	-0.860427	-1.58935	29.4635	26.6831	28.6229	29.8704	30.1278	28.6998	30.0729	27.9796	28.8232	28.1562	28.9964	29.5551
	1.52055	-0.859389	0.551186	1.81427	Q9Y4G6;A0A1B0GVU7;H0YMT1	Q9Y4G6;A0A1B0GVU7;H0YMT1	Talin-2	TLN2			105	91	85	50.3	45.9	42.6	271.61	0	323.31	6118000000	1173	1.52055	0.138543	-0.859389	-2.52436	26.7529	25.1694	27.2677	26.1069	26.6453	27.0376	27.4931	26.9533	27.7584	26.6077	27.6618	26.5479
	0.992197	-0.859142	0.55128	1.81396	P05160	P05160	Coagulation factor XIII B chain	F13B			13	13	13	24.2	24.2	24.2	75.51	0	61.574	318630000	56	0.992197	0.274279	-0.859142	-1.80144	22.2799	21.2574	21.956	21.5853	21.6716	21.2598	22.2679	22.5371	23.4353	20.3089	23.2984	22.8058
	1.6441	-0.847789	0.555636	1.79974	Q9H2G2	Q9H2G2	STE20-like serine/threonine-protein kinase	SLK			49	49	47	45.3	45.3	43.7	142.69	0	323.31	4819600000	530	1.6441	0.119464	-0.847789	-2.69016	26.6484	26.5026	27.034	24.7735	27.2343	26.1646	27.1928	26.478	27.0973	26.9428	27.0116	26.2702
	0.885314	-0.846864	0.555992	1.79859	P01034	P01034	Cystatin-C	CST3			10	10	10	61	61	61	15.799	0	303.37	6271400000	527	0.885314	0.314345	-0.846864	-1.64872	26.2295	27.0962	26.9473	25.3009	26.7946	26.0253	28.1569	25.2298	25.0333	25.3888	27.0991	26.1385
	0.539664	-0.846395	0.556173	1.798	P43121	P43121	Cell surface glycoprotein MUC18	MCAM			26	26	26	38.1	38.1	38.1	71.607	0	323.31	1711800000	411	0.539664	0.494994	-0.846395	-1.12065	24.324	24.7516	25.9472	24.9331	23.142	22.7693	23.427	25.5327	25.7134	23.0869	26.3724	22.7741
	0.433534	-0.843721	0.557205	1.79467	Q9Y512	Q9Y512	Sorting and assembly machinery component 50 homolog	SAMM50			14	14	14	31.6	31.6	31.6	51.976	0	103.37	1606700000	142	0.433534	0.577344	-0.843721	-0.94173	24.2676	23.5147	24.0733	27.0572	24.7749	22.8899	24.172	22.6994	25.3885	23.0501	22.6313	21.0338
	1.56307	-0.841092	0.558221	1.79141	Q9NZU5;H7C3D2;B4DEY6;C9IYS1;F8WB09	Q9NZU5;H7C3D2;B4DEY6;C9IYS1	LIM and cysteine-rich domains protein 1	LMCD1			32	32	32	87.1	87.1	87.1	40.832	0	323.31	8345300000	749	1.56307	0.132201	-0.841092	-2.58145	27.4686	26.8544	27.4094	26.1817	27.1307	25.1574	27.0798	27.1494	26.5963	25.9831	27.4308	26.7432
	0.526118	-0.839552	0.558817	1.78949	O95822	O95822	Malonyl-CoA decarboxylase, mitochondrial	MLYCD			11	11	11	30.8	30.8	30.8	55.003	0	143.34	382580000	89	0.526118	0.503828	-0.839552	-1.0984	23.9616	22.8593	23.4117	24.9668	23.0299	21.6906	23.1313	20.3993	24.0735	21.0926	22.534	24.0963
	0.703092	-0.83914	0.558977	1.78898	Q5GLZ8;H0Y6K7;D6RCL5	Q5GLZ8	Probable E3 ubiquitin-protein ligase HERC4	HERC4			14	14	14	24.2	24.2	24.2	118.56	0	75.56	359020000	73	0.703092	0.399707	-0.83914	-1.37848	23.8357	22.9422	22.8099	19.5549	21.7608	22.1194	23.2211	22.9439	23.1665	21.7902	22.4713	22.8799
	0.404828	-0.838999	0.559031	1.78881	A0A0A0MS24;O60237;Q6GQY8	A0A0A0MS24;O60237	Protein phosphatase 1 regulatory subunit 12B	PPP1R12B			15	15	3	16.1	16.1	6.2	116.5	0	186.37	1093200000	120	0.404828	0.600877	-0.838999	-0.891305	20.6356	21.9127	24.1602	21.3905	24.0217	23.373	23.4464	24.8617	23.2301	23.8677	25.2333	20.2874
	1.31541	-0.838461	0.55924	1.78814	P00441;H7BYH4	P00441;H7BYH4	Superoxide dismutase [Cu-Zn]	SOD1			22	22	22	97.4	97.4	97.4	15.936	0	323.31	84220000000	4082	1.31541	0.180916	-0.838461	-2.24766	30.455	29.4248	30.3647	29.3226	32.1614	30.3897	30.5059	29.8051	29.7654	29.7161	30.7295	30.2929
	0.778364	-0.837879	0.559466	1.78742	Q9BQC6	Q9BQC6	Ribosomal protein 63, mitochondrial	MRPL57			1	1	1	12.7	12.7	12.7	12.266	0	30.841	630530000	74	0.778364	0.362162	-0.837879	-1.49189	23.779	21.4486	22.0385	22.8334	23.8913	21.5816	23.7426	21.4003	23.6703	22.9702	21.4551	23.3153
	0.298262	-0.833838	0.561035	1.78242	P06310;A0A075B6S6	P06310;A0A075B6S6	Ig kappa chain V-II region RPMI 6410	IGKV2D-30			4	4	3	41.7	41.7	41.7	13.185	0	72.448	1460200000	168	0.298262	0.69233	-0.833838	-0.694479	25.8295	26.2984	26.5128	26.8917	23.1419	20.9264	22.7855	24.8571	27.005	21.9672	24.6962	24.0272
	1.27015	-0.833572	0.561138	1.78209	F8WC41;F8WBW1;Q86X83	F8WC41;F8WBW1;Q86X83	COMM domain-containing protein 2	COMMD2			3	3	3	29.8	29.8	29.8	13.825	0.00013626	5.5637	140460000	31	1.27015	0.188842	-0.833572	-2.18615	21.0827	21.5371	22.2911	20.8825	22.5634	20.2793	22.3921	21.3465	22.1068	22.5764	22.3946	21.2076
	1.99376	-0.831316	0.562016	1.77931	Q9H0E2;E7EN89;F2Z2Y8;E9PP67;E9PQ25;E9PNS3	Q9H0E2;E7EN89;F2Z2Y8	Toll-interacting protein	TOLLIP			13	13	13	55.8	55.8	55.8	30.281	0	250.68	3666800000	573	1.99376	0.0804988	-0.831316	-3.16081	26.4575	25.1564	26.691	24.8666	26.5254	25.0231	25.8428	26.3352	25.9276	25.4111	26.006	25.67
	1.10243	-0.829098	0.562881	1.77657	Q9H3G5;H7C0X5;H7C218;C9JVI2;C9JZ94;C9J6L4;C9JI22;C9JLV0	Q9H3G5;H7C0X5	Probable serine carboxypeptidase CPVL	CPVL			11	11	11	27.9	27.9	27.9	54.163	0	90.946	2696800000	315	1.10243	0.236533	-0.829098	-1.95576	24.7712	24.742	27.0479	24.5418	25.2087	24.8885	26.0011	25.741	25.1312	25.3934	26.1578	24.0366
	0.736491	-0.826121	0.564044	1.77291	D6RJ90;Q9Y6G5;H0Y9N4;D6RC04	D6RJ90;Q9Y6G5;H0Y9N4	COMM domain-containing protein 10	COMMD10			10	10	10	58.5	58.5	58.5	21.529	0	104.17	391660000	100	0.736491	0.383192	-0.826121	-1.42915	25.3321	22.777	24.9172	22.4593	23.4662	23.5024	23.0707	23.2507	23.8072	22.0813	21.725	23.2912
	0.713764	-0.824205	0.564793	1.77056	Q5HYK3;F8VVX6;F8VP53;F8VVW7;B4DP72	Q5HYK3;F8VVX6;F8VP53;F8VVW7	2-methoxy-6-polyprenyl-1,4-benzoquinol methylase, mitochondrial	COQ5			9	9	9	33.6	33.6	33.6	37.14	0	78.472	524220000	76	0.713764	0.395485	-0.824205	-1.39473	24.5148	21.5021	24.33	21.8479	22.8799	23.635	24.3362	22.5089	22.567	22.8774	23.3842	24.6956
	0.59056	-0.819787	0.566525	1.76515	Q13616;A0A0C4DGX4	Q13616;A0A0C4DGX4	Cullin-1	CUL1			15	15	15	23.3	23.3	23.3	89.677	0	81.425	364780000	49	0.59056	0.465568	-0.819787	-1.20294	22.8546	23.8401	24.5126	21.3229	22.0531	24.4491	24.1171	20.8056	23.2503	22.3949	23.7815	22.8379
	0.335948	-0.817993	0.567231	1.76295	Q9UL25	Q9UL25	Ras-related protein Rab-21	RAB21			17	17	17	67.6	67.6	67.6	24.347	0	272.6	1669200000	183	0.335948	0.658234	-0.817993	-0.766004	25.8841	25.4501	24.7973	25.4594	25.4829	26.0235	24.6606	24.9224	25.9496	25.0166	24.2774	19.272
	1.70051	-0.816486	0.567823	1.76111	O00330;H0YD97;E9PLU0;E9PRI6	O00330;H0YD97	Pyruvate dehydrogenase protein X component, mitochondrial	PDHX			22	22	22	42.9	42.9	42.9	54.122	0	202.03	3219800000	587	1.70051	0.112083	-0.816486	-2.76584	25.863	24.6465	25.9509	25.926	26.4609	25.4337	26.2209	24.9104	26.522	24.9159	24.9997	25.286
	0.413484	-0.815247	0.568311	1.7596	Q9UFN0	Q9UFN0	Protein NipSnap homolog 3A	NIPSNAP3A			8	8	7	38.5	38.5	33.6	28.466	0	51.896	531770000	107	0.413484	0.594534	-0.815247	-0.906612	23.8348	22.7052	24.4017	26.0036	22.2338	21.1986	22.6059	21.326	24.7994	21.8203	21.7536	21.6839
	0.902196	-0.814742	0.56851	1.75898	C9JNK6;O75431;C9JAZ1	C9JNK6;O75431;C9JAZ1	Metaxin-2	MTX2			8	8	8	44	44	44	23.643	0	254.04	546780000	123	0.902196	0.307657	-0.814742	-1.67308	23.6852	23.5491	22.9581	22.6939	22.22	22.1143	23.6113	21.5367	24.532	21.6054	22.3348	22.9536
	0.661784	-0.810573	0.570155	1.75391	Q6P4A7	Q6P4A7	Sideroflexin-4	SFXN4			5	5	5	17.2	17.2	17.2	37.998	0	100.82	149100000	51	0.661784	0.422909	-0.810573	-1.31496	22.198	19.7528	22.441	23.2007	22.4243	19.7681	21.8931	20.8183	21.3454	22.0688	20.7929	20.6226
	1.38347	-0.810363	0.570238	1.75365	P13073;H3BN72;H3BNV9;Q86WV2;H3BPG0;H3BNI5	P13073;H3BN72;H3BNV9;Q86WV2;H3BPG0	Cytochrome c oxidase subunit 4 isoform 1, mitochondrial	COX4I1			21	21	21	63.3	63.3	63.3	19.576	0	323.31	16948000000	1264	1.38347	0.164941	-0.810363	-2.33978	28.9641	27.0233	29.5568	28.9586	29.1358	28.48	28.7435	27.9925	29.0284	28.2712	27.955	27.7956
	0.499216	-0.808416	0.571008	1.75129	Q12805;A0A0U1RQV3;Q580Q6;C9J4J8;C9JPZ9;C9JUM4	Q12805;A0A0U1RQV3	EGF-containing fibulin-like extracellular matrix protein 1	EFEMP1			23	23	18	51.1	51.1	44.2	54.64	0	323.31	10794000000	869	0.499216	0.524764	-0.808416	-1.05373	27.0596	28.5041	28.4611	26.4903	26.0222	25.6651	27.4674	28.3213	27.3365	26.6352	30.3261	26.2065
	0.305572	-0.80741	0.571407	1.75007	O75487	O75487	Glypican-4;Secreted glypican-4	GPC4			8	8	8	21.6	21.6	21.6	62.411	0	58.868	716870000	62	0.305572	0.686514	-0.80741	-0.708535	24.2191	20.8095	24.8181	21.3985	24.0527	25.3976	24.3397	21.0099	19.6001	24.2713	24.6211	23.9194
	0.696841	-0.807211	0.571486	1.74982	A0A087X0D5;P09668;E9PKT6	A0A087X0D5;P09668	Pro-cathepsin H;Cathepsin H mini chain;Cathepsin H;Cathepsin H heavy chain;Cathepsin H light chain	CTSH			13	13	13	40.2	40.2	40.2	36.269	0	323.31	14391000000	803	0.696841	0.402711	-0.807211	-1.36893	27.0027	26.7547	28.6394	27.8879	29.2857	28.4534	29.5788	26.5898	26.4108	27.1832	28.3669	27.572
	2.10707	-0.806554	0.571746	1.74903	Q9Y5X1;A0A087WVE4;A0A087WZW2	Q9Y5X1	Sorting nexin-9	SNX9			19	19	19	45.2	45.2	45.2	66.591	0	323.31	1694700000	251	2.10707	0.0704279	-0.806554	-3.31486	25.0341	24.6949	25.2772	24.6702	25.4513	24.4078	25.8205	24.0306	24.2739	24.106	25.4045	24.5128
	1.65046	-0.803109	0.573113	1.74486	P06576;H0YH81;F8W079;H0YI37	P06576;H0YH81;F8W079	ATP synthase subunit beta, mitochondrial;ATP synthase subunit beta	ATP5B			46	46	31	78.3	78.3	56.1	56.559	0	323.31	142320000000	7815	1.65046	0.119051	-0.803109	-2.6987	32.0132	30.7867	31.9468	31.8476	31.3953	30.7884	31.3231	30.1725	31.9605	30.4369	30.9045	30.6926
	1.15065	-0.802376	0.573404	1.74397	P62736;F6UVQ4;F6QUT6	P62736	Actin, aortic smooth muscle	ACTA2			57	57	3	93.4	93.4	8	42.009	0	323.31	827970000000	21243	1.15065	0.221122	-0.802376	-2.02246	33.9725	33.5538	34.5148	32.2675	33.2174	33.01	32.3739	32.9975	34.2833	32.8673	33.2131	32.0646
	0.263779	-0.801341	0.573815	1.74272	E9PKC0;E9PL74	E9PKC0		PLEKHA7			46	46	1	45.4	45.4	0.8	144.42	0	323.31	1921700000	470	0.263779	0.720725	-0.801341	-0.626885	25.1266	20.7192	23.2587	19.8496	26.0963	26.7434	25.2051	26.1138	24.5278	26.0767	24.6446	24.5481
	0.316224	-0.800932	0.573978	1.74223	Q6JQN1;F8W1I9;D6RFF6;F8VXK4;F8W179;F8W0Q4	Q6JQN1;F8W1I9	Acyl-CoA dehydrogenase family member 10	ACAD10			24	24	24	26.3	26.3	26.3	118.83	0	157.45	1587500000	215	0.316224	0.677079	-0.800932	-0.728856	26.1175	20.3839	24.0414	27.8646	26.2927	24.8867	26.1823	24.3583	24.3915	23.52	24.4081	25.6145
	0.676556	-0.798832	0.574814	1.73969	Q99424;C9J0G0;C9JY29;H7C4Q2;H7C4Y2	Q99424;C9J0G0	Peroxisomal acyl-coenzyme A oxidase 2;Acyl-coenzyme A oxidase	ACOX2			16	16	16	31.1	31.1	31.1	76.826	0	240.97	306850000	44	0.676556	0.414721	-0.798832	-1.33779	24.0416	21.5018	22.8179	21.5342	20.6311	21.3321	22.893	20.7024	20.7945	20.7485	21.0454	21.6116
	0.556398	-0.798805	0.574825	1.73966	A0A286YEY4;P01859	A0A286YEY4;P01859	Ig gamma-2 chain C region	IGHG2			27	15	14	59	41	37.5	43.805	0	311.2	35045000000	3397	0.556398	0.485523	-0.798805	-1.14793	29.5362	29.0813	30.3569	30.1076	29.5616	27.895	26.7457	29.0729	30.6525	27.4879	29.4891	27.9045
	0.742905	-0.795586	0.576109	1.73578	P34897;H0YIZ0;G3V2Y4;G3V5L0;G3V4W5;G3V540;G3V2W0;G3V241;G3V3Y8;G3V4T0;G3V4X0;G3V2E4;G3V2D2;G3V2Y1;G3V3C6	P34897;H0YIZ0	Serine hydroxymethyltransferase, mitochondrial;Serine hydroxymethyltransferase	SHMT2			39	39	38	67.3	67.3	67.3	55.992	0	323.31	8940200000	1258	0.742905	0.379249	-0.795586	-1.43882	27.8586	25.6786	27.2287	28.063	27.2492	25.6794	27.0074	25.1531	26.3752	25.2512	26.2361	27.3565
+	3.5695	-0.791668	0.577676	1.73107	Q9UBC2;M0R165;M0R2S2;M0R3I1;M0R1V5;M0QX30;K7EJR2;M0R330	Q9UBC2;M0R165;M0R2S2	Epidermal growth factor receptor substrate 15-like 1	EPS15L1	+	pRCC_typeI_kidney_typeI	44	44	44	60.9	60.9	60.9	94.254	0	323.31	1994900000	603	3.5695	0.0159362	-0.791668	-5.47942	25.7902	25.0631	25.7543	24.4389	25.7794	24.7972	25.1625	24.788	25.6541	24.7849	25.2107	24.7292
	0.995155	-0.790244	0.578246	1.72937	C9JCC6;Q14919;E9PNC7;E9PQX9;E9PMW2	C9JCC6;Q14919;E9PNC7;E9PQX9	Dr1-associated corepressor	DRAP1			7	7	7	28.3	28.3	28.3	23.205	0	79.152	233450000	75	0.995155	0.273	-0.790244	-1.80562	22.745	20.8836	21.8146	20.344	22.0327	22.2654	22.7397	22.4033	21.6961	22.3658	22.634	20.6586
	0.559731	-0.78923	0.578653	1.72815	O00154;K7EKP8	O00154;K7EKP8	Cytosolic acyl coenzyme A thioester hydrolase	ACOT7			12	12	12	33.9	33.9	33.9	41.796	0	51.637	728050000	214	0.559731	0.483823	-0.78923	-1.15334	24.2543	24.019	22.9111	23.783	24.0907	21.1471	24.0105	20.8067	22.3464	22.1445	23.071	24.0483
	0.510852	-0.788721	0.578857	1.72754	O95810	O95810	Serum deprivation-response protein	SDPR			20	20	20	46.8	46.8	46.8	47.173	0	323.31	3063100000	323	0.510852	0.515629	-0.788721	-1.07313	25.3895	22.5472	26.6356	27.5742	25.4452	25.7354	26.3552	26.0029	26.9207	25.8448	26.2454	24.5547
	0.451056	-0.786441	0.579773	1.72481	Q9ULD0	Q9ULD0	2-oxoglutarate dehydrogenase-like, mitochondrial	OGDHL			49	37	37	50.6	44.5	44.5	114.48	0	323.31	6112000000	744	0.451056	0.562666	-0.786441	-0.972048	26.5187	23.1737	27.0316	28.7001	27.6225	26.4331	28.1058	25.9178	26.8591	25.9731	25.7234	26.9446
	1.63359	-0.785158	0.580289	1.72328	Q8TCE6;Q6NSW5	Q8TCE6;Q6NSW5	Protein FAM45A;Protein FAM45B	FAM45A			7	7	7	15.7	15.7	15.7	40.513	0	57.825	143550000	45	1.63359	0.120711	-0.785158	-2.67606	22.4999	21.872	21.753	20.9427	22.2734	20.8521	22.2436	21.1155	21.2765	21.2119	21.1749	20.5162
	1.12586	-0.781648	0.581702	1.71909	Q3ZCM7;A0A075B736;Q5SQY0	Q3ZCM7;A0A075B736;Q5SQY0	Tubulin beta-8 chain	TUBB8			13	2	2	26.6	7.4	7.4	49.775	0	323.31	6476200000	1020	1.12586	0.229187	-0.781648	-1.98822	27.0623	25.4105	25.9753	26.5081	27.539	26.6175	27.5186	26.2892	27.8829	25.8005	26.0274	26.6899
	0.719419	-0.780777	0.582053	1.71806	P51153;A0A087WWB9	P51153;A0A087WWB9	Ras-related protein Rab-13	RAB13			6	4	4	34.5	23.2	23.2	22.774	0	39.835	315750000	137	0.719419	0.391852	-0.780777	-1.40332	22.4752	22.8043	23.7103	20.1785	21.891	21.5884	22.6232	21.5877	21.478	22.3913	21.4193	20.3621
	0.22937	-0.780272	0.582257	1.71745	P09497;D6RJD1	P09497	Clathrin light chain B	CLTB			12	12	12	31.4	31.4	31.4	25.19	0	261.9	4928500000	359	0.22937	0.754821	-0.780272	-0.557118	24.578	20.5248	24.4699	21.6471	27.0972	26.6432	27.8985	26.8745	23.5299	26.519	26.4087	27.0918
	0.264424	-0.779725	0.582478	1.7168	P05162;B0QYC9	P05162	Galectin-2	LGALS2			12	12	12	97.7	97.7	97.7	14.644	0	318.33	1318300000	171	0.264424	0.720158	-0.779725	-0.62817	23.7485	24.7422	22.907	19.8411	25.9631	24.7117	25.089	23.4434	20.6114	20.8191	25.3479	25.431
	1.34481	-0.77964	0.582512	1.7167	Q9UHY7;A0A0C4DGY8;D6RA00	Q9UHY7;A0A0C4DGY8;D6RA00	Enolase-phosphatase E1	ENOPH1			7	7	7	38.3	38.3	38.3	28.932	0	313.38	327280000	172	1.34481	0.173706	-0.77964	-2.28751	23.1623	22.5034	23.4331	20.9953	22.459	22.1832	22.5835	22.8638	23.5265	22.9113	23.3412	22.3708
	1.56901	-0.779068	0.582743	1.71602	Q15654;H7BZE2	Q15654	Thyroid receptor-interacting protein 6	TRIP6			22	22	21	65.3	65.3	64.3	50.287	0	323.31	2406800000	484	1.56901	0.131412	-0.779068	-2.58942	26.3409	24.7547	25.4687	24.6012	25.9684	25.976	25.0625	24.7091	26.1437	25.2825	26.3435	25.3298
	1.11674	-0.778627	0.582921	1.7155	P05091;F8VP50;S4R3S4	P05091	Aldehyde dehydrogenase, mitochondrial	ALDH2			43	40	39	62.5	59.4	59.4	56.381	0	323.31	62072000000	4519	1.11674	0.231987	-0.778627	-1.9756	30.6425	29.425	30.7437	31.1758	31.194	30.2333	31.3525	28.7627	30.5601	29.8057	30.0295	30.448
	0.132153	-0.778521	0.582964	1.71537	A0A0J9YXN7;Q96Q06	A0A0J9YXN7;Q96Q06	Perilipin-4	PLIN4			59	59	59	65.7	65.7	65.7	136.02	0	323.31	5560700000	834	0.132153	0.851994	-0.778521	-0.344447	24.1459	19.2846	23.9034	24.8657	20.5959	20.5728	22.6535	27.4193	20.8224	19.8905	31.7571	27.1743
	0.865532	-0.775848	0.584045	1.7122	P25311;C9JEV0;H7BZJ8	P25311;C9JEV0	Zinc-alpha-2-glycoprotein	AZGP1			23	23	23	59.7	59.7	59.7	34.258	0	323.31	28531000000	1339	0.865532	0.322818	-0.775848	-1.62004	27.8668	27.5149	28.6241	29.4934	29.8341	27.5699	29.4064	28.2721	29.1722	27.6874	29.6867	29.3975
	2.16006	-0.774337	0.584657	1.7104	Q15417	Q15417	Calponin-3	CNN3			27	26	11	61.1	59.3	28.6	36.413	0	323.31	13611000000	1642	2.16006	0.0648072	-0.774337	-3.38729	28.2892	27.2972	27.7174	27.9025	28.019	27.3992	28.3716	27.8793	28.6811	27.4919	29.1459	27.6081
	0.735422	-0.771552	0.585787	1.70711	Q13011	Q13011	Delta(3,5)-Delta(2,4)-dienoyl-CoA isomerase, mitochondrial	ECH1			24	24	7	77.4	77.4	23.2	35.816	0	323.31	11117000000	1449	0.735422	0.383713	-0.771552	-1.42754	29.1958	27.4099	28.0416	28.3315	27.7641	27.0734	27.0105	26.113	27.994	25.5843	26.9919	27.8566
	1.37028	-0.771238	0.585915	1.70673	P51648;J3QRD1;I3L1M4;J3QS00;J3KTD9;I3L2W1;J3QKK9;J3KTG1;E9PJV0;C9JGJ2;I3L0X1;C9JKT2;C9JMC5;E9PNN6	P51648;J3QRD1;I3L1M4	Fatty aldehyde dehydrogenase	ALDH3A2			25	25	24	43.5	43.5	43.5	54.847	0	323.31	3183900000	391	1.37028	0.168078	-0.771238	-2.32196	26.7282	25.7684	27.056	27.2014	26.488	25.3464	27.3773	25.5044	26.1219	25.7293	26.3212	25.9155
	2.1514	-0.766917	0.587672	1.70163	Q9Y5X3;Q5QPE5;Q5QPE4;A0A087WUY5;U3KQL0;U3KQP5;G3V5U2	Q9Y5X3;Q5QPE5;Q5QPE4	Sorting nexin-5	SNX5			32	32	31	66.6	66.6	64.6	46.816	0	323.31	11690000000	1523	2.1514	0.0653044	-0.766917	-3.37543	28.1877	27.6674	28.7225	26.7604	28.376	27.1461	28.1433	27.8628	28.0353	27.442	27.5318	27.5164
	1.26038	-0.765913	0.588081	1.70045	Q5SWX3;A0A0A0MS52;A0A0A0MT11;Q13555;Q8WU40;H0Y6G2;H7BXS4;H7C394	Q5SWX3;A0A0A0MS52;A0A0A0MT11;Q13555;Q8WU40;H0Y6G2	Calcium/calmodulin-dependent protein kinase type II subunit gamma	CAMK2G			12	10	8	32.9	26.9	22.1	57.796	0	193.71	371940000	129	1.26038	0.191185	-0.765913	-2.17284	23.139	22.5716	24.2534	21.9271	22.3866	22.2398	22.8281	22.5643	23.8132	21.9976	22.7603	23.2849
	0.636926	-0.765823	0.588118	1.70034	Q8TB37;F8W061;F8W0A2	Q8TB37;F8W061	Iron-sulfur protein NUBPL	NUBPL			8	8	4	32.6	32.6	17.6	34.082	0	135.07	561480000	184	0.636926	0.437282	-0.765823	-1.27624	24.3158	21.6524	21.3497	23.1444	24.4504	23.1145	24.4857	22.0622	22.6061	22.935	23.8797	23.5839
	1.03637	-0.765566	0.588222	1.70004	Q9Y6C9	Q9Y6C9	Mitochondrial carrier homolog 2	MTCH2			9	9	3	34.7	34.7	11.2	33.331	0	310.44	26223000000	455	1.03637	0.256328	-0.765566	-1.86362	29.8462	28.1028	29.1319	29.6481	28.6343	27.5127	29.7859	28.3961	28.9671	27.6827	28.1838	28.6134
	0.430966	-0.7631	0.589229	1.69713	Q12882	Q12882	Dihydropyrimidine dehydrogenase [NADP(+)]	DPYD			24	24	24	29	29	29	111.4	0	165.46	418750000	137	0.430966	0.579569	-0.7631	-0.937258	24.1567	23.4918	24.663	21.76	22.9498	22.9607	21.8762	23.3649	25.1708	23.6856	21.4337	20.4085
	0.457269	-0.762661	0.589408	1.69662	O43639;E7EPF5;E9PEE2;E7ERP6	O43639	Cytoplasmic protein NCK2	NCK2			17	17	16	56.8	56.8	54.7	42.915	0	74.651	261410000	87	0.457269	0.556778	-0.762661	-0.982719	22.8382	19.2114	22.4521	22.3461	21.6743	21.5141	20.5596	22.7138	24.2333	23.1924	23.2345	21.4382
	0.339934	-0.761449	0.589903	1.69519	A0A087WU03	A0A087WU03		HNRNPDL			2	2	2	40.4	40.4	40.4	6.7215	0	286.2	1125500000	589	0.339934	0.655184	-0.761449	-0.773437	25.4201	21.8277	25.3484	21.3022	24.456	23.3835	20.3577	23.8518	24.9853	25.1874	23.672	24.1181
	1.01086	-0.760519	0.590284	1.6941	Q04760	Q04760	Lactoylglutathione lyase	GLO1			18	18	18	81.5	81.5	81.5	20.777	0	323.31	19901000000	1641	1.01086	0.266536	-0.760519	-1.82777	27.7517	27.5434	27.5938	26.3716	29.1854	27.8731	28.8575	28.5659	28.5648	28.4012	28.7046	27.3395
	0.446186	-0.758791	0.590992	1.69207	P42025	P42025	Beta-centractin	ACTR1B			9	6	6	34.3	26.6	26.6	42.293	0	217.16	811330000	249	0.446186	0.56663	-0.758791	-0.963656	24.8556	25.4641	24.8041	23.0697	22.5796	21.0419	23.1338	23.8963	25.7162	22.5653	23.2086	23.7078
	0.83832	-0.757519	0.591513	1.69058	A0A0U1RRL8;Q8TB22;H0Y9M1;H0Y9W3	A0A0U1RRL8;Q8TB22	Spermatogenesis-associated protein 20	SPATA20			14	14	14	25.8	25.8	25.8	88.051	0	235.67	657070000	120	0.83832	0.333062	-0.757519	-1.58037	23.3322	22.2362	23.0801	23.2787	22.6319	21.6296	22.444	20.2109	22.422	21.5884	22.58	23.0014
	0.489537	-0.757513	0.591515	1.69057	Q8WWV3;G3V1R2	Q8WWV3;G3V1R2	Reticulon-4-interacting protein 1, mitochondrial	RTN4IP1			10	10	10	33.3	33.3	33.3	43.589	0	70.937	572840000	98	0.489537	0.531473	-0.757513	-1.0375	23.1082	19.4854	22.8126	24.0527	22.5847	23.5492	23.0289	21.2524	24.0827	22.3407	21.9662	22.3577
	0.44978	-0.75713	0.591672	1.69013	A0A0A6YYH1;Q7Z6K5;H0YMP5;H0YL85;H0YL03;H0YMK0;H0YLI7;P59780	A0A0A6YYH1;Q7Z6K5	Arpin	C15orf38-AP3S2			11	11	11	28.2	28.2	28.2	43.881	0	114.28	746710000	131	0.44978	0.563374	-0.75713	-0.969852	23.3433	21.2118	23.6315	21.1252	23.3737	23.8214	24.9239	24.8351	24.8711	24.7526	24.6941	24.5485
	0.781564	-0.757112	0.591679	1.6901	Q9BPW8;H7C2U6;F8WCR5;C9JDV8	Q9BPW8;H7C2U6	Protein NipSnap homolog 1	NIPSNAP1			13	13	13	54.2	54.2	54.2	33.31	0	323.31	6255500000	758	0.781564	0.361372	-0.757112	-1.49665	27.9931	26.527	27.4299	28.3787	27.0248	26.2252	27.3441	25.3583	27.3362	25.4402	26.4849	27.1408
	0.704918	-0.755831	0.592205	1.6886	P00505	P00505	Aspartate aminotransferase, mitochondrial	GOT2			35	35	35	73.7	73.7	73.7	47.517	0	323.31	16469000000	1808	0.704918	0.39888	-0.755831	-1.38126	28.8173	27.3379	28.8359	29.7482	28.3876	28.0971	28.6465	26.5325	29.3453	26.852	27.4315	28.3614
	0.821301	-0.755612	0.592295	1.68835	A0A0B4J1R2;Q9H6R3;H0YII9;F8VZB4	A0A0B4J1R2;Q9H6R3	Acyl-CoA synthetase short-chain family member 3, mitochondrial	ACSS3			28	28	28	45.7	45.7	45.7	74.591	0	323.31	3564100000	453	0.821301	0.343251	-0.755612	-1.5554	26.9082	25.0009	27.397	27.3016	26.7213	25.9341	26.3053	25.0096	25.765	24.7632	25.5771	26.1307
	0.341106	-0.755065	0.59252	1.68771	Q9UNE7;H3BS86;H3BTA3;H3BUD0	Q9UNE7;H3BS86	E3 ubiquitin-protein ligase CHIP	STUB1			23	23	23	78.9	78.9	78.9	34.856	0	226.24	1458400000	274	0.341106	0.653914	-0.755065	-0.775618	23.3693	20.8919	26.2168	23.7017	23.7982	25.6117	23.9856	21.5877	24.6824	23.807	24.5054	26.4275
	0.346315	-0.754886	0.592593	1.6875	Q14344	Q14344	Guanine nucleotide-binding protein subunit alpha-13	GNA13			13	13	13	39	39	39	44.049	0	32.958	522360000	95	0.346315	0.650307	-0.754886	-0.785286	24.2155	23.0987	24.747	24.8713	20.4142	20.7882	22.6522	21.6345	24.4112	21.0345	21.3676	21.8512
	0.244295	-0.753423	0.593194	1.68579	G3V4U0;Q9UBX5;G3XA98;G3V3Y2	G3V4U0;Q9UBX5;G3XA98	Fibulin-5	FBLN5			13	13	13	35.3	35.3	35.3	50.881	0	213.24	1783800000	240	0.244295	0.740085	-0.753423	-0.587683	22.615	25.0139	25.0408	20.385	22.1736	20.6727	22.213	25.5496	23.3901	25.2496	26.5073	20.5484
	0.398946	-0.752407	0.593612	1.6846	Q96QK1;I3L4S0;A0A1W2PP10;I3L4P4	Q96QK1	Vacuolar protein sorting-associated protein 35	VPS35			19	19	19	26.8	26.8	26.8	91.706	0	323.31	2528900000	396	0.398946	0.607113	-0.752407	-0.88085	27.3365	26.9786	26.6694	25.9964	24.3028	23.5692	24.1345	24.2525	27.0285	24.0263	23.9414	24.0759
	1.21775	-0.75181	0.593858	1.6839	Q9UJC5	Q9UJC5	SH3 domain-binding glutamic acid-rich-like protein 2	SH3BGRL2			5	5	5	60.7	60.7	60.7	12.326	0	22.543	121390000	55	1.21775	0.199524	-0.75181	-2.11463	20.3995	20.2537	21.3994	20.1801	22.4678	21.6184	21.657	21.2289	21.7446	20.6715	21.5272	20.732
	0.465727	-0.74703	0.595829	1.67833	E9PGT1;Q15631;H7C1D4	E9PGT1;Q15631;H7C1D4	Translin	TSN			8	8	8	38.6	38.6	38.6	25.572	0	68.156	808450000	101	0.465727	0.549514	-0.74703	-0.99718	24.3924	24.4276	24.1026	25.3512	24.5118	23.6073	23.5858	20.8793	24.7191	23.941	22.9852	21.6082
	1.25783	-0.744651	0.596812	1.67557	P49720;A0A087WUL2;A0A087WXQ8;A0A087WY10	P49720;A0A087WUL2;A0A087WXQ8;A0A087WY10	Proteasome subunit beta type-3	PSMB3			8	8	8	40	40	40	22.949	0	115.01	860820000	314	1.25783	0.191255	-0.744651	-2.16937	24.3144	23.7434	25.2272	23.15	23.6362	23.8811	23.8888	23.5767	25.3117	23.4472	23.4492	23.5613
	0.604381	-0.744044	0.597064	1.67486	Q14554;H7C4F9;C9JY10	Q14554	Protein disulfide-isomerase A5	PDIA5			24	24	24	50.1	50.1	50.1	59.594	0	307.32	1925000000	298	0.604381	0.457563	-0.744044	-1.22494	24.455	24.8345	23.2898	21.481	25.0951	24.7219	25.0341	24.6462	24.5765	24.1869	25.4892	23.6049
	1.33397	-0.74214	0.597852	1.67266	Q9BT78;D6RFN0;D6RAX7;D6RD63;D6REK7	Q9BT78;D6RFN0;D6RAX7;D6RD63	COP9 signalosome complex subunit 4	COPS4			19	19	19	67.2	67.2	67.2	46.268	0	315.38	1422500000	360	1.33397	0.175603	-0.74214	-2.27282	24.9858	23.8883	26.3279	24.1942	24.4714	24.2533	24.4531	24.5171	25.5603	24.4852	24.4995	24.5071
	0.757145	-0.739887	0.598786	1.67005	Q9NVH1;B1AK20;Q5TH61	Q9NVH1;B1AK20	DnaJ homolog subfamily C member 11	DNAJC11			16	16	16	32.2	32.2	32.2	63.277	0	167.06	536610000	171	0.757145	0.372173	-0.739887	-1.4602	23.2149	21.3717	22.8861	24.4421	23.1028	22.2955	23.6426	22.0108	24.0459	22.1116	22.0981	22.3194
	1.19906	-0.739868	0.598794	1.67002	P08133;E7EMC6;E5RFF0;E5RJF5;E5RK63;E5RI05;E5RJR0;E5RIU8	P08133;E7EMC6	Annexin A6;Annexin	ANXA6			56	56	19	69.1	69.1	27.2	75.872	0	323.31	24794000000	2689	1.19906	0.205439	-0.739868	-2.08902	29.4019	29.2419	29.8818	29.492	28.5911	27.9329	28.8352	28.7313	29.3681	27.9273	29.5546	27.868
	0.386084	-0.739756	0.598841	1.66989	V9GYM3;P02652;V9GYG9;V9GYE3;V9GYC1;V9GYS1	V9GYM3;P02652;V9GYG9;V9GYE3	Apolipoprotein A-II;Proapolipoprotein A-II;Truncated apolipoprotein A-II	APOA2			12	12	12	55.6	55.6	55.6	14.914	0	270.21	2996600000	243	0.386084	0.617421	-0.739756	-0.857839	27.2695	27.6429	27.1789	25.0175	27.5977	25.2987	23.0158	26.7638	27.8566	25.5358	26.6501	24.8714
	1.06468	-0.739012	0.599149	1.66903	Q9NWV4	Q9NWV4	UPF0587 protein C1orf123	C1orf123			14	14	14	89.4	89.4	89.4	18.048	0	323.31	2484600000	436	1.06468	0.247442	-0.739012	-1.90322	25.5429	25.0413	27.393	24.6456	25.8622	25.8333	25.4516	24.5019	25.7457	25.0905	25.0853	25.534
	0.961899	-0.736672	0.600122	1.66633	P49748;G3V1M7;K7EQP4;J3QRJ8;J3KSR4;J3QKU9;K7EJW8;J3KS89;K7EMF8	P49748	Very long-chain specific acyl-CoA dehydrogenase, mitochondrial	ACADVL			46	46	46	73.1	73.1	73.1	70.389	0	323.31	18395000000	2227	0.961899	0.284381	-0.736672	-1.7585	29.6903	27.7978	28.5273	28.6481	28.8561	28.2694	28.8148	27.0346	28.724	27.5774	28.8684	29.7335
	0.64224	-0.735603	0.600567	1.66509	Q9H1Z4;A0A087X091	Q9H1Z4	WD repeat-containing protein 13	WDR13			13	13	13	37.5	37.5	37.5	53.695	0	95.143	680580000	94	0.64224	0.433919	-0.735603	-1.28455	23.1817	20.585	22.6902	23.8527	24.2957	23.7663	23.3681	22.6765	24.1884	23.7277	23.7548	22.4572
	0.823372	-0.735334	0.600679	1.66478	Q7Z3D6	Q7Z3D6	UPF0317 protein C14orf159, mitochondrial	C14orf159			20	20	3	45.8	45.8	7.1	66.436	0	323.31	3182400000	623	0.823372	0.341823	-0.735334	-1.55845	26.751	24.5173	25.4541	25.9215	27.0366	27.319	26.0141	25.2182	27.2478	25.4738	26.3046	25.9466
	0.572437	-0.733225	0.601558	1.66235	P12235;V9GYG0	P12235;V9GYG0	ADP/ATP translocase 1	SLC25A4			20	6	6	48.7	22.5	22.5	33.064	0	42.328	6609700000	588	0.572437	0.476951	-0.733225	-1.17387	26.7934	24.5765	26.8551	26.4063	25.9253	26.3523	26.6395	26.9217	28.6557	26.1329	24.9234	25.0033
	0.559005	-0.731029	0.602474	1.65982	Q6NUM9;H7BZ81;H7C3J0;H7BZ16;H0YGU3	Q6NUM9;H7BZ81;H7C3J0	All-trans-retinol 13,14-reductase	RETSAT			5	5	5	11.6	11.6	11.6	66.819	0	45.862	238640000	55	0.559005	0.484408	-0.731029	-1.15216	23.4458	20.9665	23.3087	21.7839	23.2704	23.5552	22.749	21.211	22.7983	21.2274	20.3644	22.8065
	0.737452	-0.729788	0.602992	1.6584	P08603;A0A0D9SG88;Q5TFM2;A0A087WYK9;Q6NSD3	P08603	Complement factor H	CFH			88	88	77	66.6	66.6	57.4	139.09	0	323.31	55958000000	5228	0.737452	0.382979	-0.729788	-1.4306	30.5285	30.2177	30.3938	29.6294	29.7331	28.22	29.1475	30.9088	31.0927	28.3399	30.0576	29.2587
	1.16406	-0.728388	0.603578	1.65679	P17858;F8WEU2	P17858	ATP-dependent 6-phosphofructokinase, liver type	PFKL			28	27	26	31.9	29.5	28.3	85.018	0	323.31	8668100000	704	1.16406	0.216006	-0.728388	-2.04094	27.5234	26.9733	28.0189	27.7803	27.7223	27.0919	28.1493	25.7758	27.5624	26.3333	27.0963	27.7475
	1.15105	-0.727936	0.603767	1.65627	P62820;E7END7	P62820;E7END7	Ras-related protein Rab-1A	RAB1A			13	8	8	61.5	39	39	22.677	0	323.31	3364400000	762	1.15105	0.221283	-0.727936	-2.02302	26.3812	25.9422	25.6497	25.3022	26.6248	25.5208	25.9798	24.7489	27.3122	25.6732	25.0694	25.4622
	0.554905	-0.726657	0.604302	1.6548	Q4V9L6;F8VS22	Q4V9L6	Transmembrane protein 119	TMEM119			3	3	3	16.6	16.6	16.6	29.203	0	86.559	151470000	31	0.554905	0.486297	-0.726657	-1.14551	23.6352	23.1817	22.7852	22.0921	20.989	22.354	21.7578	21.3498	22.0199	21.5197	23.379	19.7089
	0.233948	-0.726175	0.604505	1.65425	P12074	P12074	Cytochrome c oxidase subunit 6A1, mitochondrial	COX6A1			5	4	4	54.1	37.6	37.6	12.155	0	228.45	1337500000	189	0.233948	0.749951	-0.726175	-0.566543	26.7913	19.8461	23.811	25.9803	20.479	24.6081	24.6954	24.0457	26.7312	23.5908	23.2368	23.3166
	0.244659	-0.72455	0.605186	1.65239	P13473;H0YCG2	P13473	Lysosome-associated membrane glycoprotein 2	LAMP2			4	4	4	9.3	9.3	9.3	44.96	0	11.921	889620000	66	0.244659	0.739719	-0.72455	-0.588421	25.3202	24.3168	25.0924	24.2173	20.7034	18.9935	21.2496	21.0033	24.3881	21.9303	20.7941	22.7394
	1.64989	-0.724066	0.605389	1.65183	E7EV99;E7ENY0;P35611;H0Y9H2;A0A0A0MSR2;D6RF25;D6RJE2;D6RAH3;H0YG19;H0YFD8	E7EV99;E7ENY0;P35611;H0Y9H2;A0A0A0MSR2	Alpha-adducin	ADD1			32	32	31	53.3	53.3	52.1	70.055	0	323.31	8039600000	934	1.64989	0.119042	-0.724066	-2.69792	27.5859	27.5351	26.8281	26.7085	28.1266	26.9249	27.7822	26.9756	27.3426	26.0185	27.5736	26.7318
	0.521631	-0.723949	0.605438	1.6517	Q8WV74	Q8WV74	Nucleoside diphosphate-linked moiety X motif 8, mitochondrial	NUDT8			5	5	5	33.1	33.1	33.1	25.37	0	22.017	226760000	56	0.521631	0.506569	-0.723949	-1.091	23.0601	20.5227	22.2662	23.5031	21.0945	20.4647	22.2842	20.661	23.2007	20.7477	20.6168	22.2796
	1.68922	-0.722239	0.606156	1.64974	Q12860;H0YIJ1	Q12860	Contactin-1	CNTN1			10	10	10	13.5	13.5	13.5	113.32	0	31.608	77002000	38	1.68922	0.11385	-0.722239	-2.75069	21.7986	20.3462	21.7081	20.6672	20.7522	20.6655	20.6005	21.006	21.9919	20.454	21.0116	20.3904
	0.426061	-0.720787	0.606766	1.64808	O60262;K7ESC6	O60262	Guanine nucleotide-binding protein G(I)/G(S)/G(O) subunit gamma-7	GNG7			4	4	4	58.8	58.8	58.8	7.5217	0	77.6	685750000	104	0.426061	0.583501	-0.720787	-0.928695	23.9545	23.2577	22.2707	20.2808	24.0162	23.7003	24.2029	25.5236	24.5441	23.5485	24.0488	22.4016
	0.779314	-0.7187	0.607645	1.6457	Q99798;A2A274	Q99798;A2A274	Aconitate hydratase, mitochondrial	ACO2			81	81	81	82.7	82.7	82.7	85.424	0	323.31	198320000000	9657	0.779314	0.362203	-0.7187	-1.49331	31.8998	29.5122	31.7178	32.5319	32.5454	31.8187	32.7613	31.0641	31.7021	30.9595	31.6869	32.1148
	0.863483	-0.718192	0.607859	1.64512	J3QRU1;P07947;P06241	J3QRU1;P07947	Non-specific protein-tyrosine kinase;Tyrosine-protein kinase Yes	YES1			8	4	4	24.1	16.4	16.4	61.386	0	45.885	226490000	37	0.863483	0.323736	-0.718192	-1.61707	22.4963	22.8579	22.7714	21.457	23.5841	22.3103	24.5306	21.844	22.292	22.0767	22.2438	23.063
	0.45205	-0.716733	0.608474	1.64346	A0A0A0MS08;P01857;A0A0A0MS07	A0A0A0MS08;P01857;A0A0A0MS07	Ig gamma-1 chain C region	IGHG1			31	22	18	59.6	50.9	45.1	43.911	0	323.31	159910000000	8529	0.45205	0.562088	-0.716733	-0.973757	32.2882	32.444	32.1002	31.6062	30.5068	29.3056	29.5054	31.0132	32.5934	28.9061	31.4687	30.8873
	0.726543	-0.716016	0.608776	1.64264	Q5T5P2;Q5T5P1;Q5T5P0;A0A0U1RRK8;A0A0U1RQK8;A0A1B0GU17	Q5T5P2	Sickle tail protein homolog	KIAA1217			67	67	67	40.3	40.3	40.3	214.11	0	323.31	3752200000	630	0.726543	0.387368	-0.716016	-1.41412	25.4947	23.8158	26.3719	25.0627	26.4252	26.2856	26.7374	26.5789	27.1176	26.5642	26.7599	26.3033
	0.923989	-0.715917	0.608818	1.64253	Q5VWZ2	Q5VWZ2	Lysophospholipase-like protein 1	LYPLAL1			9	9	9	43.5	43.5	43.5	26.316	0	120.93	2204900000	231	0.923989	0.299202	-0.715917	-1.70439	25.6973	25.5883	25.4161	24.8457	25.8683	25.3789	26.9732	24.4525	24.546	24.3209	26.2438	25.8628
	1.02486	-0.715746	0.60889	1.64233	Q02218;E9PDF2;E9PCR7;A0A0D9SFS3;E9PFG7;C9J4G7	Q02218;E9PDF2;E9PCR7;A0A0D9SFS3;E9PFG7	2-oxoglutarate dehydrogenase, mitochondrial	OGDH			58	58	46	51.4	51.4	46.6	115.93	0	323.31	19648000000	1851	1.02486	0.261287	-0.715746	-1.84747	29.7052	27.4519	29.3901	29.614	28.9154	28.5025	29.0979	28.0023	29.3242	27.8848	28.0832	28.766
	0.362167	-0.715674	0.608921	1.64225	O00338;B8ZZF7;B4DLP0;H7BZ17;C9JSR0;H7C420	O00338;B8ZZF7;B4DLP0;H7BZ17	Sulfotransferase 1C2;Sulfotransferase	SULT1C2			12	12	12	43.2	43.2	43.2	34.88	0	323.31	2845400000	320	0.362167	0.637205	-0.715674	-0.81447	24.9093	21.6728	26.2035	27.5406	26.8191	24.8968	26.951	25.4522	24.991	25.0964	24.9199	25.8409
	1.45939	-0.71456	0.609391	1.64098	Q9NP72;A0A087X163;Q5W0J0	Q9NP72;A0A087X163;Q5W0J0	Ras-related protein Rab-18	RAB18			13	13	6	64.6	64.6	26.2	22.977	0	166.03	1667800000	432	1.45939	0.150544	-0.71456	-2.44212	25.4666	25.5708	25.1934	23.5533	25.3519	24.602	25.5549	24.6611	25.8136	24.8027	24.9352	24.8384
	1.10416	-0.7141	0.609585	1.64046	Q9P032	Q9P032	NADH dehydrogenase [ubiquinone] 1 alpha subcomplex assembly factor 4	NDUFAF4			8	8	8	47.4	47.4	47.4	20.266	0	192.67	1660600000	266	1.10416	0.235963	-0.7141	-1.95817	24.7932	22.9899	25.7474	24.2811	24.936	24.9345	25.2093	25.294	25.4576	24.3793	24.9174	24.8975
	0.341524	-0.711409	0.610724	1.6374	P49137;O43930	P49137	MAP kinase-activated protein kinase 2	MAPKAPK2			10	7	7	31.2	23.5	23.5	45.567	0	24.358	251420000	54	0.341524	0.654028	-0.711409	-0.776395	21.5703	24.739	20.9036	20.6747	24.0248	22.6007	23.3939	20.5482	21.5695	22.2027	23.079	19.5072
	0.55383	-0.709609	0.611486	1.63536	P30711;A0A0G2JRQ5;A0A0G2JQD2;A0A0G2JQM0;A0A0G2JRN4;A0A0G2JMS2;A0A0G2JQD8;A0A0G2JRG0;A0A1B0GXB6;A0A0G2JRJ5	P30711;A0A0G2JRQ5	Glutathione S-transferase theta-1	GSTT1			11	11	10	41.7	41.7	38.8	27.335	0	246.07	2094100000	337	0.55383	0.486604	-0.709609	-1.14376	25.3935	24.7011	27.7907	25.7869	25.932	25.5209	25.6943	26.4365	26.5065	23.5282	24.4072	25.493
	0.545236	-0.708697	0.611873	1.63433	O94973;A0A0G2JS82;E9PR62;A0A0G2JRF9;A0A0G2JQA4;A0A0G2JRS3;E9PNC4;M0R2D9	O94973;A0A0G2JS82	AP-2 complex subunit alpha-2	AP2A2			31	31	12	33.3	33.3	13.4	103.96	0	323.31	1712400000	421	0.545236	0.491131	-0.708697	-1.12976	25.7152	25.9585	26.0687	26.091	24.5607	23.5436	24.7647	24.3577	25.7609	24.0325	24.1445	22.7792
	0.507474	-0.707045	0.612574	1.63246	A0A0B4J231;B9A064;P0CG04	A0A0B4J231;B9A064;P0CG04	Immunoglobulin lambda-like polypeptide 5;Ig lambda-1 chain C regions	IGLL5			13	5	5	51.2	22.8	22.8	23.15	0	49.529	5113000000	1116	0.507474	0.518281	-0.707045	-1.06752	25.3994	25.2299	26.7456	25.7357	24.5572	24.7596	25.7736	27.1718	26.1079	23.1197	27.1604	25.4851
	1.02599	-0.704589	0.613617	1.62968	P08559;Q5JPU3;Q5JPU0;Q5JPU1;Q5JPT9;P29803;Q5JPU2	P08559	Pyruvate dehydrogenase E1 component subunit alpha, somatic form, mitochondrial	PDHA1			36	36	36	73.3	73.3	73.3	43.295	0	323.31	7787100000	945	1.02599	0.2608	-0.704589	-1.84905	27.5749	25.7283	27.398	28.197	27.7874	26.9523	27.0808	26.9103	28.3151	26.4857	27.0633	26.7184
	0.645174	-0.704199	0.613783	1.62924	Q9BRX8	Q9BRX8	Redox-regulatory protein FAM213A	FAM213A			6	6	6	29.7	29.7	29.7	25.764	0	14.767	276390000	104	0.645174	0.432303	-0.704199	-1.28913	22.7672	22.4197	23.0498	23.7191	22.1283	20.7507	22.1972	22.2395	24.2291	21.3047	21.9491	21.6618
	1.12071	-0.703914	0.613905	1.62892	P21283;E7EV59	P21283;E7EV59	V-type proton ATPase subunit C 1	ATP6V1C1			17	17	17	37.4	37.4	37.4	43.941	0	323.01	1247400000	205	1.12071	0.230612	-0.703914	-1.98111	24.9394	23.8501	25.252	24.6724	25.2024	23.5798	25.3819	23.9323	23.9918	23.6793	24.5066	25.3367
	0.691311	-0.702178	0.614643	1.62696	Q12955;A0A087WTF3;A0A087X0B4;D6RHY3;B1AQT1;A0A087WZ26;D6RFK6;D6RBY7;A0A087X0L3;H0Y9E9	Q12955;A0A087WTF3	Ankyrin-3	ANK3			77	68	28	21.6	19.9	9.2	480.4	0	323.31	18224000000	1770	0.691311	0.40658	-0.702178	-1.36046	28.8655	25.9961	28.499	28.5335	29.1409	28.6216	29.5034	27.7851	28.6042	28.0922	28.0162	29.3877
	2.03296	-0.701778	0.614814	1.62651	Q9NVG8	Q9NVG8	TBC1 domain family member 13	TBC1D13			13	13	13	39	39	39	46.553	0	116.5	422570000	127	2.03296	0.0776186	-0.701778	-3.21399	23.9064	22.0883	22.9366	22.3037	23.1146	22.4762	23.4537	22.9247	23.0431	22.3552	22.9681	23.0637
	0.666249	-0.701368	0.614989	1.62605	P48960;K7EKV5;K7EPE8;K7EPP8;B4DWB8;M0R0K5;M0QY55	P48960	CD97 antigen;CD97 antigen subunit alpha;CD97 antigen subunit beta	CD97			17	17	13	31.6	31.6	24.6	91.868	0	323.31	346620000	190	0.666249	0.420958	-0.701368	-1.32187	23.457	23.1737	23.6127	22.0849	21.5233	22.3979	21.9143	21.6361	23.2545	22.9894	23.3365	20.6081
	0.502529	-0.701176	0.61507	1.62583	J3KN67;D6RGJ6	J3KN67		TPM3			52	23	0	86.3	51.6	0	33.222	0	323.31	42109000000	2428	0.502529	0.521918	-0.701176	-1.05927	29.2241	27.6533	29.1735	26.5193	29.5935	30.0493	29.7206	29.7292	30.7122	30.1594	29.7075	29.8137
	0.769106	-0.700374	0.615413	1.62493	Q9H479	Q9H479	Fructosamine-3-kinase	FN3K			8	8	8	28.8	28.8	28.8	35.171	0	253.82	3819000000	409	0.769106	0.366597	-0.700374	-1.47809	25.4786	24.358	26.2245	26.3077	27.0086	24.5565	26.9684	25.9338	25.1668	24.9781	25.6795	26.1901
	1.04191	-0.700362	0.615418	1.62491	A0A0C4DGV4;R4GMU8;E9PLX3	A0A0C4DGV4;R4GMU8;E9PLX3		LAMTOR5			8	8	4	68.2	68.2	25.4	18.158	0	323.31	1921300000	541	1.04191	0.254201	-0.700362	-1.87139	24.9437	23.8241	25.3215	24.8151	26.2136	25.163	25.1882	24.2249	24.582	24.8978	24.404	23.526
	1.52222	-0.700224	0.615477	1.62476	P07108;B8ZWD1;A0A0A0MTI5	P07108;B8ZWD1;A0A0A0MTI5	Acyl-CoA-binding protein	DBI			14	14	14	94.3	94.3	94.3	10.044	0	323.31	73044000000	2436	1.52222	0.138347	-0.700224	-2.5266	30.5069	29.0962	31.0443	29.4137	29.4248	29.4197	30.1864	29.8123	30.1569	29.7055	29.4851	29.1555
	0.491141	-0.700031	0.615559	1.62454	Q9BTE1;H3BR94;H3BUD2;H3BS05	Q9BTE1;H3BR94;H3BUD2;H3BS05	Dynactin subunit 5	DCTN5			6	6	6	34.6	34.6	34.6	20.126	0	128.88	338020000	107	0.491141	0.530433	-0.700031	-1.0402	23.7944	20.374	24.0941	22.1991	20.2685	21.9711	22.0631	22.4212	23.3661	22.6597	22.857	22.6181
	1.39413	-0.699613	0.615737	1.62407	Q9UJZ1;A0A087WYB4;F2Z2I8	Q9UJZ1;A0A087WYB4	Stomatin-like protein 2, mitochondrial	STOML2			24	24	24	53.1	53.1	53.1	38.534	0	323.31	9559400000	1250	1.39413	0.163701	-0.699613	-2.35418	28.2953	27.2967	27.7663	28.1041	27.923	26.4502	27.7633	26.7904	27.692	26.4382	27.3634	27.5259
	0.761127	-0.697808	0.616508	1.62204	A8K968;A0A0J9YW31	A8K968					54	48	5	65.9	57.8	5.8	84.711	0	323.31	40312000000	1801	0.761127	0.370861	-0.697808	-1.46617	29.3105	28.7572	28.818	29.017	29.9998	29.0056	30.8556	27.7776	28.0195	28.1154	29.3772	29.5211
	0.235425	-0.697413	0.616677	1.62159	Q8TD30;H3BU54	Q8TD30	Alanine aminotransferase 2	GPT2			12	11	11	38.8	35.4	35.4	57.903	0	280.15	333830000	128	0.235425	0.748676	-0.697413	-0.569575	24.8429	20.5003	19.036	22.2038	22.9762	20.7623	24.0301	19.3975	22.09	21.0974	20.467	25.2966
	0.632218	-0.69721	0.616764	1.62137	Q8N442	Q8N442	Translation factor GUF1, mitochondrial	GUF1			11	11	11	23.3	23.3	23.3	74.327	0	29.486	105920000	19	0.632218	0.439845	-0.69721	-1.26886	20.0462	19.0757	19.9756	21.523	20.9194	18.4912	21.3594	20.1072	21.173	19.103	19.7116	20.7019
	0.728503	-0.697069	0.616824	1.62121	Q6RW13	Q6RW13	Type-1 angiotensin II receptor-associated protein	AGTRAP			1	1	1	13.8	13.8	13.8	17.419	0	42.167	196300000	102	0.728503	0.386678	-0.697069	-1.41708	23.5906	21.6424	21.8288	21.929	22.9095	20.9235	20.9235	21.1404	23.0967	21.7458	20.9944	21.78
	0.64592	-0.696619	0.617016	1.6207	P00491;G3V5M2;G3V2H3;G3V393	P00491;G3V5M2	Purine nucleoside phosphorylase	PNP			17	17	17	69.9	69.9	69.9	32.118	0	323.31	5458200000	651	0.64592	0.431996	-0.696619	-1.29029	27.1952	27.0333	27.8489	25.7866	25.9821	25.5951	27.3396	24.9448	26.7011	25.7747	24.8276	26.5803
	0.876959	-0.696295	0.617155	1.62034	P46109	P46109	Crk-like protein	CRKL			12	12	12	58.7	58.7	58.7	33.777	0	204.56	2499400000	548	0.876959	0.318017	-0.696295	-1.63662	25.9515	25.1773	27.0494	25.3616	25.2651	24.7337	24.9577	25.6874	26.3592	25.3354	24.9102	24.02
	0.427941	-0.693727	0.618255	1.61746	P50225;H3BRY5;P50226;H3BQX5;E9PKW4;E9PKR8;E9PM76	P50225;H3BRY5	Sulfotransferase 1A1;Sulfotransferase	SULT1A1			19	19	10	60.3	60.3	35.9	34.165	0	219.41	1971700000	395	0.427941	0.581938	-0.693727	-0.931979	23.302	23.5076	24.987	26.1415	23.894	22.8409	24.9771	21.1427	24.7988	24.5814	24.6069	24.1893
	0.415932	-0.692248	0.618889	1.6158	P51398;V9GYA7;V9GZ03;V9GZ61;V9GYJ9;V9GYL9;V9GYC9;V9GYW1;V9GYF7;V9GY11	P51398;V9GYA7;V9GZ03;V9GZ61;V9GYJ9;V9GYL9;V9GYC9	28S ribosomal protein S29, mitochondrial	DAP3			12	12	12	33.2	33.2	33.2	45.566	0	71.892	344280000	116	0.415932	0.593366	-0.692248	-0.910925	24.2361	22.2266	23.7388	25.2754	22.2535	21.802	22.0203	20.8699	24.0811	21.6356	21.9954	22.3622
	1.2239	-0.69195	0.619017	1.61547	P30048	P30048	Thioredoxin-dependent peroxide reductase, mitochondrial	PRDX3			19	19	19	60.5	60.5	60.5	27.692	0	323.31	25721000000	2087	1.2239	0.198445	-0.69195	-2.12304	29.2796	28.1832	29.0292	29.5888	30.0444	28.8076	29.6503	28.0696	29.0708	27.9651	28.8205	29.1288
	0.759621	-0.689269	0.620168	1.61247	P62310	P62310	U6 snRNA-associated Sm-like protein LSm3	LSM3			6	6	6	51	51	51	11.845	0	158.49	1812500000	397	0.759621	0.371519	-0.689269	-1.46391	25.8886	26.3803	25.2941	23.0825	25.444	24.4518	24.8969	25.0217	25.9323	25.149	25.8493	25.0843
	0.245621	-0.688593	0.620459	1.61171	P04003;A6PVY5;F2Z2V7	P04003	C4b-binding protein alpha chain	C4BPA			24	24	23	49.7	49.7	48.4	67.033	0	323.31	6035600000	482	0.245621	0.739351	-0.688593	-0.590375	27.6733	27.0946	27.5968	28.1029	23.9087	24.2877	25.9222	25.2706	28.8039	22.5338	24.2761	26.7599
	1.4276	-0.688328	0.620573	1.61142	Q96FJ2	Q96FJ2	Dynein light chain 2, cytoplasmic	DYNLL2			8	6	6	70.8	44.9	44.9	10.35	0	323.31	10463000000	1633	1.4276	0.157291	-0.688328	-2.39932	28.0148	26.709	27.5842	26.6761	27.6874	27.2395	27.1318	27.0942	28.2664	26.8507	28.1837	28.1688
	1.45228	-0.687089	0.621106	1.61003	C9JZY6;P62256;H7C4M9;C9JZG9;C9J8Q9	C9JZY6;P62256;H7C4M9;C9JZG9	Ubiquitin-conjugating enzyme E2 H	UBE2H			4	4	4	35.8	35.8	35.8	13.818	0	127.97	307560000	32	1.45228	0.152331	-0.687089	-2.43255	21.7904	20.5179	21.7534	21.0268	20.6547	20.9552	21.98	21.1102	22.4109	21.6556	21.6356	20.8368
	0.774253	-0.685128	0.621951	1.60784	P01008;Q8TCE1	P01008	Antithrombin-III	SERPINC1			31	31	28	54.5	54.5	50	52.602	0	323.31	31045000000	2475	0.774253	0.363727	-0.685128	-1.48577	30.0213	28.2713	29.6084	29.5813	28.1379	28.8731	29.1902	28.8858	30.932	28.2876	29.9184	29.7982
	0.298398	-0.683705	0.622564	1.60626	J3KNF8	J3KNF8		CYB5B			7	7	1	68.7	68.7	10	16.694	0	169.23	962030000	180	0.298398	0.692364	-0.683705	-0.694742	24.2721	26.3234	25.6666	25.1852	23.7427	23.8352	23.0794	20.7505	24.6791	24.2305	24.002	21.0148
	0.487481	-0.681965	0.623316	1.60432	Q92973;E7EW37;S4R398	Q92973	Transportin-1	TNPO1			14	14	11	21.8	21.8	18.8	102.35	0	323.31	858670000	201	0.487481	0.532841	-0.681965	-1.03404	24.9089	24.1821	24.445	25.3317	23.8436	22.9281	22.8952	23.8356	26.2781	23.5261	23.6185	22.0938
	0.905386	-0.681347	0.623583	1.60364	Q9UHB9	Q9UHB9	Signal recognition particle subunit SRP68	SRP68			19	19	19	38	38	38	70.729	0	323.31	615760000	179	0.905386	0.3064	-0.681347	-1.67767	24.2486	22.8844	23.9429	23.2355	22.7431	21.948	22.9109	23.4952	24.855	22.9905	23.2036	23.2624
	0.720026	-0.680881	0.623784	1.60312	P20073	P20073	Annexin A7	ANXA7			18	18	18	36.5	36.5	36.5	52.739	0	323.31	4478300000	545	0.720026	0.391943	-0.680881	-1.40424	26.9082	26.5948	26.6514	25.4416	26.1476	25.8653	24.8165	25.4903	27.1224	25.9803	25.9035	24.092
	0.543154	-0.674779	0.626428	1.59635	P21912;A0A087WWT1	P21912;A0A087WWT1	Succinate dehydrogenase [ubiquinone] iron-sulfur subunit, mitochondrial	SDHB			29	29	15	75.4	75.4	41.8	31.629	0	323.31	34062000000	2893	0.543154	0.492371	-0.674779	-1.12636	28.8198	26.3696	28.2763	30.3121	29.5813	28.3753	30.1901	27.9638	28.8761	28.335	28.7033	29.0422
	1.56208	-0.673681	0.626905	1.59514	Q93052;A0A087WZF1;C9JUT4;C9JXK9;C9JIY7;C9JT42;C9J3U9;C9J1K7;C9J5C8;C9J4E3;C9JE51;C9J2R5	Q93052;A0A087WZF1;C9JUT4	Lipoma-preferred partner	LPP			42	42	42	69.9	69.9	69.9	65.746	0	323.31	21440000000	2558	1.56208	0.132166	-0.673681	-2.58011	28.3876	27.1855	28.3337	27.6883	28.8688	28.2878	28.617	28.4511	28.7564	28.4795	29.3864	28.2158
	0.606276	-0.673627	0.626928	1.59508	P01860;A0A286YES1	P01860;A0A286YES1	Ig gamma-3 chain C region	IGHG3			33	33	18	64.2	64.2	39	41.287	0	323.31	194860000000	7898	0.606276	0.456459	-0.673627	-1.22795	32.072	31.7477	31.5487	30.5488	31.6112	30.7511	30.1226	31.9287	33.068	29.3887	31.1835	31.1993
	0.275835	-0.673595	0.626943	1.59504	P27169;F8WF42	P27169	Serum paraoxonase/arylesterase 1	PON1			8	8	8	31	31	31	39.731	0	165.77	618000000	119	0.275835	0.710428	-0.673595	-0.650767	23.9461	23.9157	25.0701	26.1332	22.6935	21.0186	21.2716	23.5861	25.8067	21.0013	23.9498	23.0414
+	2.76981	-0.671945	0.62766	1.59322	Q9Y490	Q9Y490	Talin-1	TLN1	+	pRCC_typeI_kidney_typeI	179	179	165	68.9	68.9	65.9	269.76	0	323.31	167760000000	14389	2.76981	0.0336684	-0.671945	-4.24646	31.99	31.2128	31.9989	30.8524	31.5709	31.121	31.718	31.7379	31.9012	31.4145	32.0661	30.8749
	0.512329	-0.671889	0.627684	1.59316	Q9HCN8	Q9HCN8	Stromal cell-derived factor 2-like protein 1	SDF2L1			4	4	4	41.6	41.6	41.6	23.598	0	223.97	385120000	147	0.512329	0.515244	-0.671889	-1.07559	20.8559	21.2561	24.0298	21.2148	23.2775	21.9037	23.1224	23.7856	22.148	22.656	23.7921	22.3782
	0.429215	-0.671018	0.628064	1.5922	P28288	P28288	ATP-binding cassette sub-family D member 3	ABCD3			11	11	11	21.1	21.1	21.1	75.475	0	260.81	674840000	142	0.429215	0.58071	-0.671018	-0.934205	26.4839	22.6579	23.0186	23.1633	22.1599	21.7575	23.7433	22.7439	23.9774	23.399	22.1538	23.7891
	0.421507	-0.670401	0.628332	1.59151	H0YI08;Q9Y6F6;E9PJ61;H0YCL0	H0YI08;Q9Y6F6	Protein MRVI1	MRVI1			17	17	17	27.6	27.6	27.6	89.691	0	160.08	193150000	72	0.421507	0.588441	-0.670401	-0.920721	20.1868	21.7318	23.7853	22.0222	20.1546	19.7895	22.4048	22.1372	22.9739	20.3331	22.2894	21.7584
	1.23461	-0.66906	0.628916	1.59004	P40939;H0YFD6	P40939	Trifunctional enzyme subunit alpha, mitochondrial;Long-chain enoyl-CoA hydratase;Long chain 3-hydroxyacyl-CoA dehydrogenase	HADHA			71	71	71	81.3	81.3	81.3	82.999	0	323.31	88061000000	6723	1.23461	0.196198	-0.66906	-2.13767	31.388	29.1486	30.6044	30.7305	30.9956	30.4121	31.0723	29.8456	30.5917	30.0068	30.5991	31.0933
	0.337933	-0.668194	0.629294	1.58908	Q93050;B7Z641;B7Z2A9;K7EM24;K7EPG4;K7ELZ6;K7EN36;K7EQW2;F5H1T6;K7ERA0;K7ERA6	Q93050;B7Z641;B7Z2A9	V-type proton ATPase 116 kDa subunit a isoform 1;V-type proton ATPase subunit a	ATP6V0A1			18	18	18	21.7	21.7	21.7	96.412	0	323.31	1375000000	237	0.337933	0.657214	-0.668194	-0.769708	25.7384	24.5185	25.8799	25.4703	24.7302	24.1736	24.9914	21.2687	22.2963	22.7343	22.7982	24.2599
	0.535032	-0.66781	0.629462	1.58866	Q86UU1;A0A087WZL0;A0A087WXY7;A0A087WTZ7	Q86UU1	Pleckstrin homology-like domain family B member 1	PHLDB1			22	22	22	22.1	22.1	22.1	151.16	0	319.34	794030000	162	0.535032	0.498495	-0.66781	-1.11306	23.7338	21.7464	25.1388	22.6531	23.328	22.6313	24.2271	25.0741	23.7068	24.8357	24.3425	23.5296
	0.450237	-0.666996	0.629817	1.58776	P11182;Q5VVL7	P11182;Q5VVL7	Lipoamide acyltransferase component of branched-chain alpha-keto acid dehydrogenase complex, mitochondrial	DBT			18	18	18	43.2	43.2	43.2	53.486	0	323.31	4432300000	538	0.450237	0.563255	-0.666996	-0.970637	26.998	24.4493	26.0346	28.3716	27.148	26.1504	27.0133	24.6276	27.4695	25.5076	25.7422	27.2971
	0.544641	-0.666949	0.629837	1.58771	Q9Y2Q3;E9PFN5;C9JNT3	Q9Y2Q3;E9PFN5	Glutathione S-transferase kappa 1	GSTK1			17	17	17	68.1	68.1	68.1	25.497	0	323.31	22933000000	1560	0.544641	0.49158	-0.666949	-1.12879	29.2087	25.9231	29.4511	29.6434	29.2907	29.0183	28.722	28.0831	28.4477	27.5646	27.8754	28.7613
	0.531428	-0.666259	0.630139	1.58695	Q02318;F8WD90	Q02318	Sterol 26-hydroxylase, mitochondrial	CYP27A1			7	7	7	14.3	14.3	14.3	60.234	0	10.195	204100000	42	0.531428	0.501291	-0.666259	-1.10714	22.5845	23.4531	21.2546	21.6017	22.8218	20.9324	22.3542	21.1996	20.8853	21.2839	22.1231	19.5551
	0.850367	-0.664588	0.630869	1.58512	A0A087X0R6;Q9UMY4	A0A087X0R6;Q9UMY4	Sorting nexin-12	SNX12			12	10	10	56.4	52.3	52.3	19.825	0	41.316	903400000	227	0.850367	0.329546	-0.664588	-1.59796	24.5913	23.5242	26.7004	24.262	24.7981	24.614	24.336	24.1599	24.5588	24.2136	24.0008	24.2241
	0.391581	-0.664509	0.630904	1.58503	P62136;E9PMD7;F5H1L6;F5H037	P62136;E9PMD7	Serine/threonine-protein phosphatase PP1-alpha catalytic subunit;Serine/threonine-protein phosphatase	PPP1CA			17	17	5	61.2	61.2	16.1	37.512	0	313.87	2048200000	258	0.391581	0.612328	-0.664509	-0.867699	25.5799	26.6143	25.9427	25.9806	24.3547	24.7345	24.3988	22.8877	26.4316	23.7319	24.0462	22.8178
	0.16298	-0.661877	0.632056	1.58214	P98095;H7C1A3;H7BXL0;C9JQS6	P98095	Fibulin-2	FBLN2			30	30	30	36.7	36.7	36.7	126.57	0	323.31	4510000000	445	0.16298	0.820143	-0.661877	-0.414725	24.4074	29.518	25.0626	21.9248	23.1327	22.1601	24.4306	26.0191	25.6972	26.5819	27.0666	19.622
	0.789061	-0.661541	0.632203	1.58177	P22234;E9PBS1;D6RF62	P22234;E9PBS1;D6RF62	Multifunctional protein ADE2;Phosphoribosylaminoimidazole-succinocarboxamide synthase;Phosphoribosylaminoimidazole carboxylase	PAICS			25	25	25	49.6	49.6	49.6	47.079	0	323.31	7238300000	889	0.789061	0.357249	-0.661541	-1.50779	27.9385	28.3655	27.3376	27.0913	27.4526	26.2057	26.8899	25.6187	28.0643	26.3209	26.9398	27.0512
	0.596111	-0.660258	0.632765	1.58036	H0YI09;Q9H8H3;F8VQX6	H0YI09;Q9H8H3;F8VQX6	Methyltransferase-like protein 7A	METTL7A			6	6	6	29.5	29.5	29.5	28.188	0	174.69	3279500000	223	0.596111	0.462537	-0.660258	-1.21179	27.6024	25.0188	27.7125	27.002	27.1563	25.2203	26.46	26.3444	27.1331	26.4188	25.0135	27.112
	0.312421	-0.657186	0.634114	1.577	Q8NDI1;B5MC86;C9K0H9;H7C1E6;H7BZ98;C9J268;C9IYU2	Q8NDI1	EH domain-binding protein 1	EHBP1			20	20	19	23.2	23.2	22.4	140.02	0	170.06	513990000	84	0.312421	0.681518	-0.657186	-0.721624	23.897	19.8912	22.6591	19.5424	22.8108	23.9794	23.7273	23.2781	21.1475	23.5701	23.3148	23.3522
	0.788759	-0.656017	0.634628	1.57573	P06396;A0A0A0MS51;A0A0A0MT01	P06396;A0A0A0MS51;A0A0A0MT01	Gelsolin	GSN			57	57	28	61	61	38.1	85.696	0	323.31	59521000000	4110	0.788759	0.35729	-0.656017	-1.50734	30.7461	30.8447	30.9944	29.503	29.5637	29.9498	29.8225	29.9761	31.7031	30.3086	30.4164	28.7281
	0.600509	-0.655664	0.634783	1.57534	P09936;D6R956;D6RE83;D6R974;D6RF53	P09936;D6R956;D6RE83;D6R974	Ubiquitin carboxyl-terminal hydrolase isozyme L1;Ubiquitin carboxyl-terminal hydrolase	UCHL1			22	22	22	78.5	78.5	78.5	24.824	0	323.31	47540000000	1978	0.600509	0.460541	-0.655664	-1.21879	30.3386	27.7993	30.1701	30.6606	28.6296	27.9929	29.9946	29.4862	30.3208	29.2606	28.7381	29.0581
	0.349521	-0.654657	0.635226	1.57424	H0YGR4;F5GYG5;Q9Y3B8;H0YG54;F5H784;H0YF66;F5H7P1;Q9BTR4;F5H6P8;H0YG37	H0YGR4;F5GYG5;Q9Y3B8;H0YG54	Oligoribonuclease, mitochondrial	REXO2			11	11	11	48.4	48.4	48.4	22.006	0	180.44	2617600000	267	0.349521	0.6475	-0.654657	-0.791218	24.3192	24.996	23.9802	20.9866	25.4097	24.5536	26.4534	25.5429	24.4249	25.1168	26.1261	25.5896
	0.215566	-0.652775	0.636056	1.57219	Q96PD5;CON__ENSEMBL:ENSBTAP00000016285	Q96PD5	N-acetylmuramoyl-L-alanine amidase	PGLYRP2			9	9	9	22.9	22.9	22.9	62.216	0	228.76	766420000	121	0.215566	0.768543	-0.652775	-0.528408	23.8827	25.1108	24.9425	25.2602	22.3406	19.3501	21.173	24.7974	25.7037	20.7376	24.5153	23.3852
	0.262762	-0.652755	0.636064	1.57217	P83111;H0YNN5	P83111	Serine beta-lactamase-like protein LACTB, mitochondrial	LACTB			18	18	18	37.3	37.3	37.3	60.693	0	177	771460000	74	0.262762	0.721405	-0.652755	-0.624858	24.8152	24.0291	25.4583	20.9756	25.1373	25.342	25.5961	24.4733	24.8014	23.2152	20.133	23.9895
	1.25933	-0.651839	0.636468	1.57117	Q6ZVM7;F5H3S6;B7Z2U2	Q6ZVM7;F5H3S6;B7Z2U2	TOM1-like protein 2	TOM1L2			12	12	12	35.3	35.3	35.3	55.556	0	98.167	1027200000	232	1.25933	0.191297	-0.651839	-2.17141	24.1374	22.5814	24.5673	23.4225	24.8103	23.8327	24.5296	24.196	24.3867	24.3092	23.7598	23.9382
	0.334162	-0.65154	0.6366	1.57084	P17301;D6RG08	P17301	Integrin alpha-2	ITGA2			16	16	4	19.1	19.1	3.8	129.29	0	323.31	314400000	81	0.334162	0.659952	-0.65154	-0.762665	23.7558	24.4598	23.2022	22.2431	21.8648	22.9016	24.0177	21.7608	25.4527	23.7291	21.2044	20.4939
	0.292977	-0.650831	0.636914	1.57007	O75191	O75191	Xylulose kinase	XYLB			10	10	10	26.5	26.5	26.5	58.382	0	229.4	609160000	70	0.292977	0.697259	-0.650831	-0.684258	24.5422	23.1632	24.7492	23.4171	24.7369	22.1342	23.8688	21.7062	21.7016	20.9255	20.0627	24.4102
	0.646649	-0.650783	0.636935	1.57002	P31040;D6RFM5;A0A087X1I3	P31040;D6RFM5;A0A087X1I3	Succinate dehydrogenase [ubiquinone] flavoprotein subunit, mitochondrial	SDHA			36	36	31	71.4	71.4	61.1	72.691	0	323.31	30520000000	2551	0.646649	0.431709	-0.650783	-1.29143	28.8426	27.3347	29.1597	30.4165	29.0933	28.2596	29.8673	27.9044	28.9218	27.553	28.3736	28.8857
	2.16501	-0.650449	0.637082	1.56966	O75369;E7EN95;A0A0A0MT44;H7C5L4;A0A0C4DGA1	O75369;E7EN95	Filamin-B	FLNB			199	189	186	80.1	77.6	76.9	278.16	0	323.31	99942000000	10351	2.16501	0.0643913	-0.650449	-3.39407	31.4729	30.0866	31.2968	30.5377	31.0737	31.1243	31.1428	30.8524	31.6778	30.9263	31.0612	30.2952
	0.305659	-0.649835	0.637353	1.56899	P07919;A0A096LP55	P07919	Cytochrome b-c1 complex subunit 6, mitochondrial	UQCRH			12	12	12	95.6	95.6	95.6	10.739	0	323.31	7243100000	743	0.305659	0.686629	-0.649835	-0.708701	28.5847	27.8198	27.6707	29.2409	26.3897	25.824	25.9936	25.2436	28.5592	25.0614	25.1184	25.2277
	0.394295	-0.649568	0.637471	1.5687	Q93099;C9JTX9;H7C576;H7C4R8;H7C5G7	Q93099	Homogentisate 1,2-dioxygenase	HGD			16	16	16	56.4	56.4	56.4	49.963	0	323.31	3728700000	373	0.394295	0.609972	-0.649568	-0.872554	26.3612	22.1688	25.8984	26.333	26.4524	25.2745	26.4202	26.4259	26.2428	25.4963	25.5252	27.3043
	0.269456	-0.649308	0.637586	1.56842	Q6PIF6;B9A063;C9JC21	Q6PIF6;B9A063	Unconventional myosin-VIIb	MYO7B			37	37	35	22.6	22.6	21.6	241.6	0	254.67	1657500000	235	0.269456	0.715868	-0.649308	-0.638166	25.8287	20.6689	24.6899	24.4305	25.7054	23.4205	25.7473	24.3202	21.5026	23.7902	22.8785	25.8264
	0.964737	-0.645888	0.639099	1.5647	P52943;H0YFA4;H0YHD8	P52943;H0YFA4	Cysteine-rich protein 2	CRIP2			20	20	20	81.2	81.2	81.2	22.492	0	323.31	18217000000	1286	0.964737	0.284094	-0.645888	-1.76253	28.3966	28.943	29.6025	28.4768	28.443	28.4071	28.6914	28.1318	29.9614	28.8117	28.7648	27.2141
	0.522503	-0.645283	0.639367	1.56405	Q86WV6	Q86WV6	Stimulator of interferon genes protein	TMEM173			6	6	6	22.7	22.7	22.7	42.192	0	183.43	173410000	69	0.522503	0.506003	-0.645283	-1.09244	22.4869	20.5514	20.6703	20.629	21.0026	20.5569	21.9411	22.5325	21.6019	21.9905	23.9309	21.5017
	0.280181	-0.64326	0.640264	1.56185	Q8IXM3	Q8IXM3	39S ribosomal protein L41, mitochondrial	MRPL41			6	6	6	40.9	40.9	40.9	15.383	0	50.991	587920000	132	0.280181	0.708625	-0.64326	-0.65931	21.125	20.9724	25.3298	24.0712	25.054	23.288	23.0384	20.3875	23.4778	23.8879	23.453	25.0113
	0.796099	-0.640528	0.641478	1.5589	P48047;H7C0C1;H7C068;H7C086	P48047;H7C0C1	ATP synthase subunit O, mitochondrial	ATP5O			20	20	20	73.2	73.2	73.2	23.277	0	323.31	30668000000	1652	0.796099	0.354181	-0.640528	-1.51822	28.2886	27.4997	29.1357	29.0124	30.1647	29.3544	29.7196	28.1594	29.5616	28.2503	28.5059	29.2568
	0.290611	-0.639267	0.642039	1.55754	P62807	P62807	Histone H2B type 1-C/E/F/G/I	HIST1H2BC			23	3	0	84.1	9.5	0	13.906	0	20.031	97852000000	1805	0.290611	0.699297	-0.639267	-0.679668	28.5564	26.7061	30.9378	27.7247	31.1668	31.5067	30.7432	31.0987	29.4831	31.088	31.372	30.2995
	0.675854	-0.638849	0.642225	1.55709	Q68EM7;C9IZD3;I3L4P0;I3L4P6;I3L1S9	Q68EM7;C9IZD3	Rho GTPase-activating protein 17	ARHGAP17			16	16	15	28.8	28.8	25.3	95.436	0	321.16	682860000	136	0.675854	0.41496	-0.638849	-1.3367	23.8522	23.8265	24.7516	22.7737	22.875	24.0637	23.5178	23.6466	25.2809	24.1104	24.1262	22.1498
	0.404211	-0.636677	0.643193	1.55474	O60925;E5RGS4;D6RGG5	O60925;E5RGS4	Prefoldin subunit 1	PFDN1			12	12	12	73	73	73	14.21	0	102.93	1707400000	226	0.404211	0.601247	-0.636677	-0.89021	24.9392	22.6904	23.5495	21.3665	25.1019	25.4202	25.0581	25.1043	24.5071	24.879	25.0597	24.935
	0.680668	-0.636482	0.64328	1.55453	B5MCA4;P16422;C9JKY3	B5MCA4;P16422	Epithelial cell adhesion molecule	EPCAM			13	13	13	40.6	40.6	40.6	37.893	0	323.31	2928800000	367	0.680668	0.412315	-0.636482	-1.34412	25.5576	26.5774	27.5594	25.3341	25.6755	25.8556	26.551	24.4905	27.2326	25.8297	25.9777	26.6475
	0.89936	-0.634791	0.644034	1.55271	Q9Y4W6;K7EP56	Q9Y4W6	AFG3-like protein 2	AFG3L2			32	31	31	41.9	40.9	40.9	88.583	0	323.31	4921600000	876	0.89936	0.308872	-0.634791	-1.66899	26.2345	25.3757	27.0405	27.2342	26.9125	26.3648	26.8485	25.0446	26.3301	25.4819	26.7121	26.7682
	0.226911	-0.633448	0.644634	1.55127	Q8TEA8;A0A087WZV9	Q8TEA8	D-tyrosyl-tRNA(Tyr) deacylase 1	DTD1			3	3	3	28.2	28.2	28.2	23.423	0	66.297	2015800000	110	0.226911	0.75706	-0.633448	-0.552034	24.6877	20.8559	24.1372	20.9171	26.3876	27.6264	23.6228	24.9626	24.6949	24.5914	24.3416	25.1177
	0.848812	-0.631267	0.645609	1.54892	Q9BSH4	Q9BSH4	Translational activator of cytochrome c oxidase 1	TACO1			18	18	18	46.5	46.5	46.5	32.477	0	323.31	4602000000	437	0.848812	0.329509	-0.631267	-1.5957	26.4387	25.3749	27.3317	27.2556	25.9446	25.4437	26.206	25.1771	26.6185	25.402	25.6299	25.7285
	0.45398	-0.627764	0.647179	1.54517	A0A0C4DFM1;Q92544;F8WCN2;F2Z2L1	A0A0C4DFM1;Q92544	Transmembrane 9 superfamily member 4	TM9SF4			6	6	6	15.2	15.2	15.2	72.54	0	156.3	209060000	72	0.45398	0.560067	-0.627764	-0.977074	22.701	23.6319	22.7319	21.2117	23.6966	21.7315	21.4029	20.9574	23.6612	21.5171	20.5482	21.9257
	0.489679	-0.626409	0.647787	1.54372	A0A075B746;P82921	A0A075B746;P82921	28S ribosomal protein S21, mitochondrial	MRPS21			4	4	4	49.4	49.4	49.4	10.688	0	78.831	768980000	89	0.489679	0.53153	-0.626409	-1.03774	23.4037	21.6053	23.3534	24.4746	24.7696	22.0271	24.2742	22.1798	23.034	22.9295	22.3582	24.2182
	1.80422	-0.626096	0.647927	1.54338	A0A087WY71;E9PFW3;Q96CW1;H7C4C3;C9JJ47;C9JTK4;C9JGT8;C9JJD3;C9JPV8	A0A087WY71;E9PFW3;Q96CW1	AP-2 complex subunit mu	AP2M1			17	17	17	38.9	38.9	38.9	49.526	0	323.31	2282400000	277	1.80422	0.100864	-0.626096	-2.9051	26.2469	25.5289	26.3864	25.8839	25.541	25.2259	25.6907	25.3625	26.8386	25.4186	26.1295	25.6567
	0.651198	-0.625223	0.64832	1.54245	P09211;A8MX94;A0A087X2E9;A0A087X243	P09211;A8MX94	Glutathione S-transferase P	GSTP1			25	25	25	74.8	74.8	74.8	23.356	0	323.31	45470000000	3940	0.651198	0.428945	-0.625223	-1.29852	29.7991	28.9846	31.2391	30.0769	29.4461	30.2885	29.2523	28.442	31.4236	29.4429	29.9154	30.0893
	1.00275	-0.621513	0.649989	1.53849	P13861;H7C1L0;H7C330;C9J830;H7C4A9	P13861	cAMP-dependent protein kinase type II-alpha regulatory subunit	PRKAR2A			26	26	22	66.6	66.6	59.9	45.518	0	288.96	3436400000	507	1.00275	0.269611	-0.621513	-1.81635	25.8047	25.1502	26.8596	26.494	26.104	25.5833	26.1816	25.8093	27.6664	25.725	26.1248	26.2502
	0.636975	-0.621197	0.650131	1.53815	Q9UQ90;H3BTR8;H3BTY6;A0A087X0F5;J3KRF6	Q9UQ90	Paraplegin	SPG7			14	14	14	25.3	25.3	25.3	88.234	0	137.88	286450000	90	0.636975	0.437452	-0.621197	-1.27632	22.576	22.8661	22.4846	22.4547	23.0411	22.3643	23.1075	20.23	23.021	21.7895	22.88	23.6784
	0.739798	-0.619227	0.65102	1.53605	P51580	P51580	Thiopurine S-methyltransferase	TPMT			14	14	14	57.6	57.6	57.6	28.18	0	152.04	1750800000	365	0.739798	0.381338	-0.619227	-1.43414	26.6374	24.7219	26.0681	25.5092	25.1906	24.8711	25.2569	24.5375	25.0098	23.6604	24.485	25.6323
	0.337206	-0.618752	0.651234	1.53555	Q9HBJ8	Q9HBJ8	Collectrin	TMEM27			5	5	5	22.1	22.1	22.1	25.235	0	64.823	215100000	50	0.337206	0.65757	-0.618752	-0.768352	20.6306	20.6764	20.8842	20.9453	24.6837	21.8207	23.9066	22.2385	21.9049	20.7139	20.3561	22.2587
	0.568129	-0.617438	0.651828	1.53415	A0A0B4J1W3;Q9BXJ9	A0A0B4J1W3;Q9BXJ9	N-alpha-acetyltransferase 15, NatA auxiliary subunit	NAA15			15	15	14	20.3	20.3	19.1	101.2	0	89.679	786530000	63	0.568129	0.478776	-0.617438	-1.16692	23.7853	23.7717	22.1929	21.6118	23.6729	24.1548	24.9241	22.5084	24.0608	23.3584	23.2249	22.7512
	0.444947	-0.616507	0.652248	1.53316	Q9NZ32;V9GYX7;G3V524;G3V2Q5;G3V5Y4;F6S9Y6;G3V4K6	Q9NZ32;V9GYX7	Actin-related protein 10	ACTR10			7	7	7	23.3	23.3	23.3	46.306	0	121.27	543550000	161	0.444947	0.567064	-0.616507	-0.961516	22.8016	20.7626	23.109	21.7345	23.5595	23.6916	23.9165	23.8826	24.581	23.801	23.942	24.3383
	0.30209	-0.613803	0.653472	1.53029	Q8TDQ7	Q8TDQ7	Glucosamine-6-phosphate isomerase 2	GNPDA2			7	3	3	35.5	20.7	20.7	31.084	0	171.13	97707000	30	0.30209	0.690017	-0.613803	-0.701851	21.9413	23.3113	21.8484	20.3167	19.8671	19.162	18.6148	20.1787	22.4297	19.7808	20.7426	19.0115
	0.511879	-0.613154	0.653766	1.5296	K7EKE6;K7EJE8;P36776;K7ER27;K7ERR6;K7EQF8;K7ER56	K7EKE6;K7EJE8;P36776	Lon protease homolog, mitochondrial	LONP1			38	38	38	51.1	51.1	51.1	95.179	0	323.31	7919000000	880	0.511879	0.515094	-0.613154	-1.07484	27.9847	26.7944	27.9853	29.0482	27.555	26.2577	27.6025	25.7225	27.0184	25.7499	26.3861	27.2804
	0.283175	-0.61276	0.653945	1.52918	C9JIJ9;A0A1B0GUW5;Q6XE24;C9J9B2	C9JIJ9;A0A1B0GUW5;Q6XE24;C9J9B2	RNA-binding motif, single-stranded-interacting protein 3	RBMS3			5	5	4	19.5	19.5	16.1	47.711	0	95.255	695320000	117	0.283175	0.706278	-0.61276	-0.665173	22.0555	20.8461	23.3218	20.9693	20.0434	23.6206	24.0074	23.5376	22.6747	23.6253	24.5465	20.3738
	0.568959	-0.610817	0.654826	1.52712	Q9H9J2	Q9H9J2	39S ribosomal protein L44, mitochondrial	MRPL44			7	7	7	21.4	21.4	21.4	37.535	0	71.704	375150000	114	0.568959	0.478533	-0.610817	-1.16826	22.4632	21.8728	24.2011	23.622	23.2372	22.3267	23.4598	21.1697	22.2394	21.7656	22.5302	23.7093
	0.320536	-0.610217	0.655098	1.52649	Q9NQT5	Q9NQT5	Exosome complex component RRP40	EXOSC3			5	5	5	25.5	25.5	25.5	29.572	0	52.363	667240000	137	0.320536	0.673133	-0.610217	-0.73703	24.4712	19.7542	23.1041	23.2676	22.5181	24.1244	23.9468	23.9715	24.9929	24.8921	23.3644	22.7265
	0.383207	-0.609574	0.65539	1.52581	Q8N183;D6RA56;H0YA50	Q8N183	Mimitin, mitochondrial	NDUFAF2			14	14	14	73.4	73.4	73.4	19.856	0	229.19	2757900000	345	0.383207	0.619069	-0.609574	-0.852661	25.7741	22.1223	25.8851	25.1108	25.8748	26.4815	26.9718	26.2261	24.597	25.6954	25.6004	25.4096
	0.641624	-0.609522	0.655414	1.52575	P01834	P01834	Ig kappa chain C region	IGKC			18	18	18	100	100	100	11.765	0	323.31	413570000000	14443	0.641624	0.434317	-0.609522	-1.28359	32.9626	33.2518	32.9928	33.0215	33.2282	31.8098	33.3557	34.1485	33.3109	31.1541	34.1875	32.9951
	0.658072	-0.608596	0.655835	1.52477	Q15582;H0Y8L3;S4R3C6;H0Y9D7;H0Y8M8;H0YAH8;H0YAB8;D6RBX4	Q15582;H0Y8L3	Transforming growth factor-beta-induced protein ig-h3	TGFBI			33	33	33	54	54	54	74.68	0	323.31	12942000000	1211	0.658072	0.424363	-0.608596	-1.3092	28.7352	29.4241	29.2786	28.188	27.8367	27.2843	28.1535	28.9839	29.4014	27.0498	28.7259	27.5497
	0.296749	-0.608198	0.656015	1.52435	P02751;H0Y7Z1	P02751	Fibronectin;Anastellin;Ugl-Y1;Ugl-Y2;Ugl-Y3	FN1			124	124	119	54.4	54.4	51.1	262.62	0	323.31	65160000000	5269	0.296749	0.693235	-0.608198	-0.691557	31.4125	32.4835	30.0779	30.3961	28.604	27.2593	29.4354	29.6094	30.8284	27.9872	29.4903	28.4637
	0.306186	-0.607789	0.656202	1.52392	Q9UI15;C9J5W6;C9JCX3;H7C5N2	Q9UI15;C9J5W6	Transgelin-3	TAGLN3			13	12	12	76.4	69.3	69.3	22.472	0	57.822	182960000	59	0.306186	0.686048	-0.607789	-0.709711	21.8229	19.7825	20.7774	22.3106	21.2813	24.7664	22.4643	21.2374	22.8658	19.754	22.6597	20.3738
	0.686065	-0.60583	0.657093	1.52185	P07954	P07954	Fumarate hydratase, mitochondrial	FH			30	30	30	62.5	62.5	62.5	54.636	0	323.31	27154000000	2307	0.686065	0.410222	-0.60583	-1.35241	29.5181	27.6096	28.6603	29.7941	29.6192	28.5701	29.8039	28.4736	29.8796	28.0442	28.1044	29.459
	0.445022	-0.604541	0.657681	1.5205	P12694;F5H5P2;F5GXU9;H0YH31	P12694;F5H5P2	2-oxoisovalerate dehydrogenase subunit alpha, mitochondrial	BCKDHA			23	23	23	53.7	53.7	53.7	50.47	0	323.31	5651400000	632	0.445022	0.567203	-0.604541	-0.961645	26.5404	24.0286	26.8141	27.8669	27.0104	26.0502	26.9672	25.2195	26.3558	25.2477	25.9052	27.553
	0.747036	-0.603993	0.65793	1.51992	Q9NZ45	Q9NZ45	CDGSH iron-sulfur domain-containing protein 1	CISD1			11	11	11	63.9	63.9	63.9	12.199	0	261.43	21703000000	1126	0.747036	0.376703	-0.603993	-1.44503	28.0211	27.1492	27.8805	28.6823	28.8712	28.1655	29.852	27.8389	28.0812	28.7955	28.7949	27.2456
	1.13633	-0.601132	0.659236	1.51691	Q9NYL9;H0YNJ8;H0YKU1;H0YNU8	Q9NYL9;H0YNJ8	Tropomodulin-3	TMOD3			23	23	22	62.8	62.8	60.5	39.594	0	323.31	11211000000	1373	1.13633	0.225918	-0.601132	-2.00271	27.7456	26.9469	27.6084	26.6241	28.3997	27.8899	28.7556	27.7152	27.9777	28.2238	28.0965	27.5769
	0.334459	-0.600818	0.65938	1.51658	A0A0B4J1X5;A0A075B7E8;A0A0J9YVY3	A0A0B4J1X5		IGHV3-74			4	4	1	41	41	12.8	12.839	0	72.478	1218300000	79	0.334459	0.659749	-0.600818	-0.76322	24.874	25.6243	25.1733	25.8063	23.3471	24.5944	23.7672	24.1297	26.7125	22.0024	24.6677	22.7797
	2.01501	-0.597733	0.660791	1.51334	Q01082;A0A087WUZ3;F8W6C1	Q01082;A0A087WUZ3	Spectrin beta chain, non-erythrocytic 1	SPTBN1			218	218	205	76	76	72.2	274.61	0	323.31	112420000000	11336	2.01501	0.0786333	-0.597733	-3.18962	31.4122	31.0883	31.4382	31.4125	31.3868	30.3945	31.5801	30.4997	31.882	31.234	31.3031	30.7871
	0.77221	-0.592266	0.6633	1.50761	Q13425;H0YCS0;H7BY41;A0A140TA73;A0A0G2JM75;J3KT21	Q13425;H0YCS0	Beta-2-syntrophin	SNTB2			12	11	11	29.4	27.4	27.4	57.949	0	39.391	851550000	136	0.77221	0.364816	-0.592266	-1.48272	23.706	22.3318	24.555	23.1716	23.4892	24.4735	23.3559	23.5391	24.8507	23.7051	24.6823	23.8645
	0.427805	-0.591848	0.663492	1.50718	Q9BZH6;S4R3P9;S4R3Z0	Q9BZH6	WD repeat-containing protein 11	WDR11			11	11	11	11.1	11.1	11.1	136.68	0	63.935	184660000	67	0.427805	0.58188	-0.591848	-0.931742	24.6311	22.0627	21.5781	21.215	22.3111	20.5734	21.8409	21.2843	20.2468	21.446	21.6728	22.1483
	1.64407	-0.590798	0.663976	1.50608	Q9Y624;A0A087WY82	Q9Y624;A0A087WY82	Junctional adhesion molecule A	F11R			12	12	12	45.8	45.8	45.8	32.583	0	227.46	818900000	198	1.64407	0.119307	-0.590798	-2.69012	23.8806	23.2952	23.8255	23.6226	24.5816	23.4718	24.4537	23.737	24.7108	23.9714	23.5519	23.3616
	0.622664	-0.590596	0.664069	1.50587	Q9Y678;H0Y8X7;D6RG17;H0Y8G2	Q9Y678	Coatomer subunit gamma-1	COPG1			32	32	30	44.6	44.6	41.8	97.717	0	323.31	2972400000	526	0.622664	0.446515	-0.590596	-1.25385	26.7763	27.1709	27.0898	25.0265	25.4355	25.4462	25.666	25.6812	27.2084	25.4391	25.3624	25.231
	0.375374	-0.590451	0.664135	1.50572	Q9Y508;A0A096LNV3;A0A096LP02;A0A096LNT1;A0A096LNN8;A0A096LPF9	Q9Y508;A0A096LNV3;A0A096LP02	E3 ubiquitin-protein ligase RNF114	RNF114			10	10	10	53.9	53.9	53.9	25.694	0	176.22	1171300000	249	0.375374	0.626619	-0.590451	-0.838514	25.1595	20.8309	25.336	24.3485	24.421	23.8875	23.9353	24.8512	24.3989	24.215	23.8731	25.4481
	0.391023	-0.590262	0.664222	1.50552	Q8IYB8	Q8IYB8	ATP-dependent RNA helicase SUPV3L1, mitochondrial	SUPV3L1			11	11	10	20.9	20.9	16.7	87.99	0	85.789	395610000	127	0.391023	0.612871	-0.590262	-0.8667	21.6359	22.3054	24.1501	24.973	23.1456	22.2657	23.1269	22.0521	23.187	21.6438	22.2525	20.7164
	1.27808	-0.587065	0.665696	1.50219	Q9H2U2;H0Y9D8;D6R967;D6RGV9;D6RGI1;D6RAD3;H0YAK2	Q9H2U2;H0Y9D8	Inorganic pyrophosphatase 2, mitochondrial	PPA2			25	25	24	71.9	71.9	67.1	37.92	0	323.31	16925000000	1327	1.27808	0.186641	-0.587065	-2.19694	28.3188	27.9383	28.082	28.4461	29.1354	28.0436	29.5154	27.8847	28.5394	27.7686	27.9724	27.9597
	0.53037	-0.585868	0.666248	1.50094	P55327;E5RK35	P55327	Tumor protein D52	TPD52			19	19	3	77.7	77.7	17.4	24.327	0	323.31	11144000000	815	0.53037	0.501159	-0.585868	-1.1054	28.1305	28.717	28.7258	27.3519	27.083	26.0975	27.4941	27.8903	28.4409	26.4348	26.6299	26.4975
	0.337026	-0.584652	0.66681	1.49968	M0R0H0;P55899;M0R220;M0QYN1;M0QYN9;M0QYM4;M0R0A9;M0R0K7;M0R2T3;M0R266	M0R0H0;P55899;M0R220;M0QYN1;M0QYN9;M0QYM4;M0R0A9	IgG receptor FcRn large subunit p51	FCGRT			6	6	6	51.6	51.6	51.6	17.093	0	62.342	229770000	65	0.337026	0.657594	-0.584652	-0.768016	24.0849	22.8669	24.6197	22.9692	20.2515	20.7693	21.5733	21.3318	23.0023	22.3943	21.9428	21.6351
	0.297221	-0.583278	0.667446	1.49825	C9JJ19;P82930	C9JJ19;P82930	28S ribosomal protein S34, mitochondrial	MRPS34			9	9	9	47.6	47.6	47.6	26.332	0	119.41	462030000	74	0.297221	0.693237	-0.583278	-0.692469	22.031	21.2025	22.8169	23.7898	23.3155	21.5711	22.3172	20.1839	23.4133	20.8712	22.5948	25.3705
	0.536698	-0.581886	0.66809	1.49681	Q5VV41;B0QZD3;B0QZD4	Q5VV41	Rho guanine nucleotide exchange factor 16	ARHGEF16			10	10	10	22.7	22.7	22.7	80.104	0	60.07	498750000	78	0.536698	0.497259	-0.581886	-1.1158	23.6545	22.085	23.5261	21.9373	24.2396	24.4865	23.7823	22.5469	24.3941	24.56	23.5858	24.0753
	0.325623	-0.581416	0.668307	1.49632	Q9P2X3;J3KT25;J3QRS6	Q9P2X3;J3KT25	Protein IMPACT	IMPACT			5	5	5	19.7	19.7	19.7	36.476	0	88.728	253630000	30	0.325623	0.668277	-0.581416	-0.746635	21.6626	21.4823	20.3069	20.381	22.9616	24.17	21.7143	19.725	22.8154	21.7996	21.5875	20.0017
	0.158152	-0.581409	0.668311	1.49631	P11171	P11171	Protein 4.1	EPB41			28	26	2	40.7	37.8	4.2	97.016	0	323.31	21981000000	436	0.158152	0.825406	-0.581409	-0.403911	28.3333	20.3174	27.6014	29.2418	27.4723	28.3081	28.0316	28.0533	28.2358	27.9903	27.6562	29.9314
	0.240358	-0.581128	0.668441	1.49602	Q96TA2;Q96I63;R4GNA5;Q5T8D2;Q5T8D1	Q96TA2;Q96I63	ATP-dependent zinc metalloprotease YME1L1	YME1L1			13	13	13	22.3	22.3	22.3	86.454	0	196.17	1330400000	207	0.240358	0.745289	-0.581128	-0.579667	23.9313	19.3117	24.2885	24.7038	25.2538	25.3109	25.7704	24.8445	23.6428	24.9594	24.7531	25.0229
	0.915398	-0.580444	0.668758	1.49531	P30405;R4GN99;H0Y548	P30405;R4GN99	Peptidyl-prolyl cis-trans isomerase F, mitochondrial;Peptidyl-prolyl cis-trans isomerase	PPIF			15	14	13	77.8	71.5	71.5	22.04	0	323.31	7241900000	1088	0.915398	0.302768	-0.580444	-1.69206	26.1871	25.7188	26.2687	26.0632	27.6207	26.751	27.3964	26.3915	27.5038	26.2367	26.9676	27.3006
	0.49257	-0.579555	0.66917	1.49439	Q6ZN40	Q6ZN40		TPM1			72	72	10	94.5	94.5	15.3	37.452	0	323.31	256400000000	7280	0.49257	0.529151	-0.579555	-1.0426	31.9148	31.3638	30.8214	29.0248	31.4949	30.8149	32.3195	32.0411	30.5168	32.0459	32.2661	30.5657
	0.382728	-0.579121	0.669372	1.49394	Q9Y3Q8;H7BZ77	Q9Y3Q8	TSC22 domain family protein 4	TSC22D4			7	7	7	27.8	27.8	27.8	41.026	0	127.34	421340000	109	0.382728	0.619507	-0.579121	-0.851799	22.6845	20.1324	21.4683	20.1109	19.7255	21.791	22.544	21.2327	23.0999	23.147	21.8929	21.5263
	0.48717	-0.57905	0.669405	1.49386	P51553;E7EQB8;E9PF84;G5E9Q7;H7C1W2;H0Y5Q7	P51553;E7EQB8;E9PF84;G5E9Q7	Isocitrate dehydrogenase [NAD] subunit gamma, mitochondrial;Isocitrate dehydrogenase [NAD] subunit, mitochondrial	IDH3G			16	16	16	51.4	51.4	51.4	42.794	0	323.31	2819900000	431	0.48717	0.532761	-0.57905	-1.03352	25.0585	22.4684	25.2345	26.0366	25.3154	24.8254	25.451	25.693	26.0697	25.6205	26.1388	25.1498
	0.26975	-0.578503	0.669658	1.4933	P19623;K7EL89;K7EQ47;K7EKM4;K7ESL0	P19623	Spermidine synthase	SRM			7	7	7	36.4	36.4	36.4	33.824	0	116.63	420490000	103	0.26975	0.715635	-0.578503	-0.638749	23.1557	23.9855	24.893	23.3644	21.0694	20.5377	20.6187	21.8755	22.8959	22.3966	22.8779	19.8799
	0.2245	-0.577735	0.670015	1.4925	A0A0X1KG75;H7C1G2	A0A0X1KG75					74	74	1	76.7	76.7	3.6	127.83	0	323.31	8177700000	1011	0.2245	0.758461	-0.577735	-0.547038	25.7851	22.5514	26.9441	25.9954	27.211	27.6097	28.1727	28.6151	29.0311	28.9314	27.0937	27.0682
	0.475292	-0.575746	0.670939	1.49045	O43598;H0Y8X4	O43598;H0Y8X4	2-deoxynucleoside 5-phosphate N-hydrolase 1	DNPH1			10	10	10	53.4	53.4	53.4	19.108	0	169.54	3188700000	332	0.475292	0.542144	-0.575746	-1.01345	27.0832	26.1974	26.2663	25.0963	26.1027	24.1364	25.5509	24.569	26.2608	25.2072	24.2912	26.8945
	0.472513	-0.575423	0.671089	1.49011	P61952	P61952	Guanine nucleotide-binding protein G(I)/G(S)/G(O) subunit gamma-11	GNG11			3	3	2	42.5	42.5	28.8	8.4807	0.00013294	4.7285	304860000	27	0.472513	0.54446	-0.575423	-1.00873	22.6692	20.923	22.9498	20.2309	22.1071	23.9725	22.5032	22.4513	21.9129	22.4615	23.1398	21.7902
	0.26031	-0.574693	0.671429	1.48936	P11532;H0Y864;Q4G0X0;A0A0B4J1W6;Q14172;H0Y3E8	P11532	Dystrophin	DMD			52	52	1	18.9	18.9	0.4	426.74	0	274.58	1845800000	108	0.26031	0.722464	-0.574693	-0.619961	23.5348	20.0046	23.2293	21.1179	20.4125	24.9066	23.3404	22.7583	23.1263	23.9997	23.5066	20.9147
	0.779185	-0.572193	0.672594	1.48678	P51608;A0A1B0GTV0	P51608	Methyl-CpG-binding protein 2	MECP2			32	32	12	63	63	25.3	52.44	0	323.31	15391000000	1208	0.779185	0.362102	-0.572193	-1.49311	28.5768	26.8801	28.4047	27.5098	28.3179	28.4167	28.1013	28.8302	28.7157	28.7744	28.5932	26.8653
	0.607656	-0.570859	0.673216	1.48541	Q9H1B7	Q9H1B7	Interferon regulatory factor 2-binding protein-like	IRF2BPL			13	10	10	21.6	17.5	17.5	82.658	0	120.06	334580000	76	0.607656	0.455454	-0.570859	-1.23014	22.711	21.7334	22.3324	21.635	22.189	22.1987	22.5236	23.648	24.2964	22.887	23.0128	21.5381
	1.94092	-0.568587	0.674277	1.48307	P28838;H0Y9Q1;H0Y983	P28838	Cytosol aminopeptidase	LAP3			47	47	47	71.1	71.1	71.1	56.166	0	323.31	56346000000	4114	1.94092	0.0842058	-0.568587	-3.08931	30.5294	29.4744	30.5833	29.9239	30.5477	29.6282	30.5669	29.6973	29.6526	29.6617	30.0068	30.0897
	0.327624	-0.567856	0.674618	1.48232	Q5U5X0;D6R994	Q5U5X0;D6R994	Complex III assembly factor LYRM7	LYRM7			5	5	5	41.3	41.3	41.3	11.955	0	126.04	880950000	153	0.327624	0.666451	-0.567856	-0.750401	22.8273	19.7962	24.1941	23.864	24.2832	23.7205	24.3541	23.7076	22.0188	22.5766	22.9775	23.583
	0.255793	-0.566841	0.675093	1.48128	Q8TDX7;F8WAG2;F5H3U7;C9J1H8	Q8TDX7;F8WAG2	Serine/threonine-protein kinase Nek7	NEK7			10	10	10	40.7	40.7	40.7	34.551	0	66.63	681700000	188	0.255793	0.727741	-0.566841	-0.610909	23.0457	19.4056	22.9477	21.3333	23.4011	23.974	23.4571	25.0349	23.9538	24.9166	24.3076	23.0477
	0.140392	-0.566291	0.675351	1.48071	A0A0G2JPD5;P10636;A0A0G2JMX7;I3L2Z2	A0A0G2JPD5;P10636;A0A0G2JMX7	Microtubule-associated protein tau	MAPT			42	42	3	61.7	61.7	4.5	78.901	0	323.31	11920000000	854	0.140392	0.843707	-0.566291	-0.363522	27.2728	23.949	26.6881	28.6359	29.3924	26.5492	29.1398	26.7682	22.7155	22.5385	27.2651	30.6353
	0.406077	-0.564377	0.676248	1.47875	P07948;E5RJ37	P07948	Tyrosine-protein kinase Lyn	LYN			14	14	13	29.5	29.5	27.9	58.573	0	32.501	384430000	59	0.406077	0.600362	-0.564377	-0.89352	22.4957	24.6487	24.0087	21.578	23.5716	21.8105	22.1746	21.5575	22.3786	22.7003	22.0372	20.9852
	0.315478	-0.564023	0.676413	1.47839	P61086;D6RDM7;D6RFX1	P61086;D6RDM7	Ubiquitin-conjugating enzyme E2 K	UBE2K			9	9	9	49	49	49	22.406	0	128.98	711430000	127	0.315478	0.677741	-0.564023	-0.727439	23.575	25.0617	23.0822	24.9489	23.7669	23.234	23.4674	22.2647	24.8262	23.6822	24.1298	20.2718
	0.577762	-0.562093	0.677319	1.47641	A0A087WW66;Q99460;H7BZR6;H7C378;C9J9M4	A0A087WW66;Q99460	26S proteasome non-ATPase regulatory subunit 1	PSMD1			30	30	30	37	37	37	105.85	0	323.31	3614100000	659	0.577762	0.472697	-0.562093	-1.18243	27.6628	26.947	27.8497	26.3454	25.7408	25.8502	25.8908	26.163	27.7356	26.028	25.6759	25.8494
	0.203586	-0.560362	0.678132	1.47464	Q86TI0;H0Y8P0;A0JNU9;C9JIE2;H7C380;H0YA01;H7C0Z7	Q86TI0;H0Y8P0;A0JNU9	TBC1 domain family member 1	TBC1D1			11	11	11	11.6	11.6	11.6	133.08	0	21.422	798220000	85	0.203586	0.780921	-0.560362	-0.503131	23.5333	23.5136	23.5596	21.0816	23.9842	24.4253	24.7058	24.9561	19.2985	20.4404	24.2178	21.52
	0.543894	-0.560046	0.67828	1.47432	Q5VT66;H7BYZ9;X6RIL1	Q5VT66;H7BYZ9	Mitochondrial amidoxime-reducing component 1	2001-03-01			5	3	3	17.8	12.5	12.5	37.499	0	93.668	102070000	101	0.543894	0.491755	-0.560046	-1.12757	19.9392	20.591	21.1143	21.7558	20.8392	19.2856	21.4511	20.1458	20.5952	21.0228	22.5581	20.3359
	0.507662	-0.55945	0.678561	1.47371	Q6DD88;F5GWF8	Q6DD88	Atlastin-3	ATL3			15	15	1	33.5	33.5	3.9	60.541	0	248.26	1455400000	271	0.507662	0.518286	-0.55945	-1.06783	25.8177	26.0734	26.5899	25.022	23.5937	24.4239	24.878	24.3789	25.3569	24.3307	25.0969	23.7474
	0.676951	-0.557925	0.679278	1.47215	P56385	P56385	ATP synthase subunit e, mitochondrial	ATP5I			11	10	10	89.9	89.9	89.9	7.9331	0	62.665	18892000000	1633	0.676951	0.414776	-0.557925	-1.33839	26.8681	26.6725	28.5408	26.632	28.3066	28.3063	28.8562	27.7323	28.0886	27.4341	27.1943	27.7297
	0.597726	-0.556338	0.680026	1.47053	Q04446;E9PGM4	Q04446;E9PGM4	1,4-alpha-glucan-branching enzyme	GBE1			21	21	21	32.6	32.6	32.6	80.473	0	323.31	3749900000	475	0.597726	0.46171	-0.556338	-1.21436	26.6614	25.5813	26.6068	27.0316	26.6033	25.4359	25.0518	24.9663	26.4396	24.9855	25.0249	25.0492
	0.431992	-0.555529	0.680407	1.46971	P60981;F6RFD5	P60981;F6RFD5	Destrin	DSTN			24	21	21	89.7	82.4	82.4	18.506	0	323.31	49793000000	2467	0.431992	0.578441	-0.555529	-0.939045	29.1524	27.3427	28.8439	28.039	29.7466	29.5897	30.2165	30.6182	30.1655	30.4073	30.4648	29.2597
	0.413436	-0.554287	0.680993	1.46844	Q6NY19;A0A087X2C6	Q6NY19	KN motif and ankyrin repeat domain-containing protein 3	KANK3			13	13	13	21.8	21.8	21.8	88.424	0	156.76	406970000	86	0.413436	0.594358	-0.554287	-0.906528	23.5247	21.0979	22.3489	20.7821	23.1059	23.1173	22.9238	23.6496	23.3026	23.5886	21.6724	21.317
	0.293325	-0.553952	0.681152	1.4681	Q9NPH2;J3QS51;J3KRH4	Q9NPH2;J3QS51	Inositol-3-phosphate synthase 1	ISYNA1			14	14	14	32.1	32.1	32.1	61.067	0	176.18	461860000	115	0.293325	0.697204	-0.553952	-0.684934	22.8562	23.3014	22.4719	21.1315	22.3885	23.0007	21.7414	22.9727	25.9721	24.2587	23.5093	20.9506
	0.57701	-0.552846	0.681674	1.46698	P21964;E7EMS6;E7EUU8;F8WBW9;H7BZ45	P21964;E7EMS6;E7EUU8	Catechol O-methyltransferase	COMT			20	20	20	74.9	74.9	74.9	30.037	0	323.31	3105400000	385	0.57701	0.473292	-0.552846	-1.18123	26.1519	26.2966	27.0545	25.9647	25.6542	25.5676	24.9627	25.0241	27.855	25.6631	25.6279	25.473
	0.570623	-0.55244	0.681866	1.46656	P25788;G3V4X5;H0YJ03;G3V3W4	P25788;G3V4X5	Proteasome subunit alpha type-3	PSMA3			12	12	10	48.6	48.6	37.6	28.433	0	88.978	3195100000	410	0.570623	0.477374	-0.55244	-1.17094	27.3081	27.602	26.3252	25.7848	26.1222	25.8413	25.6139	24.9775	27.3289	25.5742	25.8889	25.4926
	0.561874	-0.552109	0.682022	1.46623	Q8IY95	Q8IY95	Transmembrane protein 192	TMEM192			6	6	6	19.2	19.2	19.2	30.922	0	16.022	336960000	81	0.561874	0.483009	-0.552109	-1.15681	23.5145	20.7841	21.8399	22.4236	23.1157	22.5541	23.7691	22.2871	23.2396	22.9814	22.3267	23.4625
	0.378674	-0.54807	0.683935	1.46213	P00747;Q5TEH5;A6PVI2;CON__P06868;Q02325;Q15195	P00747	Plasminogen;Plasmin heavy chain A;Activation peptide;Angiostatin;Plasmin heavy chain A, short form;Plasmin light chain B	PLG			65	65	65	78.6	78.6	78.6	90.568	0	323.31	19804000000	2054	0.378674	0.623345	-0.54807	-0.844485	28.6189	28.326	27.9385	29.6064	28.1866	26.6733	27.7421	28.1122	29.4491	25.7053	28.7768	29.0004
	0.289349	-0.545139	0.685326	1.45916	Q5TB53;Q9HD45	Q5TB53;Q9HD45	Transmembrane 9 superfamily member 3	TM9SF3			5	5	5	14.6	14.6	14.6	29.881	0	39.1	313920000	74	0.289349	0.700826	-0.545139	-0.677215	22.2032	23.815	25.0086	21.4178	20.8311	21.2309	21.2904	21.8497	23.2056	21.6255	21.0503	20.3796
	0.963473	-0.54414	0.6858	1.45815	P45880;A0A0A0MR02;Q5JSD2;Q5JSD1;A2A3S1	P45880;A0A0A0MR02;Q5JSD2;Q5JSD1	Voltage-dependent anion-selective channel protein 2	VDAC2			26	26	26	77.9	77.9	77.9	31.566	0	323.31	39615000000	4096	0.963473	0.283548	-0.54414	-1.76073	29.3715	28.7669	29.3298	29.7342	29.0198	28.718	29.4266	28.6651	30.4503	29.017	28.7995	28.2316
	0.25441	-0.543401	0.686151	1.4574	S4R371;P05413;S4R3A2	S4R371;P05413;S4R3A2	Fatty acid-binding protein, heart	FABP3			19	19	19	95.5	95.5	95.5	14.787	0	323.31	28626000000	1460	0.25441	0.729809	-0.543401	-0.60813	29.0342	26.4312	27.4223	28.2858	30.1031	29.7479	30.4143	28.2142	25.5863	27.2682	29.5537	28.9062
	0.399207	-0.542937	0.686372	1.45694	I3L1R7;Q99447;I3L3V9;I3L1L9;I3L2Q1	I3L1R7;Q99447;I3L3V9;I3L1L9	Ethanolamine-phosphate cytidylyltransferase	PCYT2			9	9	9	32.4	32.4	32.4	41.395	0	95.08	737670000	140	0.399207	0.607236	-0.542937	-0.881315	24.2805	21.4729	22.5249	21.2984	23.8891	23.3716	24.0153	22.4527	21.8113	23.0129	22.5251	24.1802
	0.592558	-0.542223	0.686712	1.45621	Q9ULA0;E7ETB3;E7EMB6;C9JBE1;B9ZVU2;F8WAN0;E7EPX3;E5RJ35;C9JRG3;C9J1E2	Q9ULA0;E7ETB3;E7EMB6	Aspartyl aminopeptidase	DNPEP			17	17	17	44.2	44.2	44.2	52.428	0	215.11	2274000000	238	0.592558	0.464544	-0.542223	-1.20612	27.1337	26.2823	26.5371	24.922	24.7493	25.496	25.2747	24.5474	26.2856	25.4938	25.1822	25.1678
	0.81581	-0.541869	0.686881	1.45586	P55084;F5GZQ3;B5MD38;C9JEY0;C9JE81;C9K0M0	P55084;F5GZQ3;B5MD38	Trifunctional enzyme subunit beta, mitochondrial;3-ketoacyl-CoA thiolase	HADHB			49	49	49	76.6	76.6	76.6	51.294	0	323.31	47852000000	3950	0.81581	0.345748	-0.541869	-1.54732	30.4847	28.3325	29.2879	29.8545	30.2938	29.8084	29.8897	28.6666	29.6943	29.2154	29.6849	30.2069
	0.62316	-0.541715	0.686954	1.4557	Q99719;E7EX32;E7EQM7;E7EPG2	Q99719;E7EX32;E7EQM7;E7EPG2	Septin-5	2005-09-01			8	8	1	31.7	31.7	3.3	42.777	0	73.746	163120000	73	0.62316	0.446446	-0.541715	-1.25463	21.0392	21.5031	21.4494	21.4645	21.2586	21.0253	22.106	21.1658	21.6452	22.0505	22.2606	19.2995
	0.26555	-0.541102	0.687246	1.45508	P54802;K7ENX5	P54802	Alpha-N-acetylglucosaminidase;Alpha-N-acetylglucosaminidase 82 kDa form;Alpha-N-acetylglucosaminidase 77 kDa form	NAGLU			9	9	9	19.1	19.1	19.1	82.265	0	44.032	279260000	64	0.26555	0.720056	-0.541102	-0.630411	24.615	21.7147	24.7197	23.0969	22.704	21.2339	22.3383	22.1882	22.218	21.1649	19.7497	23.6996
	0.33606	-0.538725	0.688379	1.45269	G8JLQ3;P78537;F8W099;F8W606;A0A087WSV2;F8W036;F8VP73	G8JLQ3;P78537	Biogenesis of lysosome-related organelles complex 1 subunit 1	BLOC1S1			5	5	5	76	76	76	8.5676	0	81.277	509870000	119	0.33606	0.658562	-0.538725	-0.766212	22.6292	19.9023	22.1627	21.7066	22.5508	23.203	24.0812	23.5053	23.1204	23.4836	24.1969	23.7081
	0.536269	-0.53835	0.688558	1.45231	Q86U28;J3QSS7	Q86U28	Iron-sulfur cluster assembly 2 homolog, mitochondrial	ISCA2			7	7	7	70.8	70.8	70.8	16.476	0	67.673	590840000	201	0.536269	0.497525	-0.53835	-1.11509	23.8239	23.8697	23.5273	24.6671	24.5792	21.6369	23.4274	22.5608	23.6805	22.7126	23.1072	23.4682
	0.357982	-0.538003	0.688724	1.45196	Q9UJY5;B0QYR6;B0QYS5;B0QYS3;B0QYR5;B0QYR9;B0QYS0;B0QYS1;A0A087WYN2;B0QYS2;H3BPI3	Q9UJY5;B0QYR6	ADP-ribosylation factor-binding protein GGA1	GGA1			11	11	10	17.4	17.4	16.3	70.383	0	78.241	465450000	86	0.357982	0.639164	-0.538003	-0.8068	23.137	20.5922	23.6979	21.6757	23.0746	24.3156	23.4094	22.6126	21.7276	24.004	22.8127	21.4312
	0.267872	-0.534753	0.690277	1.44869	Q9P2M7;H0Y4A8	Q9P2M7	Cingulin	CGN			35	34	28	36.8	35.6	27.1	136.38	0	323.31	2570100000	306	0.267872	0.717727	-0.534753	-0.635024	25.7514	21.5479	24.8018	25.8928	25.3249	24.3851	26.4207	24.3307	25.5751	27.0576	23.9153	25.3662
	0.916567	-0.533762	0.690751	1.4477	P40925;B9A041;B8ZZ51;C9JF79;C9JLV6	P40925;B9A041;B8ZZ51;C9JF79	Malate dehydrogenase, cytoplasmic;Malate dehydrogenase	MDH1			36	36	23	59	59	34.1	36.426	0	323.31	54040000000	3353	0.916567	0.302751	-0.533762	-1.69374	30.3336	28.6154	30.0508	30.1579	30.8617	30.1402	30.6008	29.6029	29.7733	29.4166	29.783	30.2676
	0.412835	-0.533466	0.690893	1.4474	Q9H4A6	Q9H4A6	Golgi phosphoprotein 3	GOLPH3			5	5	5	20.1	20.1	20.1	33.81	0	70.469	266400000	152	0.412835	0.594697	-0.533466	-0.905468	24.3715	22.7716	22.8307	22.3296	21.6024	21.4253	20.7183	20.948	22.9088	21.756	21.6752	21.6755
	0.318206	-0.532902	0.691163	1.44684	P61088;F8VSD4;F8VV71;F8VQQ8;F8VZ29	P61088;F8VSD4;F8VV71;F8VQQ8	Ubiquitin-conjugating enzyme E2 N	UBE2N			14	14	6	68.4	68.4	46.1	17.138	0	153.55	4781300000	544	0.318206	0.674997	-0.532902	-0.732617	27.618	27.2771	28.852	28.0204	26.4717	25.6879	25.2193	25.7867	27.3669	26.386	25.6447	24.817
	0.309156	-0.532195	0.691502	1.44613	P17655	P17655	Calpain-2 catalytic subunit	CAPN2			25	25	25	40	40	40	79.994	0	323.31	2118600000	465	0.309156	0.684385	-0.532195	-0.715393	26.2285	25.5875	25.3287	27.321	24.2403	24.3253	25.3474	23.852	26.6815	25.1763	24.471	22.842
	0.730449	-0.531048	0.692052	1.44498	O60701;E7ETF4;E7EV97;E7ER83;E7ER95;D6RHF4;E9PBD2	O60701	UDP-glucose 6-dehydrogenase	UGDH			50	50	50	78.9	78.9	78.9	55.023	0	323.31	12693000000	1688	0.730449	0.386216	-0.531048	-1.42003	28.2087	27.8322	27.8178	26.7078	27.0718	26.118	27.7721	27.1192	26.2065	26.6426	27.6151	27.086
	0.698601	-0.530532	0.692299	1.44446	Q6PKG0;A0A0B4J210;E5RH50;H0YC33;H0YBM7;H0YBW1;H0YBJ5;H0YAN4;E5RHK4;H0YBR8;H0YAX9;H0YC73	Q6PKG0;A0A0B4J210;E5RH50	La-related protein 1	LARP1			30	30	28	38.9	38.9	37.2	123.51	0	273.7	1517400000	296	0.698601	0.401507	-0.530532	-1.37162	25.1635	23.9598	24.4504	22.9757	24.8925	24.5542	25.3342	24.7341	24.5055	24.4874	25.1511	25.6028
	0.396405	-0.530484	0.692322	1.44441	P31930	P31930	Cytochrome b-c1 complex subunit 1, mitochondrial	UQCRC1			33	33	33	64.2	64.2	64.2	52.645	0	323.31	31321000000	2289	0.396405	0.609206	-0.530484	-0.87632	29.9098	29.0281	29.3242	30.9968	28.8611	28.0579	28.5909	27.6196	30.1085	27.7807	28.1074	28.236
	0.567416	-0.530479	0.692325	1.44441	P49589;B4DKY1;C9JLN0;E9PRS8	P49589;B4DKY1	Cysteine--tRNA ligase, cytoplasmic	CARS			23	23	22	36.6	36.6	34.6	85.472	0	196.47	1190200000	166	0.567416	0.479114	-0.530479	-1.16577	24.4695	25.145	24.3697	23.1377	24.3512	23.7767	25.7109	23.3616	23.7536	25.1249	24.4633	23.3894
	0.364189	-0.526839	0.694074	1.44077	Q5EBL8	Q5EBL8	PDZ domain-containing protein 11	PDZD11			4	4	4	42.1	42.1	42.1	16.131	0	190.66	1185000000	202	0.364189	0.634737	-0.526839	-0.818167	24.6208	23.6636	24.1158	21.12	24.4668	25.7011	24.5764	24.5841	24.3599	24.5195	23.9915	23.3819
	0.265968	-0.522086	0.696364	1.43603	Q96JQ2;G3V5U3;G3V4C0;G3V3D8	Q96JQ2	Calmin	CLMN			26	26	26	36	36	36	111.65	0	323.31	2249700000	229	0.265968	0.719615	-0.522086	-0.631243	24.7939	22.1557	25.7757	24.1868	25.568	26.5621	25.3043	25.8396	25.0232	26.6656	24.7156	22.6383
	1.35527	-0.520677	0.697045	1.43463	P60709;G5E9R0;E7EVS6;C9JZR7;C9JUM1;C9JTX5;Q6S8J3	P60709	Actin, cytoplasmic 1;Actin, cytoplasmic 1, N-terminally processed	ACTB			55	30	2	85.3	67.5	7.2	41.736	0	323.31	411680000000	15980	1.35527	0.171666	-0.520677	-2.30166	33.2405	32.9402	32.324	31.9132	33.4976	32.6772	32.8023	32.3862	33.0261	32.7603	33.2006	32.2899
	0.728865	-0.517249	0.698703	1.43122	Q16270	Q16270	Insulin-like growth factor-binding protein 7	IGFBP7			17	17	17	63.5	63.5	63.5	29.13	0	323.31	11595000000	850	0.728865	0.386567	-0.517249	-1.41763	28.6616	28.0198	28.7255	26.7049	27.1911	27.0841	28.29	28.3289	27.8131	28.0154	28.6637	28.0885
	0.353582	-0.516947	0.698849	1.43092	F8W717;O00423;G3V500;G3V3N9;G3V4U5;G3V3J1;G3V5C8;G3V497;G3V4H6;G3V538;Q6ZMW3	F8W717;O00423;G3V500;G3V3N9	Echinoderm microtubule-associated protein-like 1	EML1			11	10	10	12.1	11.1	11.1	88.716	0	38.333	258750000	77	0.353582	0.643196	-0.516947	-0.79871	22.8196	22.6813	23.3566	21.8778	21.8088	22.4998	23.5762	23.2223	23.5724	23.9257	22.0787	19.9037
	0.439755	-0.51659	0.699022	1.43057	P46939;Q5T097;H0Y337;Q5JT45;Q5JT44;Q5JT49;Q5SYY2;A0A0D9SG57;A0A0A0MSM3	P46939	Utrophin	UTRN			102	102	101	34.1	34.1	33.7	394.46	0	323.31	7344500000	1107	0.439755	0.572212	-0.51659	-0.952533	26.6453	25.4384	27.7212	27.1164	26.3324	27.0314	27.0241	27.7268	27.9999	27.7582	27.5125	25.0644
	0.44048	-0.515658	0.699474	1.42965	A0A087WVQ6;Q00610;J3KS13;A0A087WX41;P53675;K7EJJ5;J3KSQ2;J3QL20;J3KRF5;F5H5N6	A0A087WVQ6;Q00610	Clathrin heavy chain;Clathrin heavy chain 1	CLTC			77	77	77	49.8	49.8	49.8	192.06	0	323.31	23580000000	2380	0.44048	0.571972	-0.515658	-0.953788	29.7292	30.2825	29.9531	29.4412	28.5444	28.2805	28.5185	28.0082	30.1394	28.174	28.1045	27.7087
	0.45857	-0.512795	0.700863	1.42681	P63167;F8VXL2;F8VRV5;F8VXI7	P63167;F8VXL2;F8VRV5;F8VXI7	Dynein light chain 1, cytoplasmic	DYNLL1			8	8	6	70.8	70.8	44.9	10.366	0	323.31	7244100000	1225	0.45857	0.55605	-0.512795	-0.984948	27.6615	27.3358	26.8853	24.6879	26.1441	26.8156	26.9135	27.231	27.9433	27.6924	27.4479	26.1562
	0.277564	-0.512203	0.701151	1.42623	P32929	P32929	Cystathionine gamma-lyase	CTH			9	9	9	30.1	30.1	30.1	44.508	0	34.805	338900000	46	0.277564	0.709868	-0.512203	-0.65417	21.552	19.7019	23.3253	24.1371	23.091	20.6844	23.321	21.9812	21.7998	21.5061	20.5414	22.5464
	0.374889	-0.51171	0.701391	1.42574	Q8IWW8;E5RFL4;B4DV11;B4DFI7	Q8IWW8	Hydroxyacid-oxoacid transhydrogenase, mitochondrial	ADHFE1			10	10	10	28.7	28.7	28.7	50.307	0	105.52	198370000	47	0.374889	0.627073	-0.51171	-0.837635	23.0989	20.6057	21.638	23.8452	21.2675	21.4579	23.2077	22.0326	22.1582	21.2689	21.4003	20.49
	0.273633	-0.509263	0.702581	1.42332	Q9P266	Q9P266	Junctional protein associated with coronary artery disease	KIAA1462			15	15	15	17	17	17	148.35	0	104.83	272120000	50	0.273633	0.713028	-0.509263	-0.646427	20.4296	22.9699	23.261	21.6736	22.4435	21.6603	22.7687	23.343	21.9791	22.7965	23.7246	19.1076
	0.272374	-0.509022	0.702699	1.42309	Q4G0N4;B7Z8V7;A0A0C4DGV3;H0Y9H7	Q4G0N4;B7Z8V7;A0A0C4DGV3	NAD kinase 2, mitochondrial	NADK2			8	8	8	23.8	23.8	23.8	49.432	0	137.46	250420000	86	0.272374	0.713836	-0.509022	-0.64394	23.3134	24.0413	21.1553	23.991	22.5362	22.2483	22.1305	20.2491	23.1981	21.0724	22.4385	20.1158
	0.321746	-0.508689	0.702861	1.42276	P11274;H0Y554	P11274	Breakpoint cluster region protein	BCR			12	12	11	14.2	14.2	13.4	142.82	0	172.52	897970000	90	0.321746	0.671759	-0.508689	-0.739319	23.5266	23.9701	23.1837	21.9817	23.7233	21.9219	24.6614	24.1683	22.6596	24.8135	23.1343	20.9813
	0.22936	-0.507115	0.703628	1.42121	Q07021;I3L3Q7;I3L3B0	Q07021;I3L3Q7;I3L3B0	Complement component 1 Q subcomponent-binding protein, mitochondrial	C1QBP			10	10	10	34	34	34	31.362	0	323.31	7152100000	1527	0.22936	0.754584	-0.507115	-0.557096	27.8124	27.5936	28.3118	28.6268	25.518	24.6244	25.6329	24.5736	27.4414	24.7366	25.0294	26.5483
	0.485761	-0.506936	0.703716	1.42103	O43633;M0R1T5;M0R1L7;M0QXX8	O43633;M0R1T5;M0R1L7	Charged multivesicular body protein 2a	CHMP2A			10	10	10	27.9	27.9	27.9	25.104	0	145.41	1689100000	253	0.485761	0.53357	-0.506936	-1.03114	25.6245	25.8235	24.9369	22.795	24.2431	24.6772	24.544	24.3434	26.0793	24.7121	24.8592	24.8941
	0.498792	-0.505694	0.704321	1.41981	P02774	P02774	Vitamin D-binding protein	GC			50	50	4	78.5	78.5	9.1	52.963	0	323.31	39821000000	3852	0.498792	0.525046	-0.505694	-1.05303	29.2904	29.0671	29.388	29.7663	29.0748	28.0975	27.7233	29.052	30.5552	28.0526	30.1011	29.0631
	0.593749	-0.505353	0.704488	1.41947	A0A0A0MS41;Q9BWM7;A0A1P0AYU5;S4R3N9	A0A0A0MS41;Q9BWM7;A0A1P0AYU5;S4R3N9	Sideroflexin;Sideroflexin-3	SFXN3			14	14	13	47	47	41.1	35.503	0	205.64	3555000000	478	0.593749	0.464387	-0.505353	-1.20802	26.0306	26.3498	26.5737	26.337	25.5439	25.3752	25.631	24.6105	25.5738	24.5656	25.2391	24.3216
	0.863442	-0.504147	0.705077	1.41828	Q96AT9;C9J6A7;C9J9T0;C9IZU8;Q2QD12;C9IYE8;E7ESZ6;C9J8S0;F8WBT4;C9JCL8	Q96AT9;C9J6A7;C9J9T0;C9IZU8	Ribulose-phosphate 3-epimerase	RPE			8	8	8	58.3	58.3	58.3	24.927	0	162.66	453780000	201	0.863442	0.323565	-0.504147	-1.617	23.216	22.8255	24.1951	22.1362	22.4291	22.2106	23.4675	23.0205	22.8224	22.6312	22.4437	22.7249
	0.360793	-0.503619	0.705335	1.41777	Q8TBX8;F8VNT5;F8VU68;F8VVB2;H0YIJ6	Q8TBX8;F8VNT5	Phosphatidylinositol 5-phosphate 4-kinase type-2 gamma	PIP4K2C			11	11	11	28.5	28.5	28.5	47.299	0	147.82	7289800000	461	0.360793	0.638235	-0.503619	-0.811954	26.9985	25.9881	27.0761	23.9255	26.8985	27.7643	27.9975	27.0544	26.9382	27.4353	26.7434	27.4629
	0.284282	-0.503594	0.705347	1.41774	E7EW69;B5ME97;Q9P0V9;E7EX04;C9JEW2;C9JNR7;F5H1F2;C9JEQ7;F5GYV2;F5H1W3;F8WC85	E7EW69;B5ME97;Q9P0V9;E7EX04	Septin-10	2010-09-01			14	11	11	36.7	30.4	30.4	52.145	0	203.33	802890000	104	0.284282	0.705743	-0.503594	-0.667339	24.8248	25.4683	25.1557	23.834	23.0915	24.5874	23.409	23.7029	25.0438	23.7733	23.5801	20.7174
	0.534267	-0.503213	0.705534	1.41737	Q13131;Q96E92	Q13131	5-AMP-activated protein kinase catalytic subunit alpha-1	PRKAA1			17	17	14	39.9	39.9	30.9	64.009	0	270.86	2181700000	302	0.534267	0.498923	-0.503213	-1.11181	25.3748	24.7254	25.849	22.9856	25.0267	24.7112	24.671	25.5	25.7366	25.8357	24.7233	24.6044
	0.637241	-0.502521	0.705872	1.41669	P27361;E9PQW4;E9PJF0;E9PBK7;B3KR49;H0YEX6;E9PRH7	P27361;E9PQW4;E9PJF0;E9PBK7	Mitogen-activated protein kinase 3;Mitogen-activated protein kinase	MAPK3			15	13	13	36.4	33	33	43.135	0	147.52	1243300000	240	0.637241	0.437403	-0.502521	-1.27673	24.8752	24.8706	25.4426	24.3348	25.2025	24.9522	24.1567	25.5259	26.4809	23.9683	24.7972	24.2881
	0.190314	-0.502352	0.705955	1.41652	A0A1W2PPH1;P23368;A0A1W2PQH3;A0A1W2PQT3;A0A1W2PQY8;A0A1W2PQF8;A0A1W2PR68;A0A1W2PQ37;A0A1W2PRS2;A0A1W2PRY9;A0A1W2PQH4;A0A1W2PRH1;A0A1W2PPY2	A0A1W2PPH1;P23368;A0A1W2PQH3;A0A1W2PQT3;A0A1W2PQY8;A0A1W2PQF8;A0A1W2PR68;A0A1W2PQ37	NAD-dependent malic enzyme, mitochondrial	ME2			20	20	19	41.6	41.6	39.9	61.221	0	162.57	1530200000	192	0.190314	0.796748	-0.502352	-0.474715	24.5758	25.1252	24.8207	24.7965	20.3763	22.7616	23.3424	21.2025	25.5697	24.0517	23.1292	20.8625
	0.413795	-0.502242	0.706009	1.41641	D6RIE3;D6RGV5;H0UI06;P14406;D6R9C3	D6RIE3;D6RGV5;H0UI06;P14406	Cytochrome c oxidase subunit 7A2, mitochondrial	COX7A2			4	4	4	27.5	27.5	27.5	10.264	0	235.36	4420700000	572	0.413795	0.594592	-0.502242	-0.907161	23.8375	25.738	25.0599	25.3383	26.6438	26.3349	26.2678	25.2374	27.138	24.8039	26.6709	25.1519
	0.412591	-0.501644	0.706302	1.41583	P11177;C9J634;F8WF02	P11177;C9J634	Pyruvate dehydrogenase E1 component subunit beta, mitochondrial	PDHB			23	23	23	54.9	54.9	54.9	39.233	0	323.31	29905000000	3121	0.412591	0.594548	-0.501644	-0.905038	28.8209	26.2806	29.7114	30.2208	29.3064	28.8999	28.7602	28.4523	29.1676	28.4348	28.6396	29.108
	0.650797	-0.494361	0.709876	1.4087	Q9BXP2	Q9BXP2	Solute carrier family 12 member 9	SLC12A9			4	4	4	6.2	6.2	6.2	96.109	0	107.73	96755000	37	0.650797	0.429124	-0.494361	-1.29789	21.2429	20.2796	21.0922	21.0584	21.6379	19.5159	20.3089	20.4936	20.0439	21.1794	21.8249	20.6575
	0.469709	-0.493325	0.710386	1.40769	P49257	P49257	Protein ERGIC-53	LMAN1			19	19	19	39.4	39.4	39.4	57.548	0	323.31	2981800000	397	0.469709	0.546586	-0.493325	-1.00396	26.0181	26.8023	27.1136	25.2149	24.7888	25.026	25.7073	25.3477	27.1578	25.9414	25.3338	24.8271
	1.11521	-0.491933	0.711072	1.40633	O43865	O43865	Putative adenosylhomocysteinase 2	AHCYL1			23	23	15	40	40	27.7	58.951	0	323.31	5830200000	832	1.11521	0.23262	-0.491933	-1.97348	27.0426	27.0291	26.5645	26.0596	26.9795	26.7641	27.4211	26.6943	27.8077	26.8452	26.6751	26.1467
	0.332034	-0.490648	0.711705	1.40508	P62879;C9JXA5;E7EP32	P62879;C9JXA5;E7EP32	Guanine nucleotide-binding protein G(I)/G(S)/G(T) subunit beta-2	GNB2			21	12	3	59.7	36.2	15.6	37.331	0	323.31	4901800000	686	0.332034	0.662196	-0.490648	-0.758681	28.3057	27.2369	27.3306	27.8343	25.4282	25.8761	25.5394	25.8508	28.3501	26.2809	26.5666	25.4978
	0.753847	-0.490266	0.711894	1.4047	Q9Y478;F5H2X8;F5H4Y8;F5H610	Q9Y478	5-AMP-activated protein kinase subunit beta-1	PRKAB1			11	11	9	69.6	69.6	65.6	30.382	0	323.31	490790000	121	0.753847	0.373959	-0.490266	-1.45526	23.267	23.0248	24.4746	22.8056	23.2964	23.3158	23.4136	23.6447	23.7565	22.6371	22.4425	22.2812
	0.225157	-0.490128	0.711962	1.40457	E9PSI1;E9PJC4;E9PQY7;E9PS99;E9PL78;E9PJM1;E9PMQ9;O15321;E9PNW2;G3V1B9	E9PSI1					9	9	3	11.9	11.9	5.3	92.386	0	101.16	662650000	97	0.225157	0.758077	-0.490128	-0.548402	24.3676	19.3227	24.197	22.7606	23.7777	24.797	23.6779	24.4809	23.9808	24.761	23.7233	24.6612
	0.295228	-0.486512	0.713749	1.40105	Q5VTI5;Q9Y2H5;A0A1B0GUN5	Q5VTI5;Q9Y2H5;A0A1B0GUN5	Pleckstrin homology domain-containing family A member 6	PLEKHA6			34	34	34	36.9	36.9	36.9	119.29	0	323.31	3214600000	533	0.295228	0.69491	-0.486512	-0.688618	25.9711	22.6827	24.4742	24.5183	26.5135	26.3182	26.6546	26.7323	25.778	26.1713	26.1034	26.153
	0.360789	-0.485462	0.714268	1.40003	Q5HYI8;C9JXM3;F8WF50;F8WDC7;H7C533;F8WAX9	Q5HYI8;C9JXM3;F8WF50;F8WDC7	Rab-like protein 3	RABL3			6	6	6	39.8	39.8	39.8	26.422	0	104.12	230580000	80	0.360789	0.637994	-0.485462	-0.811947	21.3759	19.0222	19.22	21.1175	22.0291	20.3054	21.9003	20.6513	21.6762	20.5729	20.3452	21.9645
	0.277162	-0.485382	0.714308	1.39996	J3KTI2;Q9BRT3	J3KTI2;Q9BRT3	Migration and invasion enhancer 1	MIEN1			3	3	3	37.9	37.9	37.9	12.401	0	21.693	842350000	139	0.277162	0.709768	-0.485382	-0.65338	23.9569	22.1008	22.7993	23.3585	24.2413	24.6279	23.7906	20.7312	24.2373	25.037	24.4751	24.7327
	0.673273	-0.485364	0.714317	1.39994	P0DP25;P0DP24;P0DP23;H0Y7A7;M0QZ52;F8WBR5;G3V479	P0DP25;P0DP24;P0DP23;H0Y7A7		CALM2			19	19	2	61.1	61.1	20.1	16.837	0	323.31	66711000000	3772	0.673273	0.416568	-0.485364	-1.33272	30.4684	31.0077	31.0184	28.7413	31.3036	30.5664	31.0889	30.6124	30.5524	30.6971	30.927	30.8216
	0.204303	-0.485243	0.714376	1.39982	Q14019;H3BT58	Q14019;H3BT58	Coactosin-like protein	COTL1			13	13	13	71.8	71.8	71.8	15.945	0	209.99	3458900000	587	0.204303	0.779891	-0.485243	-0.504652	25.3667	28.3726	25.3599	23.704	27.2357	24.8067	26.342	24.5572	22.6652	24.8025	25.5487	23.3637
	1.04241	-0.484205	0.714891	1.39882	Q8NCW5;Q5T3I4;Q5T3I3	Q8NCW5	NAD(P)H-hydrate epimerase	APOA1BP			18	18	18	52.4	52.4	52.4	31.674	0	271.35	2216500000	647	1.04241	0.254099	-0.484205	-1.87208	26.0518	26.1355	25.9693	25.0805	26.3114	24.9035	25.8229	25.2962	24.9736	25.1444	25.5961	25.2597
	0.389724	-0.483718	0.715132	1.39834	Q9BYD6;H0Y8N7	Q9BYD6;H0Y8N7	39S ribosomal protein L1, mitochondrial	MRPL1			11	11	11	32.6	32.6	32.6	36.908	0	148.36	1189300000	279	0.389724	0.613973	-0.483718	-0.864372	24.8258	21.837	24.6012	25.4033	24.7392	23.8669	24.3303	23.7445	23.0295	23.5195	24.3912	24.6436
	0.280081	-0.483708	0.715137	1.39833	Q7L8L6	Q7L8L6	FAST kinase domain-containing protein 5	FASTKD5			8	8	8	13.1	13.1	13.1	86.573	0	70.645	289940000	61	0.280081	0.708283	-0.483708	-0.659114	23.0013	21.4891	23.5905	23.7115	23.3856	20.2549	23.8536	23.3915	21.4218	21.6725	22.4415	24.2725
	0.209753	-0.483604	0.715189	1.39823	Q8NE62;C9J7D8;C9JYW4	Q8NE62	Choline dehydrogenase, mitochondrial	CHDH			40	40	40	64.1	64.1	64.1	65.358	0	323.31	13727000000	1176	0.209753	0.773225	-0.483604	-0.516185	27.6103	23.6808	27.5365	28.2657	29.0564	28.385	29.0248	27.1144	25.8422	27.0813	27.6601	29.3015
	0.926867	-0.482923	0.715527	1.39757	C9JIF9;P13798;H7C393;H7C1U0;C9JLK2;F8WEH5	C9JIF9;P13798;H7C393;H7C1U0	Acylamino-acid-releasing enzyme	APEH			24	24	24	40.7	40.7	40.7	81.673	0	323.31	4097700000	599	0.926867	0.297818	-0.482923	-1.70851	26.6683	25.4762	26.4259	26.1707	26.1858	26.1763	26.8695	25.1433	25.9697	25.5061	25.9517	26.7008
	0.292312	-0.482252	0.715859	1.39692	Q8NC56;D6RBV0;H7C2Z0;H0Y9B7	Q8NC56	LEM domain-containing protein 2	LEMD2			11	11	10	31	31	28.4	56.974	0	117.55	371070000	136	0.292312	0.697822	-0.482252	-0.682969	23.2605	22.7349	24.8804	21.174	20.6639	23.0768	22.5993	23.0605	23.8452	23.8477	23.1482	21.6101
	0.498436	-0.481738	0.716114	1.39643	E9PMG1;Q96D71;H0YDT0;H0YCR2;H0YE89;H7C1V2;H7C225;H0YCF0;H0YE73;F2Z3L2	E9PMG1;Q96D71;H0YDT0	RalBP1-associated Eps domain-containing protein 1	REPS1			10	9	9	18.7	17.4	17.4	80.435	0	85.391	196410000	110	0.498436	0.525018	-0.481738	-1.05243	21.6796	23.0813	22.7366	21.4491	22.418	21.5433	21.9919	22.3037	21.2228	20.439	22.9632	21.3054
	0.474687	-0.479755	0.7171	1.39451	P48059;A0A0M3HER1;F8WB59;A0A0J9YYC1	P48059;A0A0M3HER1	LIM and senescent cell antigen-like-containing domain protein 1	LIMS1			29	29	5	74.2	74.2	22.2	37.251	0	323.31	6470000000	823	0.474687	0.542668	-0.479755	-1.01242	26.8811	27.2112	26.8219	25.0456	27.1077	27.4981	28.2111	27.4517	26.6779	27.2222	28.1093	26.5017
	0.44799	-0.478152	0.717897	1.39296	A0A0B4J2A0;Q9UHJ6	A0A0B4J2A0;Q9UHJ6	Sedoheptulokinase	TRPV1			10	10	10	28.7	28.7	28.7	51.504	0	99.511	756750000	208	0.44799	0.565228	-0.478152	-0.966767	23.8823	22.7176	24.4479	21.8342	23.9829	22.2329	23.1565	23.3712	23.1337	23.8519	22.9123	24.639
	0.297634	-0.47661	0.718665	1.39147	Q8TCD5;J3KRC4;J3KSX6;J3QQX8	Q8TCD5;J3KRC4	5(3)-deoxyribonucleotidase, cytosolic type	NT5C			9	9	3	49.8	49.8	20.4	23.382	0	51.271	206650000	42	0.297634	0.692828	-0.47661	-0.693267	21.6403	19.5931	22.0169	23.2968	21.452	21.3126	19.5532	20.0026	22.0594	19.8963	20.6708	20.4313
	1.20689	-0.475471	0.719232	1.39037	O95104	O95104	Splicing factor, arginine/serine-rich 15	SCAF4			13	13	10	16.7	16.7	14.5	125.87	0	219.14	574290000	206	1.20689	0.20246	-0.475471	-2.09976	23.9911	22.9985	24.7787	23.13	23.6928	23.6356	23.4837	23.4636	23.6258	23.5768	23.4925	23.4073
	0.210996	-0.474403	0.719765	1.38934	Q9UBW8	Q9UBW8	COP9 signalosome complex subunit 7a	COPS7A			7	7	5	25.8	25.8	17.1	30.276	0	243.81	477390000	80	0.210996	0.771783	-0.474403	-0.518804	23.513	20.4364	22.1654	21.4643	23.9231	25.0948	24.2283	23.6524	25.6727	23.8244	22.1038	24.2875
	0.915161	-0.473668	0.720131	1.38864	Q96GX9;S4R3D6	Q96GX9;S4R3D6	Methylthioribulose-1-phosphate dehydratase	APIP			20	20	20	78.5	78.5	78.5	27.125	0	323.31	1991500000	504	0.915161	0.302734	-0.473668	-1.69172	25.3905	25.0799	25.698	24.1531	25.9471	25.1413	25.3069	25.5046	25.9733	25.982	25.9151	25.5279
	0.495231	-0.473365	0.720283	1.38834	Q9HB40;I3L4Z9;I3L506;I3L4Z3	Q9HB40	Retinoid-inducible serine carboxypeptidase	SCPEP1			8	8	8	19.5	19.5	19.5	50.83	0	75.961	2322700000	175	0.495231	0.527754	-0.473365	-1.04706	24.8366	24.8995	25.1915	25.1734	26.9806	25.2327	27.0026	25.5083	24.6306	25.1911	26.0686	25.8653
	0.526847	-0.470366	0.721781	1.38546	Q9H6S3;A0A087WX39;E9PLH1;E9PN68;E9PLN2;E9PNT0;H0YD62;H0YF37;E9PM34;E9PNY4	Q9H6S3	Epidermal growth factor receptor kinase substrate 8-like protein 2	EPS8L2			31	31	31	52	52	52	80.62	0	323.31	6807300000	962	0.526847	0.503657	-0.470366	-1.0996	26.8667	25.5405	26.8393	25.3031	27.6034	27.6158	27.5143	27.0183	27.1208	26.8779	26.6323	27.3988
	0.59188	-0.468913	0.722509	1.38407	Q7Z434	Q7Z434	Mitochondrial antiviral-signaling protein	MAVS			13	13	13	46.7	46.7	46.7	56.527	0	323.31	571100000	186	0.59188	0.464823	-0.468913	-1.20504	24.9336	22.7609	24.4364	23.7727	23.1133	23.8114	24.198	23.6715	24.5461	23.3535	22.7792	23.823
	0.370851	-0.466755	0.72359	1.382	Q9H9B4;D6RDG7;S4R2X2;D6RFI0;D6RAE9	Q9H9B4;D6RDG7;S4R2X2;D6RFI0	Sideroflexin-1	SFXN1			13	12	12	41.9	36	36	35.619	0	287.98	7262400000	1046	0.370851	0.630702	-0.466755	-0.830305	26.9124	26.0604	25.8767	27.9992	27.7382	26.0953	28.5975	25.5502	25.9557	26.1593	26.3893	26.8046
	0.522552	-0.466652	0.723642	1.3819	A0A087WWM4;Q9P2T1;H0YMB3;F8WAN9;H0YNJ6;H0YLV5;H0YNH0;H0YK13;H0YNS9;H0YMV5;H0YLB8;H0YN22;H0YMR9;H0YK71;A0A0B4J281;H0YMG3;H0YMW6;H0YL68;H0YKE1;H0YKK3;H0YN74	A0A087WWM4;Q9P2T1;H0YMB3;F8WAN9;H0YNJ6;H0YLV5	GMP reductase;GMP reductase 2	GMPR2			11	11	11	46.3	46.3	46.3	38.217	0	224.61	4885300000	440	0.522552	0.506172	-0.466652	-1.09252	27.356	27.4274	27.6393	25.9867	27.2173	26.9328	27.5267	25.4048	26.7383	26.5849	26.7631	28.1042
	0.479635	-0.466431	0.723753	1.38169	Q9H078;H0YGM0	Q9H078;H0YGM0	Caseinolytic peptidase B protein homolog	CLPB			18	18	6	33.2	33.2	11.5	78.728	0	223.64	1676400000	217	0.479635	0.53952	-0.466431	-1.0208	25.2051	23.6721	24.9371	25.1946	25.7788	25.4316	25.7186	23.7803	23.8503	23.8806	24.5974	25.3297
	0.39677	-0.466112	0.723913	1.38138	P07741;H3BQF1;H3BQZ9;H3BQB1;H3BSW3	P07741;H3BQF1;H3BQZ9;H3BQB1;H3BSW3	Adenine phosphoribosyltransferase	APRT			9	9	9	51.1	51.1	51.1	19.608	0	254.29	7077800000	984	0.39677	0.609183	-0.466112	-0.876971	28.1906	26.8076	28.0685	26.5661	26.7066	27.1865	25.6784	25.3392	27.795	27.0183	27.2929	28.0176
	0.401718	-0.465226	0.724357	1.38053	Q13423;E9PCX7;D6RAI5;D6RHU2;D6RCR6	Q13423;E9PCX7	NAD(P) transhydrogenase, mitochondrial	NNT			56	56	50	42.2	42.2	39.6	113.89	0	323.31	27985000000	3652	0.401718	0.604466	-0.465226	-0.885781	28.9919	26.5064	29.3224	29.7974	29.4263	29.2187	29.4089	29.3753	29.5686	28.991	28.2139	28.2519
	0.303835	-0.464222	0.724862	1.37957	P0C0L5;F5GXS0	P0C0L5;F5GXS0	Complement C4-B;Complement C4 beta chain;Complement C4-B alpha chain;C4a anaphylatoxin;C4b-B;C4d-B;Complement C4 gamma chain	C4B			81	81	1	49.6	49.6	1	192.75	0	323.31	14543000000	2093	0.303835	0.687753	-0.464222	-0.705203	29.1986	29.2048	29.3582	28.6952	27.4904	26.7653	27.0369	29.0198	30.2468	27.0605	28.0242	27.8241
	0.551998	-0.463195	0.725378	1.37859	P16435;H0Y4R2;E7EMD0;E7EWU0;C9JU80	P16435;H0Y4R2;E7EMD0	NADPH--cytochrome P450 reductase	POR			14	14	14	28.1	28.1	28.1	76.689	0	87.356	912960000	112	0.551998	0.487093	-0.463195	-1.14078	24.9644	23.4275	23.9465	23.9255	24.9257	23.7966	23.5223	24.1632	24.5384	22.6572	23.9145	25.0627
	1.5096	-0.459887	0.727043	1.37543	Q13813	Q13813	Spectrin alpha chain, non-erythrocytic 1	SPTAN1			282	282	2	79.8	79.8	0.8	284.54	0	323.31	302540000000	15282	1.5096	0.140209	-0.459887	-2.50965	32.4153	32.5987	32.5647	32.221	32.594	31.7494	32.9186	31.5901	32.7154	32.5491	32.5607	32.3008
	0.479589	-0.458822	0.72758	1.37442	Q86X76	Q86X76	Nitrilase homolog 1	NIT1			12	12	12	52	52	52	35.896	0	128.33	2143100000	267	0.479589	0.538883	-0.458822	-1.02072	23.9814	24.7482	25.4411	23.0728	25.4527	24.0145	25.3507	24.7143	24.2359	24.8742	25.3478	25.6328
	0.53825	-0.458122	0.727933	1.37375	O75396;A0A087X1A9	O75396	Vesicle-trafficking protein SEC22b	SEC22B			9	9	9	43.7	43.7	43.7	24.593	0	231.52	2845700000	413	0.53825	0.495934	-0.458122	-1.11834	26.2468	25.5116	26.9267	25.7972	25.0885	24.8518	25.0134	24.8336	26.3782	25.1994	24.5956	25.3068
	0.47734	-0.457746	0.728123	1.37339	O60256;E7EPA1;C9JDU5;C9JJS3;C9K0K7;I3L0S1;C9JDH0;E7EW35;I3L4G9;I3L331;I3L164;I3L275;I3L1T1;I3L3B8;I3L2J4	O60256;E7EPA1;C9JDU5;C9JJS3;C9K0K7	Phosphoribosyl pyrophosphate synthase-associated protein 2	PRPSAP2			11	11	10	38.8	38.8	35	40.925	0	67.502	689870000	158	0.47734	0.541215	-0.457746	-1.01692	24.0301	22.3798	24.9598	23.7347	23.9232	23.5981	22.5224	23.6309	24.6314	22.9987	23.065	24.0432
	0.260694	-0.456594	0.728704	1.3723	O75348	O75348	V-type proton ATPase subunit G 1	ATP6V1G1			12	12	10	57.6	57.6	44.1	13.757	0	323.31	25861000000	1207	0.260694	0.722578	-0.456594	-0.62073	28.7044	26.2084	28.0693	29.901	30.1039	28.2026	30.7023	28.3225	27.8133	28.514	28.4528	29.9581
	0.301055	-0.455132	0.729443	1.37091	O00291	O00291	Huntingtin-interacting protein 1	HIP1			22	21	20	26.4	25.5	24.5	116.22	0	196.79	719170000	138	0.301055	0.690653	-0.455132	-0.699861	23.6427	24.3356	24.5294	23.9044	22.9535	23.8887	23.846	23.597	24.6219	24.7556	24.2711	20.6526
	0.398124	-0.454762	0.72963	1.37056	Q3ZCQ8;M0R0C3;M0R2F8;M0R047;M0R1Y4;M0R003;M0QXC3;M0R2D2;M0R2Z3;M0R303;M0R2Q2	Q3ZCQ8	Mitochondrial import inner membrane translocase subunit TIM50	TIMM50			10	10	10	33.1	33.1	33.1	39.646	0	248.81	789200000	176	0.398124	0.608018	-0.454762	-0.879386	25.8206	22.8508	24.028	25.0407	24.5637	23.0663	23.1282	24.5463	24.399	23.8012	23.5579	23.4634
	0.56138	-0.451083	0.731493	1.36707	F8W031;F8VXJ7;F8W1K5;F8VP03;H0YIH9;F8W1U5	F8W031;F8VXJ7;F8W1K5		CNPY2			16	13	0	43.7	35.7	0	29.224	0	221.99	2650500000	399	0.56138	0.483109	-0.451083	-1.15601	26.3557	24.9778	26.0194	25.616	26.1155	25.0634	24.428	25.073	26.6172	26.3214	25.3503	25.128
	0.228808	-0.451013	0.731529	1.367	P02763	P02763	Alpha-1-acid glycoprotein 1	ORM1			16	16	11	53.2	53.2	35.8	23.511	0	323.31	53250000000	2724	0.228808	0.755033	-0.451013	-0.555957	29.8693	30.0561	31.1104	30.9893	29.2863	28.0877	26.9686	28.2329	31.5576	28.6178	29.2919	29.3943
	0.344111	-0.450485	0.731797	1.3665	P20674;H3BNX8;H3BRI0	P20674;H3BNX8	Cytochrome c oxidase subunit 5A, mitochondrial	COX5A			9	9	4	41.3	41.3	21.3	16.762	0	222.68	12663000000	1234	0.344111	0.651875	-0.450485	-0.781201	27.3758	25.2858	26.689	28.2923	28.6697	28.2126	28.5081	26.5419	26.807	27.4644	27.3404	26.8901
	0.156746	-0.450145	0.731969	1.36618	Q96C01;E7EQY1;C9JF51;C9J2Y4	Q96C01;E7EQY1	Protein FAM136A	FAM136A			15	15	15	88.4	88.4	88.4	15.641	0	323.31	2011400000	284	0.156746	0.827305	-0.450145	-0.400748	23.6444	20.5628	23.1293	20.4348	25.5638	26.0343	24.8202	24.098	21.206	24.6381	24.2434	24.1381
	0.192287	-0.448906	0.732598	1.365	Q9UBF6;F8WEU8	Q9UBF6	RING-box protein 2	RNF7			5	5	5	46	46	46	12.683	0	262.32	999690000	171	0.192287	0.794433	-0.448906	-0.478967	23.1634	22.6828	23.852	19.6928	24.3968	24.4583	25.1833	24.3539	21.8762	24.1558	24.5608	24.9954
	0.495228	-0.447004	0.733564	1.36321	P47755;F8W9N7;C9JUG7;A0A0D9SET8;F8WED3	P47755;F8W9N7;C9JUG7;A0A0D9SET8	F-actin-capping protein subunit alpha-2	CAPZA2			16	13	13	78	64	64	32.949	0	323.31	6217700000	1050	0.495228	0.527527	-0.447004	-1.04706	27.7336	28.1197	27.9835	27.6946	26.5372	26.207	27.2273	26.1672	28.252	26.8134	26.77	26.8197
	0.299636	-0.44695	0.733592	1.36316	P51570;K7ERJ9;K7EII7;K7ERN9	P51570	Galactokinase	GALK1			22	22	22	46.7	46.7	46.7	42.272	0	292.08	2221500000	413	0.299636	0.691149	-0.44695	-0.697127	25.3569	25.0222	25.9321	25.8332	25.7563	24.3837	25.0909	24.7315	25.2383	23.3196	22.4075	23.81
	0.231849	-0.446326	0.733909	1.36257	Q96C86	Q96C86	m7GpppX diphosphatase	DCPS			11	11	11	33.2	33.2	33.2	38.608	0	215.58	6817500000	339	0.231849	0.752562	-0.446326	-0.562227	25.0024	26.7874	29.164	26.1349	25.4776	26.0965	26.3414	27.2061	29.1157	27.0963	26.2557	25.3577
	0.146157	-0.445371	0.734396	1.36166	P49721	P49721	Proteasome subunit beta type-2	PSMB2			5	5	2	23.9	23.9	7.5	22.836	0	54.453	385000000	47	0.146157	0.838781	-0.445371	-0.376739	22.4808	23.8039	26.5763	24.3244	20.1953	21.446	21.3616	21.4023	21.7711	22.0928	22.3836	19.0271
	0.414804	-0.44442	0.73488	1.36077	A0A087WXS7;O43681;K7ERW9	A0A087WXS7;O43681	ATPase ASNA1	ASNA1			12	12	12	39.3	39.3	39.3	37.119	0	176.57	1054900000	206	0.414804	0.593696	-0.44442	-0.908939	25.4191	24.533	25.1339	24.46	23.8735	22.8316	23.5983	23.5307	24.5365	23.0818	23.1112	24.569
	0.321927	-0.444232	0.734975	1.36059	P19367;B1AR63;B1AR62;B1AR61	P19367	Hexokinase-1	HK1			35	33	30	41.8	40	36.6	102.48	0	323.31	2562600000	555	0.321927	0.671981	-0.444232	-0.73966	25.7294	25.924	26.2393	26.1946	24.3875	24.5396	24.7532	24.9434	28.0678	24.96	25.1801	25.1303
	0.732028	-0.444211	0.734986	1.36057	P37235;E9PC71;P84074;H7BZC1;C9JW46	P37235;E9PC71;P84074	Hippocalcin-like protein 1;Neuron-specific calcium-binding protein hippocalcin	HPCAL1			13	13	10	60.6	60.6	51.3	22.313	0	267.48	982570000	229	0.732028	0.385448	-0.444211	-1.42241	23.3561	23.9005	25.1765	23.6991	23.8986	24.1557	24.0501	23.6193	25.1076	24.2547	24.3112	23.6056
	0.459392	-0.444144	0.73502	1.36051	P10809;E7EXB4;E7ESH4;C9JL25;C9JCQ4;C9JL19;C9J0S9	P10809	60 kDa heat shock protein, mitochondrial	HSPD1			86	86	86	91.1	91.1	91.1	61.054	0	323.31	289880000000	20067	0.459392	0.555234	-0.444144	-0.986355	32.5164	31.2309	31.7131	33.3109	33.164	31.7543	32.8735	31.3637	31.4837	31.1026	32.3376	32.661
	0.435901	-0.444003	0.735092	1.36037	A0A087WZN1;O43837;A0A087X2E5;A0A0D9SG66	A0A087WZN1;O43837;A0A087X2E5	Isocitrate dehydrogenase [NAD] subunit, mitochondrial;Isocitrate dehydrogenase [NAD] subunit beta, mitochondrial	IDH3B			18	18	18	51.2	51.2	51.2	42.41	0	323.31	1831600000	350	0.435901	0.575159	-0.444003	-0.945844	25.733	24.8291	26.116	26.5403	25.2829	25.0145	25.7687	25.0819	26.049	24.9791	24.0437	23.8845
	0.372906	-0.443248	0.735477	1.35966	P10599	P10599	Thioredoxin	TXN			14	14	14	96.2	96.2	96.2	11.737	0	298.96	46151000000	3495	0.372906	0.628955	-0.443248	-0.834038	29.3732	27.4854	29.6167	27.64	30.2239	29.7921	29.77	29.2691	28.4288	29.5142	29.1792	30.2316
	0.388163	-0.443186	0.735509	1.3596	P60660;F8W1R7;G3V1V0;B7Z6Z4;F8VPF3;G3V1Y7	P60660;F8W1R7;G3V1V0;B7Z6Z4;F8VPF3;G3V1Y7	Myosin light polypeptide 6	MYL6			22	22	2	96	96	16.6	16.93	0	323.31	111600000000	4806	0.388163	0.615205	-0.443186	-0.861572	29.6404	29.9213	30.0255	28.9309	31.2141	30.763	31.6416	31.1681	30.096	30.9083	31.9236	30.1906
	0.217806	-0.442721	0.735745	1.35917	O14530;F8WCJ3;B8ZZX4;F8WBV5;G3XAJ4	O14530;F8WCJ3;B8ZZX4;F8WBV5;G3XAJ4	Thioredoxin domain-containing protein 9	TXNDC9			8	8	8	39.8	39.8	39.8	26.534	0	134.92	527550000	66	0.217806	0.766122	-0.442721	-0.533097	22.8703	23.5321	21.9636	25.4528	23.6399	21.0499	21.9039	20.6719	22.2808	21.5558	23.0877	20.8273
	0.283504	-0.442026	0.7361	1.35851	Q92522	Q92522	Histone H1x	H1FX			13	13	13	46	46	46	22.487	0	125.45	5475100000	814	0.283504	0.706249	-0.442026	-0.665817	26.9922	28.1957	27.8899	24.9206	26.7045	27.2472	26.1183	27.4623	28.0434	27.1713	26.6276	24.7268
	0.356464	-0.441959	0.736134	1.35845	A0A087X0M8;H7C0J0;C9J905;C9JH37;C9JW79	A0A087X0M8		CHL1			25	25	1	28.1	28.1	1.9	130.79	0	270.07	1602300000	234	0.356464	0.640661	-0.441959	-0.804012	25.9061	24.0365	26.0154	25.0183	26.2868	27.0421	25.4585	24.8463	24.6368	25.0006	24.3607	24.0689
	0.299441	-0.441104	0.736571	1.35764	P36542	P36542	ATP synthase subunit gamma, mitochondrial	ATP5C1			17	17	17	41.3	41.3	41.3	32.996	0	154.86	8996100000	614	0.299441	0.691207	-0.441104	-0.696753	27.9721	27.7233	26.2132	28.4124	27.6229	26.4307	26.2765	25.2155	27.4439	25.4676	26.0689	25.7014
	0.865572	-0.439648	0.737315	1.35627	P17252;J3KRN5;P05129;M0R0I9	P17252;J3KRN5	Protein kinase C alpha type	PRKCA			25	25	21	44.6	44.6	34.1	76.749	0	264.01	2497100000	583	0.865572	0.32299	-0.439648	-1.6201	25.745	24.688	25.7269	25.3206	25.8995	25.5877	25.6831	25.9339	26.7953	25.5241	25.2101	25.3677
	0.539621	-0.435454	0.739461	1.35234	P40926;G3XAL0	P40926;G3XAL0	Malate dehydrogenase, mitochondrial;Malate dehydrogenase	MDH2			35	35	35	77.5	77.5	77.5	35.503	0	323.31	150750000000	8589	0.539621	0.494819	-0.435454	-1.12058	31.2756	29.6318	31.6742	32.1552	32.0008	31.1526	31.2788	30.5349	30.9633	30.7119	30.7342	31.1278
	0.186128	-0.434439	0.739982	1.35138	P78310	P78310	Coxsackievirus and adenovirus receptor	CXADR			11	11	11	37.5	37.5	37.5	40.029	0	53.327	562350000	85	0.186128	0.801068	-0.434439	-0.465658	22.2352	23.4584	25.4389	20.3676	22.5658	24.9765	23.2569	24.0034	23.8002	24.788	23.7977	20.8943
	0.235448	-0.433982	0.740216	1.35096	P00734;E9PIT3;C9JV37	P00734;E9PIT3	Prothrombin;Activation peptide fragment 1;Activation peptide fragment 2;Thrombin light chain;Thrombin heavy chain	F2			35	35	28	62.4	62.4	49	70.036	0	323.31	8787300000	1288	0.235448	0.748891	-0.433982	-0.569622	28.1281	26.6943	27.7253	28.384	26.5201	25.2172	24.5553	26.5488	28.8672	26.059	27.1756	27.4643
	0.503138	-0.433326	0.740553	1.35034	Q9GZS3;H0YN81;H0YL19;H0YMF9;H0YM76;H3BQA8;H0YLA1	Q9GZS3;H0YN81;H0YL19;H0YMF9	WD repeat-containing protein 61;WD repeat-containing protein 61, N-terminally processed	WDR61			9	9	9	50.2	50.2	50.2	33.58	0	179.75	531490000	239	0.503138	0.521872	-0.433326	-1.06029	24.3062	22.7109	23.7566	23.0571	23.316	23.0164	22.6087	22.7996	24.7172	23.267	22.2553	23.5091
	0.34823	-0.432766	0.74084	1.34982	Q9BTT6;Q5T0G3	Q9BTT6	Leucine-rich repeat-containing protein 1	LRRC1			10	9	9	30.2	27.7	27.7	59.241	0	107.67	245860000	60	0.34823	0.648434	-0.432766	-0.788833	20.9929	19.2198	22.062	21.5871	22.4182	22.3839	21.9994	22.2277	22.3557	22.542	21.8959	21.1673
	0.300411	-0.431813	0.74133	1.34893	Q8IY21;H0Y8Z7;Q5H9U9;H0Y8H0	Q8IY21	Probable ATP-dependent RNA helicase DDX60	DDX60			15	15	15	12.1	12.1	12.1	197.85	0	134.07	141300000	65	0.300411	0.690922	-0.431813	-0.698621	23.1282	21.8996	23.2828	19.814	21.2783	23.0238	21.4237	21.2091	21.3077	22.7939	22.8184	21.9079
	0.174414	-0.431372	0.741556	1.34852	P08574	P08574	Cytochrome c1, heme protein, mitochondrial	CYC1			10	10	10	38.2	38.2	38.2	35.422	0	323.31	2288500000	272	0.174414	0.810332	-0.431372	-0.440069	25.7671	25.0609	25.2216	28.3542	25.2546	24.0386	25.1395	23.0002	26.0781	23.3971	22.3749	23.3966
	0.184633	-0.430637	0.741934	1.34783	Q13243;B4DJK0;B4DUA4;G3V5K8	Q13243;B4DJK0;B4DUA4	Serine/arginine-rich splicing factor 5	SRSF5			9	8	8	30.1	26.8	26.8	31.263	0	57.102	1118900000	211	0.184633	0.801746	-0.430637	-0.462414	24.5153	25.0755	25.2374	20.2853	23.2145	25.702	23.716	25.1518	25.976	25.2711	24.8695	23.4591
	0.217415	-0.429162	0.742693	1.34645	Q13137;D6REB0;D6RJE7;D6RF70;H0Y9G3	Q13137;D6REB0	Calcium-binding and coiled-coil domain-containing protein 2	CALCOCO2			11	11	11	32.5	32.5	32.5	52.253	0	112.26	580640000	85	0.217415	0.766045	-0.429162	-0.532278	21.5769	20.5708	23.6154	19.9257	23.6696	23.2626	23.5917	23.4621	22.6317	23.6487	22.5309	24.1714
	0.38097	-0.42837	0.743101	1.34571	P52788;H7C2R7	P52788;H7C2R7	Spermine synthase	SMS			22	22	22	61.2	61.2	61.2	41.268	0	323.31	2509300000	430	0.38097	0.620792	-0.42837	-0.84863	24.7732	25.5721	25.0267	22.609	25.5307	24.5783	24.6959	24.7816	26.0928	25.0545	24.4786	25.4322
	0.565013	-0.426222	0.744208	1.34371	Q16401;F2Z3J2;Q4VXH0	Q16401	26S proteasome non-ATPase regulatory subunit 5	PSMD5			11	11	11	28	28	28	56.195	0	142.73	599780000	104	0.565013	0.480873	-0.426222	-1.16189	23.2577	22.7565	24.0692	23.332	22.6224	22.3687	22.6755	23.1681	24.5773	23.4561	23.0528	22.6161
	0.167128	-0.424788	0.744948	1.34238	P02675;D6REL8	P02675;D6REL8	Fibrinogen beta chain;Fibrinopeptide B;Fibrinogen beta chain	FGB			69	69	59	80.4	80.4	74.3	55.928	0	323.31	140130000000	7765	0.167128	0.816209	-0.424788	-0.423961	31.937	31.0106	30.3859	32.5387	29.2609	28.4759	28.3857	29.4834	31.9328	27.0065	29.0649	29.9034
	0.199257	-0.422571	0.746094	1.34031	Q6ULP2;B8ZZI9;A0A0U1RR74;A0A0A0MSN6	Q6ULP2;B8ZZI9	Aftiphilin	AFTPH			18	18	18	21.6	21.6	21.6	102.2	0	319.7	820550000	150	0.199257	0.786154	-0.422571	-0.493909	23.7254	20.3726	22.5229	20.961	24.812	23.8373	23.9902	23.9594	21.6267	24.4741	23.3596	23.8969
	0.972604	-0.422299	0.746235	1.34006	O95865;A0A140T971;Q5SSV3;Q5SRR8;H0Y7N1	O95865;A0A140T971;Q5SSV3;Q5SRR8;H0Y7N1	N(G),N(G)-dimethylarginine dimethylaminohydrolase 2	DDAH2			18	17	17	64.9	62.1	62.1	29.644	0	323.31	9288700000	1016	0.972604	0.280742	-0.422299	-1.7737	27.3036	26.5826	27.391	27.0106	27.9996	27.5305	27.1987	27.4624	27.3125	27.4878	27.8764	26.4741
	0.551322	-0.422096	0.74634	1.33987	M0R208;Q16740;M0QYV5	M0R208;Q16740	ATP-dependent Clp protease proteolytic subunit;ATP-dependent Clp protease proteolytic subunit, mitochondrial	CLPP			9	9	9	45.3	45.3	45.3	20.568	0	188.99	1243000000	360	0.551322	0.487181	-0.422096	-1.13968	24.979	24.354	24.8207	25.4404	24.6989	23.9303	24.6971	23.0435	24.8863	23.9163	23.9125	24.7773
	0.190354	-0.421795	0.746495	1.33959	P43307;C9J3L8;C9J5W0;E9PAL7;C9IZQ1;C9JBX5	P43307;C9J3L8;C9J5W0;E9PAL7;C9IZQ1;C9JBX5	Translocon-associated protein subunit alpha	SSR1			4	4	4	23.8	23.8	23.8	32.235	0	54.141	605500000	112	0.190354	0.796935	-0.421795	-0.474801	24.4374	26.2333	22.4361	20.3535	22.8781	23.4591	23.3744	23.4327	25.4383	23.1005	23.3254	22.7797
	0.337755	-0.421649	0.746571	1.33946	P31937;H7BZL2	P31937;H7BZL2	3-hydroxyisobutyrate dehydrogenase, mitochondrial	HIBADH			23	23	23	59.5	59.5	59.5	35.329	0	323.31	44939000000	3390	0.337755	0.657235	-0.421649	-0.769376	29.1593	27.0335	29.3595	30.2791	30.2015	29.6147	30.6389	29.5668	29.9396	29.173	28.9007	30.0026
	0.142553	-0.421411	0.746694	1.33924	Q9Y6I3;D6R907;D6RBI9;D6RBR6;D6RFG3;D6REL6;I6L9I8;Q9H201	Q9Y6I3	Epsin-1	EPN1			11	11	11	26.7	26.7	26.7	60.293	0	99.132	997620000	191	0.142553	0.842633	-0.421411	-0.36849	24.495	19.0951	23.9712	21.0618	23.9117	24.6896	24.0115	25.185	23.6379	26.0235	23.7386	25.1825
	0.329378	-0.420741	0.747041	1.33861	Q9H477	Q9H477	Ribokinase	RBKS			7	7	7	16.5	16.5	16.5	34.143	0	82.866	2936400000	162	0.329378	0.665009	-0.420741	-0.753697	26.1249	25.0287	24.4421	24.4751	26.6179	25.1688	26.7011	24.7017	23.9256	24.9177	25.5558	26.5509
	0.579756	-0.419065	0.747909	1.33706	P51659;E7EWE5;G5E9S2;E7ET17;E7ER27;E7EPL9	P51659;E7EWE5;G5E9S2;E7ET17;E7ER27;E7EPL9	Peroxisomal multifunctional enzyme type 2;(3R)-hydroxyacyl-CoA dehydrogenase;Enoyl-CoA hydratase 2	HSD17B4			43	43	43	60.5	60.5	60.5	79.685	0	323.31	9875800000	1142	0.579756	0.472317	-0.419065	-1.18564	28.1115	28.3109	27.4138	27.8872	27.8373	26.5479	28.1204	26.5909	27.9571	27.0806	27.83	28.3381
	0.195144	-0.418439	0.748234	1.33648	B7ZAX5;Q01415;H0YLL8;H0YK30;H0YLL3;H0YK10;H0YND3;H0YNR7	B7ZAX5;Q01415;H0YLL8	N-acetylgalactosamine kinase	GALK2			12	12	12	40.6	40.6	40.6	47.635	0	132.47	255430000	65	0.195144	0.791293	-0.418439	-0.485107	22.7263	19.5751	20.2383	23.7836	23.9072	22.7577	22.8983	21.2714	21.9566	20.2418	21.562	23.1487
	0.578481	-0.417757	0.748588	1.33585	O95571;M0QXB5;M0QY80;M0QX80	O95571;M0QXB5	Persulfide dioxygenase ETHE1, mitochondrial	ETHE1			18	18	18	83.5	83.5	83.5	27.873	0	323.31	2869900000	524	0.578481	0.472361	-0.417757	-1.18359	25.8565	24.5564	25.2504	25.7217	26.4511	25.355	24.8839	24.45	26.0889	25.2513	24.6896	25.3793
	0.825728	-0.417407	0.748769	1.33553	P63151;E5RFR9;E5RIY1;A0A1W2PQI2;E5RHQ2;E5RJV2;H0YA16;H0YB06	P63151;E5RFR9	Serine/threonine-protein phosphatase 2A 55 kDa regulatory subunit B alpha isoform	PPP2R2A			12	12	7	34.7	34.7	24.6	51.691	0	256.01	1172900000	329	0.825728	0.340793	-0.417407	-1.56191	25.0958	24.441	24.5429	23.9521	24.2185	23.8021	24.4216	25.0766	25.0789	23.6612	24.214	24.1343
	0.180341	-0.414964	0.750038	1.33327	Q9NUQ2;H0YC22	Q9NUQ2	1-acyl-sn-glycerol-3-phosphate acyltransferase epsilon	AGPAT5			5	5	5	17	17	17	42.072	0	32.597	248800000	30	0.180341	0.805532	-0.414964	-0.453064	23.2397	24.2054	22.1458	20.2553	21.4491	20.3711	20.324	22.2565	23.2346	19.1002	20.5	22.2148
	0.490638	-0.414846	0.7501	1.33316	E9PEP6;O14786;E7EX60;Q5T7F0;Q5JWQ4;Q5JWQ6;Q5JWQ2	E9PEP6;O14786;E7EX60;Q5T7F0;Q5JWQ4;Q5JWQ6	Neuropilin-1	NRP1			14	14	14	21.5	21.5	21.5	101.3	0	154.07	690530000	114	0.490638	0.530587	-0.414846	-1.03935	23.8752	23.6688	25.1843	24.6867	23.2151	22.7316	23.5621	23.0105	24.4115	23.9017	23.9496	23.7094
	0.181835	-0.411383	0.751902	1.32996	J3KQU4;I3L4I4;O75674;I3NI44;I3L367;I3L1G1;I3L3T4;I3L4G0;I3L1Q1;I3L4N3;I3L3M3;I3L0N2	J3KQU4;I3L4I4;O75674;I3NI44;I3L367;I3L1G1;I3L3T4	TOM1-like protein 1	TOM1L1			13	13	13	40.6	40.6	40.6	51.686	0	232.34	720080000	304	0.181835	0.804582	-0.411383	-0.456323	22.7459	20.0494	23.6709	21.7663	24.3732	23.8092	24.7836	24.7005	23.7453	25.2151	23.8029	25.113
	0.569846	-0.411126	0.752036	1.32972	Q13492;H0YCY1;E9PI56;E9PKP6;E9PLJ8;E9PJT1;E9PK13	Q13492	Phosphatidylinositol-binding clathrin assembly protein	PICALM			15	15	10	27.3	27.3	20.2	70.754	0	323.31	2921400000	424	0.569846	0.477781	-0.411126	-1.16969	25.9846	24.4133	26.1323	25.3302	26.6386	25.8851	26.3067	26.5047	25.2062	26.0115	25.8974	25.5546
	0.440112	-0.40978	0.752738	1.32848	Q9NSE4	Q9NSE4	Isoleucine--tRNA ligase, mitochondrial	IARS2			36	36	36	40.4	40.4	40.4	113.79	0	323.31	13368000000	1268	0.440112	0.572219	-0.40978	-0.95315	28.3289	27.4737	28.5892	29.2366	27.5344	27.367	28.0378	27.0402	28.1789	27.1425	26.9399	26.8904
	0.236774	-0.409334	0.752971	1.32807	Q9P015;E5RIZ4;E5RHF4	Q9P015;E5RIZ4;E5RHF4	39S ribosomal protein L15, mitochondrial	MRPL15			19	19	19	63.2	63.2	63.2	33.419	0	127.93	1205100000	223	0.236774	0.747879	-0.409334	-0.57234	24.713	21.1503	24.6041	25.1055	24.8608	24.6195	24.9009	24.0833	23.703	23.1528	23.5354	25.7499
	0.364594	-0.409126	0.753079	1.32788	A0A096LNH6;Q14185	A0A096LNH6;Q14185	Dedicator of cytokinesis protein 1	DOCK1			13	13	12	8.7	8.7	8.2	217.75	0	94.439	131220000	44	0.364594	0.634885	-0.409126	-0.818905	21.6219	22.3393	23.3826	20.1611	21.5478	21.0223	20.4946	21.4006	21.5093	21.3878	20.9669	20.7573
	0.73414	-0.408565	0.753372	1.32736	O60493	O60493	Sorting nexin-3	SNX3			17	17	15	59.9	59.9	55.6	18.762	0	265.41	4632800000	816	0.73414	0.384212	-0.408565	-1.4256	26.6443	25.3782	26.8375	25.7032	27.3234	26.6202	26.0438	26.5169	26.1731	26.4413	26.1735	26.0844
	0.426504	-0.407408	0.753977	1.3263	P50213;H0YL72;H0YMU3;H0YLI6;H0YNF5;H0YM64;H0YM46;H0YL05;Q68D72;H0YLF8;H0YNF8	P50213;H0YL72;H0YMU3;H0YLI6	Isocitrate dehydrogenase [NAD] subunit alpha, mitochondrial	IDH3A			20	20	11	51.1	51.1	28.1	39.591	0	323.31	4668500000	558	0.426504	0.583146	-0.407408	-0.929469	26.2144	23.7429	25.9963	25.9458	26.2761	26.5365	26.5749	26.0346	26.1212	26.5322	26.2965	26.2427
	0.399885	-0.404605	0.755443	1.32373	Q9Y277;E5RJN6;E5RHZ6;E5RHE1;E5RFP6;E5RK27;E5RFL1	Q9Y277;E5RJN6;E5RHZ6;E5RHE1;E5RFP6	Voltage-dependent anion-selective channel protein 3	VDAC3			19	19	19	62.9	62.9	62.9	30.658	0	323.31	10945000000	1070	0.399885	0.606534	-0.404605	-0.882521	27.9649	27.7512	28.2886	29.2083	27.4761	27.332	27.7317	26.8379	28.8175	26.746	26.9981	26.9739
	0.524727	-0.404306	0.755599	1.32345	P61457	P61457	Pterin-4-alpha-carbinolamine dehydratase	PCBD1			10	10	10	87.5	87.5	87.5	11.999	0	303.07	6911200000	533	0.524727	0.504542	-0.404306	-1.09611	27.8021	26.6331	27.4824	26.4184	26.8513	26.0407	26.4645	25.5658	26.3545	26.6123	25.9487	27.2072
	0.244696	-0.399683	0.758025	1.31922	Q13523;H0YDJ3	Q13523;H0YDJ3	Serine/threonine-protein kinase PRP4 homolog	PRPF4B			13	13	13	15	15	15	116.99	0	76.119	414310000	83	0.244696	0.739909	-0.399683	-0.588498	23.7856	23.9651	24.3437	20.8766	23.7639	22.6024	24.1267	25.4487	22.8002	24.2496	23.6651	22.9448
	0.306541	-0.397698	0.759068	1.3174	Q9Y315;E9PPM8;G3V158;E9PML7;E9PMH9;E9PPK3;E9PJ44;E9PJB9	Q9Y315;E9PPM8;G3V158;E9PML7	Deoxyribose-phosphate aldolase	DERA			12	12	12	50	50	50	35.23	0	144.59	643740000	127	0.306541	0.685739	-0.397698	-0.710391	23.8937	22.7119	25.142	22.4558	23.2639	23.3377	21.5469	23.7358	23.8458	23.832	22.9892	22.2222
	0.81752	-0.396784	0.75955	1.31657	Q13596;H0YK42;H0YK43;H0YKT3;J3KPH4;H0YKD5;H0YKL5;H0YK58	Q13596;H0YK42	Sorting nexin-1	SNX1			30	30	28	47.7	47.7	43.7	59.069	0	323.31	8261200000	819	0.81752	0.345215	-0.396784	-1.54984	27.2776	26.416	27.6272	26.5733	27.6741	27.6833	27.8958	27.3053	27.1	27.7471	27.5279	26.9969
	0.226113	-0.39644	0.759731	1.31626	Q8WVJ2;E5RFP0	Q8WVJ2;E5RFP0	NudC domain-containing protein 2	NUDCD2			7	7	7	49	49	49	17.676	0	228.09	875760000	223	0.226113	0.757686	-0.39644	-0.550382	24.4427	25.0489	22.6344	21.1662	24.2733	23.8634	24.2138	24.1501	26.0462	24.0662	23.3424	24.2794
	0.429496	-0.395148	0.760411	1.31508	P02765;C9JV77;CON__P12763	P02765;C9JV77	Alpha-2-HS-glycoprotein;Alpha-2-HS-glycoprotein chain A;Alpha-2-HS-glycoprotein chain B	AHSG			16	16	16	36	36	36	39.324	0	323.31	17892000000	1563	0.429496	0.580575	-0.395148	-0.934694	28.0137	27.7325	29.1113	28.3593	28.3286	27.0355	26.7667	28.4944	29.0393	27.5641	28.6146	28.3175
	0.359826	-0.395009	0.760485	1.31495	P36959	P36959	GMP reductase 1	GMPR			6	6	6	28.4	28.4	28.4	37.418	0	70.633	594710000	53	0.359826	0.638669	-0.395009	-0.810183	23.2845	23.5937	24.7825	23.7563	23.9533	23.2106	23.9252	22.2968	24.7731	23.331	23.0326	25.1928
	0.522067	-0.394021	0.761006	1.31405	Q8WVM8;G3V4I1;G3V5F3;J3KNG4;G3V3K9;G3V363;H0YJS6;G3V2M8;H0YJY1	Q8WVM8	Sec1 family domain-containing protein 1	SCFD1			19	19	18	41.9	41.9	40.3	72.379	0	323.31	1189700000	481	0.522067	0.506285	-0.394021	-1.09172	25.896	24.815	24.7277	23.6563	24.1497	24.8343	24.3084	24.8606	25.6718	24.5318	24.4478	24.1392
	0.200569	-0.393745	0.761151	1.3138	P62304;A6NHK2	P62304;A6NHK2	Small nuclear ribonucleoprotein E	SNRPE			3	3	3	29.3	29.3	29.3	10.803	0	68.709	1526600000	323	0.200569	0.784298	-0.393745	-0.496708	25.552	24.8864	25.0538	21.1863	25.3638	25.7156	24.3392	26.1907	25.741	25.8268	25.7002	25.5816
	0.181787	-0.393675	0.761188	1.31374	A0A286YFJ8;P01861	A0A286YFJ8;P01861	Ig gamma-4 chain C region	IGHG4			24	16	16	62.6	44.7	44.7	43.831	0	323.31	10361000000	1182	0.181787	0.804152	-0.393675	-0.456218	27.4165	28.9389	29.2507	27.3921	29.265	28.8259	25.4025	27.2004	28.9304	25.3486	26.4797	26.6769
	0.339629	-0.39245	0.761835	1.31262	O00519	O00519	Fatty-acid amide hydrolase 1	FAAH			7	7	7	19.2	19.2	19.2	63.065	0	16.393	39816000	23	0.339629	0.655396	-0.39245	-0.772869	20.4215	21.6458	19.6497	20.8752	21.5945	19.492	19.527	19.8651	20.7231	19.4565	21.0464	19.2729
	0.130427	-0.391198	0.762496	1.31148	Q9Y2R0;K7EPV0	Q9Y2R0;K7EPV0	Cytochrome c oxidase assembly factor 3 homolog, mitochondrial	COA3			7	7	7	49.1	49.1	49.1	11.731	0	33.645	3240900000	237	0.130427	0.854865	-0.391198	-0.340422	24.0678	20.6006	24.4967	25.3458	27.2709	26.3221	26.984	25.2571	22.5333	25.085	25.8988	26.2937
	0.171285	-0.389128	0.763591	1.3096	Q01658	Q01658	Protein Dr1	DR1			6	6	6	37.5	37.5	37.5	19.443	0	93.536	669160000	145	0.171285	0.812552	-0.389128	-0.43317	24.377	24.2172	24.8417	22.0135	21.2155	24.7784	23.2581	24.7751	25.0231	24.3785	24.6581	20.8761
	0.121812	-0.389119	0.763596	1.30959	P00739;A0A0A0MRD9	P00739;A0A0A0MRD9	Haptoglobin-related protein	HPR			18	4	4	46.8	21	21	39.029	0	70.478	784770000	87	0.121812	0.863826	-0.389119	-0.320182	23.7816	19.4537	20.8141	24.2127	20.5725	20.7953	20.0487	23.5847	25.5015	19.8351	20.4816	20.9836
	0.184699	-0.386484	0.764992	1.3072	P53701	P53701	Cytochrome c-type heme lyase	HCCS			8	8	8	32.8	32.8	32.8	30.601	0	141.15	642580000	90	0.184699	0.801885	-0.386484	-0.462556	25.0263	23.5342	23.759	21.6417	25.3874	25.5313	25.8319	23.9664	21.3877	24.1493	23.8647	24.1151
	0.229686	-0.3851	0.765726	1.30595	Q14005;H0YLH9	Q14005;H0YLH9	Pro-interleukin-16;Interleukin-16	IL16			18	18	18	17.6	17.6	17.6	141.75	0	199.16	779880000	247	0.229686	0.754528	-0.3851	-0.557769	24.4022	24.5814	25.8408	21.4727	23.3147	24.45	23.5089	24.8662	23.4171	24.1129	23.6732	22.3631
	0.232797	-0.383011	0.766835	1.30406	P07711;Q5T8F0	P07711;Q5T8F0	Cathepsin L1;Cathepsin L1 heavy chain;Cathepsin L1 light chain	CTSL			10	10	10	36	36	36	37.564	0	323.31	8735800000	897	0.232797	0.75143	-0.383011	-0.564179	26.5862	26.74	26.4429	24.8898	28.6254	26.5962	28.0108	27.5785	25.2887	27.6038	28.2503	27.498
	0.111203	-0.38297	0.766857	1.30402	O14732;K7EII9;K7EL65;K7ELF8	O14732	Inositol monophosphatase 2	IMPA2			4	4	4	18.4	18.4	18.4	31.321	0	25.26	3917100000	184	0.111203	0.876449	-0.38297	-0.294903	26.9183	23.9089	25.8176	28.81	26.3399	27.3342	24.8485	20.0545	25.3343	25.437	25.1637	26.5799
	0.221667	-0.381753	0.767504	1.30292	P02647;F8W696	P02647;F8W696	Apolipoprotein A-I;Proapolipoprotein A-I;Truncated apolipoprotein A-I	APOA1			56	56	55	85.8	85.8	85.8	30.777	0	323.31	191570000000	7699	0.221667	0.762656	-0.381753	-0.541149	32.1167	31.866	32.6465	32.9437	30.6061	29.9427	30.0854	31.4395	33.2899	29.8862	31.752	32.128
	0.39908	-0.378976	0.768983	1.30042	O75947;F5H608	O75947	ATP synthase subunit d, mitochondrial	ATP5H			24	24	24	90.1	90.1	90.1	18.491	0	323.31	39756000000	2441	0.39908	0.60717	-0.378976	-0.881088	29.2988	27.3471	28.382	29.6783	29.7386	29.4758	30.2392	29.0797	29.5569	29.2932	29.3337	29.4014
	0.547434	-0.378974	0.768984	1.30042	Q5TFE4;Q5QPD0	Q5TFE4;Q5QPD0	5-nucleotidase domain-containing protein 1	NT5DC1			9	9	9	27	27	27	51.844	0	115.04	423300000	148	0.547434	0.489767	-0.378974	-1.13335	22.8262	21.3952	22.2286	21.9861	22.5378	22.06	22.7191	21.6475	22.1259	21.4219	21.5411	23.1941
	0.342684	-0.377515	0.769762	1.2991	O15212;A2AB88	O15212;A2AB88	Prefoldin subunit 6	PFDN6			12	12	12	74.4	74.4	74.4	14.582	0	323.31	1650200000	217	0.342684	0.653523	-0.377515	-0.778551	25.4797	25.7533	27.0813	24.6745	24.2447	24.4852	24.1912	25.1783	25.7488	24.9664	25.0299	24.4528
	0.281634	-0.377111	0.769978	1.29874	Q5VYK3;J3KN16;R4GMY1;R4GMY3;F6XAQ5	Q5VYK3;J3KN16	Proteasome-associated protein ECM29 homolog	ECM29			25	25	25	19.7	19.7	19.7	204.29	0	323.31	594960000	198	0.281634	0.708027	-0.377111	-0.662157	24.5578	24.2125	24.7263	24.1907	23.0556	22.767	22.2566	23.1734	24.098	22.1266	22.4623	22.4238
	0.249546	-0.376564	0.77027	1.29825	C9JQ41;H7C525;Q4VC31;C9JBU9	C9JQ41;H7C525;Q4VC31	Coiled-coil domain-containing protein 58	CCDC58			9	9	9	63.8	63.8	63.8	15.296	0	255.22	2491200000	240	0.249546	0.73548	-0.376564	-0.598324	25.9016	25.5006	26.0528	25.9652	25.3547	24.3309	24.5527	23.2961	24.741	23.2359	23.3756	25.3903
	0.227606	-0.375553	0.77081	1.29734	Q96DZ1	Q96DZ1	Endoplasmic reticulum lectin 1	ERLEC1			10	10	10	31.5	31.5	31.5	54.858	0	35.507	270140000	95	0.227606	0.75687	-0.375553	-0.553473	21.6783	22.0866	24.0638	21.6131	22.6648	22.64	22.9241	23.6064	24.2181	22.9502	20.6459	21.0453
	0.347532	-0.375545	0.770814	1.29733	Q16658;C9JFC0;A0A0A0MSB2;C9JPH9	Q16658	Fascin	FSCN1			36	36	36	71.8	71.8	71.8	54.529	0	323.31	6986500000	866	0.347532	0.648982	-0.375545	-0.78754	27.3858	28.3503	26.6722	26.1937	26.446	25.5008	26.3625	27.2793	27.3569	26.183	27.4456	25.9086
	0.90505	-0.373574	0.771868	1.29556	P30041	P30041	Peroxiredoxin-6	PRDX6			31	31	31	86.6	86.6	86.6	25.035	0	323.31	35599000000	3861	0.90505	0.306437	-0.373574	-1.67719	29.3158	29.1253	29.13	29.1102	30.2129	28.9649	30.0624	29.144	29.3217	29.3702	29.7624	29.8492
	0.222645	-0.371867	0.772782	1.29403	P04217;M0R009;CON__Q2KJF1	P04217;M0R009	Alpha-1B-glycoprotein	A1BG			30	30	30	61	61	61	54.253	0	323.31	7395200000	1052	0.222645	0.761196	-0.371867	-0.543184	27.6886	27.2039	28.1975	28.1799	26.9024	25.9103	24.7188	26.4872	28.5011	25.6179	26.3496	26.7277
	0.251362	-0.371364	0.773051	1.29358	Q9BU61	Q9BU61	NADH dehydrogenase [ubiquinone] 1 alpha subcomplex assembly factor 3	NDUFAF3			6	6	6	52.2	52.2	52.2	20.35	0	66.374	532160000	133	0.251362	0.733424	-0.371364	-0.601992	24.1517	23.4294	25.0008	23.2094	23.1626	22.6656	21.21	23.2802	25.0691	23.2814	22.7342	23.2342
	0.201105	-0.370948	0.773274	1.2932	Q9Y314;A0A075B6F9;M0R3B2;M0R1T7;M0QX85;M0R1K2;A0A075B797	Q9Y314;A0A075B6F9;M0R3B2	Nitric oxide synthase-interacting protein	NOSIP			8	8	8	43.9	43.9	43.9	33.172	0	81.982	285780000	85	0.201105	0.784362	-0.370948	-0.497851	22.6161	19.6922	21.9124	20.9652	21.5438	23.149	22.1843	24.3028	23.0766	22.7279	22.4314	20.7018
	0.355273	-0.369842	0.773867	1.29221	Q8WUW1	Q8WUW1	Protein BRICK1	BRK1			6	6	6	74.7	74.7	74.7	8.7448	0	48.774	557760000	132	0.355273	0.641188	-0.369842	-0.801822	24.0617	22.2902	24.0846	22.2062	23.3801	23.2666	22.6412	23.6416	24.1905	23.9184	22.0565	22.8725
	0.351987	-0.368246	0.774724	1.29078	P28482	P28482	Mitogen-activated protein kinase 1	MAPK1			18	18	16	48.3	48.3	44.7	41.389	0	323.31	3081600000	655	0.351987	0.644573	-0.368246	-0.79577	26.8107	26.7569	26.0528	24.573	24.9481	25.242	25.3075	25.4358	27.0528	25.8932	25.3297	25.3911
	0.381886	-0.367851	0.774936	1.29043	P36915;A0A140T8Y2;A2AB27	P36915;A0A140T8Y2	Guanine nucleotide-binding protein-like 1	GNL1			7	7	7	15.5	15.5	15.5	68.66	0	61.376	357170000	104	0.381886	0.620218	-0.367851	-0.850282	22.3961	23.1417	24.491	23.5876	22.5439	22.4811	23.0283	23.1173	24.0055	22.9615	22.7949	21.7633
	0.213978	-0.367738	0.774997	1.29033	S4R369;Q9BZE1;H0Y4J2;A6NHR2	S4R369;Q9BZE1	39S ribosomal protein L37, mitochondrial	MRPL37			12	12	12	34	34	34	54.952	0	177.26	183320000	66	0.213978	0.769306	-0.367738	-0.525076	21.7152	20.7551	23.2915	23.7402	20.1275	19.9637	22.7699	22.1759	21.9809	21.2041	22.3353	22.1749
	0.116044	-0.367366	0.775197	1.29	B4DPQ0;P00736;F5H2D0;F5H1V0;F5H6Y3;F5H3N3	B4DPQ0;P00736;F5H2D0	Complement C1r subcomponent;Complement C1r subcomponent heavy chain;Complement C1r subcomponent light chain	C1R			20	20	20	36.4	36.4	36.4	81.889	0	323.31	1384800000	174	0.116044	0.872475	-0.367366	-0.306488	25.1884	26.2767	24.3483	24.1414	20.3197	22.1941	21.4473	23.0036	26.3358	22.6878	23.7301	20.8619
	0.211918	-0.367215	0.775278	1.28986	Q9HAV7	Q9HAV7	GrpE protein homolog 1, mitochondrial	GRPEL1			18	18	18	68.7	68.7	68.7	24.279	0	323.31	22898000000	1120	0.211918	0.770656	-0.367215	-0.520746	28.1544	24.7451	26.503	28.4448	28.5073	27.1194	28.5188	27.0637	27.205	27.4126	27.3035	29.203
	0.0901434	-0.367029	0.775378	1.28969	B1AK87;B1AK88	B1AK87;B1AK88		CAPZB			23	3	3	59.2	5.8	5.8	29.295	0	71.497	1245800000	103	0.0901434	0.898232	-0.367029	-0.243471	24.8583	20.1	19.9076	20.4081	24.9023	25.8114	25.5065	24.2461	21.1754	25.1003	26.7091	25.1911
	0.359914	-0.366909	0.775442	1.28959	Q9H1K1;F5H5N2;B4DNC9;B3KQ30	Q9H1K1;F5H5N2;B4DNC9;B3KQ30	Iron-sulfur cluster assembly enzyme ISCU, mitochondrial	ISCU			13	13	13	58.7	58.7	58.7	17.999	0	228.6	4044600000	399	0.359914	0.638787	-0.366909	-0.810343	25.7753	23.7084	25.7532	25.912	26.1733	25.5456	26.4919	25.3726	24.7567	25.3634	25.687	26.534
	0.209916	-0.366242	0.775801	1.28899	Q99611	Q99611	Selenide, water dikinase 2	SEPHS2			12	12	12	46	46	46	47.305	0	239.51	2222100000	507	0.209916	0.773448	-0.366242	-0.516528	25.7883	22.6438	25.9708	24.5786	25.5648	25.7185	25.958	24.757	24.5057	25.0005	24.6921	27.5838
	0.155018	-0.364406	0.776789	1.28735	P47224	P47224	Guanine nucleotide exchange factor MSS4	RABIF			4	4	4	45.5	45.5	45.5	13.839	0	21.916	435360000	133	0.155018	0.828524	-0.364406	-0.396854	23.5633	20.2062	22.806	22.2802	22.9176	23.1215	23.4357	23.5736	23.876	23.7671	19.3176	20.7811
	0.371153	-0.363806	0.777112	1.28682	O95782	O95782	AP-2 complex subunit alpha-1	AP2A1			31	24	24	37.7	30.2	30.2	107.54	0	242.5	5887200000	344	0.371153	0.63051	-0.363806	-0.830855	27.0116	27.31	26.6326	26.0877	25.4541	25.3102	25.1843	25.4549	26.8757	25.4647	26.5965	25.9445
	0.178998	-0.362925	0.777587	1.28603	Q96BR5	Q96BR5	Cytochrome c oxidase assembly factor 7	COA7			11	11	11	62.8	62.8	62.8	25.709	0	186.97	1007400000	188	0.178998	0.806726	-0.362925	-0.450128	23.5895	22.4548	20.6837	20.589	25.0708	24.1242	24.2632	22.7368	22.6244	23.362	22.9808	23.7681
	0.515065	-0.35974	0.779305	1.28319	P53611;Q5T4U8	P53611;Q5T4U8	Geranylgeranyl transferase type-2 subunit beta	RABGGTB			4	4	4	9.1	9.1	9.1	36.924	0	22.077	201330000	79	0.515065	0.512917	-0.35974	-1.08013	22.4593	22.1896	22.0285	20.826	21.2275	22.4236	22.2984	21.3329	22.0498	22.1975	22.8344	21.7695
	0.385652	-0.358978	0.779717	1.28252	P11441;Q5HY81;F8WB70	P11441;Q5HY81	Ubiquitin-like protein 4A	UBL4A			8	8	8	55.4	55.4	55.4	17.776	0	51.018	929470000	194	0.385652	0.617301	-0.358978	-0.857061	23.754	21.3205	23.6165	23.0422	23.5637	23.1062	23.2829	23.7817	23.8418	23.6486	22.5502	23.5561
	0.491004	-0.358483	0.779984	1.28208	P68104;Q5VTE0;A0A087WV01	P68104;Q5VTE0;A0A087WV01	Elongation factor 1-alpha 1;Putative elongation factor 1-alpha-like 3;Elongation factor 1-alpha	EEF1A1			41	41	2	69.3	69.3	4.1	50.14	0	323.31	75120000000	5368	0.491004	0.530371	-0.358483	-1.03997	30.6978	30.741	30.1782	30.2225	30.161	29.8992	29.3629	29.0575	31.1142	29.8887	29.914	29.4683
	0.165539	-0.357315	0.780616	1.28104	O75828	O75828	Carbonyl reductase [NADPH] 3	CBR3			12	9	9	59.9	46.6	46.6	30.85	0	103.01	3220000000	181	0.165539	0.817903	-0.357315	-0.42043	23.6857	23.0573	23.0759	23.1663	26.2009	25.8184	26.1024	25.0834	25.3092	25.7869	26.9577	26.2755
	0.327043	-0.354932	0.781907	1.27893	Q9H936;E9PJH7;K4DIB8;K4DIA8;A0A0D9SEI9;A0A0D9SFE1;E9PQ36;K4DIB6;K4DIB3;A0A0D9SFA8;K4DIB0;K4DIA2;A0A0D9SG84;E9PI74;E9PS95;E9PJY0;A0A0A6YYN8;K4DIB4;Q9H1K4	Q9H936;E9PJH7;K4DIB8;K4DIA8;A0A0D9SEI9;A0A0D9SFE1;E9PQ36;K4DIB6;K4DIB3;A0A0D9SFA8;K4DIB0;K4DIA2;A0A0D9SG84;E9PI74;E9PS95	Mitochondrial glutamate carrier 1	SLC25A22			9	9	9	38.1	38.1	38.1	34.47	0	215.46	315720000	64	0.327043	0.667094	-0.354932	-0.749307	21.7265	21.0308	21.2129	22.7019	20.9585	21.682	20.7932	20.1896	22.3981	20.2293	22.2166	21.3426
	0.926733	-0.353983	0.782421	1.27808	Q15907;P62491;H3BMH2;H3BSC1;B4DQU5;M0R2D0;M0R377;H3BN38;P57735	Q15907;P62491;H3BMH2;H3BSC1	Ras-related protein Rab-11B;Ras-related protein Rab-11A	RAB11B			15	15	15	69.3	69.3	69.3	24.488	0	323.31	4435500000	670	0.926733	0.297712	-0.353983	-1.70832	26.9563	26.9832	27.2041	26.6141	26.7613	26.5526	26.9584	26.6168	27.4667	26.1035	26.2213	26.5738
	0.16182	-0.352552	0.783197	1.27682	F8VU90;Q9NYL4;E9PAR0	F8VU90;Q9NYL4	Peptidyl-prolyl cis-trans isomerase;Peptidyl-prolyl cis-trans isomerase FKBP11	FKBP11			3	3	3	25.8	25.8	25.8	19.814	0	72.904	249800000	85	0.16182	0.8213	-0.352552	-0.412133	22.5325	24.0603	22.0185	19.5733	20.2604	20.0667	20.482	22.3129	21.393	21.766	22.6739	19.4659
	0.12661	-0.351787	0.783613	1.27614	A0A0G2JMZ8;Q16625	A0A0G2JMZ8;Q16625	Occludin	OCLN			11	11	11	27	27	27	59.129	0	195.79	635730000	148	0.12661	0.858745	-0.351787	-0.331486	19.9797	19.8856	23.7416	22.3289	23.7266	24.8672	24.2389	24.6195	24.6228	24.4246	23.8289	21.9022
	0.142604	-0.350671	0.784219	1.27515	P11172;E9PFD2;F2Z3P2;F2Z303;F8WDG4	P11172;E9PFD2	Uridine 5-monophosphate synthase;Orotate phosphoribosyltransferase;Orotidine 5-phosphate decarboxylase	UMPS			8	8	8	26	26	26	52.221	0	132.41	428310000	108	0.142604	0.842795	-0.350671	-0.368606	22.9271	19.4081	23.8006	24.9707	21.6976	20.9012	20.8626	21.3248	21.825	20.3391	20.3602	22.4252
	0.566008	-0.350644	0.784234	1.27513	Q14318;U3KQ64;A0A0A0MTJ1;U3KQI1;M0R2K9	Q14318;U3KQ64;A0A0A0MTJ1	Peptidyl-prolyl cis-trans isomerase FKBP8	FKBP8			6	6	6	21.1	21.1	21.1	44.561	0	249.39	606790000	211	0.566008	0.480221	-0.350644	-1.1635	22.9869	23.0412	23.694	24.393	23.8665	23.0883	24.3827	23.3924	23.341	22.9469	24.1283	23.4337
	1.02323	-0.35061	0.784253	1.2751	P26038	P26038	Moesin	MSN			74	63	48	80.6	67.6	53.4	67.819	0	323.31	89906000000	4159	1.02323	0.261699	-0.35061	-1.84517	30.9325	30.1478	30.8006	30.5976	31.5465	31.0456	31.286	30.9699	30.7054	30.8661	31.2878	30.8283
	0.193855	-0.348982	0.785138	1.27366	Q5JRJ0;Q5JRJ2;E7EWD5	Q5JRJ0;Q5JRJ2;E7EWD5		TSC22D3			4	4	1	54.5	54.5	10.9	12.254	0	13.948	324090000	85	0.193855	0.792865	-0.348982	-0.48234	22.0951	21.2765	20.8448	20.6332	22.7549	23.2413	23.1638	23.3448	24.6649	23.4296	22.1166	21.6209
	0.349112	-0.347973	0.785687	1.27277	P19022;C9J8J8;C9J126;A0A0G2JRA4;A0A087WX99;P55283	P19022	Cadherin-2	CDH2			22	22	22	35.8	35.8	35.8	99.808	0	323.31	1839200000	326	0.349112	0.647862	-0.347973	-0.790462	25.7515	24.5267	25.3359	25.2473	26.4284	25.7585	25.512	24.0799	23.8923	25.2249	24.6193	24.6141
	0.267275	-0.347804	0.785779	1.27262	P19652	P19652	Alpha-1-acid glycoprotein 2	ORM2			15	10	10	51.7	34.3	34.3	23.602	0	323.31	11488000000	880	0.267275	0.71821	-0.347804	-0.633839	27.3949	27.2125	27.9733	28.0829	28.1707	27.5926	25.8243	27.7822	29.5201	27.1228	28.9223	27.9259
	0.248613	-0.347278	0.786066	1.27216	Q9Y5K6	Q9Y5K6	CD2-associated protein	CD2AP			43	43	43	60.1	60.1	60.1	71.45	0	323.31	6230800000	749	0.248613	0.736555	-0.347278	-0.596436	26.3223	25.7118	26.704	23.9768	27.4059	27.7589	26.9179	27.1181	26.6451	27.2365	26.4794	26.5888
	0.344115	-0.346252	0.786625	1.27125	O14617;A0A087WYN6;K7ERW8	O14617	AP-3 complex subunit delta-1	AP3D1			24	24	24	24.2	24.2	24.2	130.16	0	238.22	973020000	209	0.344115	0.652117	-0.346252	-0.781208	25.192	25.4707	24.8693	23.7542	24.9345	24.4304	23.7856	23.7456	25.7166	23.8082	23.5985	24.81
	0.167336	-0.344984	0.787317	1.27014	Q00059;H7BYN3	Q00059;H7BYN3	Transcription factor A, mitochondrial	TFAM			17	17	17	50	50	50	29.096	0	245.2	7458800000	353	0.167336	0.816075	-0.344984	-0.424425	26.6905	27.0279	26.4949	28.8593	26.527	26.2234	26.99	23.3724	28.224	25.92	25.9809	27.4343
	0.757662	-0.343955	0.787878	1.26923	O76094;D6RDY6;R4GNC1	O76094	Signal recognition particle subunit SRP72	SRP72			26	26	26	45.5	45.5	45.5	74.605	0	323.31	3637500000	397	0.757662	0.372149	-0.343955	-1.46098	27.483	26.8882	26.7154	26.2089	26.8092	26.0522	26.3268	26.3351	26.9504	26.187	26.1379	26.6877
	0.141185	-0.343762	0.787984	1.26906	P12931;H2E272;H7C3Z8;H7C074;Q9H3Y6	P12931	Proto-oncogene tyrosine-protein kinase Src	SRC			13	11	8	34	31	24.6	59.834	0	113.99	390850000	61	0.141185	0.842947	-0.343762	-0.365346	21.5657	25.6984	22.9753	20.4441	22.0061	21.3266	24.3398	21.3371	24.1076	22.2674	22.3486	24.2069
	0.182775	-0.341766	0.789075	1.26731	V9GZ56;Q9Y4Z0;U3KQS7;U3KQK1;M0QXB0	V9GZ56;Q9Y4Z0;U3KQS7;U3KQK1	U6 snRNA-associated Sm-like protein LSm4	LSM4			8	8	8	29.4	29.4	29.4	25.733	0	35.366	1155300000	88	0.182775	0.803361	-0.341766	-0.458372	23.2964	23.3294	23.8314	24.6398	25.0662	23.858	24.9895	23.3281	21.7694	25.145	24.8287	21.4308
	0.3938	-0.340816	0.789595	1.26647	Q6NUK1;J3KN42;H3BMI3	Q6NUK1	Calcium-binding mitochondrial carrier protein SCaMC-1	SLC25A24			22	22	22	48.8	48.8	48.8	53.354	0	323.31	2583800000	341	0.3938	0.610424	-0.340816	-0.871668	26.1844	26.3689	26.2922	26.469	25.3183	25.5722	25.2018	25.1133	26.1421	24.9206	25.7084	24.3583
	0.290804	-0.33903	0.790573	1.26491	P02649;H0Y7L5;E9PEV4;E7ERP7;CON__Q03247	P02649;H0Y7L5;E9PEV4;E7ERP7	Apolipoprotein E	APOE			40	40	40	88	88	88	36.154	0	323.31	24872000000	1338	0.290804	0.699238	-0.33903	-0.680043	28.6622	28.689	29.6747	29.5611	30.1914	28.1996	29.7532	29.3591	28.4959	28.2997	30.1561	30.7908
	0.246178	-0.338939	0.790622	1.26483	Q9UH99;B0QY64;B0QY68;B0QY66;B0QY67;B0QY60;B0QY69;B0QY65;B0QY63	Q9UH99	SUN domain-containing protein 2	SUN2			15	15	15	36.8	36.8	36.8	80.31	0	323.31	702220000	113	0.246178	0.738911	-0.338939	-0.591505	23.7402	25.2323	23.8053	24.0923	24.3066	24.2028	23.8655	23.9531	25.1204	23.4715	23.5406	21.3928
	0.146799	-0.338748	0.790727	1.26466	O14841;A0A087WY99	O14841	5-oxoprolinase	OPLAH			26	26	26	29.8	29.8	29.8	137.46	0	323.31	1181800000	189	0.146799	0.838323	-0.338748	-0.378204	25.1366	25.5687	25.5118	25.3776	22.8681	21.8753	23.1958	23.007	23.212	22.9843	22.266	21.345
	0.30863	-0.338279	0.790984	1.26425	F6UJY1;Q5T013;J9JIE9;E7EWH8;A0A0A0MTR5;F6UJY9;H0YB70;H0YB18	F6UJY1;Q5T013;J9JIE9;E7EWH8;A0A0A0MTR5;F6UJY9;H0YB70	Putative hydroxypyruvate isomerase;Hydroxypyruvate isomerase	HYI			9	9	9	40.7	40.7	40.7	33.018	0	117.23	326770000	148	0.30863	0.684708	-0.338279	-0.714389	22.2696	23.3692	21.0611	21.7696	23.2408	21.0817	22.1787	21.5517	22.747	22.0867	23.1489	22.7574
	0.352549	-0.337971	0.791153	1.26398	Q96IX5	Q96IX5	Up-regulated during skeletal muscle growth protein 5	USMG5			3	3	3	44.8	44.8	44.8	6.4575	0	311.03	2179800000	287	0.352549	0.643986	-0.337971	-0.796807	26.3533	25.1417	25.8422	26.7161	26.0857	26.0014	27.2265	25.6102	25.3976	25.3564	24.8778	24.9295
	0.276709	-0.335112	0.792723	1.26148	Q96QD9;H9KVD1;H9KVC6;H9KVC1;H9KVD5	Q96QD9	UAP56-interacting factor	FYTTD1			9	9	9	40.6	40.6	40.6	35.818	0	146.49	132590000	62	0.276709	0.710257	-0.335112	-0.652489	21.4249	20.6563	22.7822	21.3706	21.0439	22.0072	21.041	22.9432	22.6461	21.1863	21.4188	20.1825
	0.493415	-0.333431	0.793647	1.26001	E9PGT6;Q99627;H7C3S9;F8WEF2	E9PGT6;Q99627;H7C3S9	COP9 signalosome complex subunit 8	COPS8			6	6	6	49.7	49.7	49.7	19.344	0	90.883	391090000	188	0.493415	0.528581	-0.333431	-1.04402	23.108	22.5154	22.4823	21.094	22.9434	22.3049	22.1714	22.5986	23.1273	22.7156	21.9961	22.5996
	0.212508	-0.333304	0.793716	1.2599	P62072	P62072	Mitochondrial import inner membrane translocase subunit Tim10	TIMM10			7	7	7	51.1	51.1	51.1	10.333	0	272.1	4517600000	291	0.212508	0.770631	-0.333304	-0.521988	25.6396	26.7025	25.388	23.4969	25.7894	25.9719	27.1829	25.9095	27.6386	26.6923	26.0512	26.9167
	0.174406	-0.33287	0.793956	1.25952	A0A0G2JP44;A0A0G2JMW3;Q9HBB8	A0A0G2JP44;A0A0G2JMW3;Q9HBB8	Cadherin-related family member 5	CDHR5			8	8	8	18.3	18.3	18.3	69.54	0	73.86	154450000	54	0.174406	0.810088	-0.33287	-0.440051	22.2051	20.5493	21.4487	21.2875	23.5268	21.4691	23.9361	22.1285	19.4756	21.2369	21.0154	22.9393
	0.318869	-0.332865	0.793958	1.25951	Q9HAN9	Q9HAN9	Nicotinamide/nicotinic acid mononucleotide adenylyltransferase 1	NMNAT1			8	8	3	31.2	31.2	12.2	31.932	0	32.907	509140000	73	0.318869	0.674718	-0.332865	-0.733873	24.4251	22.5284	24.3939	23.4852	24.0382	24.6746	23.5605	24.2695	24.107	25.1014	24.1989	22.6671
	0.270019	-0.330341	0.795348	1.25731	Q9UGM6	Q9UGM6	Tryptophan--tRNA ligase, mitochondrial	WARS2			6	6	6	25.3	25.3	25.3	40.146	0	132.26	693340000	136	0.270019	0.715948	-0.330341	-0.639281	23.587	23.8393	22.9439	24.4526	23.6654	23.3473	24.1624	21.931	23.9396	21.6914	23.2039	24.2585
	0.348873	-0.329761	0.795668	1.25681	P38646;D6RJI2;H0Y8S0;H0YBG6;D6RA73	P38646	Stress-70 protein, mitochondrial	HSPA9			82	82	82	78.9	78.9	78.9	73.68	0	323.31	111490000000	9128	0.348873	0.647723	-0.329761	-0.79002	30.4134	29.3324	30.0544	31.2932	31.5415	30.4636	31.5301	29.9241	30.2798	29.9337	30.29	31.1836
	0.392444	-0.32933	0.795906	1.25643	O75475	O75475	PC4 and SFRS1-interacting protein	PSIP1			29	27	27	48.9	47	47	60.103	0	323.31	4108900000	376	0.392444	0.6116	-0.32933	-0.869244	25.4328	25.8293	26.9866	25.9311	25.7948	26.5815	26.2798	26.4937	26.4892	26.0126	26.3281	24.4873
	0.105097	-0.327157	0.797106	1.25454	Q9BUE6;A0A1B0GTK6;Q5TBE2;Q5TBE9	Q9BUE6;A0A1B0GTK6	Iron-sulfur cluster assembly 1 homolog, mitochondrial	ISCA1			8	8	8	63.6	63.6	63.6	14.179	0	116.78	568110000	69	0.105097	0.883309	-0.327157	-0.280166	22.5565	19.5389	20.1874	20.9957	24.8608	24.1705	25.0307	23.8257	20.8396	23.1466	24.3529	24.1877
	0.150707	-0.325395	0.79808	1.25301	Q9Y6D6;E5RIF2;E5RHL7;E5RJN9;E5RHZ1	Q9Y6D6;E5RIF2	Brefeldin A-inhibited guanine nucleotide-exchange protein 1	ARFGEF1			20	15	15	15.9	12.2	12.2	208.76	0	217.52	368290000	67	0.150707	0.832623	-0.325395	-0.387097	23.2488	23.8243	24.3086	22.7569	20.9565	21.8543	20.7176	21.5314	23.0869	20.8269	20.6166	20.1888
	0.241195	-0.325042	0.798275	1.2527	Q4KMQ1;H3BLU1	Q4KMQ1;H3BLU1	Taperin	TPRN			11	11	11	25.7	25.7	25.7	75.555	0	106.81	195360000	52	0.241195	0.744876	-0.325042	-0.581372	21.6674	20.441	21.5961	21.7515	23.1494	22.8751	22.6134	20.1147	20.9538	21.9807	21.6734	22.5402
	0.139757	-0.324979	0.79831	1.25265	Q9NYK5;C9JG87	Q9NYK5;C9JG87	39S ribosomal protein L39, mitochondrial	MRPL39			11	11	11	39.9	39.9	39.9	38.711	0	109.41	570060000	136	0.139757	0.844161	-0.324979	-0.36206	22.9964	24.3218	22.5996	25.2092	22.8311	22.5323	22.8451	19.5443	24.0917	21.049	23.0196	23.7771
	0.710692	-0.324926	0.798339	1.2526	P35579;Q5BKV1;B1AH99;REV__S4R3H4;REV__E7EQT4;REV__Q9UKV3	P35579	Myosin-9	MYH9			279	257	238	82.2	78.5	74	226.53	0	323.31	553470000000	24255	0.710692	0.396364	-0.324926	-1.39006	33.8252	34.1644	33.8994	33.6124	33.3054	33.2695	33.3494	33.401	34.1747	33.2709	33.8866	32.7732
	0.481519	-0.323883	0.798917	1.25169	O00244;E5RGN3;E5RIM7	O00244;E5RGN3;E5RIM7	Copper transport protein ATOX1	ATOX1			11	11	11	92.6	92.6	92.6	7.4016	0	295.66	4923000000	560	0.481519	0.537647	-0.323883	-1.02399	26.7651	26.5989	28.0467	26.2789	27.0191	26.7861	27.4209	26.5657	26.0803	26.4549	26.2376	26.9419
	0.230222	-0.323527	0.799114	1.25139	O95786;A2A376	O95786;A2A376	Probable ATP-dependent RNA helicase DDX58	DDX58			15	15	15	17.7	17.7	17.7	106.6	0	64.459	218720000	43	0.230222	0.754108	-0.323527	-0.558874	20.9451	20.9601	23.1316	20.087	21.4812	22.0651	22.7738	21.5747	20.1274	21.3346	22.0318	22.5283
	0.525856	-0.323108	0.799346	1.25102	Q16891;B9A067;D6RAW4	Q16891;B9A067	MICOS complex subunit MIC60	IMMT			61	61	2	69.3	69.3	8.6	83.677	0	323.31	45940000000	2937	0.525856	0.503682	-0.323108	-1.09797	30.3517	29.4334	29.9397	30.8121	30.1427	29.6401	29.9784	29.0731	30.4422	29.5989	29.2674	29.626
	0.234898	-0.322563	0.799648	1.25055	B4DJV2;O75390;A0A0C4DGI3;F8VTT8;F8W4S1;H0YH82;H0YIC4;F8W642;F8VZK9;F8VX07;F8VRP1;F8VX68;F8VPF9;F8VU34;F8VPA1;F8W1S4;F8W0J2;F8VR34;F8VRI6	B4DJV2;O75390;A0A0C4DGI3;F8VTT8;F8W4S1	Citrate synthase;Citrate synthase, mitochondrial	CS			18	18	13	30.2	30.2	25.6	50.431	0	178.12	6455000000	934	0.234898	0.749074	-0.322563	-0.568495	27.1241	27.0832	28.0166	28.3956	26.6891	26.5752	26.3227	25.9346	27.6593	27.0004	26.0667	24.9541
	0.675108	-0.32234	0.799771	1.25036	P50502;Q3KNR6;H7C3I1;F6VDH7;Q8IZP2;F8WAQ7	P50502;Q3KNR6;H7C3I1;F6VDH7	Hsc70-interacting protein	ST13			23	23	11	51.8	51.8	33.9	41.331	0	323.31	36379000000	2003	0.675108	0.415242	-0.32234	-1.33555	29.8282	28.6776	30.2101	29.0928	29.3884	29.4532	29.501	29.2473	29.8036	29.396	28.9298	29.8602
[truncated: 2,521 more rows]

## Sheet: pRCCII
Supplemental Table S2. Significantly regulated proteins between pRCC II and healthy kidney. List of protein groups and Log2 LFQ intensities identified in at least three samples of the kidney and the according pRCC type. Significance was tested with a two-sample t-test and additionally with multiple test correction by Benjamini-Hochberg (FDR 0.05), indicated by a + sign.
[truncated: 3,839 more rows]

[truncated: 4 more sheets: pRCCIIM, pRCCI_GSEA, pRCCII_GSEA, pRCCIIM_GSEA]
