# Supplementary material for: Papillary Renal Cell Carcinomas Rewire Glutathione Metabolism and Are Deficient in Both Anabolic Glucose Synthesis and Oxidative Phosphorylation
Source: Cancers (Basel). 2019 Sep 3;11(9):1298. doi: 10.3390/cancers11091298 (PMC6770591; doi:10.3390/cancers11091298)
Supplement: Supplementary file 1 [file cancers-11-01298-s001.zip › cancers-570749-supplementary layout/Table S3.xlsx]

## Sheet: Haplogroups
Table S3. The percentage of reconstructed genome covered by the assembly, the mean coverage depth, the number of contigs obtained and the best-predicted haplogroup are reported for each sample. TT = pRCC, NT = normal tissue, same sample numbers are derived from the same patient. The case with no mitochondrial haplogroup match between pRCC and control tissue is highlighted in yellow.
	Sample	mtDNA Coverage	Mean read depth	Number of Contings	Best predicted haplogroup(s)
	Case4_kidney_type I	0.9999	167.54	1	H1u1
	Case4_pRCC_type I	0.9496	15.21	17	H1u1
	Case3_kidney_type I	0.9999	240.54	1	J2a2a1_16311
	Case3_pRCC_type I	0.9768	17.83	7	J2a2a1_16311
	Case7_kidney_type I	0.9999	91.46	1	U3b3
	Case7_pRCC_type I	0.9985	27.61	2	U3b3
	Case6_kidney_type I	0.9999	83.2	1	H23
	Case6_pRCC_type I	1	371.41	1	H23
	Case5_kidney_type I	0.9999	58.99	1	H85
	Case5_pRCC_type I	0.9999	64.25	1	H85
	Case2_kidney_type I	0.9999	241.3	1	H1j3
	Case2_pRCC_type I	0.9999	101.3	1	H1j3
	Case1_kidney_type I	0.9999	48.56	1	W3a1d
	Case1_pRCC_type I	0.9911	23.03	6	W3a1d
	Case4_kidney_type II	0.9999	101.02	1	H1c1
	Case4_pRCC_type II	0.9997	36.86	1	H1c1
	Case6_kidney_type II	0.9999	46.55	1	J1b1a1
	Case6_pRCC_type II	0.987	21.79	4	J1b1a1
	Case3_kidney_type II	0.9781	32.23	6	H4b
	Case3_pRCC_type II	0.9995	38.59	1	J1b1a1
	Case5_kidney_type II	0.9999	102.75	1	K1a4a1h
	Case5_pRCC_type II	0.9999	222.11	1	K1a4a1h
	Case1_kidney_type II	0.9999	61.7	1	T1a1a1
	Case1_pRCC_type II	0.9961	34.47	3	T1a1a1
	Case7_kidney_type II	0.9999	54.92	1	K1b2a1
	Case7_pRCC_type II	0.9121	12.42	16	K1b2a
	Case2_kidney_type II	0.9999	72.7	1	H7a1
	Case2_pRCC_type II	0.9999	116.43	1	H7a1
	Case1_kidney_type IIM	1	80.75	1	H1c
	Case1_pRCC_type IIM	1	224.06	1	H1c
	Case2_kidney_type IIM	0.9999	79.17	1	K1a4a1a
	Case2_pRCC_type IIM	0.9989	59.1	1	K1a4a1a
	Case3_kidney_type IIM	0.9827	20.4	8	J1c5a1
	Case3_pRCC_type IIM	1	87.49	1	J1c5a1
	Case4_kidney_type IIM	1	102.53	1	U4b1a1a1
	Case4_pRCC_type IIM	0.9999	178.8	1	U4b1a1a1
	Case5_kidney_type IIM	0.9999	104.66	1	T2b1
	Case5_pRCC_type IIM	0.9951	28.24	4	T2b1
