# Supplementary material for: Papillary Renal Cell Carcinomas Rewire Glutathione Metabolism and Are Deficient in Both Anabolic Glucose Synthesis and Oxidative Phosphorylation
Source: Cancers (Basel). 2019 Sep 3;11(9):1298. doi: 10.3390/cancers11091298 (PMC6770591; doi:10.3390/cancers11091298)
Supplement: Supplementary file 1 [file cancers-11-01298-s001.zip › cancers-570749-supplementary layout/Table S4.xlsx]

## Sheet: Pathogenic somatic mtDNA mut
Table S4. Identified pathogenic somatic mtDNA mutations. Indicated are variant alleles, homoplasmy, nucleotide variability, amino acid change, amino acid variability, and the disease score.
Sample	Variant Allele	Homoplasmy	Locus	Nt Variability	Aa Change	Aa Variability	Disease Score
Case3_pRCC_type I	3362C	0.722	MT-ND1	0	F19S	0	0.881
Case6_pRCC_type I	13403A	0.012	MT-ND5	0	I356N	0	0.872
Case6_pRCC_type I	9789C	0.018	MT-CO3	0	S195P	0.002	0.857
Case6_pRCC_type I	13396A	0.01	MT-ND5	0	Q354K	0	0.855
Case6_pRCC_type I	14074A	0.015	MT-ND5	0	Q580K	0.0022	0.847
Case6_pRCC_type I	13406A	0.024	MT-ND5	0	R357Q	0	0.844
Case6_pRCC_type I	7986A	0.104	MT-CO2	0	R134Q	0	0.793
Case6_pRCC_type I	13399A	0.014	MT-ND5	0.00023	D355N	0.0009	0.85
Case6_pRCC_type I	15708A	0.026	MT-CYB	0.00039	S321N	0.0003	0.717
Case6_pRCC_type I	13227A	0.012	MT-ND5	0.00091	D297E	0.0026	0.896
Case6_pRCC_type II	13367A	0.583	MT-ND5	0	G344E	0	0.908
Case3_pRCC_type II	13367A	0.873	MT-ND5	0	G344E	0	0.908
Case5_pRCC_type II	13406A	0.017	MT-ND5	0	R357Q	0	0.844
Case5_pRCC_type II	10683A	0.071	MT-ND4L	0	A72T	0	0.745
Case2_pRCC_type II	9232T	0.026	MT-CO3	0	H9L	0	0.799
Case1_pRCC_type IIM	11370C	0.082	MT-ND4	0	M204T	0	0.793
Case2_pRCC_type IIM	14211T	0.106	MT-ND6	0.00207	V155I	0.0204	0.67
Case3_pRCC_type IIM	13783A	0.094	MT-ND5	0	P483T	0	0.764
Case3_pRCC_type IIM	10078C	0.762	MT-ND3	0	L7S	0	0.74
Case3_pRCC_type IIM	3924T	0.077	MT-ND1	0.00016	E206D	0	0.806
Case4_pRCC_type IIM	5032A	1	MT-ND2	0	G188E	0	0.87
Case4_pRCC_type IIM	6129T	0.019	MT-CO1	0	G76W	0	0.857
Case4_pRCC_type IIM	11693A	0.09	MT-ND4	0	A312T	0	0.827
Case4_pRCC_type IIM	6504A	0.027	MT-CO1	0	V201I	0.0013	0.724
Case4_pRCC_type IIM	15037G	0.02	MT-CYB	0.00038	H97Q	0	0.851

## Sheet: Pathogenic germline mtDNA mut
Table S4. Identified pathogenic germline mtDNA mutations. Indicated are variant alleles, homoplasmy, nucleotide variability, amino acid change, amino acid variability, and the disease score.
Sample	Variant Allele	Homoplasmic	Locus	Nt Variability	Aa Change	Aa Variability	Disease Score
Case5_pRCC_type II	14180C	0.995	MT-ND6	0.0181	Y165C	0.138	0.779
