# Supplementary material for: Papillary Renal Cell Carcinomas Rewire Glutathione Metabolism and Are Deficient in Both Anabolic Glucose Synthesis and Oxidative Phosphorylation
Source: Cancers (Basel). 2019 Sep 3;11(9):1298. doi: 10.3390/cancers11091298 (PMC6770591; doi:10.3390/cancers11091298)
Supplement: Supplementary file 1 [file cancers-11-01298-s001.zip › cancers-570749-supplementary layout/Table S5.xlsx]

## Sheet: pRCC I up
Table S5. Pathway enrichment analysis (GSEA) of proteins between pRCC I and adjacent kidney tissues. Proteins with a minimum of three valid values in at least one group were used, missing values were replaced from normal distribution. KEGG and Reactome databases were used; the significance threshold was set to ≤0.05 for p-value and ≤0.10 FDR, respectively. Significant KEGG pathways were highlight…
Pathway	SIZE	NES	NOM p-val	FDR q-val
KEGG_SPLICEOSOME	89	2.17	0	0
KEGG_RIBOSOME	72	2.14	0	0.001
KEGG_LEISHMANIA_INFECTION	18	2.04	0	0.003
KEGG_NATURAL_KILLER_CELL_MEDIATED_CYTOTOXICITY	28	1.78	0.003	0.047
KEGG_DNA_REPLICATION	10	1.69	0.01	0.104
KEGG_CELL_CYCLE	21	1.66	0.013	0.13
KEGG_JAK_STAT_SIGNALING_PATHWAY	12	1.62	0.032	0.191
KEGG_BASE_EXCISION_REPAIR	9	1.59	0.02	0.232
KEGG_SNARE_INTERACTIONS_IN_VESICULAR_TRANSPORT	13	1.58	0.023	0.223
KEGG_UBIQUITIN_MEDIATED_PROTEOLYSIS	33	1.57	0.018	0.234
KEGG_CYTOSOLIC_DNA_SENSING_PATHWAY	13	1.56	0.035	0.234
KEGG_NON_HOMOLOGOUS_END_JOINING	8	1.51	0.053	0.269
KEGG_MISMATCH_REPAIR	8	1.5	0.054	0.272
KEGG_RNA_POLYMERASE	8	1.48	0.056	0.282
KEGG_ACUTE_MYELOID_LEUKEMIA	15	1.47	0.064	0.292
KEGG_BASAL_TRANSCRIPTION_FACTORS	6	1.47	0.058	0.282
KEGG_PRIMARY_IMMUNODEFICIENCY	5	1.44	0.059	0.312
KEGG_COLORECTAL_CANCER	14	1.43	0.086	0.319
KEGG_HOMOLOGOUS_RECOMBINATION	7	1.43	0.085	0.32
KEGG_P53_SIGNALING_PATHWAY	6	1.43	0.067	0.316
KEGG_TOLL_LIKE_RECEPTOR_SIGNALING_PATHWAY	18	1.34	0.107	0.382
KEGG_B_CELL_RECEPTOR_SIGNALING_PATHWAY	24	1.3	0.108	0.431
KEGG_GRAFT_VERSUS_HOST_DISEASE	6	1.28	0.205	0.457
KEGG_ALLOGRAFT_REJECTION	6	1.27	0.212	0.455
KEGG_AUTOIMMUNE_THYROID_DISEASE	6	1.27	0.199	0.454
KEGG_LEUKOCYTE_TRANSENDOTHELIAL_MIGRATION	49	1.24	0.113	0.474
KEGG_TYPE_I_DIABETES_MELLITUS	7	1.24	0.2	0.477
KEGG_FC_EPSILON_RI_SIGNALING_PATHWAY	19	1.23	0.175	0.483
KEGG_ANTIGEN_PROCESSING_AND_PRESENTATION	26	1.2	0.22	0.516
KEGG_CELL_ADHESION_MOLECULES_CAMS	33	1.17	0.23	0.555
KEGG_NUCLEOTIDE_EXCISION_REPAIR	13	1.15	0.285	0.57
KEGG_AMYOTROPHIC_LATERAL_SCLEROSIS_ALS	15	1.14	0.302	0.575
KEGG_PANCREATIC_CANCER	18	1.13	0.298	0.594
KEGG_T_CELL_RECEPTOR_SIGNALING_PATHWAY	25	1.13	0.285	0.588
KEGG_VIRAL_MYOCARDITIS	24	1.12	0.276	0.601
KEGG_NOD_LIKE_RECEPTOR_SIGNALING_PATHWAY	15	1.11	0.318	0.612
KEGG_RNA_DEGRADATION	26	1.11	0.283	0.606
KEGG_FC_GAMMA_R_MEDIATED_PHAGOCYTOSIS	41	1.1	0.315	0.61
KEGG_LYSOSOME	49	1.09	0.284	0.624
KEGG_MTOR_SIGNALING_PATHWAY	12	1.07	0.403	0.655
KEGG_RENAL_CELL_CARCINOMA	24	1.05	0.39	0.665
KEGG_PATHWAYS_IN_CANCER	82	1	0.448	0.728
KEGG_PROSTATE_CANCER	21	1	0.449	0.732
KEGG_PROTEASOME	33	1	0.446	0.73
KEGG_NEUROACTIVE_LIGAND_RECEPTOR_INTERACTION	7	0.98	0.506	0.746
KEGG_OTHER_GLYCAN_DEGRADATION	5	0.92	0.615	0.828
KEGG_APOPTOSIS	24	0.91	0.586	0.831
KEGG_CHEMOKINE_SIGNALING_PATHWAY	49	0.91	0.641	0.841
KEGG_BLADDER_CANCER	13	0.89	0.59	0.865
KEGG_NOTCH_SIGNALING_PATHWAY	7	0.89	0.6	0.862
KEGG_VEGF_SIGNALING_PATHWAY	21	0.89	0.605	0.866
KEGG_PROTEIN_EXPORT	11	0.87	0.636	0.885
KEGG_ENDOCYTOSIS	73	0.84	0.783	0.916
KEGG_PRIMARY_BILE_ACID_BIOSYNTHESIS	5	0.82	0.686	0.933
KEGG_ERBB_SIGNALING_PATHWAY	27	0.81	0.802	0.951
KEGG_NON_SMALL_CELL_LUNG_CANCER	14	0.81	0.724	0.943
KEGG_ADHERENS_JUNCTION	38	0.8	0.804	0.95
KEGG_GAP_JUNCTION	32	0.8	0.782	0.948
KEGG_CHRONIC_MYELOID_LEUKEMIA	19	0.79	0.779	0.967
KEGG_REGULATION_OF_AUTOPHAGY	6	0.75	0.773	1
KEGG_WNT_SIGNALING_PATHWAY	34	0.72	0.944	1
KEGG_PROGESTERONE_MEDIATED_OOCYTE_MATURATION	12	0.71	0.863	1
KEGG_GLIOMA	16	0.7	0.89	1
KEGG_VASOPRESSIN_REGULATED_WATER_REABSORPTION	23	0.68	0.915	1
KEGG_SPHINGOLIPID_METABOLISM	6	0.64	0.867	1
KEGG_ABC_TRANSPORTERS	6	0.63	0.878	1
KEGG_MELANOGENESIS	20	0.6	0.958	1
KEGG_SULFUR_METABOLISM	5	0.58	0.924	1
KEGG_GNRH_SIGNALING_PATHWAY	26	0.53	0.992	1
KEGG_NEUROTROPHIN_SIGNALING_PATHWAY	38	0.53	0.99	1
KEGG_OOCYTE_MEIOSIS	33	0.52	1	0.999
KEGG_RIG_I_LIKE_RECEPTOR_SIGNALING_PATHWAY	13	0.48	0.988	0.999
REACTOME_PROCESSING_OF_CAPPED_INTRON_CONTAINING_PRE_MRNA	97	2.28	0	0
REACTOME_INFLUENZA_LIFE_CYCLE	103	2.27	0	0
REACTOME_INFLUENZA_VIRAL_RNA_TRANSCRIPTION_AND_REPLICATION	83	2.26	0	0
REACTOME_3_UTR_MEDIATED_TRANSLATIONAL_REGULATION	92	2.23	0	0
REACTOME_NONSENSE_MEDIATED_DECAY_ENHANCED_BY_THE_EXON_JUNCTION_COMPLEX	80	2.2	0	0
REACTOME_PEPTIDE_CHAIN_ELONGATION	73	2.19	0	0.001
REACTOME_MRNA_SPLICING	81	2.17	0	0.001
REACTOME_TRANSLATION	115	2.17	0	0.001
REACTOME_MRNA_PROCESSING	101	2.12	0	0.001
REACTOME_LATE_PHASE_OF_HIV_LIFE_CYCLE	43	2.11	0	0.001
REACTOME_SRP_DEPENDENT_COTRANSLATIONAL_PROTEIN_TARGETING_TO_MEMBRANE	84	2.1	0	0.001
REACTOME_HIV_LIFE_CYCLE	51	2.09	0	0.001
REACTOME_METABOLISM_OF_RNA	169	2.01	0	0.004
REACTOME_METABOLISM_OF_MRNA	148	1.97	0	0.007
REACTOME_ACTIVATION_OF_THE_MRNA_UPON_BINDING_OF_THE_CAP_BINDING_COMPLEX_AND_EIFS_AND_SUBSEQUENT_BINDING_TO_43S	52	1.96	0	0.007
REACTOME_RNA_POL_II_TRANSCRIPTION	43	1.96	0	0.008
REACTOME_MRNA_SPLICING_MINOR_PATHWAY	29	1.95	0	0.008
REACTOME_RNA_POL_II_PRE_TRANSCRIPTION_EVENTS	19	1.88	0.003	0.018
REACTOME_TRANSCRIPTION	57	1.87	0	0.022
REACTOME_FORMATION_OF_THE_TERNARY_COMPLEX_AND_SUBSEQUENTLY_THE_43S_COMPLEX	45	1.85	0.003	0.026
REACTOME_SIGNALING_BY_FGFR1_MUTANTS	10	1.85	0	0.026
REACTOME_ELONGATION_ARREST_AND_RECOVERY	15	1.84	0.002	0.028
REACTOME_SIGNALING_BY_FGFR1_FUSION_MUTANTS	10	1.84	0.002	0.027
REACTOME_FORMATION_OF_RNA_POL_II_ELONGATION_COMPLEX_	16	1.83	0	0.031
REACTOME_DNA_STRAND_ELONGATION	8	1.75	0.002	0.063
REACTOME_DNA_REPAIR	32	1.74	0.003	0.067
REACTOME_TRANSPORT_OF_MATURE_TRANSCRIPT_TO_CYTOPLASM	30	1.73	0.006	0.073
REACTOME_RNA_POL_II_TRANSCRIPTION_PRE_INITIATION_AND_PROMOTER_OPENING	11	1.71	0.013	0.092
REACTOME_HIV_INFECTION	110	1.7	0	0.098
REACTOME_APOPTOSIS_INDUCED_DNA_FRAGMENTATION	10	1.61	0.024	0.196
REACTOME_MRNA_CAPPING	11	1.61	0.03	0.191
REACTOME_SIGNALING_BY_FGFR_MUTANTS	12	1.59	0.023	0.228
REACTOME_ABORTIVE_ELONGATION_OF_HIV1_TRANSCRIPT_IN_THE_ABSENCE_OF_TAT	10	1.58	0.036	0.224
REACTOME_INSULIN_SYNTHESIS_AND_PROCESSING	8	1.58	0.028	0.219
REACTOME_TRANSPORT_OF_MATURE_MRNA_DERIVED_FROM_AN_INTRONLESS_TRANSCRIPT	17	1.58	0.029	0.218
REACTOME_ACTIVATION_OF_ATR_IN_RESPONSE_TO_REPLICATION_STRESS	6	1.57	0.024	0.23
REACTOME_FORMATION_OF_THE_HIV1_EARLY_ELONGATION_COMPLEX	10	1.56	0.04	0.229
REACTOME_CLEAVAGE_OF_GROWING_TRANSCRIPT_IN_THE_TERMINATION_REGION_	24	1.55	0.032	0.233
REACTOME_METABOLISM_OF_NON_CODING_RNA	23	1.55	0.046	0.237
REACTOME_MRNA_3_END_PROCESSING	21	1.55	0.033	0.239
REACTOME_CELL_CYCLE	117	1.54	0.005	0.248
REACTOME_G2_M_CHECKPOINTS	6	1.54	0.041	0.25
REACTOME_MITOTIC_PROMETAPHASE	25	1.53	0.02	0.26
REACTOME_CLASS_I_MHC_MEDIATED_ANTIGEN_PROCESSING_PRESENTATION	94	1.52	0.004	0.266
REACTOME_DIABETES_PATHWAYS	45	1.52	0.014	0.264
REACTOME_DNA_REPLICATION	69	1.52	0.004	0.261
REACTOME_TRANSPORT_OF_RIBONUCLEOPROTEINS_INTO_THE_HOST_NUCLEUS	14	1.52	0.043	0.268
REACTOME_ANTIGEN_PRESENTATION_FOLDING_ASSEMBLY_AND_PEPTIDE_LOADING_OF_CLASS_I_MHC	16	1.51	0.037	0.266
REACTOME_EARLY_PHASE_OF_HIV_LIFE_CYCLE	8	1.51	0.056	0.266
REACTOME_VIRAL_MESSENGER_RNA_SYNTHESIS	8	1.51	0.051	0.264
REACTOME_CELL_CYCLE_CHECKPOINTS	45	1.5	0.027	0.268
REACTOME_SIGNALING_BY_SCF_KIT	22	1.5	0.04	0.27
REACTOME_ENDOSOMAL_VACUOLAR_PATHWAY	6	1.49	0.052	0.282
REACTOME_NEP_NS2_INTERACTS_WITH_THE_CELLULAR_EXPORT_MACHINERY	15	1.49	0.064	0.278
REACTOME_CYTOKINE_SIGNALING_IN_IMMUNE_SYSTEM	86	1.48	0.013	0.291
REACTOME_BASE_EXCISION_REPAIR	6	1.47	0.053	0.288
REACTOME_INTERFERON_ALPHA_BETA_SIGNALING	14	1.47	0.064	0.288
REACTOME_INTERFERON_GAMMA_SIGNALING	21	1.47	0.059	0.283
REACTOME_INTERFERON_SIGNALING	57	1.47	0.021	0.286
REACTOME_TAK1_ACTIVATES_NFKB_BY_PHOSPHORYLATION_AND_ACTIVATION_OF_IKKS_COMPLEX	6	1.47	0.072	0.285
REACTOME_TRAF6_MEDIATED_NFKB_ACTIVATION	9	1.46	0.067	0.291
REACTOME_LAGGING_STRAND_SYNTHESIS	6	1.45	0.089	0.306
REACTOME_MITOTIC_M_M_G1_PHASES	66	1.45	0.027	0.304
REACTOME_PI_3K_CASCADE	5	1.45	0.058	0.305
REACTOME_GENERATION_OF_SECOND_MESSENGER_MOLECULES	8	1.44	0.102	0.312
REACTOME_RNA_POL_III_TRANSCRIPTION_TERMINATION	5	1.43	0.088	0.32
REACTOME_GROWTH_HORMONE_RECEPTOR_SIGNALING	8	1.42	0.094	0.326
REACTOME_OXYGEN_DEPENDENT_PROLINE_HYDROXYLATION_OF_HYPOXIA_INDUCIBLE_FACTOR_ALPHA	5	1.42	0.097	0.323
REACTOME_REGULATION_OF_GLUCOKINASE_BY_GLUCOKINASE_REGULATORY_PROTEIN	13	1.42	0.091	0.327
REACTOME_SIGNALING_BY_FGFR_IN_DISEASE	32	1.42	0.063	0.324
REACTOME_TELOMERE_MAINTENANCE	16	1.42	0.082	0.329
REACTOME_ANTIGEN_PROCESSING_UBIQUITINATION_PROTEASOME_DEGRADATION	71	1.41	0.031	0.322
REACTOME_CELL_CYCLE_MITOTIC	95	1.41	0.022	0.324
REACTOME_CHROMOSOME_MAINTENANCE	32	1.41	0.058	0.324
REACTOME_DOUBLE_STRAND_BREAK_REPAIR	12	1.41	0.079	0.323
REACTOME_TRANSCRIPTION_COUPLED_NER_TC_NER	12	1.41	0.093	0.326
REACTOME_RNA_POL_III_TRANSCRIPTION	5	1.4	0.094	0.333
REACTOME_SIGNALING_BY_HIPPO	7	1.4	0.106	0.328
REACTOME_DEADENYLATION_DEPENDENT_MRNA_DECAY	21	1.39	0.102	0.341
REACTOME_FORMATION_OF_TRANSCRIPTION_COUPLED_NER_TC_NER_REPAIR_COMPLEX	7	1.39	0.125	0.342
REACTOME_FORMATION_OF_TUBULIN_FOLDING_INTERMEDIATES_BY_CCT_TRIC	17	1.39	0.101	0.339
REACTOME_RIP_MEDIATED_NFKB_ACTIVATION_VIA_DAI	7	1.39	0.107	0.34
REACTOME_MEIOTIC_RECOMBINATION	11	1.38	0.126	0.339
REACTOME_METABOLISM_OF_PROTEINS	210	1.38	0.007	0.342
REACTOME_NUCLEAR_SIGNALING_BY_ERBB4	6	1.38	0.095	0.34
REACTOME_PI3K_EVENTS_IN_ERBB2_SIGNALING	7	1.38	0.111	0.341
REACTOME_TCR_SIGNALING	15	1.38	0.129	0.343
REACTOME_EXTENSION_OF_TELOMERES	10	1.37	0.133	0.35
REACTOME_INTEGRATION_OF_PROVIRUS	7	1.37	0.126	0.351
REACTOME_SIGNALING_BY_ERBB4	21	1.37	0.085	0.354
REACTOME_GLUCOSE_TRANSPORT	14	1.36	0.107	0.362
REACTOME_ACTIVATION_OF_THE_PRE_REPLICATIVE_COMPLEX	5	1.35	0.132	0.384
REACTOME_TOLL_RECEPTOR_CASCADES	38	1.35	0.084	0.386
REACTOME_S_PHASE	46	1.34	0.047	0.387
REACTOME_BMAL1_CLOCK_NPAS2_ACTIVATES_CIRCADIAN_EXPRESSION	5	1.33	0.121	0.402
REACTOME_N_GLYCAN_TRIMMING_IN_THE_ER_AND_CALNEXIN_CALRETICULIN_CYCLE	7	1.33	0.151	0.403
REACTOME_HOMOLOGOUS_RECOMBINATION_REPAIR_OF_REPLICATION_INDEPENDENT_DOUBLE_STRAND_BREAKS	8	1.32	0.166	0.409
REACTOME_IL_RECEPTOR_SHC_SIGNALING	6	1.32	0.148	0.41
REACTOME_KINESINS	5	1.32	0.166	0.412
REACTOME_SIGNALING_BY_NOTCH1	14	1.32	0.146	0.411
REACTOME_MICRORNA_MIRNA_BIOGENESIS	8	1.31	0.17	0.421
REACTOME_NOD1_2_SIGNALING_PATHWAY	5	1.31	0.166	0.417
REACTOME_ADAPTIVE_IMMUNE_SYSTEM	187	1.3	0.006	0.43
REACTOME_IMMUNOREGULATORY_INTERACTIONS_BETWEEN_A_LYMPHOID_AND_A_NON_LYMPHOID_CELL	14	1.3	0.154	0.432
REACTOME_REGULATION_OF_IFNG_SIGNALING	5	1.3	0.145	0.434
REACTOME_REGULATORY_RNA_PATHWAYS	8	1.3	0.164	0.433
REACTOME_GAB1_SIGNALOSOME	8	1.29	0.148	0.448
REACTOME_DEADENYLATION_OF_MRNA	10	1.28	0.183	0.454
REACTOME_ER_PHAGOSOME_PATHWAY	43	1.28	0.104	0.452
REACTOME_NUCLEOTIDE_EXCISION_REPAIR	16	1.28	0.17	0.451
REACTOME_SIGNALING_BY_NOTCH	18	1.28	0.144	0.449
REACTOME_ANTIGEN_PROCESSING_CROSS_PRESENTATION	51	1.27	0.08	0.45
REACTOME_NFKB_AND_MAP_KINASES_ACTIVATION_MEDIATED_BY_TLR4_SIGNALING_REPERTOIRE	25	1.27	0.167	0.454
REACTOME_REGULATION_OF_HYPOXIA_INDUCIBLE_FACTOR_HIF_BY_OXYGEN	6	1.27	0.207	0.452
REACTOME_SYNTHESIS_OF_DNA	44	1.27	0.12	0.454
REACTOME_TRIF_MEDIATED_TLR3_SIGNALING	24	1.27	0.167	0.452
REACTOME_NOTCH1_INTRACELLULAR_DOMAIN_REGULATES_TRANSCRIPTION	9	1.26	0.217	0.456
REACTOME_PROCESSING_OF_CAPPED_INTRONLESS_PRE_MRNA	11	1.26	0.206	0.46
REACTOME_MTORC1_MEDIATED_SIGNALLING	5	1.25	0.216	0.472
REACTOME_SIGNALING_BY_ILS	34	1.25	0.127	0.47
REACTOME_TRAFFICKING_AND_PROCESSING_OF_ENDOSOMAL_TLR	5	1.25	0.22	0.473
REACTOME_PI3K_CASCADE	14	1.24	0.215	0.48
REACTOME_REGULATION_OF_MRNA_STABILITY_BY_PROTEINS_THAT_BIND_AU_RICH_ELEMENTS	58	1.24	0.109	0.479
REACTOME_ACTIVATED_TLR4_SIGNALLING	27	1.23	0.158	0.484
REACTOME_ANTIVIRAL_MECHANISM_BY_IFN_STIMULATED_GENES	35	1.23	0.15	0.48
REACTOME_GOLGI_ASSOCIATED_VESICLE_BIOGENESIS	33	1.23	0.169	0.483
REACTOME_REGULATION_OF_INSULIN_LIKE_GROWTH_FACTOR_IGF_ACTIVITY_BY_INSULIN_LIKE_GROWTH_FACTOR_BINDING_PROTEINS_IGFBPS	5	1.23	0.242	0.484
REACTOME_REPAIR_SYNTHESIS_FOR_GAP_FILLING_BY_DNA_POL_IN_TC_NER	5	1.23	0.247	0.482
REACTOME_TRAF6_MEDIATED_INDUCTION_OF_NFKB_AND_MAP_KINASES_UPON_TLR7_8_OR_9_ACTIVATION	25	1.23	0.168	0.483
REACTOME_NUCLEOTIDE_BINDING_DOMAIN_LEUCINE_RICH_REPEAT_CONTAINING_RECEPTOR_NLR_SIGNALING_PATHWAYS	10	1.22	0.237	0.494
REACTOME_RNA_POL_I_RNA_POL_III_AND_MITOCHONDRIAL_TRANSCRIPTION	15	1.22	0.204	0.494
REACTOME_SPHINGOLIPID_DE_NOVO_BIOSYNTHESIS	7	1.22	0.263	0.493
REACTOME_HOST_INTERACTIONS_OF_HIV_FACTORS	84	1.21	0.117	0.507
REACTOME_INTRINSIC_PATHWAY_FOR_APOPTOSIS	11	1.21	0.235	0.497
REACTOME_PI3K_AKT_ACTIVATION	5	1.21	0.256	0.5
REACTOME_ADVANCED_GLYCOSYLATION_ENDPRODUCT_RECEPTOR_SIGNALING	10	1.2	0.251	0.516
REACTOME_MYD88_MAL_CASCADE_INITIATED_ON_PLASMA_MEMBRANE	25	1.2	0.168	0.506
REACTOME_THE_NLRP3_INFLAMMASOME	6	1.2	0.271	0.504
REACTOME_IL_2_SIGNALING	14	1.19	0.241	0.518
REACTOME_MEIOSIS	24	1.19	0.178	0.516
REACTOME_PROCESSING_OF_INTRONLESS_PRE_MRNAS	8	1.18	0.27	0.546
REACTOME_APC_C_CDC20_MEDIATED_DEGRADATION_OF_MITOTIC_PROTEINS	38	1.17	0.193	0.554
REACTOME_INFLAMMASOMES	6	1.17	0.297	0.554
REACTOME_VIF_MEDIATED_DEGRADATION_OF_APOBEC3G	40	1.17	0.185	0.549
REACTOME_APOPTOSIS	86	1.16	0.151	0.57
REACTOME_ORC1_REMOVAL_FROM_CHROMATIN	38	1.16	0.219	0.568
REACTOME_REGULATION_OF_MITOTIC_CELL_CYCLE	40	1.16	0.191	0.567
REACTOME_ASSEMBLY_OF_THE_PRE_REPLICATIVE_COMPLEX	38	1.15	0.223	0.57
REACTOME_INSULIN_RECEPTOR_SIGNALLING_CASCADE	23	1.15	0.242	0.571
REACTOME_POST_CHAPERONIN_TUBULIN_FOLDING_PATHWAY	13	1.15	0.282	0.572
REACTOME_SIGNALING_BY_ROBO_RECEPTOR	14	1.15	0.301	0.569
REACTOME_SIGNALING_BY_THE_B_CELL_RECEPTOR_BCR	58	1.15	0.184	0.568
REACTOME_RNA_POL_I_TRANSCRIPTION	11	1.14	0.286	0.575
REACTOME_DOWNREGULATION_OF_SMAD2_3_SMAD4_TRANSCRIPTIONAL_ACTIVITY	5	1.13	0.335	0.589
REACTOME_TRANSCRIPTIONAL_ACTIVITY_OF_SMAD2_SMAD3_SMAD4_HETEROTRIMER	5	1.13	0.331	0.591
REACTOME_ACTIVATION_OF_GENES_BY_ATF4	5	1.12	0.323	0.599
REACTOME_AUTODEGRADATION_OF_CDH1_BY_CDH1_APC_C	37	1.12	0.241	0.601
REACTOME_CYTOSOLIC_TRNA_AMINOACYLATION	24	1.12	0.269	0.6
REACTOME_DEPOSITION_OF_NEW_CENPA_CONTAINING_NUCLEOSOMES_AT_THE_CENTROMERE	10	1.12	0.326	0.6
REACTOME_APC_C_CDH1_MEDIATED_DEGRADATION_OF_CDC20_AND_OTHER_APC_C_CDH1_TARGETED_PROTEINS_IN_LATE_MITOSIS_EARLY_G1	37	1.11	0.277	0.611
REACTOME_MRNA_DECAY_BY_5_TO_3_EXORIBONUCLEASE	7	1.11	0.374	0.609
REACTOME_M_G1_TRANSITION	41	1.1	0.258	0.61
REACTOME_PKB_MEDIATED_EVENTS	10	1.1	0.35	0.611
REACTOME_SIGNALING_BY_RHO_GTPASES	32	1.1	0.314	0.617
REACTOME_DEGRADATION_OF_THE_EXTRACELLULAR_MATRIX	8	1.09	0.381	0.627
REACTOME_DOWNSTREAM_SIGNALING_EVENTS_OF_B_CELL_RECEPTOR_BCR	47	1.09	0.3	0.626
REACTOME_PERK_REGULATED_GENE_EXPRESSION	7	1.09	0.356	0.621
REACTOME_PI_METABOLISM	11	1.08	0.352	0.644
REACTOME_SEMA3A_PAK_DEPENDENT_AXON_REPULSION	7	1.08	0.372	0.644
REACTOME_CD28_DEPENDENT_VAV1_PATHWAY	5	1.07	0.398	0.653
REACTOME_MITOTIC_G1_G1_S_PHASES	48	1.07	0.348	0.651
REACTOME_SIGNAL_REGULATORY_PROTEIN_SIRP_FAMILY_INTERACTIONS	5	1.07	0.397	0.65
REACTOME_ACTIVATION_OF_NF_KAPPAB_IN_B_CELLS	42	1.06	0.36	0.66
REACTOME_DESTABILIZATION_OF_MRNA_BY_AUF1_HNRNP_D0	42	1.06	0.359	0.663
REACTOME_IMMUNE_SYSTEM	297	1.06	0.216	0.663
REACTOME_NFKB_ACTIVATION_THROUGH_FADD_RIP1_PATHWAY_MEDIATED_BY_CASPASE_8_AND10	6	1.06	0.412	0.658
REACTOME_TRANS_GOLGI_NETWORK_VESICLE_BUDDING	40	1.06	0.354	0.66
REACTOME_G1_S_TRANSITION	46	1.05	0.391	0.662
REACTOME_REMOVAL_OF_THE_FLAP_INTERMEDIATE_FROM_THE_C_STRAND	5	1.05	0.432	0.669
REACTOME_RIG_I_MDA5_MEDIATED_INDUCTION_OF_IFN_ALPHA_BETA_PATHWAYS	17	1.05	0.396	0.666
REACTOME_CALNEXIN_CALRETICULIN_CYCLE	6	1.04	0.442	0.67
REACTOME_COSTIMULATION_BY_THE_CD28_FAMILY	18	1.04	0.396	0.667
REACTOME_DOWNSTREAM_SIGNAL_TRANSDUCTION	30	1.04	0.384	0.668
REACTOME_G_ALPHA1213_SIGNALLING_EVENTS	24	1.04	0.377	0.672
REACTOME_GLYCOGEN_BREAKDOWN_GLYCOGENOLYSIS	7	1.04	0.43	0.671
REACTOME_PREFOLDIN_MEDIATED_TRANSFER_OF_SUBSTRATE_TO_CCT_TRIC	23	1.04	0.38	0.669
REACTOME_CD28_CO_STIMULATION	10	1.03	0.411	0.682
REACTOME_LYSOSOME_VESICLE_BIOGENESIS	17	1.03	0.418	0.688
REACTOME_SIGNALING_BY_TGF_BETA_RECEPTOR_COMPLEX	17	1.03	0.389	0.682
REACTOME_DESTABILIZATION_OF_MRNA_BY_KSRP	6	1.01	0.469	0.725
REACTOME_MAP_KINASE_ACTIVATION_IN_TLR_CASCADE	17	1.01	0.453	0.723
REACTOME_SYNTHESIS_OF_PIPS_AT_THE_PLASMA_MEMBRANE	5	1.01	0.456	0.713
REACTOME_ASSOCIATION_OF_TRIC_CCT_WITH_TARGET_PROTEINS_DURING_BIOSYNTHESIS	13	1	0.459	0.726
REACTOME_IL_3_5_AND_GM_CSF_SIGNALING	12	0.99	0.477	0.746
REACTOME_NRAGE_SIGNALS_DEATH_THROUGH_JNK	10	0.99	0.462	0.738
REACTOME_PROCESSIVE_SYNTHESIS_ON_THE_LAGGING_STRAND	5	0.99	0.498	0.743
REACTOME_COPI_MEDIATED_TRANSPORT	9	0.97	0.503	0.774
REACTOME_CDK_MEDIATED_PHOSPHORYLATION_AND_REMOVAL_OF_CDC6	36	0.96	0.525	0.795
REACTOME_GPCR_DOWNSTREAM_SIGNALING	41	0.96	0.524	0.794
REACTOME_MEMBRANE_TRAFFICKING	79	0.96	0.579	0.788
REACTOME_UNFOLDED_PROTEIN_RESPONSE	30	0.96	0.518	0.796
REACTOME_AUTODEGRADATION_OF_THE_E3_UBIQUITIN_LIGASE_COP1	36	0.95	0.54	0.814
REACTOME_ACTIVATED_TAK1_MEDIATES_P38_MAPK_ACTIVATION	5	0.94	0.535	0.821
REACTOME_INTERACTIONS_OF_VPR_WITH_HOST_CELLULAR_PROTEINS	19	0.94	0.542	0.823
REACTOME_ACTIVATED_NOTCH1_TRANSMITS_SIGNAL_TO_THE_NUCLEUS	6	0.93	0.543	0.826
REACTOME_APOPTOTIC_EXECUTION_PHASE	36	0.93	0.588	0.827
REACTOME_CELL_DEATH_SIGNALLING_VIA_NRAGE_NRIF_AND_NADE	13	0.93	0.554	0.823
REACTOME_CYCLIN_E_ASSOCIATED_EVENTS_DURING_G1_S_TRANSITION_	38	0.93	0.575	0.825
REACTOME_P53_DEPENDENT_G1_DNA_DAMAGE_RESPONSE	36	0.93	0.599	0.82
REACTOME_P53_INDEPENDENT_G1_S_DNA_DAMAGE_CHECKPOINT	36	0.93	0.589	0.829
REACTOME_REGULATION_OF_APOPTOSIS	39	0.93	0.574	0.826
REACTOME_SCF_BETA_TRCP_MEDIATED_DEGRADATION_OF_EMI1	38	0.93	0.555	0.832
REACTOME_SCFSKP2_MEDIATED_DEGRADATION_OF_P27_P21	38	0.93	0.568	0.828
REACTOME_CDT1_ASSOCIATION_WITH_THE_CDC6_ORC_ORIGIN_COMPLEX	36	0.92	0.572	0.82
REACTOME_CYTOSOLIC_SULFONATION_OF_SMALL_MOLECULES	6	0.92	0.586	0.827
REACTOME_FACTORS_INVOLVED_IN_MEGAKARYOCYTE_DEVELOPMENT_AND_PLATELET_PRODUCTION	27	0.92	0.606	0.822
REACTOME_PURINE_SALVAGE	9	0.91	0.558	0.834
REACTOME_PACKAGING_OF_TELOMERE_ENDS	6	0.9	0.593	0.853
REACTOME_DESTABILIZATION_OF_MRNA_BY_BRF1	6	0.89	0.599	0.86
REACTOME_RETROGRADE_NEUROTROPHIN_SIGNALLING	7	0.89	0.602	0.862
REACTOME_CIRCADIAN_CLOCK	10	0.88	0.633	0.877
REACTOME_IL1_SIGNALING	10	0.88	0.606	0.868
REACTOME_TGF_BETA_RECEPTOR_SIGNALING_IN_EMT_EPITHELIAL_TO_MESENCHYMAL_TRANSITION	7	0.88	0.621	0.875
REACTOME_ANTIGEN_ACTIVATES_B_CELL_RECEPTOR_LEADING_TO_GENERATION_OF_SECOND_MESSENGERS	11	0.87	0.627	0.882
REACTOME_ASPARAGINE_N_LINKED_GLYCOSYLATION	25	0.87	0.653	0.884
REACTOME_REGULATION_OF_AMPK_ACTIVITY_VIA_LKB1	6	0.87	0.622	0.883
REACTOME_P75_NTR_RECEPTOR_MEDIATED_SIGNALLING	17	0.86	0.654	0.895
REACTOME_PROTEIN_FOLDING	33	0.85	0.722	0.907
REACTOME_SIGNALING_BY_CONSTITUTIVELY_ACTIVE_EGFR	9	0.85	0.662	0.907
REACTOME_ACTIVATION_OF_CHAPERONE_GENES_BY_XBP1S	21	0.84	0.702	0.916
REACTOME_GLOBAL_GENOMIC_NER_GG_NER	9	0.84	0.693	0.913
REACTOME_SIGNALING_BY_WNT	44	0.84	0.762	0.915
REACTOME_SIGNALLING_BY_NGF	58	0.84	0.774	0.914
REACTOME_ENERGY_DEPENDENT_REGULATION_OF_MTOR_BY_LKB1_AMPK	6	0.83	0.686	0.925
REACTOME_DOWNSTREAM_SIGNALING_OF_ACTIVATED_FGFR	20	0.82	0.732	0.942
REACTOME_ENDOSOMAL_SORTING_COMPLEX_REQUIRED_FOR_TRANSPORT_ESCRT	18	0.82	0.71	0.933
REACTOME_DOWNSTREAM_TCR_SIGNALING	6	0.81	0.735	0.948
REACTOME_MEIOTIC_SYNAPSIS	17	0.8	0.77	0.956
REACTOME_ACTIVATION_OF_BH3_ONLY_PROTEINS	5	0.79	0.727	0.965
REACTOME_REGULATION_OF_ORNITHINE_DECARBOXYLASE_ODC	36	0.79	0.852	0.957
REACTOME_GAP_JUNCTION_DEGRADATION	7	0.78	0.742	0.975
REACTOME_CTNNB1_PHOSPHORYLATION_CASCADE	6	0.76	0.751	0.99
REACTOME_GAP_JUNCTION_TRAFFICKING	7	0.76	0.768	0.996
REACTOME_METABOLISM_OF_PORPHYRINS	11	0.76	0.751	0.992
REACTOME_PRE_NOTCH_EXPRESSION_AND_PROCESSING	6	0.75	0.785	1
REACTOME_REGULATION_OF_KIT_SIGNALING	6	0.75	0.761	0.998
REACTOME_RNA_POL_I_PROMOTER_OPENING	7	0.74	0.815	1
REACTOME_SYNTHESIS_OF_SUBSTRATES_IN_N_GLYCAN_BIOSYTHESIS	7	0.73	0.797	1
REACTOME_BIOSYNTHESIS_OF_THE_N_GLYCAN_PRECURSOR_DOLICHOL_LIPID_LINKED_OLIGOSACCHARIDE_LLO_AND_TRANSFER_TO_A_NASCENT_PROTEIN	7	0.72	0.843	1
REACTOME_DESTABILIZATION_OF_MRNA_BY_TRISTETRAPROLIN_TTP	7	0.72	0.813	1
REACTOME_SIGNALING_BY_ERBB2	30	0.71	0.923	1
REACTOME_SIGNALING_BY_FGFR	24	0.71	0.863	1
REACTOME_BOTULINUM_NEUROTOXICITY	5	0.69	0.836	1
REACTOME_INTEGRIN_ALPHAIIB_BETA3_SIGNALING	18	0.69	0.893	1
REACTOME_PROTEOLYTIC_CLEAVAGE_OF_SNARE_COMPLEX_PROTEINS	5	0.69	0.847	1
REACTOME_SYNTHESIS_OF_PIPS_AT_THE_GOLGI_MEMBRANE	5	0.68	0.853	1
REACTOME_TGF_BETA_RECEPTOR_SIGNALING_ACTIVATES_SMADS	8	0.68	0.875	1
REACTOME_TIE2_SIGNALING	5	0.68	0.838	1
REACTOME_MITOTIC_G2_G2_M_PHASES	27	0.67	0.933	1
REACTOME_SIGNALING_BY_GPCR	66	0.67	0.983	1
REACTOME_GENERIC_TRANSCRIPTION_PATHWAY	13	0.66	0.888	1
REACTOME_ERK_MAPK_TARGETS	8	0.65	0.89	1
REACTOME_GASTRIN_CREB_SIGNALLING_PATHWAY_VIA_PKC_AND_MAPK	30	0.65	0.959	1
REACTOME_PLATELET_AGGREGATION_PLUG_FORMATION	19	0.65	0.928	1
REACTOME_TRAFFICKING_OF_GLUR2_CONTAINING_AMPA_RECEPTORS	7	0.65	0.881	1
REACTOME_G_ALPHA_Q_SIGNALLING_EVENTS	17	0.64	0.918	1
REACTOME_NEF_MEDIATED_DOWNREGULATION_OF_MHC_CLASS_I_COMPLEX_CELL_SURFACE_EXPRESSION	7	0.63	0.907	1
REACTOME_NEGATIVE_REGULATION_OF_FGFR_SIGNALING	7	0.63	0.912	1
REACTOME_NGF_SIGNALLING_VIA_TRKA_FROM_THE_PLASMA_MEMBRANE	42	0.63	0.977	1
REACTOME_SOS_MEDIATED_SIGNALLING	8	0.63	0.927	1
REACTOME_SYNTHESIS_AND_INTERCONVERSION_OF_NUCLEOTIDE_DI_AND_TRIPHOSPHATES	12	0.63	0.912	1
REACTOME_SPRY_REGULATION_OF_FGF_SIGNALING	7	0.62	0.91	1
REACTOME_ACTIVATION_OF_RAC	5	0.61	0.916	1
REACTOME_FRS2_MEDIATED_CASCADE	8	0.61	0.92	1
REACTOME_PURINE_RIBONUCLEOSIDE_MONOPHOSPHATE_BIOSYNTHESIS	9	0.61	0.933	1
REACTOME_SHC1_EVENTS_IN_ERBB4_SIGNALING	9	0.61	0.906	1
REACTOME_NEGATIVE_REGULATORS_OF_RIG_I_MDA5_SIGNALING	7	0.6	0.914	1
REACTOME_POST_TRANSLATIONAL_PROTEIN_MODIFICATION	31	0.6	0.994	1
REACTOME_SHC_MEDIATED_SIGNALLING	9	0.6	0.952	1
REACTOME_ERKS_ARE_INACTIVATED	6	0.59	0.945	1
REACTOME_MAPK_TARGETS_NUCLEAR_EVENTS_MEDIATED_BY_MAP_KINASES	10	0.59	0.941	1
REACTOME_NUCLEAR_EVENTS_KINASE_AND_TRANSCRIPTION_FACTOR_ACTIVATION	10	0.59	0.943	1
REACTOME_SIGNALING_BY_EGFR_IN_CANCER	40	0.59	0.988	1
REACTOME_TRAFFICKING_OF_AMPA_RECEPTORS	11	0.59	0.943	1
REACTOME_SHC_RELATED_EVENTS	9	0.58	0.948	1
REACTOME_SHC1_EVENTS_IN_EGFR_SIGNALING	10	0.58	0.951	1
REACTOME_GRB2_EVENTS_IN_ERBB2_SIGNALING	10	0.56	0.95	1
REACTOME_LOSS_OF_NLP_FROM_MITOTIC_CENTROSOMES	25	0.56	0.983	1
REACTOME_REGULATION_OF_SIGNALING_BY_CBL	6	0.56	0.947	1
REACTOME_SIGNALLING_TO_P38_VIA_RIT_AND_RIN	7	0.56	0.966	1
REACTOME_DOWNREGULATION_OF_TGF_BETA_RECEPTOR_SIGNALING	7	0.55	0.965	1
REACTOME_RAF_MAP_KINASE_CASCADE	7	0.55	0.954	1
REACTOME_RECRUITMENT_OF_MITOTIC_CENTROSOME_PROTEINS_AND_COMPLEXES	26	0.54	0.991	1
REACTOME_SIGNALLING_TO_RAS	14	0.54	0.968	1
REACTOME_FORMATION_OF_INCISION_COMPLEX_IN_GG_NER	7	0.53	0.971	1
REACTOME_G_ALPHA_Z_SIGNALLING_EVENTS	11	0.53	0.968	0.999
REACTOME_CROSS_PRESENTATION_OF_SOLUBLE_EXOGENOUS_ANTIGENS_ENDOSOMES	37	0.52	0.997	0.997
REACTOME_PURINE_METABOLISM	23	0.51	0.989	0.996
REACTOME_SPHINGOLIPID_METABOLISM	17	0.48	0.992	0.997
REACTOME_G1_PHASE	6	0.44	0.998	0.999
REACTOME_ABC_FAMILY_PROTEINS_MEDIATED_TRANSPORT	7	0.41	1	0.999

## Sheet: pRCC I down
Table S5. Pathway enrichment analysis (GSEA) of proteins between pRCC type I and adjacent kidney tissues. Proteins with a minimum of three valid values in at least one group were used, missing values were replaced from normal distribution. KEGG and Reactome (below) databases were used; the significance threshold was set to ≤0.05 for p-value and ≤0.10 FDR, respectively. Significant pathways were h…
Pathway	SIZE	NES	NOM p-val	FDR q-val
KEGG_PPAR_SIGNALING_PATHWAY	30	-2.32	0	0
KEGG_FATTY_ACID_METABOLISM	33	-2.28	0	0
KEGG_OXIDATIVE_PHOSPHORYLATION	71	-2.27	0	0
KEGG_VALINE_LEUCINE_AND_ISOLEUCINE_DEGRADATION	41	-2.2	0	0
KEGG_OXIDATIVE_PHOSPHORYLATION (Modified)*	60	-2.13	0	0
KEGG_DRUG_METABOLISM_CYTOCHROME_P450	23	-2.19	0	0
KEGG_METABOLISM_OF_XENOBIOTICS_BY_CYTOCHROME_P450	20	-2.19	0	0
KEGG_BUTANOATE_METABOLISM	25	-2.17	0	0
KEGG_PARKINSONS_DISEASE	69	-2.17	0	0
KEGG_GLYCOLYSIS_GLUCONEOGENESIS	39	-2.15	0	0
KEGG_COMPLEMENT_AND_COAGULATION_CASCADES	39	-2.14	0	0
KEGG_RETINOL_METABOLISM	17	-2.12	0	0
KEGG_PROPANOATE_METABOLISM	28	-2.1	0	0
KEGG_GLYCINE_SERINE_AND_THREONINE_METABOLISM	20	-2.09	0	0
KEGG_PROXIMAL_TUBULE_BICARBONATE_RECLAMATION	13	-2.05	0	0
KEGG_ALZHEIMERS_DISEASE	84	-2.01	0	0
KEGG_ARGININE_AND_PROLINE_METABOLISM	35	-1.99	0	0.001
KEGG_HUNTINGTONS_DISEASE	92	-1.98	0	0.001
KEGG_HISTIDINE_METABOLISM	12	-1.96	0	0.001
KEGG_PRION_DISEASES	18	-1.94	0	0.002
KEGG_TRYPTOPHAN_METABOLISM	24	-1.93	0	0.002
KEGG_CITRATE_CYCLE_TCA_CYCLE	27	-1.92	0	0.002
KEGG_ALANINE_ASPARTATE_AND_GLUTAMATE_METABOLISM	24	-1.87	0	0.004
KEGG_PYRUVATE_METABOLISM	28	-1.87	0.002	0.004
KEGG_BETA_ALANINE_METABOLISM	17	-1.86	0	0.005
KEGG_ASCORBATE_AND_ALDARATE_METABOLISM	12	-1.84	0.003	0.006
KEGG_PEROXISOME	38	-1.82	0	0.009
KEGG_TYROSINE_METABOLISM	17	-1.82	0.005	0.008
KEGG_GLUTATHIONE_METABOLISM	28	-1.81	0	0.01
KEGG_RENIN_ANGIOTENSIN_SYSTEM	11	-1.81	0.005	0.009
KEGG_ECM_RECEPTOR_INTERACTION	43	-1.79	0.003	0.011
KEGG_DRUG_METABOLISM_OTHER_ENZYMES	18	-1.71	0.005	0.027
KEGG_PENTOSE_AND_GLUCURONATE_INTERCONVERSIONS	13	-1.7	0.013	0.028
KEGG_ARACHIDONIC_ACID_METABOLISM	14	-1.69	0.008	0.03
KEGG_STEROID_HORMONE_BIOSYNTHESIS	11	-1.69	0.012	0.03
KEGG_GLYCEROLIPID_METABOLISM	14	-1.68	0.008	0.032
KEGG_LIMONENE_AND_PINENE_DEGRADATION	8	-1.66	0.011	0.041
KEGG_LYSINE_DEGRADATION	20	-1.66	0.005	0.038
KEGG_NITROGEN_METABOLISM	10	-1.61	0.019	0.061
KEGG_FRUCTOSE_AND_MANNOSE_METABOLISM	23	-1.59	0.018	0.073
KEGG_FOCAL_ADHESION	91	-1.58	0.007	0.079
KEGG_PHENYLALANINE_METABOLISM	11	-1.58	0.027	0.081
KEGG_ADIPOCYTOKINE_SIGNALING_PATHWAY	16	-1.56	0.035	0.091
KEGG_ALDOSTERONE_REGULATED_SODIUM_REABSORPTION	11	-1.55	0.038	0.1
KEGG_STARCH_AND_SUCROSE_METABOLISM	20	-1.55	0.027	0.098
KEGG_ONE_CARBON_POOL_BY_FOLATE	11	-1.53	0.039	0.108
KEGG_CARDIAC_MUSCLE_CONTRACTION	25	-1.48	0.05	0.149
KEGG_PORPHYRIN_AND_CHLOROPHYLL_METABOLISM	22	-1.48	0.048	0.148
KEGG_SYSTEMIC_LUPUS_ERYTHEMATOSUS	30	-1.44	0.055	0.184
KEGG_TERPENOID_BACKBONE_BIOSYNTHESIS	5	-1.41	0.069	0.216
KEGG_SMALL_CELL_LUNG_CANCER	24	-1.4	0.069	0.221
KEGG_HYPERTROPHIC_CARDIOMYOPATHY_HCM	30	-1.32	0.122	0.313
KEGG_INOSITOL_PHOSPHATE_METABOLISM	14	-1.32	0.13	0.305
KEGG_DILATED_CARDIOMYOPATHY	27	-1.31	0.116	0.311
KEGG_PANTOTHENATE_AND_COA_BIOSYNTHESIS	7	-1.31	0.158	0.322
KEGG_GLYOXYLATE_AND_DICARBOXYLATE_METABOLISM	11	-1.3	0.15	0.32
KEGG_HEMATOPOIETIC_CELL_LINEAGE	16	-1.3	0.152	0.321
KEGG_VASCULAR_SMOOTH_MUSCLE_CONTRACTION	33	-1.27	0.151	0.346
KEGG_TIGHT_JUNCTION	53	-1.26	0.146	0.365
KEGG_PENTOSE_PHOSPHATE_PATHWAY	19	-1.21	0.232	0.417
KEGG_VIBRIO_CHOLERAE_INFECTION	22	-1.2	0.233	0.44
KEGG_GLYCEROPHOSPHOLIPID_METABOLISM	9	-1.17	0.28	0.461
KEGG_NICOTINATE_AND_NICOTINAMIDE_METABOLISM	13	-1.17	0.303	0.463
KEGG_EPITHELIAL_CELL_SIGNALING_IN_HELICOBACTER_PYLORI_INFECTION	29	-1.15	0.254	0.477
KEGG_BIOSYNTHESIS_OF_UNSATURATED_FATTY_ACIDS	8	-1.13	0.333	0.499
KEGG_ARRHYTHMOGENIC_RIGHT_VENTRICULAR_CARDIOMYOPATHY_ARVC	29	-1.12	0.317	0.514
KEGG_INSULIN_SIGNALING_PATHWAY	41	-1.12	0.304	0.516
KEGG_TGF_BETA_SIGNALING_PATHWAY	17	-1.1	0.337	0.548
KEGG_TYPE_II_DIABETES_MELLITUS	6	-1.09	0.392	0.548
KEGG_SELENOAMINO_ACID_METABOLISM	14	-1.08	0.367	0.572
KEGG_CYSTEINE_AND_METHIONINE_METABOLISM	21	-1.05	0.375	0.613
KEGG_CALCIUM_SIGNALING_PATHWAY	30	-1.02	0.441	0.645
KEGG_CYTOKINE_CYTOKINE_RECEPTOR_INTERACTION	7	-0.96	0.51	0.704
KEGG_AMINO_SUGAR_AND_NUCLEOTIDE_SUGAR_METABOLISM	31	-0.89	0.631	0.797
KEGG_AXON_GUIDANCE	33	-0.88	0.646	0.807
KEGG_LONG_TERM_POTENTIATION	26	-0.83	0.725	0.875
KEGG_GALACTOSE_METABOLISM	16	-0.82	0.704	0.881
KEGG_RIBOFLAVIN_METABOLISM	5	-0.82	0.705	0.882
KEGG_REGULATION_OF_ACTIN_CYTOSKELETON	94	-0.78	0.87	0.915
KEGG_THYROID_CANCER	12	-0.78	0.752	0.911
KEGG_PATHOGENIC_ESCHERICHIA_COLI_INFECTION	41	-0.77	0.817	0.912
KEGG_ENDOMETRIAL_CANCER	16	-0.76	0.765	0.925
KEGG_MELANOMA	10	-0.73	0.798	0.944
KEGG_PURINE_METABOLISM	47	-0.71	0.901	0.964
KEGG_AMINOACYL_TRNA_BIOSYNTHESIS	30	-0.67	0.92	0.989
KEGG_OLFACTORY_TRANSDUCTION	6	-0.65	0.858	0.997
KEGG_PYRIMIDINE_METABOLISM	32	-0.65	0.943	0.991
KEGG_GLYCOSAMINOGLYCAN_DEGRADATION	9	-0.63	0.902	0.995
KEGG_PHOSPHATIDYLINOSITOL_SIGNALING_SYSTEM	16	-0.63	0.936	1
KEGG_MAPK_SIGNALING_PATHWAY	58	-0.59	0.987	1
KEGG_VALINE_LEUCINE_AND_ISOLEUCINE_BIOSYNTHESIS	8	-0.59	0.925	1
KEGG_LONG_TERM_DEPRESSION	20	-0.57	0.972	1
KEGG_DORSO_VENTRAL_AXIS_FORMATION	6	-0.46	0.984	1
REACTOME_TCA_CYCLE_AND_RESPIRATORY_ELECTRON_TRANSPORT	91	-2.41	0	0
REACTOME_RESPIRATORY_ELECTRON_TRANSPORT_ATP_SYNTHESIS_BY_CHEMIOSMOTIC_COUPLING_AND_HEAT_PRODUCTION_BY_UNCOUPLING_PROTEINS_	61	-2.4	0	0
REACTOME_RESPIRATORY_ELECTRON_TRANSPORT	52	-2.38	0	0
REACTOME_METABOLISM_OF_AMINO_ACIDS_AND_DERIVATIVES	118	-2.33	0	0
REACTOME_BIOLOGICAL_OXIDATIONS	44	-2.08	0	0
REACTOME_NCAM1_INTERACTIONS	14	-1.98	0	0.001
REACTOME_COMPLEMENT_CASCADE	17	-1.95	0	0.002
REACTOME_FATTY_ACID_TRIACYLGLYCEROL_AND_KETONE_BODY_METABOLISM	56	-1.94	0	0.002
REACTOME_GLUCONEOGENESIS	21	-1.92	0	0.002
REACTOME_SMOOTH_MUSCLE_CONTRACTION	17	-1.89	0	0.004
REACTOME_COLLAGEN_FORMATION	20	-1.88	0.002	0.004
REACTOME_MUSCLE_CONTRACTION	22	-1.87	0.002	0.004
REACTOME_PHASE1_FUNCTIONALIZATION_OF_COMPOUNDS	12	-1.87	0	0.004
REACTOME_BRANCHED_CHAIN_AMINO_ACID_CATABOLISM	16	-1.84	0	0.006
REACTOME_METABOLISM_OF_CARBOHYDRATES	86	-1.81	0	0.009
REACTOME_PYRUVATE_METABOLISM_AND_CITRIC_ACID_TCA_CYCLE	32	-1.81	0.002	0.009
REACTOME_AMINO_ACID_SYNTHESIS_AND_INTERCONVERSION_TRANSAMINATION	12	-1.77	0.005	0.014
REACTOME_MITOCHONDRIAL_FATTY_ACID_BETA_OXIDATION	14	-1.77	0.002	0.014
REACTOME_GLUTATHIONE_CONJUGATION	12	-1.76	0.003	0.016
REACTOME_METABOLISM_OF_LIPIDS_AND_LIPOPROTEINS	123	-1.75	0	0.017
REACTOME_NCAM_SIGNALING_FOR_NEURITE_OUT_GROWTH	30	-1.75	0.004	0.017
REACTOME_EXTRACELLULAR_MATRIX_ORGANIZATION	28	-1.74	0.009	0.021
REACTOME_CITRIC_ACID_CYCLE_TCA_CYCLE	17	-1.73	0.008	0.02
REACTOME_NEUROTRANSMITTER_RELEASE_CYCLE	7	-1.73	0	0.021
REACTOME_GLUCOSE_METABOLISM	39	-1.71	0.002	0.026
REACTOME_PHASE_II_CONJUGATION	32	-1.71	0.006	0.026
REACTOME_PPARA_ACTIVATES_GENE_EXPRESSION	21	-1.71	0.01	0.027
REACTOME_ETHANOL_OXIDATION	7	-1.69	0.004	0.03
REACTOME_KERATAN_SULFATE_KERATIN_METABOLISM	7	-1.69	0.009	0.03
REACTOME_GLYCOSAMINOGLYCAN_METABOLISM	21	-1.68	0.007	0.032
REACTOME_KERATAN_SULFATE_DEGRADATION	7	-1.68	0.009	0.034
REACTOME_INSULIN_RECEPTOR_RECYCLING	10	-1.64	0.014	0.046
REACTOME_CELL_EXTRACELLULAR_MATRIX_INTERACTIONS	10	-1.61	0.019	0.062
REACTOME_REGULATION_OF_COMPLEMENT_CASCADE	8	-1.59	0.035	0.074
REACTOME_FORMATION_OF_ATP_BY_CHEMIOSMOTIC_COUPLING	9	-1.56	0.025	0.095
REACTOME_CELL_JUNCTION_ORGANIZATION	29	-1.54	0.03	0.108
REACTOME_INTRINSIC_PATHWAY	10	-1.54	0.05	0.105
REACTOME_BASIGIN_INTERACTIONS	7	-1.53	0.045	0.109
REACTOME_FORMATION_OF_FIBRIN_CLOT_CLOTTING_CASCADE	18	-1.53	0.054	0.108
REACTOME_HDL_MEDIATED_LIPID_TRANSPORT	6	-1.53	0.021	0.108
REACTOME_LIPID_DIGESTION_MOBILIZATION_AND_TRANSPORT	16	-1.53	0.043	0.11
REACTOME_GLYCOLYSIS	18	-1.52	0.045	0.115
REACTOME_GLUCURONIDATION	5	-1.51	0.032	0.124
REACTOME_LIPOPROTEIN_METABOLISM	11	-1.5	0.04	0.127
REACTOME_DEVELOPMENTAL_BIOLOGY	121	-1.47	0.004	0.157
REACTOME_SULFUR_AMINO_ACID_METABOLISM	19	-1.46	0.043	0.166
REACTOME_TRANSFERRIN_ENDOCYTOSIS_AND_RECYCLING	12	-1.46	0.07	0.164
REACTOME_STRIATED_MUSCLE_CONTRACTION	9	-1.45	0.085	0.176
REACTOME_TRIGLYCERIDE_BIOSYNTHESIS	15	-1.45	0.062	0.171
REACTOME_AXON_GUIDANCE	108	-1.43	0.014	0.189
REACTOME_CHONDROITIN_SULFATE_DERMATAN_SULFATE_METABOLISM	11	-1.43	0.07	0.19
REACTOME_METABOLISM_OF_VITAMINS_AND_COFACTORS	23	-1.43	0.06	0.19
REACTOME_RAP1_SIGNALLING	6	-1.43	0.073	0.188
REACTOME_COMMON_PATHWAY	8	-1.41	0.095	0.206
REACTOME_ACTIVATED_AMPK_STIMULATES_FATTY_ACID_OXIDATION_IN_MUSCLE	8	-1.4	0.115	0.222
REACTOME_G_BETA_GAMMA_SIGNALLING_THROUGH_PLC_BETA	7	-1.4	0.106	0.224
REACTOME_SYNTHESIS_OF_PA	5	-1.4	0.113	0.225
REACTOME_METABOLISM_OF_POLYAMINES	9	-1.39	0.123	0.23
REACTOME_ALPHA_LINOLENIC_ACID_ALA_METABOLISM	5	-1.38	0.129	0.237
REACTOME_PLATELET_ADHESION_TO_EXPOSED_COLLAGEN	6	-1.38	0.125	0.239
REACTOME_PYRIMIDINE_CATABOLISM	6	-1.37	0.13	0.25
REACTOME_TRANSMISSION_ACROSS_CHEMICAL_SYNAPSES	37	-1.37	0.086	0.251
REACTOME_ADHERENS_JUNCTIONS_INTERACTIONS	11	-1.36	0.131	0.256
REACTOME_HS_GAG_DEGRADATION	9	-1.35	0.145	0.264
REACTOME_REGULATION_OF_INSULIN_SECRETION	25	-1.33	0.129	0.306
REACTOME_TRANSCRIPTIONAL_REGULATION_OF_WHITE_ADIPOCYTE_DIFFERENTIATION	6	-1.33	0.153	0.304
REACTOME_A_TETRASACCHARIDE_LINKER_SEQUENCE_IS_REQUIRED_FOR_GAG_SYNTHESIS	8	-1.32	0.165	0.306
REACTOME_RESPONSE_TO_ELEVATED_PLATELET_CYTOSOLIC_CA2_	48	-1.31	0.091	0.31
REACTOME_CLASS_B_2_SECRETIN_FAMILY_RECEPTORS	9	-1.3	0.167	0.32
REACTOME_INTEGRIN_CELL_SURFACE_INTERACTIONS	50	-1.3	0.123	0.317
REACTOME_SIGNAL_AMPLIFICATION	10	-1.3	0.18	0.319
REACTOME_GLUCAGON_SIGNALING_IN_METABOLIC_REGULATION	10	-1.28	0.177	0.343
REACTOME_HEPARAN_SULFATE_HEPARIN_HS_GAG_METABOLISM	13	-1.28	0.176	0.343
REACTOME_NEURONAL_SYSTEM	41	-1.28	0.122	0.341
REACTOME_PEROXISOMAL_LIPID_METABOLISM	11	-1.28	0.197	0.345
REACTOME_G_PROTEIN_ACTIVATION	7	-1.27	0.212	0.344
REACTOME_G_PROTEIN_BETA_GAMMA_SIGNALLING	8	-1.27	0.199	0.344
REACTOME_INHIBITION_OF_INSULIN_SECRETION_BY_ADRENALINE_NORADRENALINE	7	-1.26	0.215	0.364
REACTOME_TRANSMEMBRANE_TRANSPORT_OF_SMALL_MOLECULES	67	-1.26	0.159	0.364
REACTOME_CELL_CELL_JUNCTION_ORGANIZATION	16	-1.25	0.211	0.365
REACTOME_HS_GAG_BIOSYNTHESIS	6	-1.25	0.235	0.363
REACTOME_ADP_SIGNALLING_THROUGH_P2RY12	7	-1.24	0.221	0.382
REACTOME_THROMBOXANE_SIGNALLING_THROUGH_TP_RECEPTOR	8	-1.24	0.201	0.382
REACTOME_GPCR_LIGAND_BINDING	17	-1.23	0.222	0.397
REACTOME_IRON_UPTAKE_AND_TRANSPORT	17	-1.23	0.229	0.396
REACTOME_ACTIVATION_OF_KAINATE_RECEPTORS_UPON_GLUTAMATE_BINDING	10	-1.2	0.259	0.44
REACTOME_GABA_B_RECEPTOR_ACTIVATION	6	-1.2	0.26	0.441
REACTOME_GABA_RECEPTOR_ACTIVATION	6	-1.2	0.285	0.438
REACTOME_CELL_CELL_COMMUNICATION	45	-1.19	0.21	0.438
REACTOME_CS_DS_DEGRADATION	6	-1.19	0.293	0.436
REACTOME_METABOLISM_OF_STEROID_HORMONES_AND_VITAMINS_A_AND_D	6	-1.19	0.265	0.44
REACTOME_INHIBITION_OF_VOLTAGE_GATED_CA2_CHANNELS_VIA_GBETA_GAMMA_SUBUNITS	5	-1.18	0.303	0.46
REACTOME_SLC_MEDIATED_TRANSMEMBRANE_TRANSPORT	28	-1.18	0.251	0.457
REACTOME_CHYLOMICRON_MEDIATED_LIPID_TRANSPORT	8	-1.17	0.306	0.464
REACTOME_INWARDLY_RECTIFYING_K_CHANNELS	5	-1.17	0.312	0.466
REACTOME_STEROID_HORMONES	5	-1.17	0.319	0.464
REACTOME_PYRIMIDINE_METABOLISM	13	-1.16	0.283	0.475
REACTOME_ADP_SIGNALLING_THROUGH_P2RY1	8	-1.15	0.319	0.485
REACTOME_SIGNALING_BY_PDGF	45	-1.15	0.259	0.486
REACTOME_POTASSIUM_CHANNELS	5	-1.14	0.361	0.495
REACTOME_NETRIN1_SIGNALING	11	-1.13	0.338	0.511
REACTOME_REGULATION_OF_INSULIN_SECRETION_BY_GLUCAGON_LIKE_PEPTIDE1	14	-1.13	0.296	0.5
REACTOME_G_BETA_GAMMA_SIGNALLING_THROUGH_PI3KGAMMA	7	-1.1	0.372	0.548
REACTOME_INTEGRATION_OF_ENERGY_METABOLISM	35	-1.1	0.321	0.546
REACTOME_PURINE_CATABOLISM	6	-1.1	0.376	0.549
REACTOME_AMYLOIDS	19	-1.08	0.349	0.565
REACTOME_G_ALPHA_I_SIGNALLING_EVENTS	15	-1.07	0.366	0.582
REACTOME_OPIOID_SIGNALLING	24	-1.07	0.391	0.585
REACTOME_REGULATION_OF_PYRUVATE_DEHYDROGENASE_PDH_COMPLEX	9	-1.06	0.405	0.59
REACTOME_SEMAPHORIN_INTERACTIONS	30	-1.05	0.385	0.616
REACTOME_CELL_SURFACE_INTERACTIONS_AT_THE_VASCULAR_WALL	31	-1.04	0.392	0.626
REACTOME_CA_DEPENDENT_EVENTS	8	-1.03	0.451	0.63
REACTOME_GLUCAGON_TYPE_LIGAND_RECEPTORS	7	-1.03	0.433	0.632
REACTOME_INNATE_IMMUNE_SYSTEM	75	-1.03	0.406	0.626
REACTOME_TRANSPORT_OF_INORGANIC_CATIONS_ANIONS_AND_AMINO_ACIDS_OLIGOPEPTIDES	8	-1.03	0.43	0.627
REACTOME_G_ALPHA_S_SIGNALLING_EVENTS	8	-1.02	0.456	0.636
REACTOME_PYRUVATE_METABOLISM	12	-1.02	0.433	0.636
REACTOME_MITOCHONDRIAL_PROTEIN_IMPORT	33	-1.01	0.442	0.645
REACTOME_PROSTACYCLIN_SIGNALLING_THROUGH_PROSTACYCLIN_RECEPTOR	7	-1.01	0.476	0.646
REACTOME_SYNTHESIS_OF_VERY_LONG_CHAIN_FATTY_ACYL_COAS	5	-1.01	0.476	0.645
REACTOME_AQUAPORIN_MEDIATED_TRANSPORT	12	-1	0.488	0.662
REACTOME_CLASS_A1_RHODOPSIN_LIKE_RECEPTORS	8	-1	0.484	0.654
REACTOME_PEPTIDE_LIGAND_BINDING_RECEPTORS	8	-1	0.466	0.659
REACTOME_REGULATION_OF_WATER_BALANCE_BY_RENAL_AQUAPORINS	12	-1	0.445	0.657
REACTOME_SIGNAL_TRANSDUCTION_BY_L1	23	-1	0.461	0.656
REACTOME_CASPASE_MEDIATED_CLEAVAGE_OF_CYTOSKELETAL_PROTEINS	9	-0.99	0.456	0.663
REACTOME_DARPP_32_EVENTS	11	-0.99	0.47	0.659
REACTOME_PLATELET_ACTIVATION_SIGNALING_AND_AGGREGATION	87	-0.99	0.505	0.665
REACTOME_PECAM1_INTERACTIONS	7	-0.98	0.499	0.669
REACTOME_MYOGENESIS	5	-0.97	0.53	0.69
REACTOME_HEMOSTASIS	150	-0.96	0.553	0.698
REACTOME_LATENT_INFECTION_OF_HOMO_SAPIENS_WITH_MYCOBACTERIUM_TUBERCULOSIS	14	-0.94	0.564	0.733
REACTOME_PTM_GAMMA_CARBOXYLATION_HYPUSINE_FORMATION_AND_ARYLSULFATASE_ACTIVATION	6	-0.94	0.552	0.725
REACTOME_APOPTOTIC_CLEAVAGE_OF_CELL_ADHESION_PROTEINS	7	-0.93	0.534	0.734
REACTOME_INTERACTION_BETWEEN_L1_AND_ANKYRINS	8	-0.93	0.52	0.737
REACTOME_GRB2_SOS_PROVIDES_LINKAGE_TO_MAPK_SIGNALING_FOR_INTERGRINS_	13	-0.92	0.574	0.754
REACTOME_SEMA4D_INDUCED_CELL_MIGRATION_AND_GROWTH_CONE_COLLAPSE	15	-0.92	0.562	0.75
REACTOME_GLYCEROPHOSPHOLIPID_BIOSYNTHESIS	14	-0.91	0.578	0.766
REACTOME_SEMA4D_IN_SEMAPHORIN_SIGNALING	19	-0.91	0.591	0.759
REACTOME_PLC_BETA_MEDIATED_EVENTS	11	-0.9	0.565	0.768
REACTOME_L1CAM_INTERACTIONS	49	-0.89	0.651	0.795
REACTOME_TIGHT_JUNCTION_INTERACTIONS	5	-0.88	0.638	0.806
REACTOME_SYNTHESIS_OF_BILE_ACIDS_AND_BILE_SALTS	6	-0.84	0.663	0.867
REACTOME_GPVI_MEDIATED_ACTIVATION_CASCADE	10	-0.83	0.675	0.875
REACTOME_SYNTHESIS_OF_BILE_ACIDS_AND_BILE_SALTS_VIA_7ALPHA_HYDROXYCHOLESTEROL	6	-0.83	0.688	0.871
REACTOME_THROMBIN_SIGNALLING_THROUGH_PROTEINASE_ACTIVATED_RECEPTORS_PARS	14	-0.83	0.698	0.872
REACTOME_EGFR_DOWNREGULATION	16	-0.81	0.716	0.882
REACTOME_HORMONE_SENSITIVE_LIPASE_HSL_MEDIATED_TRIACYLGLYCEROL_HYDROLYSIS	5	-0.81	0.689	0.883
REACTOME_NEPHRIN_INTERACTIONS	10	-0.8	0.708	0.894
REACTOME_DCC_MEDIATED_ATTRACTIVE_SIGNALING	8	-0.79	0.723	0.912
REACTOME_SIGNALING_BY_INSULIN_RECEPTOR	33	-0.79	0.777	0.903
REACTOME_NEUROTRANSMITTER_RECEPTOR_BINDING_AND_DOWNSTREAM_TRANSMISSION_IN_THE_POSTSYNAPTIC_CELL	27	-0.78	0.762	0.908
REACTOME_CTLA4_INHIBITORY_SIGNALING	8	-0.77	0.749	0.92
REACTOME_PLATELET_SENSITIZATION_BY_LDL	8	-0.75	0.76	0.93
REACTOME_TRANSPORT_TO_THE_GOLGI_AND_SUBSEQUENT_MODIFICATION	9	-0.75	0.764	0.934
REACTOME_FATTY_ACYL_COA_BIOSYNTHESIS	8	-0.74	0.789	0.937
REACTOME_P130CAS_LINKAGE_TO_MAPK_SIGNALING_FOR_INTEGRINS	14	-0.74	0.82	0.936
REACTOME_BILE_ACID_AND_BILE_SALT_METABOLISM	7	-0.73	0.771	0.943
REACTOME_GLYCOSPHINGOLIPID_METABOLISM	10	-0.7	0.831	0.969
REACTOME_TRNA_AMINOACYLATION	35	-0.69	0.917	0.981
REACTOME_PLATELET_HOMEOSTASIS	21	-0.68	0.896	0.989
REACTOME_RECYCLING_PATHWAY_OF_L1	17	-0.67	0.889	0.99
REACTOME_APOPTOTIC_CLEAVAGE_OF_CELLULAR_PROTEINS	24	-0.65	0.935	0.993
REACTOME_METABOLISM_OF_NUCLEOTIDES	45	-0.65	0.964	0.992
REACTOME_P38MAPK_EVENTS	7	-0.63	0.891	0.999
REACTOME_NEF_MEDIATES_DOWN_MODULATION_OF_CELL_SURFACE_RECEPTORS_BY_RECRUITING_THEM_TO_CLATHRIN_ADAPTERS	13	-0.6	0.925	1
REACTOME_DAG_AND_IP3_SIGNALING	8	-0.59	0.932	1
REACTOME_ARMS_MEDIATED_ACTIVATION	9	-0.58	0.934	1
REACTOME_PHOSPHOLIPASE_C_MEDIATED_CASCADE	8	-0.57	0.934	1
REACTOME_PROLONGED_ERK_ACTIVATION_EVENTS	9	-0.57	0.95	0.997
REACTOME_PHOSPHOLIPID_METABOLISM	41	-0.56	0.993	0.999
REACTOME_MITOCHONDRIAL_TRNA_AMINOACYLATION	14	-0.55	0.96	0.999
REACTOME_MHC_CLASS_II_ANTIGEN_PRESENTATION	47	-0.54	0.996	1
REACTOME_ACTIVATION_OF_NMDA_RECEPTOR_UPON_GLUTAMATE_BINDING_AND_POSTSYNAPTIC_EVENTS	8	-0.51	0.985	1
REACTOME_CREB_PHOSPHORYLATION_THROUGH_THE_ACTIVATION_OF_RAS	8	-0.5	0.976	1
REACTOME_ENOS_ACTIVATION_AND_REGULATION	9	-0.49	0.988	0.998
REACTOME_POST_NMDA_RECEPTOR_ACTIVATION_EVENTS	8	-0.49	0.984	1
REACTOME_THE_ROLE_OF_NEF_IN_HIV1_REPLICATION_AND_DISEASE_PATHOGENESIS	16	-0.44	0.995	0.999
REACTOME_SIGNALLING_TO_ERKS	16	-0.39	1	0.999

## Sheet: pRCC II up
Table S5. Pathway enrichment analysis (GSEA) of proteins between pRCC type II and adjacent kidney tissues. Proteins with a minimum of three valid values in at least one group were used, missing values were replaced from normal distribution. KEGG and Reactome (below) databases were used; the significance threshold was set to ≤0.05 for p-value and ≤0.10 FDR, respectively. Significant pathways were …
Pathway	SIZE	NES	NOM p-val	FDR q-val
KEGG_RIBOSOME	76	2.3	0	0
KEGG_SPLICEOSOME	87	2.27	0	0
KEGG_LEISHMANIA_INFECTION	19	1.99	0	0.004
KEGG_CELL_CYCLE	25	1.88	0	0.012
KEGG_DNA_REPLICATION	14	1.88	0	0.012
KEGG_NATURAL_KILLER_CELL_MEDIATED_CYTOTOXICITY	30	1.81	0	0.022
KEGG_RNA_DEGRADATION	22	1.8	0.008	0.024
KEGG_P53_SIGNALING_PATHWAY	7	1.76	0.016	0.034
KEGG_BASE_EXCISION_REPAIR	10	1.73	0.009	0.04
KEGG_NOTCH_SIGNALING_PATHWAY	8	1.7	0.009	0.047
KEGG_UBIQUITIN_MEDIATED_PROTEOLYSIS	31	1.7	0.005	0.049
KEGG_NOD_LIKE_RECEPTOR_SIGNALING_PATHWAY	16	1.69	0.024	0.05
KEGG_AUTOIMMUNE_THYROID_DISEASE	8	1.66	0.024	0.058
KEGG_CYTOSOLIC_DNA_SENSING_PATHWAY	12	1.65	0.016	0.066
KEGG_ALLOGRAFT_REJECTION	8	1.64	0.023	0.068
KEGG_T_CELL_RECEPTOR_SIGNALING_PATHWAY	28	1.64	0.015	0.066
KEGG_GRAFT_VERSUS_HOST_DISEASE	8	1.63	0.029	0.072
KEGG_TYPE_I_DIABETES_MELLITUS	9	1.63	0.02	0.07
KEGG_B_CELL_RECEPTOR_SIGNALING_PATHWAY	25	1.59	0.02	0.085
KEGG_JAK_STAT_SIGNALING_PATHWAY	13	1.57	0.039	0.101
KEGG_RNA_POLYMERASE	5	1.53	0.032	0.125
KEGG_INTESTINAL_IMMUNE_NETWORK_FOR_IGA_PRODUCTION	5	1.51	0.046	0.137
KEGG_ANTIGEN_PROCESSING_AND_PRESENTATION	27	1.49	0.056	0.148
KEGG_TASTE_TRANSDUCTION	5	1.49	0.05	0.149
KEGG_COLORECTAL_CANCER	16	1.47	0.044	0.161
KEGG_PROTEIN_EXPORT	10	1.47	0.074	0.163
KEGG_HOMOLOGOUS_RECOMBINATION	7	1.44	0.08	0.177
KEGG_CHEMOKINE_SIGNALING_PATHWAY	57	1.43	0.034	0.187
KEGG_MISMATCH_REPAIR	8	1.42	0.076	0.187
KEGG_NON_HOMOLOGOUS_END_JOINING	6	1.41	0.104	0.199
KEGG_VEGF_SIGNALING_PATHWAY	22	1.41	0.096	0.2
KEGG_NUCLEOTIDE_EXCISION_REPAIR	14	1.38	0.085	0.216
KEGG_SNARE_INTERACTIONS_IN_VESICULAR_TRANSPORT	17	1.38	0.101	0.217
KEGG_BASAL_TRANSCRIPTION_FACTORS	9	1.37	0.137	0.226
KEGG_FC_GAMMA_R_MEDIATED_PHAGOCYTOSIS	42	1.35	0.079	0.236
KEGG_AMYOTROPHIC_LATERAL_SCLEROSIS_ALS	16	1.33	0.143	0.256
KEGG_ACUTE_MYELOID_LEUKEMIA	16	1.31	0.159	0.283
KEGG_PANCREATIC_CANCER	19	1.3	0.15	0.29
KEGG_PATHOGENIC_ESCHERICHIA_COLI_INFECTION	43	1.3	0.085	0.29
KEGG_LEUKOCYTE_TRANSENDOTHELIAL_MIGRATION	45	1.26	0.11	0.314
KEGG_PYRIMIDINE_METABOLISM	30	1.25	0.148	0.315
KEGG_TOLL_LIKE_RECEPTOR_SIGNALING_PATHWAY	19	1.25	0.163	0.318
KEGG_GAP_JUNCTION	35	1.24	0.146	0.326
KEGG_ASTHMA	5	1.21	0.262	0.354
KEGG_RENAL_CELL_CARCINOMA	28	1.16	0.249	0.396
KEGG_CHRONIC_MYELOID_LEUKEMIA	20	1.12	0.299	0.45
KEGG_AXON_GUIDANCE	36	1.07	0.344	0.515
KEGG_MTOR_SIGNALING_PATHWAY	11	1.06	0.397	0.534
KEGG_MAPK_SIGNALING_PATHWAY	59	1.05	0.359	0.538
KEGG_FC_EPSILON_RI_SIGNALING_PATHWAY	19	1.04	0.411	0.554
KEGG_WNT_SIGNALING_PATHWAY	33	1.04	0.378	0.553
KEGG_PROSTATE_CANCER	23	0.95	0.511	0.655
KEGG_VIRAL_MYOCARDITIS	28	0.94	0.548	0.675
KEGG_ERBB_SIGNALING_PATHWAY	29	0.91	0.585	0.706
KEGG_PATHWAYS_IN_CANCER	84	0.91	0.696	0.706
KEGG_OOCYTE_MEIOSIS	32	0.9	0.609	0.711
KEGG_APOPTOSIS	28	0.89	0.645	0.723
KEGG_DORSO_VENTRAL_AXIS_FORMATION	6	0.88	0.621	0.73
KEGG_PURINE_METABOLISM	45	0.88	0.69	0.734
KEGG_CELL_ADHESION_MOLECULES_CAMS	34	0.87	0.678	0.743
KEGG_NEUROTROPHIN_SIGNALING_PATHWAY	41	0.86	0.745	0.746
KEGG_GLYCOSAMINOGLYCAN_DEGRADATION	7	0.83	0.669	0.795
KEGG_PROTEASOME	31	0.83	0.745	0.795
KEGG_ADHERENS_JUNCTION	36	0.8	0.825	0.831
KEGG_RIG_I_LIKE_RECEPTOR_SIGNALING_PATHWAY	15	0.76	0.797	0.87
KEGG_LONG_TERM_DEPRESSION	22	0.74	0.826	0.889
KEGG_BLADDER_CANCER	11	0.73	0.827	0.895
KEGG_NON_SMALL_CELL_LUNG_CANCER	15	0.66	0.899	0.956
KEGG_ENDOCYTOSIS	75	0.64	0.996	0.967
KEGG_VASOPRESSIN_REGULATED_WATER_REABSORPTION	21	0.62	0.962	0.981
KEGG_PROGESTERONE_MEDIATED_OOCYTE_MATURATION	12	0.59	0.966	0.987
KEGG_MELANOMA	11	0.56	0.962	0.987
KEGG_AMINO_SUGAR_AND_NUCLEOTIDE_SUGAR_METABOLISM	27	0.46	0.997	0.999
REACTOME_PROCESSING_OF_CAPPED_INTRON_CONTAINING_PRE_MRNA	95	2.46	0	0
REACTOME_SRP_DEPENDENT_COTRANSLATIONAL_PROTEIN_TARGETING_TO_MEMBRANE	86	2.45	0	0
REACTOME_TRANSLATION	116	2.45	0	0
REACTOME_INFLUENZA_LIFE_CYCLE	106	2.41	0	0
REACTOME_NONSENSE_MEDIATED_DECAY_ENHANCED_BY_THE_EXON_JUNCTION_COMPLEX	81	2.37	0	0
REACTOME_3_UTR_MEDIATED_TRANSLATIONAL_REGULATION	95	2.36	0	0
REACTOME_INFLUENZA_VIRAL_RNA_TRANSCRIPTION_AND_REPLICATION	84	2.36	0	0
REACTOME_MRNA_SPLICING	78	2.34	0	0
REACTOME_PEPTIDE_CHAIN_ELONGATION	76	2.34	0	0
REACTOME_MRNA_PROCESSING	99	2.33	0	0
REACTOME_METABOLISM_OF_RNA	167	2.32	0	0
REACTOME_METABOLISM_OF_MRNA	145	2.3	0	0
REACTOME_INTERFERON_SIGNALING	58	2.28	0	0
REACTOME_CYTOKINE_SIGNALING_IN_IMMUNE_SYSTEM	87	2.25	0	0
REACTOME_HIV_LIFE_CYCLE	51	2.12	0	0.001
REACTOME_LATE_PHASE_OF_HIV_LIFE_CYCLE	44	2.08	0	0.001
REACTOME_INTERFERON_ALPHA_BETA_SIGNALING	14	2.06	0	0.002
REACTOME_TRANSCRIPTION	59	2.06	0.003	0.002
REACTOME_ACTIVATION_OF_THE_MRNA_UPON_BINDING_OF_THE_CAP_BINDING_COMPLEX_AND_EIFS_AND_SUBSEQUENT_BINDING_TO_43S	53	2.03	0	0.003
REACTOME_FORMATION_OF_THE_TERNARY_COMPLEX_AND_SUBSEQUENTLY_THE_43S_COMPLEX	46	2	0	0.004
REACTOME_INTERFERON_GAMMA_SIGNALING	21	2	0	0.004
REACTOME_RNA_POL_II_TRANSCRIPTION	44	2	0	0.003
REACTOME_SIGNALING_BY_RHO_GTPASES	33	1.99	0	0.004
REACTOME_MRNA_SPLICING_MINOR_PATHWAY	26	1.98	0	0.004
REACTOME_DNA_REPAIR	28	1.93	0	0.007
REACTOME_SIGNALING_BY_FGFR_MUTANTS	12	1.93	0	0.007
REACTOME_SIGNALING_BY_FGFR1_FUSION_MUTANTS	10	1.93	0	0.008
REACTOME_DNA_REPLICATION	69	1.92	0	0.008
REACTOME_DNA_STRAND_ELONGATION	9	1.92	0	0.008
REACTOME_DOWNSTREAM_SIGNAL_TRANSDUCTION	32	1.9	0	0.01
REACTOME_TCR_SIGNALING	17	1.9	0.002	0.01
REACTOME_MITOTIC_M_M_G1_PHASES	67	1.88	0	0.012
REACTOME_SIGNALING_BY_FGFR1_MUTANTS	10	1.88	0.002	0.012
REACTOME_ACTIVATION_OF_ATR_IN_RESPONSE_TO_REPLICATION_STRESS	7	1.87	0.002	0.013
REACTOME_CELL_CYCLE	119	1.87	0	0.013
REACTOME_HIV_INFECTION	109	1.86	0	0.014
REACTOME_CLEAVAGE_OF_GROWING_TRANSCRIPT_IN_THE_TERMINATION_REGION_	24	1.84	0.005	0.018
REACTOME_ELONGATION_ARREST_AND_RECOVERY	13	1.83	0.002	0.02
REACTOME_ACTIVATION_OF_THE_PRE_REPLICATIVE_COMPLEX	7	1.82	0	0.021
REACTOME_GROWTH_HORMONE_RECEPTOR_SIGNALING	8	1.82	0.002	0.022
REACTOME_FORMATION_OF_RNA_POL_II_ELONGATION_COMPLEX_	13	1.81	0.007	0.022
REACTOME_MITOTIC_PROMETAPHASE	26	1.81	0.003	0.022
REACTOME_ANTIVIRAL_MECHANISM_BY_IFN_STIMULATED_GENES	36	1.8	0	0.024
REACTOME_G2_M_CHECKPOINTS	7	1.8	0	0.024
REACTOME_CHROMOSOME_MAINTENANCE	31	1.77	0	0.034
REACTOME_CIRCADIAN_CLOCK	11	1.77	0.007	0.033
REACTOME_METABOLISM_OF_NON_CODING_RNA	23	1.77	0.006	0.034
REACTOME_MRNA_CAPPING	8	1.76	0.011	0.034
REACTOME_RNA_POL_II_PRE_TRANSCRIPTION_EVENTS	19	1.76	0.005	0.034
REACTOME_DESTABILIZATION_OF_MRNA_BY_BRF1	7	1.75	0.004	0.035
REACTOME_MRNA_3_END_PROCESSING	21	1.75	0.01	0.035
REACTOME_NEP_NS2_INTERACTS_WITH_THE_CELLULAR_EXPORT_MACHINERY	16	1.75	0.011	0.037
REACTOME_SIGNALING_BY_FGFR_IN_DISEASE	35	1.75	0.006	0.036
REACTOME_SIGNALING_BY_ILS	34	1.75	0.003	0.035
REACTOME_SIGNALING_BY_NOTCH1	15	1.75	0.002	0.036
REACTOME_TELOMERE_MAINTENANCE	15	1.74	0.013	0.04
REACTOME_CELL_CYCLE_MITOTIC	97	1.73	0	0.04
REACTOME_NOTCH1_INTRACELLULAR_DOMAIN_REGULATES_TRANSCRIPTION	10	1.73	0.007	0.04
REACTOME_TRANSPORT_OF_MATURE_MRNA_DERIVED_FROM_AN_INTRONLESS_TRANSCRIPT	17	1.73	0.007	0.04
REACTOME_TRANSPORT_OF_MATURE_TRANSCRIPT_TO_CYTOPLASM	31	1.73	0.003	0.04
REACTOME_DESTABILIZATION_OF_MRNA_BY_TRISTETRAPROLIN_TTP	8	1.72	0.004	0.041
REACTOME_NOD1_2_SIGNALING_PATHWAY	6	1.72	0.006	0.041
REACTOME_SIGNALING_BY_NOTCH	19	1.72	0.005	0.041
REACTOME_NUCLEOTIDE_BINDING_DOMAIN_LEUCINE_RICH_REPEAT_CONTAINING_RECEPTOR_NLR_SIGNALING_PATHWAYS	10	1.71	0.016	0.044
REACTOME_DEADENYLATION_DEPENDENT_MRNA_DECAY	19	1.7	0.014	0.047
REACTOME_ANTIGEN_ACTIVATES_B_CELL_RECEPTOR_LEADING_TO_GENERATION_OF_SECOND_MESSENGERS	11	1.69	0.012	0.051
REACTOME_GAB1_SIGNALOSOME	10	1.69	0.012	0.05
REACTOME_SIGNALING_BY_THE_B_CELL_RECEPTOR_BCR	56	1.69	0	0.05
REACTOME_BMAL1_CLOCK_NPAS2_ACTIVATES_CIRCADIAN_EXPRESSION	7	1.68	0.02	0.055
REACTOME_ADAPTIVE_IMMUNE_SYSTEM	188	1.67	0	0.055
REACTOME_GENERATION_OF_SECOND_MESSENGER_MOLECULES	9	1.67	0.008	0.056
REACTOME_TRANSPORT_OF_RIBONUCLEOPROTEINS_INTO_THE_HOST_NUCLEUS	15	1.67	0.017	0.059
REACTOME_SIGNAL_REGULATORY_PROTEIN_SIRP_FAMILY_INTERACTIONS	6	1.66	0.014	0.058
REACTOME_HOST_INTERACTIONS_OF_HIV_FACTORS	84	1.65	0	0.066
REACTOME_VIRAL_MESSENGER_RNA_SYNTHESIS	6	1.65	0.015	0.063
REACTOME_G_ALPHA1213_SIGNALLING_EVENTS	25	1.64	0.019	0.067
REACTOME_GOLGI_ASSOCIATED_VESICLE_BIOGENESIS	36	1.64	0.009	0.069
REACTOME_ABORTIVE_ELONGATION_OF_HIV1_TRANSCRIPT_IN_THE_ABSENCE_OF_TAT	7	1.63	0.019	0.071
REACTOME_METABOLISM_OF_PROTEINS	211	1.63	0	0.07
REACTOME_FORMATION_OF_THE_HIV1_EARLY_ELONGATION_COMPLEX	7	1.62	0.02	0.073
REACTOME_IMMUNE_SYSTEM	299	1.62	0	0.071
REACTOME_GPVI_MEDIATED_ACTIVATION_CASCADE	10	1.6	0.016	0.088
REACTOME_OPIOID_SIGNALLING	28	1.6	0.015	0.087
REACTOME_PLC_BETA_MEDIATED_EVENTS	14	1.6	0.052	0.086
REACTOME_RNA_POL_II_TRANSCRIPTION_PRE_INITIATION_AND_PROMOTER_OPENING	12	1.6	0.029	0.088
REACTOME_S_PHASE	44	1.6	0.017	0.087
REACTOME_TRANS_GOLGI_NETWORK_VESICLE_BUDDING	43	1.6	0.012	0.086
REACTOME_CLASS_I_MHC_MEDIATED_ANTIGEN_PROCESSING_PRESENTATION	86	1.59	0.004	0.089
REACTOME_REGULATION_OF_GLUCOKINASE_BY_GLUCOKINASE_REGULATORY_PROTEIN	14	1.59	0.025	0.088
REACTOME_ANTIGEN_PRESENTATION_FOLDING_ASSEMBLY_AND_PEPTIDE_LOADING_OF_CLASS_I_MHC	15	1.58	0.024	0.091
REACTOME_DOUBLE_STRAND_BREAK_REPAIR	11	1.57	0.036	0.101
REACTOME_GLUCOSE_TRANSPORT	15	1.57	0.036	0.101
REACTOME_TRAF6_MEDIATED_NFKB_ACTIVATION	8	1.57	0.037	0.1
REACTOME_MEIOTIC_RECOMBINATION	11	1.56	0.044	0.106
REACTOME_BASE_EXCISION_REPAIR	6	1.55	0.032	0.115
REACTOME_SYNTHESIS_OF_DNA	43	1.55	0.009	0.111
REACTOME_HOMOLOGOUS_RECOMBINATION_REPAIR_OF_REPLICATION_INDEPENDENT_DOUBLE_STRAND_BREAKS	8	1.54	0.038	0.121
REACTOME_MEIOSIS	24	1.54	0.048	0.117
REACTOME_CELL_CYCLE_CHECKPOINTS	43	1.53	0.027	0.122
REACTOME_REGULATORY_RNA_PATHWAYS	6	1.53	0.029	0.127
REACTOME_THE_NLRP3_INFLAMMASOME	5	1.53	0.028	0.126
REACTOME_COSTIMULATION_BY_THE_CD28_FAMILY	18	1.52	0.028	0.13
REACTOME_PROCESSING_OF_CAPPED_INTRONLESS_PRE_MRNA	10	1.52	0.059	0.128
REACTOME_EXTENSION_OF_TELOMERES	9	1.51	0.054	0.139
REACTOME_G1_S_TRANSITION	45	1.51	0.017	0.139
REACTOME_MICRORNA_MIRNA_BIOGENESIS	6	1.51	0.066	0.138
REACTOME_INFLAMMASOMES	5	1.5	0.038	0.139
REACTOME_MRNA_DECAY_BY_5_TO_3_EXORIBONUCLEASE	6	1.49	0.054	0.149
REACTOME_POST_CHAPERONIN_TUBULIN_FOLDING_PATHWAY	14	1.49	0.067	0.149
REACTOME_PURINE_SALVAGE	9	1.49	0.052	0.147
REACTOME_PI3K_AKT_ACTIVATION	6	1.48	0.056	0.152
REACTOME_PI3K_EVENTS_IN_ERBB4_SIGNALING	5	1.48	0.045	0.153
REACTOME_REGULATION_OF_IFNG_SIGNALING	5	1.48	0.061	0.152
REACTOME_SIGNALING_BY_ERBB4	22	1.48	0.058	0.152
REACTOME_SIGNALLING_BY_NGF	62	1.48	0.019	0.154
REACTOME_TRANSCRIPTIONAL_ACTIVITY_OF_SMAD2_SMAD3_SMAD4_HETEROTRIMER	6	1.48	0.074	0.152
REACTOME_CIRCADIAN_REPRESSION_OF_EXPRESSION_BY_REV_ERBA	5	1.47	0.05	0.163
REACTOME_DOWNREGULATION_OF_SMAD2_3_SMAD4_TRANSCRIPTIONAL_ACTIVITY	6	1.47	0.065	0.162
REACTOME_ANTIGEN_PROCESSING_UBIQUITINATION_PROTEASOME_DEGRADATION	64	1.46	0.019	0.163
REACTOME_CD28_CO_STIMULATION	10	1.46	0.081	0.163
REACTOME_DOWNSTREAM_SIGNALING_EVENTS_OF_B_CELL_RECEPTOR_BCR	45	1.46	0.022	0.165
REACTOME_FORMATION_OF_TUBULIN_FOLDING_INTERMEDIATES_BY_CCT_TRIC	18	1.46	0.059	0.162
REACTOME_M_G1_TRANSITION	41	1.46	0.04	0.163
REACTOME_PROCESSING_OF_INTRONLESS_PRE_MRNAS	7	1.46	0.078	0.162
REACTOME_TRANSCRIPTION_COUPLED_NER_TC_NER	9	1.46	0.07	0.162
REACTOME_CREB_PHOSPHORYLATION_THROUGH_THE_ACTIVATION_OF_CAMKII	5	1.45	0.062	0.168
REACTOME_DAG_AND_IP3_SIGNALING	9	1.45	0.08	0.166
REACTOME_PHOSPHOLIPASE_C_MEDIATED_CASCADE	9	1.45	0.091	0.167
REACTOME_SIGNALING_BY_HIPPO	9	1.44	0.081	0.177
REACTOME_DCC_MEDIATED_ATTRACTIVE_SIGNALING	8	1.43	0.085	0.186
REACTOME_ENDOSOMAL_VACUOLAR_PATHWAY	6	1.43	0.087	0.187
REACTOME_PI_3K_CASCADE	6	1.43	0.083	0.181
REACTOME_SIGNALING_BY_SCF_KIT	24	1.43	0.051	0.187
REACTOME_FORMATION_OF_TRANSCRIPTION_COUPLED_NER_TC_NER_REPAIR_COMPLEX	5	1.42	0.065	0.187
REACTOME_ORC1_REMOVAL_FROM_CHROMATIN	38	1.4	0.072	0.204
REACTOME_PERK_REGULATED_GENE_EXPRESSION	7	1.4	0.124	0.209
REACTOME_SIGNALING_BY_FGFR	27	1.4	0.062	0.204
REACTOME_ASSEMBLY_OF_THE_PRE_REPLICATIVE_COMPLEX	38	1.39	0.072	0.211
REACTOME_DEPOSITION_OF_NEW_CENPA_CONTAINING_NUCLEOSOMES_AT_THE_CENTROMERE	10	1.39	0.118	0.211
REACTOME_MAPK_TARGETS_NUCLEAR_EVENTS_MEDIATED_BY_MAP_KINASES	10	1.39	0.097	0.211
REACTOME_MITOTIC_G1_G1_S_PHASES	48	1.39	0.037	0.21
REACTOME_NUCLEAR_EVENTS_KINASE_AND_TRANSCRIPTION_FACTOR_ACTIVATION	10	1.39	0.121	0.211
REACTOME_PI3K_CASCADE	12	1.39	0.104	0.212
REACTOME_REGULATION_OF_MRNA_STABILITY_BY_PROTEINS_THAT_BIND_AU_RICH_ELEMENTS	56	1.39	0.036	0.213
REACTOME_TOLL_RECEPTOR_CASCADES	35	1.39	0.084	0.21
REACTOME_UNFOLDED_PROTEIN_RESPONSE	32	1.39	0.07	0.212
REACTOME_DOWNSTREAM_SIGNALING_OF_ACTIVATED_FGFR	23	1.38	0.106	0.219
REACTOME_MEMBRANE_TRAFFICKING	80	1.38	0.022	0.219
REACTOME_NEUROTRANSMITTER_RECEPTOR_BINDING_AND_DOWNSTREAM_TRANSMISSION_IN_THE_POSTSYNAPTIC_CELL	32	1.38	0.077	0.217
REACTOME_REGULATION_OF_KIT_SIGNALING	6	1.38	0.098	0.216
REACTOME_IL_3_5_AND_GM_CSF_SIGNALING	12	1.37	0.102	0.218
REACTOME_LAGGING_STRAND_SYNTHESIS	5	1.37	0.105	0.221
REACTOME_P75_NTR_RECEPTOR_MEDIATED_SIGNALLING	17	1.37	0.101	0.22
REACTOME_GASTRIN_CREB_SIGNALLING_PATHWAY_VIA_PKC_AND_MAPK	34	1.36	0.07	0.233
REACTOME_INTERACTIONS_OF_VPR_WITH_HOST_CELLULAR_PROTEINS	20	1.36	0.123	0.232
REACTOME_REGULATION_OF_SIGNALING_BY_CBL	6	1.36	0.14	0.232
REACTOME_RORA_ACTIVATES_CIRCADIAN_EXPRESSION	6	1.36	0.147	0.233
REACTOME_TAK1_ACTIVATES_NFKB_BY_PHOSPHORYLATION_AND_ACTIVATION_OF_IKKS_COMPLEX	5	1.36	0.13	0.233
REACTOME_PI3K_EVENTS_IN_ERBB2_SIGNALING	8	1.35	0.139	0.233
REACTOME_PURINE_RIBONUCLEOSIDE_MONOPHOSPHATE_BIOSYNTHESIS	9	1.35	0.117	0.235
REACTOME_REMOVAL_OF_THE_FLAP_INTERMEDIATE_FROM_THE_C_STRAND	5	1.35	0.14	0.237
REACTOME_ACTIVATION_OF_RAC	6	1.33	0.134	0.257
REACTOME_PROCESSIVE_SYNTHESIS_ON_THE_LAGGING_STRAND	5	1.33	0.128	0.257
REACTOME_PURINE_METABOLISM	22	1.33	0.133	0.256
REACTOME_GPCR_DOWNSTREAM_SIGNALING	45	1.32	0.088	0.271
REACTOME_PROTEIN_FOLDING	34	1.32	0.098	0.271
REACTOME_ER_PHAGOSOME_PATHWAY	41	1.3	0.079	0.29
REACTOME_NUCLEOTIDE_EXCISION_REPAIR	13	1.3	0.168	0.284
REACTOME_EARLY_PHASE_OF_HIV_LIFE_CYCLE	7	1.29	0.191	0.302
REACTOME_PREFOLDIN_MEDIATED_TRANSFER_OF_SUBSTRATE_TO_CCT_TRIC	24	1.29	0.141	0.302
REACTOME_ACTIVATION_OF_NF_KAPPAB_IN_B_CELLS	39	1.28	0.097	0.302
REACTOME_ACTIVATION_OF_NMDA_RECEPTOR_UPON_GLUTAMATE_BINDING_AND_POSTSYNAPTIC_EVENTS	10	1.28	0.169	0.303
REACTOME_CELL_DEATH_SIGNALLING_VIA_NRAGE_NRIF_AND_NADE	12	1.28	0.174	0.302
REACTOME_G_ALPHA_Q_SIGNALLING_EVENTS	20	1.28	0.165	0.305
REACTOME_MRNA_DECAY_BY_3_TO_5_EXORIBONUCLEASE	5	1.28	0.174	0.303
REACTOME_REGULATION_OF_HYPOXIA_INDUCIBLE_FACTOR_HIF_BY_OXYGEN	8	1.28	0.17	0.305
REACTOME_RNA_POL_I_TRANSCRIPTION	10	1.28	0.186	0.303
REACTOME_SIGNALING_BY_TGF_BETA_RECEPTOR_COMPLEX	17	1.28	0.148	0.305
REACTOME_CREB_PHOSPHORYLATION_THROUGH_THE_ACTIVATION_OF_RAS	10	1.27	0.18	0.307
REACTOME_DEADENYLATION_OF_MRNA	8	1.27	0.188	0.31
REACTOME_DOWNSTREAM_TCR_SIGNALING	6	1.27	0.207	0.306
REACTOME_KINESINS	6	1.27	0.198	0.312
REACTOME_POST_NMDA_RECEPTOR_ACTIVATION_EVENTS	10	1.27	0.195	0.311
REACTOME_SIGNALING_BY_CONSTITUTIVELY_ACTIVE_EGFR	9	1.27	0.188	0.31
REACTOME_ACTIVATION_OF_GENES_BY_ATF4	5	1.26	0.172	0.311
REACTOME_ACTIVATION_OF_KAINATE_RECEPTORS_UPON_GLUTAMATE_BINDING	13	1.26	0.197	0.313
REACTOME_ADVANCED_GLYCOSYLATION_ENDPRODUCT_RECEPTOR_SIGNALING	9	1.26	0.227	0.312
REACTOME_ASPARAGINE_N_LINKED_GLYCOSYLATION	24	1.26	0.185	0.312
REACTOME_DESTABILIZATION_OF_MRNA_BY_KSRP	6	1.26	0.21	0.311
REACTOME_RNA_POL_I_RNA_POL_III_AND_MITOCHONDRIAL_TRANSCRIPTION	16	1.26	0.178	0.312
REACTOME_GENERIC_TRANSCRIPTION_PATHWAY	15	1.25	0.206	0.321
REACTOME_IL_RECEPTOR_SHC_SIGNALING	6	1.25	0.218	0.319
REACTOME_PECAM1_INTERACTIONS	7	1.25	0.218	0.321
REACTOME_SIGNALING_BY_ROBO_RECEPTOR	16	1.25	0.172	0.32
REACTOME_THE_ROLE_OF_NEF_IN_HIV1_REPLICATION_AND_DISEASE_PATHOGENESIS	17	1.25	0.184	0.318
REACTOME_DIABETES_PATHWAYS	44	1.24	0.116	0.321
REACTOME_G_BETA_GAMMA_SIGNALLING_THROUGH_PLC_BETA	10	1.24	0.213	0.329
REACTOME_SIGNALING_BY_GPCR	72	1.24	0.109	0.322
REACTOME_INSULIN_RECEPTOR_SIGNALLING_CASCADE	22	1.23	0.195	0.337
REACTOME_REGULATION_OF_INSULIN_SECRETION_BY_GLUCAGON_LIKE_PEPTIDE1	16	1.23	0.189	0.338
REACTOME_COPI_MEDIATED_TRANSPORT	9	1.22	0.249	0.339
REACTOME_SIGNALING_BY_EGFR_IN_CANCER	45	1.22	0.162	0.347
REACTOME_IMMUNOREGULATORY_INTERACTIONS_BETWEEN_A_LYMPHOID_AND_A_NON_LYMPHOID_CELL	13	1.21	0.233	0.354
REACTOME_N_GLYCAN_TRIMMING_IN_THE_ER_AND_CALNEXIN_CALRETICULIN_CYCLE	7	1.21	0.256	0.354
REACTOME_NEF_MEDIATED_DOWNREGULATION_OF_MHC_CLASS_I_COMPLEX_CELL_SURFACE_EXPRESSION	7	1.21	0.259	0.355
REACTOME_OXYGEN_DEPENDENT_PROLINE_HYDROXYLATION_OF_HYPOXIA_INDUCIBLE_FACTOR_ALPHA	5	1.21	0.266	0.351
REACTOME_PACKAGING_OF_TELOMERE_ENDS	6	1.2	0.239	0.362
REACTOME_RNA_POL_I_PROMOTER_OPENING	7	1.2	0.291	0.366
REACTOME_TRANSPORT_TO_THE_GOLGI_AND_SUBSEQUENT_MODIFICATION	8	1.2	0.24	0.368
REACTOME_ACTIVATION_OF_BH3_ONLY_PROTEINS	5	1.19	0.261	0.377
REACTOME_G_PROTEIN_BETA_GAMMA_SIGNALLING	11	1.19	0.258	0.374
REACTOME_NGF_SIGNALLING_VIA_TRKA_FROM_THE_PLASMA_MEMBRANE	46	1.19	0.188	0.375
REACTOME_NRAGE_SIGNALS_DEATH_THROUGH_JNK	9	1.19	0.268	0.375
REACTOME_NUCLEAR_SIGNALING_BY_ERBB4	5	1.19	0.268	0.376
REACTOME_SIGNALING_BY_ERBB2	33	1.19	0.179	0.372
REACTOME_TRAF3_DEPENDENT_IRF_ACTIVATION_PATHWAY	5	1.18	0.271	0.38
REACTOME_ACTIVATED_TAK1_MEDIATES_P38_MAPK_ACTIVATION	5	1.17	0.299	0.394
REACTOME_ACTIVATED_TLR4_SIGNALLING	25	1.17	0.23	0.392
REACTOME_ANTIGEN_PROCESSING_CROSS_PRESENTATION	49	1.17	0.213	0.393
REACTOME_MYD88_MAL_CASCADE_INITIATED_ON_PLASMA_MEMBRANE	23	1.17	0.247	0.393
REACTOME_NFKB_ACTIVATION_THROUGH_FADD_RIP1_PATHWAY_MEDIATED_BY_CASPASE_8_AND10	8	1.17	0.255	0.392
REACTOME_NFKB_AND_MAP_KINASES_ACTIVATION_MEDIATED_BY_TLR4_SIGNALING_REPERTOIRE	24	1.17	0.228	0.393
REACTOME_TRAF6_MEDIATED_INDUCTION_OF_NFKB_AND_MAP_KINASES_UPON_TLR7_8_OR_9_ACTIVATION	23	1.17	0.249	0.393
REACTOME_TRAFFICKING_AND_PROCESSING_OF_ENDOSOMAL_TLR	5	1.17	0.288	0.392
REACTOME_TIE2_SIGNALING	5	1.16	0.295	0.402
REACTOME_TRAF6_MEDIATED_IRF7_ACTIVATION	5	1.15	0.325	0.411
REACTOME_CALNEXIN_CALRETICULIN_CYCLE	6	1.14	0.322	0.424
REACTOME_NEGATIVE_REGULATION_OF_FGFR_SIGNALING	7	1.14	0.314	0.429
REACTOME_IL_2_SIGNALING	15	1.13	0.281	0.444
REACTOME_MEIOTIC_SYNAPSIS	17	1.13	0.29	0.443
REACTOME_PRE_NOTCH_EXPRESSION_AND_PROCESSING	7	1.12	0.356	0.451
REACTOME_SEMA3A_PAK_DEPENDENT_AXON_REPULSION	7	1.12	0.337	0.45
REACTOME_SPRY_REGULATION_OF_FGF_SIGNALING	7	1.12	0.349	0.451
REACTOME_PI_METABOLISM	9	1.1	0.328	0.473
REACTOME_CD28_DEPENDENT_VAV1_PATHWAY	5	1.09	0.386	0.492
REACTOME_NEGATIVE_REGULATORS_OF_RIG_I_MDA5_SIGNALING	8	1.09	0.37	0.489
REACTOME_ERK_MAPK_TARGETS	8	1.08	0.374	0.517
REACTOME_SIGNALING_BY_PDGF	47	1.08	0.34	0.517
REACTOME_DESTABILIZATION_OF_MRNA_BY_AUF1_HNRNP_D0	40	1.07	0.348	0.523
REACTOME_MITOTIC_G2_G2_M_PHASES	30	1.07	0.334	0.522
REACTOME_TRIF_MEDIATED_TLR3_SIGNALING	23	1.07	0.347	0.516
REACTOME_RIG_I_MDA5_MEDIATED_INDUCTION_OF_IFN_ALPHA_BETA_PATHWAYS	20	1.06	0.376	0.527
REACTOME_RIP_MEDIATED_NFKB_ACTIVATION_VIA_DAI	6	1.06	0.397	0.529
REACTOME_ACTIVATION_OF_CHAPERONE_GENES_BY_XBP1S	23	1.05	0.412	0.542
REACTOME_GLOBAL_GENOMIC_NER_GG_NER	8	1.05	0.405	0.544
REACTOME_INTEGRIN_ALPHAIIB_BETA3_SIGNALING	18	1.05	0.389	0.538
REACTOME_LYSOSOME_VESICLE_BIOGENESIS	18	1.05	0.382	0.538
REACTOME_CELL_SURFACE_INTERACTIONS_AT_THE_VASCULAR_WALL	34	1.04	0.403	0.554
REACTOME_CTLA4_INHIBITORY_SIGNALING	8	1.04	0.403	0.556
REACTOME_FATTY_ACYL_COA_BIOSYNTHESIS	9	1.04	0.408	0.548
REACTOME_G_PROTEIN_ACTIVATION	8	1.04	0.4	0.555
REACTOME_NEPHRIN_INTERACTIONS	10	1.03	0.427	0.565
REACTOME_SPHINGOLIPID_DE_NOVO_BIOSYNTHESIS	6	1.03	0.447	0.566
REACTOME_VIF_MEDIATED_DEGRADATION_OF_APOBEC3G	38	1.03	0.414	0.559
REACTOME_ADP_SIGNALLING_THROUGH_P2RY12	8	1.02	0.434	0.573
REACTOME_INHIBITION_OF_INSULIN_SECRETION_BY_ADRENALINE_NORADRENALINE	8	1.02	0.453	0.571
REACTOME_CYCLIN_E_ASSOCIATED_EVENTS_DURING_G1_S_TRANSITION_	35	1.01	0.462	0.594
REACTOME_GABA_B_RECEPTOR_ACTIVATION	8	1.01	0.464	0.589
REACTOME_REGULATION_OF_MITOTIC_CELL_CYCLE	36	1.01	0.415	0.59
REACTOME_EGFR_DOWNREGULATION	17	1	0.461	0.602
REACTOME_RNA_POL_III_TRANSCRIPTION	6	1	0.494	0.605
REACTOME_SCF_BETA_TRCP_MEDIATED_DEGRADATION_OF_EMI1	35	1	0.48	0.604
REACTOME_GABA_RECEPTOR_ACTIVATION	8	0.99	0.49	0.613
REACTOME_P130CAS_LINKAGE_TO_MAPK_SIGNALING_FOR_INTEGRINS	14	0.99	0.454	0.611
REACTOME_PKB_MEDIATED_EVENTS	9	0.99	0.48	0.615
REACTOME_SCFSKP2_MEDIATED_DEGRADATION_OF_P27_P21	35	0.99	0.441	0.611
REACTOME_POTASSIUM_CHANNELS	7	0.98	0.496	0.619
REACTOME_RECRUITMENT_OF_MITOTIC_CENTROSOME_PROTEINS_AND_COMPLEXES	29	0.98	0.488	0.619
REACTOME_REGULATION_OF_APOPTOSIS	36	0.98	0.48	0.621
REACTOME_SIGNALING_BY_WNT	41	0.98	0.52	0.625
REACTOME_ERKS_ARE_INACTIVATED	6	0.97	0.512	0.631
REACTOME_EXTRINSIC_PATHWAY_FOR_APOPTOSIS	6	0.97	0.484	0.627
REACTOME_LOSS_OF_NLP_FROM_MITOTIC_CENTROSOMES	28	0.97	0.5	0.63
REACTOME_METABOLISM_OF_NUCLEOTIDES	44	0.97	0.505	0.63
REACTOME_APC_C_CDC20_MEDIATED_DEGRADATION_OF_MITOTIC_PROTEINS	35	0.96	0.539	0.641
REACTOME_G_BETA_GAMMA_SIGNALLING_THROUGH_PI3KGAMMA	8	0.95	0.528	0.666
REACTOME_INTEGRATION_OF_PROVIRUS	6	0.95	0.539	0.656
REACTOME_INWARDLY_RECTIFYING_K_CHANNELS	7	0.95	0.534	0.658
REACTOME_INHIBITION_OF_VOLTAGE_GATED_CA2_CHANNELS_VIA_GBETA_GAMMA_SUBUNITS	7	0.94	0.529	0.664
REACTOME_MAP_KINASE_ACTIVATION_IN_TLR_CASCADE	17	0.94	0.557	0.677
REACTOME_FORMATION_OF_INCISION_COMPLEX_IN_GG_NER	7	0.93	0.566	0.684
REACTOME_THROMBIN_SIGNALLING_THROUGH_PROTEINASE_ACTIVATED_RECEPTORS_PARS	15	0.93	0.537	0.685
REACTOME_CA_DEPENDENT_EVENTS	9	0.92	0.56	0.698
REACTOME_GRB2_SOS_PROVIDES_LINKAGE_TO_MAPK_SIGNALING_FOR_INTERGRINS_	13	0.92	0.557	0.698
REACTOME_IL1_SIGNALING	9	0.92	0.603	0.699
REACTOME_PKA_MEDIATED_PHOSPHORYLATION_OF_CREB	5	0.92	0.578	0.7
REACTOME_REGULATION_OF_ORNITHINE_DECARBOXYLASE_ODC	34	0.92	0.601	0.698
REACTOME_G_ALPHA_S_SIGNALLING_EVENTS	9	0.91	0.558	0.705
REACTOME_APC_C_CDH1_MEDIATED_DEGRADATION_OF_CDC20_AND_OTHER_APC_C_CDH1_TARGETED_PROTEINS_IN_LATE_MITOSIS_EARLY_G1	34	0.9	0.617	0.711
REACTOME_ASSOCIATION_OF_TRIC_CCT_WITH_TARGET_PROTEINS_DURING_BIOSYNTHESIS	13	0.9	0.606	0.711
REACTOME_AUTODEGRADATION_OF_THE_E3_UBIQUITIN_LIGASE_COP1	34	0.9	0.651	0.71
REACTOME_CDK_MEDIATED_PHOSPHORYLATION_AND_REMOVAL_OF_CDC6	34	0.9	0.62	0.711
REACTOME_CDT1_ASSOCIATION_WITH_THE_CDC6_ORC_ORIGIN_COMPLEX	34	0.9	0.621	0.71
REACTOME_ENDOSOMAL_SORTING_COMPLEX_REQUIRED_FOR_TRANSPORT_ESCRT	17	0.9	0.61	0.711
REACTOME_PLATELET_HOMEOSTASIS	22	0.9	0.603	0.709
REACTOME_P53_INDEPENDENT_G1_S_DNA_DAMAGE_CHECKPOINT	34	0.89	0.681	0.723
REACTOME_PLATELET_AGGREGATION_PLUG_FORMATION	19	0.89	0.628	0.717
REACTOME_AUTODEGRADATION_OF_CDH1_BY_CDH1_APC_C	34	0.88	0.659	0.729
REACTOME_GLUCAGON_TYPE_LIGAND_RECEPTORS	8	0.88	0.623	0.732
REACTOME_INTRINSIC_PATHWAY_FOR_APOPTOSIS	12	0.87	0.634	0.734
REACTOME_P53_DEPENDENT_G1_DNA_DAMAGE_RESPONSE	34	0.87	0.687	0.732
REACTOME_PROSTACYCLIN_SIGNALLING_THROUGH_PROSTACYCLIN_RECEPTOR	8	0.87	0.608	0.741
REACTOME_CELL_CELL_COMMUNICATION	45	0.85	0.736	0.759
REACTOME_APOPTOSIS_INDUCED_DNA_FRAGMENTATION	10	0.83	0.714	0.795
REACTOME_REGULATION_OF_AMPK_ACTIVITY_VIA_LKB1	5	0.82	0.697	0.812
REACTOME_ENERGY_DEPENDENT_REGULATION_OF_MTOR_BY_LKB1_AMPK	5	0.81	0.696	0.819
REACTOME_G_ALPHA_Z_SIGNALLING_EVENTS	11	0.81	0.725	0.817
REACTOME_SYNTHESIS_AND_INTERCONVERSION_OF_NUCLEOTIDE_DI_AND_TRIPHOSPHATES	11	0.81	0.701	0.812
REACTOME_SHC1_EVENTS_IN_EGFR_SIGNALING	11	0.8	0.751	0.83
REACTOME_ACTIVATED_NOTCH1_TRANSMITS_SIGNAL_TO_THE_NUCLEUS	6	0.79	0.755	0.842
REACTOME_INSULIN_SYNTHESIS_AND_PROCESSING	7	0.79	0.726	0.834
REACTOME_FACTORS_INVOLVED_IN_MEGAKARYOCYTE_DEVELOPMENT_AND_PLATELET_PRODUCTION	31	0.77	0.863	0.864
REACTOME_NEF_MEDIATES_DOWN_MODULATION_OF_CELL_SURFACE_RECEPTORS_BY_RECRUITING_THEM_TO_CLATHRIN_ADAPTERS	13	0.76	0.779	0.871
REACTOME_RETROGRADE_NEUROTROPHIN_SIGNALLING	8	0.74	0.812	0.891
REACTOME_MHC_CLASS_II_ANTIGEN_PRESENTATION	51	0.7	0.977	0.93
REACTOME_TGF_BETA_RECEPTOR_SIGNALING_ACTIVATES_SMADS	8	0.7	0.842	0.931
REACTOME_DARPP_32_EVENTS	12	0.69	0.897	0.933
REACTOME_NETRIN1_SIGNALING	12	0.69	0.853	0.933
REACTOME_P38MAPK_EVENTS	7	0.68	0.86	0.943
REACTOME_SIGNALLING_TO_RAS	15	0.62	0.954	0.978
REACTOME_SHC_MEDIATED_SIGNALLING	10	0.61	0.924	0.983
REACTOME_SHC_RELATED_EVENTS	10	0.61	0.915	0.983
REACTOME_APOPTOSIS	86	0.59	0.996	0.986
REACTOME_SHC1_EVENTS_IN_ERBB4_SIGNALING	10	0.59	0.942	0.985
REACTOME_TGF_BETA_RECEPTOR_SIGNALING_IN_EMT_EPITHELIAL_TO_MESENCHYMAL_TRANSITION	6	0.58	0.94	0.987
REACTOME_SIGNALLING_TO_ERKS	17	0.57	0.973	0.99
REACTOME_G1_PHASE	6	0.56	0.949	0.986
REACTOME_PLATELET_ADHESION_TO_EXPOSED_COLLAGEN	6	0.56	0.952	0.99
REACTOME_POST_TRANSLATIONAL_PROTEIN_MODIFICATION	31	0.54	0.997	0.989
REACTOME_BOTULINUM_NEUROTOXICITY	6	0.49	0.981	1
REACTOME_GLYCOGEN_BREAKDOWN_GLYCOGENOLYSIS	7	0.49	0.983	0.999
REACTOME_PROTEOLYTIC_CLEAVAGE_OF_SNARE_COMPLEX_PROTEINS	6	0.48	0.988	0.998
REACTOME_FRS2_MEDIATED_CASCADE	9	0.45	0.993	0.996
REACTOME_SOS_MEDIATED_SIGNALLING	9	0.45	0.989	0.998

## Sheet: pRCC II  down
Table S5. Pathway enrichment analysis (GSEA) of proteins between pRCC type II and adjacent kidney tissues. Proteins with a minimum of three valid values in at least one group were used, missing values were replaced from normal distribution. KEGG and Reactome (below) databases were used; the significance threshold was set to ≤0.05 for p-value and ≤0.10 FDR, respectively. Significant pathways were …
Pathway	SIZE	NES	NOM p-val	FDR q-val
KEGG_OXIDATIVE_PHOSPHORYLATION	73	-2.59	0	0
KEGG_PARKINSONS_DISEASE	71	-2.49	0	0
KEGG_VALINE_LEUCINE_AND_ISOLEUCINE_DEGRADATION	40	-2.37	0	0
KEGG_COMPLEMENT_AND_COAGULATION_CASCADES	39	-2.34	0	0
KEGG_FATTY_ACID_METABOLISM	32	-2.32	0	0
KEGG_DRUG_METABOLISM_CYTOCHROME_P450	22	-2.25	0	0
KEGG_GLYCINE_SERINE_AND_THREONINE_METABOLISM	18	-2.23	0	0
KEGG_ALZHEIMERS_DISEASE	89	-2.21	0	0
KEGG_BUTANOATE_METABOLISM	25	-2.2	0	0
KEGG_PROPANOATE_METABOLISM	28	-2.18	0	0
KEGG_PPAR_SIGNALING_PATHWAY	27	-2.17	0	0
KEGG_HUNTINGTONS_DISEASE	97	-2.12	0	0
KEGG_METABOLISM_OF_XENOBIOTICS_BY_CYTOCHROME_P450	21	-2.11	0	0
KEGG_BETA_ALANINE_METABOLISM	18	-2.09	0	0
KEGG_PROXIMAL_TUBULE_BICARBONATE_RECLAMATION	13	-2.08	0	0
KEGG_CARDIAC_MUSCLE_CONTRACTION	27	-2.06	0	0
KEGG_CITRATE_CYCLE_TCA_CYCLE	27	-2.06	0	0
KEGG_PEROXISOME	36	-2.03	0	0
KEGG_PYRUVATE_METABOLISM	29	-2.02	0	0
KEGG_HISTIDINE_METABOLISM	12	-2	0	0.001
KEGG_LYSINE_DEGRADATION	21	-1.99	0	0.001
KEGG_RENIN_ANGIOTENSIN_SYSTEM	12	-1.99	0	0.001
KEGG_TRYPTOPHAN_METABOLISM	26	-1.99	0	0.001
KEGG_RETINOL_METABOLISM	15	-1.98	0.002	0.001
KEGG_GLYCOLYSIS_GLUCONEOGENESIS	40	-1.97	0	0.001
KEGG_TYROSINE_METABOLISM	17	-1.91	0.002	0.003
KEGG_ARGININE_AND_PROLINE_METABOLISM	33	-1.9	0	0.003
KEGG_ASCORBATE_AND_ALDARATE_METABOLISM	12	-1.86	0.002	0.005
KEGG_ONE_CARBON_POOL_BY_FOLATE	10	-1.77	0.005	0.016
KEGG_STEROID_HORMONE_BIOSYNTHESIS	12	-1.75	0.007	0.019
KEGG_ARACHIDONIC_ACID_METABOLISM	14	-1.73	0.003	0.024
KEGG_GLUTATHIONE_METABOLISM	28	-1.73	0.002	0.025
KEGG_PENTOSE_AND_GLUCURONATE_INTERCONVERSIONS	13	-1.71	0.014	0.031
KEGG_ALANINE_ASPARTATE_AND_GLUTAMATE_METABOLISM	23	-1.7	0.008	0.031
KEGG_STARCH_AND_SUCROSE_METABOLISM	20	-1.7	0.006	0.03
KEGG_PRION_DISEASES	19	-1.69	0.008	0.034
KEGG_GLYOXYLATE_AND_DICARBOXYLATE_METABOLISM	11	-1.68	0.012	0.035
KEGG_LIMONENE_AND_PINENE_DEGRADATION	8	-1.65	0.016	0.045
KEGG_DILATED_CARDIOMYOPATHY	27	-1.64	0.02	0.048
KEGG_FRUCTOSE_AND_MANNOSE_METABOLISM	21	-1.6	0.023	0.063
KEGG_PHENYLALANINE_METABOLISM	11	-1.6	0.035	0.063
KEGG_VIBRIO_CHOLERAE_INFECTION	21	-1.6	0.034	0.065
KEGG_BIOSYNTHESIS_OF_UNSATURATED_FATTY_ACIDS	8	-1.59	0.032	0.065
KEGG_HYPERTROPHIC_CARDIOMYOPATHY_HCM	30	-1.58	0.016	0.072
KEGG_TERPENOID_BACKBONE_BIOSYNTHESIS	7	-1.55	0.041	0.088
KEGG_NITROGEN_METABOLISM	8	-1.54	0.044	0.094
KEGG_PORPHYRIN_AND_CHLOROPHYLL_METABOLISM	21	-1.53	0.04	0.094
KEGG_GLYCEROLIPID_METABOLISM	12	-1.5	0.051	0.113
KEGG_PANTOTHENATE_AND_COA_BIOSYNTHESIS	6	-1.5	0.055	0.11
KEGG_ARRHYTHMOGENIC_RIGHT_VENTRICULAR_CARDIOMYOPATHY_ARVC	28	-1.48	0.044	0.124
KEGG_ECM_RECEPTOR_INTERACTION	42	-1.45	0.058	0.148
KEGG_DRUG_METABOLISM_OTHER_ENZYMES	19	-1.44	0.078	0.152
KEGG_INSULIN_SIGNALING_PATHWAY	43	-1.44	0.051	0.155
KEGG_PENTOSE_PHOSPHATE_PATHWAY	19	-1.43	0.054	0.156
KEGG_ADIPOCYTOKINE_SIGNALING_PATHWAY	16	-1.33	0.147	0.254
KEGG_ALDOSTERONE_REGULATED_SODIUM_REABSORPTION	12	-1.33	0.148	0.256
KEGG_SELENOAMINO_ACID_METABOLISM	13	-1.3	0.189	0.283
KEGG_SMALL_CELL_LUNG_CANCER	25	-1.3	0.144	0.277
KEGG_HEMATOPOIETIC_CELL_LINEAGE	16	-1.28	0.194	0.303
KEGG_TIGHT_JUNCTION	49	-1.28	0.129	0.297
KEGG_FOCAL_ADHESION	92	-1.26	0.124	0.324
KEGG_INOSITOL_PHOSPHATE_METABOLISM	15	-1.24	0.216	0.332
KEGG_VALINE_LEUCINE_AND_ISOLEUCINE_BIOSYNTHESIS	8	-1.14	0.342	0.465
KEGG_CALCIUM_SIGNALING_PATHWAY	31	-1.12	0.312	0.484
KEGG_NICOTINATE_AND_NICOTINAMIDE_METABOLISM	11	-1.12	0.328	0.485
KEGG_VASCULAR_SMOOTH_MUSCLE_CONTRACTION	36	-1.12	0.281	0.481
KEGG_EPITHELIAL_CELL_SIGNALING_IN_HELICOBACTER_PYLORI_INFECTION	29	-1.11	0.307	0.486
KEGG_GLYCEROPHOSPHOLIPID_METABOLISM	10	-1.04	0.408	0.579
KEGG_OLFACTORY_TRANSDUCTION	7	-1.03	0.436	0.592
KEGG_CYTOKINE_CYTOKINE_RECEPTOR_INTERACTION	10	-1.02	0.447	0.607
KEGG_GALACTOSE_METABOLISM	15	-1.01	0.459	0.614
KEGG_CYSTEINE_AND_METHIONINE_METABOLISM	19	-1	0.451	0.633
KEGG_ETHER_LIPID_METABOLISM	5	-0.96	0.508	0.684
KEGG_NEUROACTIVE_LIGAND_RECEPTOR_INTERACTION	6	-0.96	0.549	0.686
KEGG_TYPE_II_DIABETES_MELLITUS	6	-0.94	0.557	0.708
KEGG_SULFUR_METABOLISM	5	-0.92	0.568	0.742
KEGG_MELANOGENESIS	24	-0.88	0.619	0.787
KEGG_ENDOMETRIAL_CANCER	16	-0.84	0.663	0.826
KEGG_AMINOACYL_TRNA_BIOSYNTHESIS	30	-0.82	0.746	0.845
KEGG_THYROID_CANCER	12	-0.8	0.723	0.846
KEGG_PHOSPHATIDYLINOSITOL_SIGNALING_SYSTEM	17	-0.79	0.719	0.855
KEGG_SYSTEMIC_LUPUS_ERYTHEMATOSUS	34	-0.79	0.787	0.858
KEGG_GNRH_SIGNALING_PATHWAY	28	-0.74	0.824	0.917
KEGG_GLIOMA	17	-0.71	0.839	0.943
KEGG_LONG_TERM_POTENTIATION	30	-0.71	0.889	0.94
KEGG_REGULATION_OF_ACTIN_CYTOSKELETON	94	-0.65	0.983	0.971
KEGG_LYSOSOME	46	-0.63	0.967	0.978
KEGG_TGF_BETA_SIGNALING_PATHWAY	18	-0.62	0.945	0.971
REACTOME_RESPIRATORY_ELECTRON_TRANSPORT	53	-2.61	0	0
REACTOME_TCA_CYCLE_AND_RESPIRATORY_ELECTRON_TRANSPORT	94	-2.58	0	0
REACTOME_RESPIRATORY_ELECTRON_TRANSPORT_ATP_SYNTHESIS_BY_CHEMIOSMOTIC_COUPLING_AND_HEAT_PRODUCTION_BY_UNCOUPLING_PROTEINS_	64	-2.57	0	0
REACTOME_METABOLISM_OF_AMINO_ACIDS_AND_DERIVATIVES	114	-2.45	0	0
REACTOME_COMPLEMENT_CASCADE	18	-2.09	0	0
REACTOME_BIOLOGICAL_OXIDATIONS	42	-2.02	0	0
REACTOME_GLUCONEOGENESIS	23	-2	0	0.001
REACTOME_BRANCHED_CHAIN_AMINO_ACID_CATABOLISM	15	-1.97	0	0.001
REACTOME_MITOCHONDRIAL_FATTY_ACID_BETA_OXIDATION	14	-1.93	0.002	0.002
REACTOME_PHASE1_FUNCTIONALIZATION_OF_COMPOUNDS	11	-1.91	0	0.003
REACTOME_FORMATION_OF_FIBRIN_CLOT_CLOTTING_CASCADE	17	-1.9	0.002	0.003
REACTOME_MUSCLE_CONTRACTION	22	-1.9	0	0.003
REACTOME_EXTRACELLULAR_MATRIX_ORGANIZATION	26	-1.88	0	0.004
REACTOME_CITRIC_ACID_CYCLE_TCA_CYCLE	17	-1.82	0.005	0.01
REACTOME_PYRUVATE_METABOLISM_AND_CITRIC_ACID_TCA_CYCLE	32	-1.81	0.003	0.011
REACTOME_GLUCOSE_METABOLISM	41	-1.8	0.002	0.012
REACTOME_INSULIN_RECEPTOR_RECYCLING	10	-1.8	0	0.011
REACTOME_SMOOTH_MUSCLE_CONTRACTION	17	-1.78	0.002	0.014
REACTOME_NEUROTRANSMITTER_RELEASE_CYCLE	8	-1.77	0.004	0.016
REACTOME_PHASE_II_CONJUGATION	31	-1.73	0.002	0.024
REACTOME_PEROXISOMAL_LIPID_METABOLISM	10	-1.72	0.009	0.027
REACTOME_REGULATION_OF_COMPLEMENT_CASCADE	8	-1.72	0.007	0.027
REACTOME_METABOLISM_OF_LIPIDS_AND_LIPOPROTEINS	120	-1.7	0	0.031
REACTOME_TRANSMEMBRANE_TRANSPORT_OF_SMALL_MOLECULES	68	-1.7	0.003	0.03
REACTOME_KERATAN_SULFATE_KERATIN_METABOLISM	6	-1.69	0.006	0.033
REACTOME_KERATAN_SULFATE_DEGRADATION	6	-1.68	0	0.036
REACTOME_NCAM1_INTERACTIONS	14	-1.68	0.022	0.035
REACTOME_AMINO_ACID_SYNTHESIS_AND_INTERCONVERSION_TRANSAMINATION	11	-1.66	0.02	0.044
REACTOME_LIPOPROTEIN_METABOLISM	13	-1.65	0.018	0.046
REACTOME_RESPONSE_TO_ELEVATED_PLATELET_CYTOSOLIC_CA2_	47	-1.65	0.004	0.046
REACTOME_COMMON_PATHWAY	9	-1.63	0.018	0.051
REACTOME_TRANSFERRIN_ENDOCYTOSIS_AND_RECYCLING	12	-1.63	0.024	0.053
REACTOME_COLLAGEN_FORMATION	20	-1.62	0.026	0.054
REACTOME_HDL_MEDIATED_LIPID_TRANSPORT	8	-1.62	0.036	0.054
REACTOME_INTRINSIC_PATHWAY	9	-1.62	0.021	0.054
REACTOME_METABOLISM_OF_CARBOHYDRATES	87	-1.62	0	0.054
REACTOME_ETHANOL_OXIDATION	7	-1.6	0.025	0.066
REACTOME_DEGRADATION_OF_THE_EXTRACELLULAR_MATRIX	6	-1.59	0.02	0.067
REACTOME_FORMATION_OF_ATP_BY_CHEMIOSMOTIC_COUPLING	11	-1.59	0.031	0.066
REACTOME_IRON_UPTAKE_AND_TRANSPORT	17	-1.59	0.024	0.065
REACTOME_FATTY_ACID_TRIACYLGLYCEROL_AND_KETONE_BODY_METABOLISM	57	-1.57	0.01	0.077
REACTOME_TRYPTOPHAN_CATABOLISM	5	-1.56	0.033	0.081
REACTOME_MITOCHONDRIAL_PROTEIN_IMPORT	32	-1.55	0.043	0.087
REACTOME_TRANSPORT_OF_GLUCOSE_AND_OTHER_SUGARS_BILE_SALTS_AND_ORGANIC_ACIDS_METAL_IONS_AND_AMINE_COMPOUNDS	5	-1.55	0.03	0.088
REACTOME_GABA_SYNTHESIS_RELEASE_REUPTAKE_AND_DEGRADATION	5	-1.54	0.034	0.094
REACTOME_METABOLISM_OF_STEROID_HORMONES_AND_VITAMINS_A_AND_D	6	-1.53	0.047	0.099
REACTOME_GLUTATHIONE_CONJUGATION	12	-1.52	0.048	0.098
REACTOME_ION_CHANNEL_TRANSPORT	5	-1.52	0.032	0.098
REACTOME_STRIATED_MUSCLE_CONTRACTION	9	-1.52	0.04	0.1
REACTOME_BASIGIN_INTERACTIONS	9	-1.51	0.056	0.107
REACTOME_LIPID_DIGESTION_MOBILIZATION_AND_TRANSPORT	18	-1.5	0.051	0.112
REACTOME_ABC_FAMILY_PROTEINS_MEDIATED_TRANSPORT	5	-1.49	0.064	0.12
REACTOME_ION_TRANSPORT_BY_P_TYPE_ATPASES	5	-1.49	0.068	0.114
REACTOME_INTERACTION_BETWEEN_L1_AND_ANKYRINS	8	-1.48	0.054	0.12
REACTOME_NCAM_SIGNALING_FOR_NEURITE_OUT_GROWTH	31	-1.48	0.04	0.125
REACTOME_ALPHA_LINOLENIC_ACID_ALA_METABOLISM	5	-1.47	0.065	0.132
REACTOME_GLYCOSAMINOGLYCAN_METABOLISM	19	-1.44	0.063	0.15
REACTOME_STEROID_HORMONES	5	-1.43	0.093	0.155
REACTOME_GLUCURONIDATION	5	-1.41	0.109	0.18
REACTOME_PYRIMIDINE_CATABOLISM	6	-1.39	0.107	0.195
REACTOME_AMYLOIDS	19	-1.38	0.122	0.204
REACTOME_CELL_EXTRACELLULAR_MATRIX_INTERACTIONS	10	-1.38	0.109	0.205
REACTOME_LATENT_INFECTION_OF_HOMO_SAPIENS_WITH_MYCOBACTERIUM_TUBERCULOSIS	14	-1.37	0.116	0.213
REACTOME_TRANSPORT_OF_INORGANIC_CATIONS_ANIONS_AND_AMINO_ACIDS_OLIGOPEPTIDES	7	-1.37	0.133	0.218
REACTOME_CLASS_A1_RHODOPSIN_LIKE_RECEPTORS	10	-1.36	0.126	0.223
REACTOME_CHYLOMICRON_MEDIATED_LIPID_TRANSPORT	9	-1.34	0.134	0.245
REACTOME_PEPTIDE_LIGAND_BINDING_RECEPTORS	10	-1.34	0.149	0.243
REACTOME_INITIAL_TRIGGERING_OF_COMPLEMENT	5	-1.33	0.157	0.252
REACTOME_MYOGENESIS	8	-1.33	0.156	0.253
REACTOME_GPCR_LIGAND_BINDING	20	-1.32	0.125	0.263
REACTOME_A_TETRASACCHARIDE_LINKER_SEQUENCE_IS_REQUIRED_FOR_GAG_SYNTHESIS	8	-1.31	0.154	0.27
REACTOME_BILE_ACID_AND_BILE_SALT_METABOLISM	5	-1.31	0.167	0.268
REACTOME_METABOLISM_OF_POLYAMINES	9	-1.3	0.196	0.277
REACTOME_CELL_CELL_JUNCTION_ORGANIZATION	15	-1.29	0.189	0.295
REACTOME_CELL_JUNCTION_ORGANIZATION	28	-1.29	0.141	0.285
REACTOME_SYNTHESIS_OF_VERY_LONG_CHAIN_FATTY_ACYL_COAS	5	-1.27	0.206	0.305
REACTOME_APOPTOTIC_CLEAVAGE_OF_CELL_ADHESION_PROTEINS	7	-1.26	0.211	0.321
REACTOME_CHONDROITIN_SULFATE_DERMATAN_SULFATE_METABOLISM	10	-1.26	0.212	0.319
REACTOME_REGULATION_OF_PYRUVATE_DEHYDROGENASE_PDH_COMPLEX	8	-1.26	0.188	0.322
REACTOME_SIGNALING_BY_INSULIN_RECEPTOR	32	-1.26	0.167	0.322
REACTOME_AQUAPORIN_MEDIATED_TRANSPORT	14	-1.25	0.206	0.327
REACTOME_PPARA_ACTIVATES_GENE_EXPRESSION	22	-1.25	0.185	0.326
REACTOME_G_ALPHA_I_SIGNALLING_EVENTS	18	-1.24	0.187	0.328
REACTOME_GLYCOLYSIS	19	-1.24	0.209	0.326
REACTOME_REGULATION_OF_WATER_BALANCE_BY_RENAL_AQUAPORINS	14	-1.24	0.21	0.328
REACTOME_SULFUR_AMINO_ACID_METABOLISM	18	-1.24	0.196	0.33
REACTOME_RAP1_SIGNALLING	8	-1.2	0.265	0.389
REACTOME_METABOLISM_OF_VITAMINS_AND_COFACTORS	21	-1.19	0.231	0.397
REACTOME_INTEGRIN_CELL_SURFACE_INTERACTIONS	49	-1.18	0.238	0.418
REACTOME_HS_GAG_BIOSYNTHESIS	6	-1.17	0.318	0.426
REACTOME_ADHERENS_JUNCTIONS_INTERACTIONS	10	-1.16	0.279	0.439
REACTOME_GLYCOSPHINGOLIPID_METABOLISM	8	-1.14	0.309	0.463
REACTOME_SLC_MEDIATED_TRANSMEMBRANE_TRANSPORT	28	-1.14	0.27	0.461
REACTOME_TRANSCRIPTIONAL_REGULATION_OF_WHITE_ADIPOCYTE_DIFFERENTIATION	9	-1.14	0.302	0.463
REACTOME_PYRUVATE_METABOLISM	12	-1.12	0.336	0.483
REACTOME_TIGHT_JUNCTION_INTERACTIONS	5	-1.12	0.365	0.48
REACTOME_DEVELOPMENTAL_BIOLOGY	129	-1.11	0.255	0.488
REACTOME_TETRAHYDROBIOPTERIN_BH4_SYNTHESIS_RECYCLING_SALVAGE_AND_REGULATION	5	-1.11	0.352	0.484
REACTOME_PTM_GAMMA_CARBOXYLATION_HYPUSINE_FORMATION_AND_ARYLSULFATASE_ACTIVATION	6	-1.1	0.379	0.509
REACTOME_HEPARAN_SULFATE_HEPARIN_HS_GAG_METABOLISM	12	-1.09	0.348	0.518
REACTOME_HS_GAG_DEGRADATION	8	-1.06	0.411	0.56
REACTOME_PYRIMIDINE_METABOLISM	13	-1.06	0.39	0.562
REACTOME_REGULATION_OF_INSULIN_SECRETION	30	-1.05	0.417	0.578
REACTOME_SEMA4D_INDUCED_CELL_MIGRATION_AND_GROWTH_CONE_COLLAPSE	15	-1.05	0.409	0.581
REACTOME_AXON_GUIDANCE	112	-1.04	0.389	0.582
REACTOME_CASPASE_MEDIATED_CLEAVAGE_OF_CYTOSKELETAL_PROTEINS	9	-1.04	0.422	0.579
REACTOME_CS_DS_DEGRADATION	5	-1.03	0.453	0.59
REACTOME_TRANSMISSION_ACROSS_CHEMICAL_SYNAPSES	43	-1.02	0.429	0.608
REACTOME_L1CAM_INTERACTIONS	49	-1	0.485	0.633
REACTOME_SPHINGOLIPID_METABOLISM	14	-0.98	0.483	0.666
REACTOME_APOPTOTIC_CLEAVAGE_OF_CELLULAR_PROTEINS	24	-0.96	0.525	0.687
REACTOME_NEURONAL_SYSTEM	48	-0.96	0.508	0.685
REACTOME_HORMONE_SENSITIVE_LIPASE_HSL_MEDIATED_TRIACYLGLYCEROL_HYDROLYSIS	5	-0.95	0.519	0.695
REACTOME_GLYCEROPHOSPHOLIPID_BIOSYNTHESIS	15	-0.94	0.538	0.704
REACTOME_TRIGLYCERIDE_BIOSYNTHESIS	15	-0.92	0.563	0.741
REACTOME_HEMOSTASIS	155	-0.91	0.652	0.743
REACTOME_CYTOSOLIC_SULFONATION_OF_SMALL_MOLECULES	5	-0.9	0.614	0.761
REACTOME_GLUCAGON_SIGNALING_IN_METABOLIC_REGULATION	12	-0.89	0.575	0.766
REACTOME_PHOSPHOLIPID_METABOLISM	37	-0.88	0.611	0.787
REACTOME_THROMBOXANE_SIGNALLING_THROUGH_TP_RECEPTOR	9	-0.88	0.6	0.785
REACTOME_TRNA_AMINOACYLATION	35	-0.87	0.637	0.787
REACTOME_METABOLISM_OF_PORPHYRINS	10	-0.86	0.663	0.799
REACTOME_PLATELET_ACTIVATION_SIGNALING_AND_AGGREGATION	88	-0.86	0.71	0.799
REACTOME_YAP1_AND_WWTR1_TAZ_STIMULATED_GENE_EXPRESSION	5	-0.86	0.627	0.803
REACTOME_ARMS_MEDIATED_ACTIVATION	10	-0.85	0.674	0.813
REACTOME_PROLONGED_ERK_ACTIVATION_EVENTS	10	-0.84	0.668	0.823
REACTOME_CLASS_B_2_SECRETIN_FAMILY_RECEPTORS	10	-0.82	0.677	0.846
REACTOME_CYTOSOLIC_TRNA_AMINOACYLATION	24	-0.82	0.743	0.845
REACTOME_INTEGRATION_OF_ENERGY_METABOLISM	40	-0.81	0.751	0.85
REACTOME_SIGNALLING_TO_P38_VIA_RIT_AND_RIN	8	-0.81	0.694	0.848
REACTOME_ACTIVATED_AMPK_STIMULATES_FATTY_ACID_OXIDATION_IN_MUSCLE	7	-0.8	0.7	0.852
REACTOME_RAF_MAP_KINASE_CASCADE	8	-0.8	0.701	0.855
REACTOME_RECYCLING_PATHWAY_OF_L1	18	-0.8	0.718	0.848
REACTOME_SEMA4D_IN_SEMAPHORIN_SIGNALING	19	-0.74	0.803	0.919
REACTOME_ADP_SIGNALLING_THROUGH_P2RY1	9	-0.73	0.795	0.926
REACTOME_SEMAPHORIN_INTERACTIONS	30	-0.72	0.87	0.931
REACTOME_MITOCHONDRIAL_TRNA_AMINOACYLATION	14	-0.71	0.825	0.945
REACTOME_INNATE_IMMUNE_SYSTEM	77	-0.69	0.928	0.947
REACTOME_SIGNAL_AMPLIFICATION	11	-0.69	0.853	0.947
REACTOME_TRAFFICKING_OF_GLUR2_CONTAINING_AMPA_RECEPTORS	6	-0.67	0.855	0.967
REACTOME_TRAFFICKING_OF_AMPA_RECEPTORS	10	-0.66	0.87	0.97
REACTOME_SIGNAL_TRANSDUCTION_BY_L1	23	-0.64	0.935	0.978
REACTOME_GAP_JUNCTION_DEGRADATION	8	-0.63	0.896	0.976
REACTOME_GAP_JUNCTION_TRAFFICKING	8	-0.63	0.889	0.976
REACTOME_CTNNB1_PHOSPHORYLATION_CASCADE	6	-0.62	0.873	0.973
REACTOME_ENOS_ACTIVATION_AND_REGULATION	10	-0.62	0.904	0.974
REACTOME_APOPTOTIC_EXECUTION_PHASE	36	-0.61	0.962	0.973
REACTOME_DOWNREGULATION_OF_TGF_BETA_RECEPTOR_SIGNALING	7	-0.59	0.937	0.98
REACTOME_GRB2_EVENTS_IN_ERBB2_SIGNALING	11	-0.57	0.956	0.985
REACTOME_REGULATION_OF_INSULIN_SECRETION_BY_ACETYLCHOLINE	6	-0.56	0.948	0.986
REACTOME_CROSS_PRESENTATION_OF_SOLUBLE_EXOGENOUS_ANTIGENS_ENDOSOMES	35	-0.55	0.996	0.983
REACTOME_PURINE_CATABOLISM	5	-0.55	0.946	0.985
REACTOME_SYNTHESIS_OF_SUBSTRATES_IN_N_GLYCAN_BIOSYTHESIS	7	-0.54	0.965	0.981
REACTOME_BIOSYNTHESIS_OF_THE_N_GLYCAN_PRECURSOR_DOLICHOL_LIPID_LINKED_OLIGOSACCHARIDE_LLO_AND_TRANSFER_TO_A_NASCENT_PROTEIN	7	-0.52	0.976	0.983
REACTOME_PLATELET_SENSITIZATION_BY_LDL	8	-0.47	0.992	0.992

## Sheet: pRCC IIM  up
Table S5. Pathway enrichment analysis (GSEA) of proteins between pRCC type IIM and adjacent kidney tissues. Proteins with a minimum of three valid values in at least one group were used, missing values were replaced from normal distribution. KEGG and Reactome (below) databases were used; the significance threshold was set to ≤0.05 for p-value and ≤0.10 FDR, respectively. Significant pathways were…
Pathway	SIZE	NES	NOM p-val	FDR q-val
KEGG_RIBOSOME	77	2.25	0	0
KEGG_CELL_CYCLE	27	1.93	0	0.011
KEGG_AMINOACYL_TRNA_BIOSYNTHESIS	30	1.79	0.003	0.034
KEGG_CYTOSOLIC_DNA_SENSING_PATHWAY	13	1.77	0.005	0.04
KEGG_LEISHMANIA_INFECTION	19	1.77	0.007	0.041
KEGG_DNA_REPLICATION	16	1.76	0.012	0.041
KEGG_JAK_STAT_SIGNALING_PATHWAY	11	1.75	0.005	0.047
KEGG_SPLICEOSOME	95	1.64	0	0.099
KEGG_BASAL_TRANSCRIPTION_FACTORS	11	1.62	0.03	0.111
KEGG_CYTOKINE_CYTOKINE_RECEPTOR_INTERACTION	9	1.6	0.042	0.124
KEGG_NOTCH_SIGNALING_PATHWAY	10	1.55	0.047	0.155
KEGG_TOLL_LIKE_RECEPTOR_SIGNALING_PATHWAY	21	1.55	0.023	0.154
KEGG_RNA_DEGRADATION	28	1.54	0.026	0.156
KEGG_BASE_EXCISION_REPAIR	11	1.5	0.068	0.192
KEGG_PROTEIN_EXPORT	11	1.46	0.075	0.225
KEGG_NATURAL_KILLER_CELL_MEDIATED_CYTOTOXICITY	26	1.43	0.057	0.245
KEGG_NUCLEOTIDE_EXCISION_REPAIR	18	1.41	0.079	0.253
KEGG_MISMATCH_REPAIR	11	1.38	0.108	0.267
KEGG_NOD_LIKE_RECEPTOR_SIGNALING_PATHWAY	17	1.37	0.107	0.266
KEGG_HOMOLOGOUS_RECOMBINATION	8	1.36	0.145	0.271
KEGG_PROTEASOME	30	1.34	0.078	0.274
KEGG_RNA_POLYMERASE	10	1.34	0.111	0.277
KEGG_TYPE_I_DIABETES_MELLITUS	6	1.34	0.137	0.275
KEGG_ANTIGEN_PROCESSING_AND_PRESENTATION	25	1.32	0.104	0.282
KEGG_ALLOGRAFT_REJECTION	5	1.3	0.172	0.286
KEGG_GRAFT_VERSUS_HOST_DISEASE	5	1.3	0.155	0.286
KEGG_AUTOIMMUNE_THYROID_DISEASE	5	1.28	0.172	0.3
KEGG_UBIQUITIN_MEDIATED_PROTEOLYSIS	35	1.24	0.155	0.338
KEGG_RIG_I_LIKE_RECEPTOR_SIGNALING_PATHWAY	18	1.23	0.216	0.356
KEGG_OTHER_GLYCAN_DEGRADATION	5	1.22	0.245	0.363
KEGG_ACUTE_MYELOID_LEUKEMIA	16	1.21	0.203	0.368
KEGG_AMYOTROPHIC_LATERAL_SCLEROSIS_ALS	17	1.16	0.26	0.433
KEGG_B_CELL_RECEPTOR_SIGNALING_PATHWAY	25	1.16	0.245	0.43
KEGG_APOPTOSIS	26	1.15	0.27	0.442
KEGG_P53_SIGNALING_PATHWAY	11	1.14	0.282	0.448
KEGG_NON_HOMOLOGOUS_END_JOINING	7	1.12	0.347	0.474
KEGG_PURINE_METABOLISM	51	1.1	0.284	0.505
KEGG_CELL_ADHESION_MOLECULES_CAMS	32	1.09	0.324	0.502
KEGG_FC_GAMMA_R_MEDIATED_PHAGOCYTOSIS	38	1.09	0.314	0.503
KEGG_MTOR_SIGNALING_PATHWAY	16	1.09	0.333	0.503
KEGG_T_CELL_RECEPTOR_SIGNALING_PATHWAY	27	1.06	0.37	0.531
KEGG_PANCREATIC_CANCER	18	1.01	0.467	0.597
KEGG_AMINO_SUGAR_AND_NUCLEOTIDE_SUGAR_METABOLISM	27	1	0.461	0.608
KEGG_PROGESTERONE_MEDIATED_OOCYTE_MATURATION	13	0.94	0.529	0.703
KEGG_REGULATION_OF_AUTOPHAGY	5	0.94	0.56	0.705
KEGG_SPHINGOLIPID_METABOLISM	6	0.94	0.547	0.705
KEGG_GAP_JUNCTION	31	0.93	0.595	0.724
KEGG_VIRAL_MYOCARDITIS	24	0.87	0.666	0.804
KEGG_PROSTATE_CANCER	22	0.86	0.674	0.812
KEGG_LYSOSOME	48	0.85	0.726	0.825
KEGG_GALACTOSE_METABOLISM	17	0.84	0.677	0.827
KEGG_VASOPRESSIN_REGULATED_WATER_REABSORPTION	20	0.82	0.724	0.852
KEGG_GLYCOSAMINOGLYCAN_DEGRADATION	6	0.8	0.719	0.875
KEGG_PYRIMIDINE_METABOLISM	36	0.8	0.815	0.878
KEGG_CHRONIC_MYELOID_LEUKEMIA	19	0.78	0.794	0.893
KEGG_SNARE_INTERACTIONS_IN_VESICULAR_TRANSPORT	19	0.78	0.783	0.898
KEGG_TGF_BETA_SIGNALING_PATHWAY	19	0.77	0.762	0.895
KEGG_PATHOGENIC_ESCHERICHIA_COLI_INFECTION	43	0.76	0.895	0.9
KEGG_MAPK_SIGNALING_PATHWAY	57	0.72	0.951	0.934
KEGG_FC_EPSILON_RI_SIGNALING_PATHWAY	17	0.62	0.959	0.986
KEGG_VALINE_LEUCINE_AND_ISOLEUCINE_BIOSYNTHESIS	7	0.56	0.954	0.993
KEGG_VEGF_SIGNALING_PATHWAY	19	0.55	0.968	0.992
KEGG_ERBB_SIGNALING_PATHWAY	30	0.52	0.997	0.997
REACTOME_INFLUENZA_LIFE_CYCLE	111	2.35	0	0
REACTOME_INFLUENZA_VIRAL_RNA_TRANSCRIPTION_AND_REPLICATION	87	2.27	0	0
REACTOME_LATE_PHASE_OF_HIV_LIFE_CYCLE	55	2.26	0	0
REACTOME_PEPTIDE_CHAIN_ELONGATION	76	2.22	0	0
REACTOME_TRANSLATION	120	2.22	0	0.001
REACTOME_3_UTR_MEDIATED_TRANSLATIONAL_REGULATION	95	2.21	0	0
REACTOME_CYTOKINE_SIGNALING_IN_IMMUNE_SYSTEM	86	2.21	0	0
REACTOME_METABOLISM_OF_RNA	173	2.21	0	0
REACTOME_NONSENSE_MEDIATED_DECAY_ENHANCED_BY_THE_EXON_JUNCTION_COMPLEX	83	2.21	0	0
REACTOME_HIV_LIFE_CYCLE	63	2.18	0	0
REACTOME_INTERFERON_SIGNALING	58	2.18	0	0
REACTOME_SRP_DEPENDENT_COTRANSLATIONAL_PROTEIN_TARGETING_TO_MEMBRANE	88	2.17	0	0
REACTOME_METABOLISM_OF_MRNA	147	2.1	0	0.001
REACTOME_INTERFERON_GAMMA_SIGNALING	20	2.06	0	0.002
REACTOME_INTERFERON_ALPHA_BETA_SIGNALING	14	2	0.002	0.004
REACTOME_ACTIVATION_OF_THE_MRNA_UPON_BINDING_OF_THE_CAP_BINDING_COMPLEX_AND_EIFS_AND_SUBSEQUENT_BINDING_TO_43S	54	1.95	0	0.009
REACTOME_FORMATION_OF_THE_TERNARY_COMPLEX_AND_SUBSEQUENTLY_THE_43S_COMPLEX	46	1.93	0	0.011
REACTOME_GENERIC_TRANSCRIPTION_PATHWAY	22	1.93	0	0.011
REACTOME_ANTIVIRAL_MECHANISM_BY_IFN_STIMULATED_GENES	37	1.92	0	0.011
REACTOME_MITOTIC_M_M_G1_PHASES	70	1.9	0	0.013
REACTOME_CIRCADIAN_CLOCK	12	1.89	0	0.014
REACTOME_DNA_REPLICATION	74	1.88	0	0.016
REACTOME_BMAL1_CLOCK_NPAS2_ACTIVATES_CIRCADIAN_EXPRESSION	7	1.87	0	0.016
REACTOME_METABOLISM_OF_NON_CODING_RNA	28	1.86	0	0.019
REACTOME_CYTOSOLIC_TRNA_AMINOACYLATION	24	1.84	0.002	0.024
REACTOME_RNA_POL_II_PRE_TRANSCRIPTION_EVENTS	28	1.83	0.005	0.024
REACTOME_TRANSPORT_OF_RIBONUCLEOPROTEINS_INTO_THE_HOST_NUCLEUS	17	1.82	0.007	0.026
REACTOME_CELL_CYCLE_MITOTIC	107	1.8	0	0.033
REACTOME_NEP_NS2_INTERACTS_WITH_THE_CELLULAR_EXPORT_MACHINERY	18	1.8	0.002	0.032
REACTOME_PROCESSING_OF_CAPPED_INTRON_CONTAINING_PRE_MRNA	106	1.79	0	0.034
REACTOME_REGULATION_OF_GLUCOKINASE_BY_GLUCOKINASE_REGULATORY_PROTEIN	16	1.77	0.012	0.04
REACTOME_TRANSPORT_OF_MATURE_MRNA_DERIVED_FROM_AN_INTRONLESS_TRANSCRIPT	20	1.77	0.002	0.042
REACTOME_CELL_CYCLE	129	1.74	0	0.049
REACTOME_CIRCADIAN_REPRESSION_OF_EXPRESSION_BY_REV_ERBA	5	1.72	0.002	0.06
REACTOME_GLUCOSE_TRANSPORT	18	1.72	0.01	0.059
REACTOME_HIV_INFECTION	116	1.72	0	0.06
REACTOME_RNA_POL_II_TRANSCRIPTION_PRE_INITIATION_AND_PROMOTER_OPENING	17	1.71	0.009	0.062
REACTOME_TRANSCRIPTIONAL_ACTIVITY_OF_SMAD2_SMAD3_SMAD4_HETEROTRIMER	10	1.71	0.018	0.062
REACTOME_CREB_PHOSPHORYLATION_THROUGH_THE_ACTIVATION_OF_CAMKII	5	1.69	0	0.074
REACTOME_MITOTIC_PROMETAPHASE	31	1.69	0	0.072
REACTOME_TRANSPORT_OF_MATURE_TRANSCRIPT_TO_CYTOPLASM	35	1.69	0.003	0.071
REACTOME_GROWTH_HORMONE_RECEPTOR_SIGNALING	8	1.67	0.013	0.087
REACTOME_G1_S_TRANSITION	43	1.66	0.009	0.09
REACTOME_MITOTIC_G1_G1_S_PHASES	47	1.66	0.006	0.089
REACTOME_DOWNREGULATION_OF_SMAD2_3_SMAD4_TRANSCRIPTIONAL_ACTIVITY	7	1.65	0.006	0.092
REACTOME_MRNA_PROCESSING	111	1.64	0	0.098
REACTOME_RNA_POL_II_TRANSCRIPTION	55	1.64	0.012	0.099
REACTOME_CELL_CYCLE_CHECKPOINTS	45	1.63	0.003	0.103
REACTOME_FORMATION_OF_RNA_POL_II_ELONGATION_COMPLEX_	21	1.63	0.028	0.105
REACTOME_TRANSCRIPTION	73	1.63	0.006	0.105
REACTOME_PURINE_METABOLISM	22	1.61	0.015	0.114
REACTOME_DEPOSITION_OF_NEW_CENPA_CONTAINING_NUCLEOSOMES_AT_THE_CENTROMERE	10	1.6	0.029	0.121
REACTOME_ELONGATION_ARREST_AND_RECOVERY	19	1.59	0.02	0.124
REACTOME_M_G1_TRANSITION	39	1.59	0.014	0.126
REACTOME_MRNA_SPLICING	87	1.59	0.004	0.127
REACTOME_GENERATION_OF_SECOND_MESSENGER_MOLECULES	9	1.58	0.029	0.137
REACTOME_TRNA_AMINOACYLATION	35	1.57	0.011	0.146
REACTOME_METABOLISM_OF_PROTEINS	222	1.56	0	0.148
REACTOME_MRNA_CAPPING	13	1.56	0.026	0.149
REACTOME_ACTIVATION_OF_THE_PRE_REPLICATIVE_COMPLEX	7	1.55	0.04	0.153
REACTOME_ORC1_REMOVAL_FROM_CHROMATIN	36	1.55	0.017	0.153
REACTOME_S_PHASE	44	1.55	0.012	0.151
REACTOME_SYNTHESIS_OF_DNA	43	1.55	0.02	0.153
REACTOME_ASSEMBLY_OF_THE_PRE_REPLICATIVE_COMPLEX	36	1.54	0.026	0.158
REACTOME_DNA_STRAND_ELONGATION	11	1.54	0.042	0.157
REACTOME_TCR_SIGNALING	17	1.53	0.035	0.167
REACTOME_FORMATION_OF_TUBULIN_FOLDING_INTERMEDIATES_BY_CCT_TRIC	18	1.52	0.053	0.165
REACTOME_REGULATION_OF_IFNG_SIGNALING	5	1.52	0.029	0.166
REACTOME_IMMUNE_SYSTEM	303	1.51	0	0.173
REACTOME_CLASS_I_MHC_MEDIATED_ANTIGEN_PROCESSING_PRESENTATION	85	1.5	0.009	0.186
REACTOME_PI3K_EVENTS_IN_ERBB4_SIGNALING	8	1.5	0.061	0.185
REACTOME_ACTIVATION_OF_NF_KAPPAB_IN_B_CELLS	39	1.49	0.037	0.198
REACTOME_PURINE_SALVAGE	9	1.49	0.055	0.198
REACTOME_REMOVAL_OF_THE_FLAP_INTERMEDIATE_FROM_THE_C_STRAND	6	1.49	0.059	0.198
REACTOME_RNA_POL_III_TRANSCRIPTION_INITIATION_FROM_TYPE_2_PROMOTER	7	1.48	0.056	0.209
REACTOME_NUCLEAR_SIGNALING_BY_ERBB4	8	1.46	0.052	0.227
REACTOME_REGULATION_OF_MITOTIC_CELL_CYCLE	37	1.46	0.024	0.224
REACTOME_APC_C_CDC20_MEDIATED_DEGRADATION_OF_MITOTIC_PROTEINS	36	1.45	0.037	0.231
REACTOME_PROCESSIVE_SYNTHESIS_ON_THE_LAGGING_STRAND	6	1.45	0.067	0.231
REACTOME_RIP_MEDIATED_NFKB_ACTIVATION_VIA_DAI	6	1.45	0.083	0.232
REACTOME_DESTABILIZATION_OF_MRNA_BY_AUF1_HNRNP_D0	38	1.44	0.037	0.238
REACTOME_NOTCH1_INTRACELLULAR_DOMAIN_REGULATES_TRANSCRIPTION	9	1.44	0.075	0.24
REACTOME_DNA_REPAIR	35	1.43	0.038	0.247
REACTOME_HOMOLOGOUS_RECOMBINATION_REPAIR_OF_REPLICATION_INDEPENDENT_DOUBLE_STRAND_BREAKS	8	1.43	0.098	0.244
REACTOME_INSULIN_SYNTHESIS_AND_PROCESSING	9	1.43	0.088	0.248
REACTOME_MICRORNA_MIRNA_BIOGENESIS	10	1.43	0.096	0.24
REACTOME_PROTEIN_FOLDING	34	1.43	0.063	0.242
REACTOME_REGULATION_OF_MRNA_STABILITY_BY_PROTEINS_THAT_BIND_AU_RICH_ELEMENTS	52	1.43	0.039	0.248
REACTOME_RNA_POL_III_TRANSCRIPTION	9	1.43	0.099	0.24
REACTOME_ACTIVATION_OF_ATR_IN_RESPONSE_TO_REPLICATION_STRESS	8	1.42	0.104	0.248
REACTOME_APC_C_CDH1_MEDIATED_DEGRADATION_OF_CDC20_AND_OTHER_APC_C_CDH1_TARGETED_PROTEINS_IN_LATE_MITOSIS_EARLY_G1	35	1.42	0.053	0.248
REACTOME_INTERACTIONS_OF_VPR_WITH_HOST_CELLULAR_PROTEINS	22	1.42	0.07	0.248
REACTOME_AUTODEGRADATION_OF_CDH1_BY_CDH1_APC_C	35	1.41	0.053	0.255
REACTOME_G2_M_CHECKPOINTS	8	1.41	0.114	0.252
REACTOME_MTORC1_MEDIATED_SIGNALLING	8	1.41	0.091	0.254
REACTOME_NUCLEOTIDE_BINDING_DOMAIN_LEUCINE_RICH_REPEAT_CONTAINING_RECEPTOR_NLR_SIGNALING_PATHWAYS	11	1.41	0.088	0.252
REACTOME_REGULATION_OF_HYPOXIA_INDUCIBLE_FACTOR_HIF_BY_OXYGEN	9	1.41	0.092	0.254
REACTOME_RORA_ACTIVATES_CIRCADIAN_EXPRESSION	6	1.41	0.084	0.252
REACTOME_ANTIGEN_PROCESSING_UBIQUITINATION_PROTEASOME_DEGRADATION	68	1.4	0.02	0.254
REACTOME_IL_3_5_AND_GM_CSF_SIGNALING	9	1.4	0.081	0.253
REACTOME_MRNA_SPLICING_MINOR_PATHWAY	32	1.4	0.059	0.255
REACTOME_SIGNALING_BY_ILS	31	1.4	0.064	0.255
REACTOME_ANTIGEN_PRESENTATION_FOLDING_ASSEMBLY_AND_PEPTIDE_LOADING_OF_CLASS_I_MHC	12	1.39	0.109	0.26
REACTOME_DOUBLE_STRAND_BREAK_REPAIR	12	1.39	0.105	0.26
REACTOME_DEADENYLATION_DEPENDENT_MRNA_DECAY	22	1.38	0.102	0.269
REACTOME_DIABETES_PATHWAYS	47	1.38	0.055	0.267
REACTOME_HOST_INTERACTIONS_OF_HIV_FACTORS	82	1.38	0.028	0.266
REACTOME_PREFOLDIN_MEDIATED_TRANSFER_OF_SUBSTRATE_TO_CCT_TRIC	24	1.38	0.097	0.267
REACTOME_REGULATORY_RNA_PATHWAYS	10	1.38	0.097	0.267
REACTOME_SIGNAL_REGULATORY_PROTEIN_SIRP_FAMILY_INTERACTIONS	5	1.38	0.111	0.269
REACTOME_THE_NLRP3_INFLAMMASOME	5	1.38	0.115	0.269
REACTOME_EXTRINSIC_PATHWAY_FOR_APOPTOSIS	6	1.37	0.104	0.261
REACTOME_INFLAMMASOMES	5	1.37	0.118	0.267
REACTOME_NUCLEOTIDE_EXCISION_REPAIR	19	1.37	0.117	0.266
REACTOME_P75_NTR_RECEPTOR_MEDIATED_SIGNALLING	22	1.37	0.09	0.265
REACTOME_TRANSCRIPTION_COUPLED_NER_TC_NER	15	1.37	0.094	0.263
REACTOME_UNFOLDED_PROTEIN_RESPONSE	29	1.37	0.076	0.264
REACTOME_ACTIVATION_OF_BH3_ONLY_PROTEINS	6	1.36	0.14	0.265
REACTOME_INTEGRIN_ALPHAIIB_BETA3_SIGNALING	16	1.36	0.104	0.27
REACTOME_N_GLYCAN_TRIMMING_IN_THE_ER_AND_CALNEXIN_CALRETICULIN_CYCLE	7	1.36	0.134	0.274
REACTOME_REGULATION_OF_ORNITHINE_DECARBOXYLASE_ODC	32	1.36	0.073	0.273
REACTOME_CHROMOSOME_MAINTENANCE	33	1.35	0.097	0.27
REACTOME_EARLY_PHASE_OF_HIV_LIFE_CYCLE	8	1.35	0.141	0.27
REACTOME_POST_CHAPERONIN_TUBULIN_FOLDING_PATHWAY	14	1.35	0.113	0.272
REACTOME_VIF_MEDIATED_DEGRADATION_OF_APOBEC3G	36	1.35	0.081	0.272
REACTOME_YAP1_AND_WWTR1_TAZ_STIMULATED_GENE_EXPRESSION	6	1.35	0.12	0.273
REACTOME_PLATELET_AGGREGATION_PLUG_FORMATION	17	1.34	0.115	0.275
REACTOME_ACTIVATION_OF_NMDA_RECEPTOR_UPON_GLUTAMATE_BINDING_AND_POSTSYNAPTIC_EVENTS	8	1.33	0.159	0.278
REACTOME_APC_CDC20_MEDIATED_DEGRADATION_OF_NEK2A	5	1.33	0.17	0.281
REACTOME_BASE_EXCISION_REPAIR	7	1.33	0.147	0.28
REACTOME_ER_PHAGOSOME_PATHWAY	37	1.33	0.081	0.281
REACTOME_FORMATION_OF_THE_HIV1_EARLY_ELONGATION_COMPLEX	13	1.33	0.133	0.282
REACTOME_NFKB_ACTIVATION_THROUGH_FADD_RIP1_PATHWAY_MEDIATED_BY_CASPASE_8_AND10	7	1.33	0.138	0.279
REACTOME_P53_INDEPENDENT_G1_S_DNA_DAMAGE_CHECKPOINT	32	1.33	0.093	0.278
REACTOME_POST_NMDA_RECEPTOR_ACTIVATION_EVENTS	8	1.33	0.133	0.279
REACTOME_RNA_POL_I_TRANSCRIPTION_INITIATION	5	1.33	0.152	0.281
REACTOME_SCFSKP2_MEDIATED_DEGRADATION_OF_P27_P21	33	1.33	0.109	0.279
REACTOME_VIRAL_MESSENGER_RNA_SYNTHESIS	9	1.33	0.129	0.28
REACTOME_AUTODEGRADATION_OF_THE_E3_UBIQUITIN_LIGASE_COP1	32	1.32	0.109	0.28
REACTOME_CYCLIN_E_ASSOCIATED_EVENTS_DURING_G1_S_TRANSITION_	33	1.32	0.108	0.277
REACTOME_P53_DEPENDENT_G1_DNA_DAMAGE_RESPONSE	32	1.32	0.112	0.28
REACTOME_RNA_POL_III_CHAIN_ELONGATION	5	1.32	0.145	0.28
REACTOME_SCF_BETA_TRCP_MEDIATED_DEGRADATION_OF_EMI1	33	1.32	0.106	0.281
REACTOME_SIGNALING_BY_NOTCH1	14	1.32	0.144	0.276
REACTOME_CDK_MEDIATED_PHOSPHORYLATION_AND_REMOVAL_OF_CDC6	32	1.31	0.107	0.28
REACTOME_CDT1_ASSOCIATION_WITH_THE_CDC6_ORC_ORIGIN_COMPLEX	32	1.31	0.106	0.279
REACTOME_NOD1_2_SIGNALING_PATHWAY	7	1.31	0.159	0.283
REACTOME_PIP3_ACTIVATES_AKT_SIGNALING	6	1.31	0.163	0.278
REACTOME_SIGNALING_BY_ERBB4	26	1.31	0.11	0.283
REACTOME_FORMATION_OF_TRANSCRIPTION_COUPLED_NER_TC_NER_REPAIR_COMPLEX	9	1.3	0.187	0.285
REACTOME_RESOLUTION_OF_AP_SITES_VIA_THE_MULTIPLE_NUCLEOTIDE_PATCH_REPLACEMENT_PATHWAY	5	1.3	0.173	0.289
REACTOME_SIGNALING_BY_THE_B_CELL_RECEPTOR_BCR	56	1.3	0.071	0.285
REACTOME_CREB_PHOSPHORYLATION_THROUGH_THE_ACTIVATION_OF_RAS	8	1.29	0.191	0.295
REACTOME_PERK_REGULATED_GENE_EXPRESSION	6	1.29	0.181	0.299
REACTOME_RNA_POL_III_TRANSCRIPTION_INITIATION_FROM_TYPE_3_PROMOTER	6	1.29	0.182	0.299
REACTOME_ENDOSOMAL_VACUOLAR_PATHWAY	5	1.28	0.181	0.306
REACTOME_PURINE_RIBONUCLEOSIDE_MONOPHOSPHATE_BIOSYNTHESIS	10	1.28	0.17	0.306
REACTOME_TRAFFICKING_AND_PROCESSING_OF_ENDOSOMAL_TLR	5	1.28	0.191	0.307
REACTOME_TRANSPORT_TO_THE_GOLGI_AND_SUBSEQUENT_MODIFICATION	8	1.28	0.177	0.306
REACTOME_ABORTIVE_ELONGATION_OF_HIV1_TRANSCRIPT_IN_THE_ABSENCE_OF_TAT	12	1.27	0.181	0.314
REACTOME_IL_RECEPTOR_SHC_SIGNALING	6	1.27	0.194	0.312
REACTOME_SIGNALING_BY_TGF_BETA_RECEPTOR_COMPLEX	22	1.27	0.155	0.315
REACTOME_TELOMERE_MAINTENANCE	17	1.27	0.17	0.315
REACTOME_COPI_MEDIATED_TRANSPORT	8	1.26	0.202	0.325
REACTOME_RNA_POL_III_TRANSCRIPTION_TERMINATION	6	1.26	0.198	0.325
REACTOME_ANTIGEN_PROCESSING_CROSS_PRESENTATION	43	1.25	0.129	0.328
REACTOME_RNA_POL_I_TRANSCRIPTION_TERMINATION	6	1.25	0.202	0.33
REACTOME_TRAF6_MEDIATED_NFKB_ACTIVATION	7	1.25	0.205	0.331
REACTOME_DOWNSTREAM_SIGNALING_EVENTS_OF_B_CELL_RECEPTOR_BCR	47	1.24	0.118	0.343
REACTOME_ADAPTIVE_IMMUNE_SYSTEM	184	1.23	0.057	0.349
REACTOME_DESTABILIZATION_OF_MRNA_BY_KSRP	5	1.23	0.218	0.349
REACTOME_GRB2_SOS_PROVIDES_LINKAGE_TO_MAPK_SIGNALING_FOR_INTERGRINS_	11	1.23	0.218	0.351
REACTOME_EXTENSION_OF_TELOMERES	11	1.22	0.204	0.358
REACTOME_FORMATION_OF_INCISION_COMPLEX_IN_GG_NER	8	1.22	0.208	0.365
REACTOME_ASSOCIATION_OF_TRIC_CCT_WITH_TARGET_PROTEINS_DURING_BIOSYNTHESIS	13	1.21	0.21	0.368
REACTOME_CROSS_PRESENTATION_OF_SOLUBLE_EXOGENOUS_ANTIGENS_ENDOSOMES	32	1.21	0.186	0.369
REACTOME_G1_PHASE	7	1.21	0.26	0.367
REACTOME_GOLGI_ASSOCIATED_VESICLE_BIOGENESIS	37	1.21	0.171	0.369
REACTOME_MEIOTIC_RECOMBINATION	12	1.2	0.245	0.375
REACTOME_P130CAS_LINKAGE_TO_MAPK_SIGNALING_FOR_INTEGRINS	12	1.2	0.24	0.376
REACTOME_DESTABILIZATION_OF_MRNA_BY_BRF1	5	1.19	0.253	0.392
REACTOME_REGULATION_OF_APOPTOSIS	35	1.19	0.21	0.394
REACTOME_ANTIGEN_ACTIVATES_B_CELL_RECEPTOR_LEADING_TO_GENERATION_OF_SECOND_MESSENGERS	9	1.18	0.236	0.4
REACTOME_MRNA_DECAY_BY_5_TO_3_EXORIBONUCLEASE	9	1.17	0.286	0.42
REACTOME_ASPARAGINE_N_LINKED_GLYCOSYLATION	23	1.16	0.239	0.429
REACTOME_OXYGEN_DEPENDENT_PROLINE_HYDROXYLATION_OF_HYPOXIA_INDUCIBLE_FACTOR_ALPHA	6	1.16	0.315	0.431
REACTOME_CYTOSOLIC_SULFONATION_OF_SMALL_MOLECULES	6	1.15	0.313	0.435
REACTOME_PI3K_AKT_ACTIVATION	8	1.15	0.322	0.443
REACTOME_LAGGING_STRAND_SYNTHESIS	7	1.14	0.326	0.456
REACTOME_ENDOSOMAL_SORTING_COMPLEX_REQUIRED_FOR_TRANSPORT_ESCRT	19	1.13	0.257	0.465
REACTOME_ERKS_ARE_INACTIVATED	7	1.13	0.307	0.463
REACTOME_METABOLISM_OF_NUCLEOTIDES	45	1.13	0.269	0.466
REACTOME_SIGNALING_BY_WNT	40	1.13	0.251	0.464
REACTOME_DESTABILIZATION_OF_MRNA_BY_TRISTETRAPROLIN_TTP	6	1.12	0.337	0.471
REACTOME_TRANS_GOLGI_NETWORK_VESICLE_BUDDING	44	1.12	0.254	0.478
REACTOME_GLOBAL_GENOMIC_NER_GG_NER	11	1.11	0.367	0.494
REACTOME_RNA_POL_I_RNA_POL_III_AND_MITOCHONDRIAL_TRANSCRIPTION	21	1.11	0.3	0.487
REACTOME_CALNEXIN_CALRETICULIN_CYCLE	6	1.1	0.349	0.494
REACTOME_CELL_SURFACE_INTERACTIONS_AT_THE_VASCULAR_WALL	31	1.1	0.292	0.496
REACTOME_ACTIVATION_OF_CHAPERONE_GENES_BY_XBP1S	21	1.09	0.301	0.503
REACTOME_NFKB_AND_MAP_KINASES_ACTIVATION_MEDIATED_BY_TLR4_SIGNALING_REPERTOIRE	26	1.09	0.324	0.505
REACTOME_PI_METABOLISM	11	1.09	0.35	0.504
REACTOME_RECRUITMENT_OF_MITOTIC_CENTROSOME_PROTEINS_AND_COMPLEXES	30	1.09	0.308	0.502
REACTOME_SYNTHESIS_AND_INTERCONVERSION_OF_NUCLEOTIDE_DI_AND_TRIPHOSPHATES	11	1.09	0.336	0.501
REACTOME_SYNTHESIS_OF_PIPS_AT_THE_PLASMA_MEMBRANE	7	1.09	0.364	0.5
REACTOME_TRIF_MEDIATED_TLR3_SIGNALING	25	1.09	0.322	0.502
REACTOME_CLEAVAGE_OF_GROWING_TRANSCRIPT_IN_THE_TERMINATION_REGION_	27	1.08	0.325	0.507
REACTOME_GAB1_SIGNALOSOME	12	1.08	0.372	0.502
REACTOME_GLYCOGEN_BREAKDOWN_GLYCOGENOLYSIS	7	1.08	0.377	0.506
REACTOME_INTEGRATION_OF_PROVIRUS	7	1.08	0.375	0.506
REACTOME_LOSS_OF_NLP_FROM_MITOTIC_CENTROSOMES	28	1.08	0.326	0.503
REACTOME_MEIOSIS	25	1.08	0.327	0.506
REACTOME_SIGNALING_BY_SCF_KIT	21	1.08	0.327	0.505
REACTOME_TGF_BETA_RECEPTOR_SIGNALING_ACTIVATES_SMADS	8	1.08	0.363	0.504
REACTOME_PACKAGING_OF_TELOMERE_ENDS	6	1.07	0.393	0.507
REACTOME_TAK1_ACTIVATES_NFKB_BY_PHOSPHORYLATION_AND_ACTIVATION_OF_IKKS_COMPLEX	6	1.07	0.39	0.514
REACTOME_MEMBRANE_TRAFFICKING	82	1.05	0.362	0.545
REACTOME_MITOTIC_G2_G2_M_PHASES	31	1.05	0.386	0.541
REACTOME_IMMUNOREGULATORY_INTERACTIONS_BETWEEN_A_LYMPHOID_AND_A_NON_LYMPHOID_CELL	13	1.02	0.434	0.597
REACTOME_SIGNALING_BY_ROBO_RECEPTOR	16	1.02	0.428	0.591
REACTOME_CHOLESTEROL_BIOSYNTHESIS	5	1.01	0.47	0.603
REACTOME_DCC_MEDIATED_ATTRACTIVE_SIGNALING	7	1.01	0.46	0.605
REACTOME_MRNA_3_END_PROCESSING	24	1.01	0.43	0.604
REACTOME_PKB_MEDIATED_EVENTS	14	1	0.479	0.61
REACTOME_SIGNALING_BY_NOTCH	21	1	0.468	0.609
REACTOME_SIGNALING_BY_FGFR1_FUSION_MUTANTS	9	0.98	0.46	0.638
REACTOME_ADVANCED_GLYCOSYLATION_ENDPRODUCT_RECEPTOR_SIGNALING	9	0.97	0.516	0.669
REACTOME_AMINO_ACID_SYNTHESIS_AND_INTERCONVERSION_TRANSAMINATION	13	0.97	0.505	0.668
REACTOME_REPAIR_SYNTHESIS_FOR_GAP_FILLING_BY_DNA_POL_IN_TC_NER	6	0.96	0.548	0.676
REACTOME_SIGNALLING_BY_NGF	62	0.96	0.528	0.676
REACTOME_MITOCHONDRIAL_TRNA_AMINOACYLATION	14	0.94	0.517	0.703
REACTOME_SPRY_REGULATION_OF_FGF_SIGNALING	6	0.94	0.534	0.704
REACTOME_TRAF6_MEDIATED_INDUCTION_OF_NFKB_AND_MAP_KINASES_UPON_TLR7_8_OR_9_ACTIVATION	25	0.94	0.539	0.702
REACTOME_DEADENYLATION_OF_MRNA	9	0.92	0.552	0.723
REACTOME_FATTY_ACYL_COA_BIOSYNTHESIS	8	0.92	0.567	0.727
REACTOME_SEMA3A_PAK_DEPENDENT_AXON_REPULSION	7	0.92	0.576	0.727
REACTOME_SHC1_EVENTS_IN_ERBB4_SIGNALING	10	0.92	0.547	0.724
REACTOME_SPHINGOLIPID_DE_NOVO_BIOSYNTHESIS	6	0.92	0.562	0.725
REACTOME_DOWNREGULATION_OF_TGF_BETA_RECEPTOR_SIGNALING	7	0.91	0.575	0.737
REACTOME_IL_2_SIGNALING	13	0.91	0.576	0.732
REACTOME_RIG_I_MDA5_MEDIATED_INDUCTION_OF_IFN_ALPHA_BETA_PATHWAYS	22	0.9	0.589	0.751
REACTOME_PROCESSING_OF_INTRONLESS_PRE_MRNAS	9	0.89	0.61	0.761
REACTOME_SYNTHESIS_OF_SUBSTRATES_IN_N_GLYCAN_BIOSYTHESIS	5	0.88	0.633	0.776
REACTOME_DARPP_32_EVENTS	10	0.87	0.622	0.804
REACTOME_CELL_DEATH_SIGNALLING_VIA_NRAGE_NRIF_AND_NADE	16	0.86	0.651	0.804
REACTOME_RNA_POL_I_TRANSCRIPTION	14	0.86	0.66	0.814
REACTOME_POST_TRANSLATIONAL_PROTEIN_MODIFICATION	33	0.85	0.683	0.816
REACTOME_PI3K_EVENTS_IN_ERBB2_SIGNALING	12	0.84	0.697	0.829
REACTOME_CD28_CO_STIMULATION	8	0.83	0.683	0.841
REACTOME_ENERGY_DEPENDENT_REGULATION_OF_MTOR_BY_LKB1_AMPK	8	0.83	0.666	0.844
REACTOME_PYRUVATE_METABOLISM	12	0.83	0.708	0.848
REACTOME_RECEPTOR_LIGAND_BINDING_INITIATES_THE_SECOND_PROTEOLYTIC_CLEAVAGE_OF_NOTCH_RECEPTOR	5	0.82	0.71	0.854
REACTOME_TRAF6_MEDIATED_IRF7_ACTIVATION	5	0.82	0.697	0.847
REACTOME_CD28_DEPENDENT_VAV1_PATHWAY	5	0.8	0.73	0.878
REACTOME_COSTIMULATION_BY_THE_CD28_FAMILY	16	0.8	0.762	0.877
REACTOME_MAP_KINASE_ACTIVATION_IN_TLR_CASCADE	19	0.79	0.797	0.887
REACTOME_INTRINSIC_PATHWAY_FOR_APOPTOSIS	14	0.78	0.77	0.89
REACTOME_MEIOTIC_SYNAPSIS	17	0.78	0.792	0.896
REACTOME_NEF_MEDIATED_DOWNREGULATION_OF_MHC_CLASS_I_COMPLEX_CELL_SURFACE_EXPRESSION	7	0.77	0.77	0.899
REACTOME_PROCESSING_OF_CAPPED_INTRONLESS_PRE_MRNA	12	0.77	0.785	0.892
REACTOME_MAPK_TARGETS_NUCLEAR_EVENTS_MEDIATED_BY_MAP_KINASES	12	0.76	0.782	0.9
REACTOME_TOLL_RECEPTOR_CASCADES	38	0.76	0.869	0.898
REACTOME_APOPTOSIS_INDUCED_DNA_FRAGMENTATION	10	0.75	0.812	0.906
REACTOME_KINESINS	6	0.75	0.774	0.907
REACTOME_L1CAM_INTERACTIONS	47	0.75	0.878	0.904
REACTOME_NETRIN1_SIGNALING	12	0.74	0.785	0.908
REACTOME_NRAGE_SIGNALS_DEATH_THROUGH_JNK	13	0.74	0.843	0.911
REACTOME_SIGNALING_BY_HIPPO	9	0.74	0.793	0.909
REACTOME_NEGATIVE_REGULATORS_OF_RIG_I_MDA5_SIGNALING	9	0.71	0.809	0.938
REACTOME_LYSOSOME_VESICLE_BIOGENESIS	18	0.7	0.888	0.944
REACTOME_NUCLEAR_EVENTS_KINASE_AND_TRANSCRIPTION_FACTOR_ACTIVATION	11	0.7	0.839	0.945
REACTOME_ACTIVATED_TLR4_SIGNALLING	28	0.69	0.921	0.947
REACTOME_INTERACTION_BETWEEN_L1_AND_ANKYRINS	9	0.69	0.844	0.948
REACTOME_DOWNSTREAM_SIGNAL_TRANSDUCTION	28	0.67	0.928	0.963
REACTOME_DOWNSTREAM_TCR_SIGNALING	6	0.67	0.857	0.963
REACTOME_SHC1_EVENTS_IN_EGFR_SIGNALING	10	0.66	0.879	0.969
REACTOME_ACTIVATED_NOTCH1_TRANSMITS_SIGNAL_TO_THE_NUCLEUS	6	0.64	0.88	0.976
REACTOME_IL1_SIGNALING	10	0.64	0.93	0.974
REACTOME_SIGNALING_BY_ERBB2	31	0.62	0.964	0.984
REACTOME_SIGNAL_TRANSDUCTION_BY_L1	23	0.61	0.966	0.984
REACTOME_GRB2_EVENTS_IN_ERBB2_SIGNALING	11	0.6	0.912	0.987
REACTOME_REGULATION_OF_RHEB_GTPASE_ACTIVITY_BY_AMPK	6	0.59	0.94	0.994
REACTOME_SHC_MEDIATED_SIGNALLING	9	0.58	0.953	0.993
REACTOME_SIGNALING_BY_EGFR_IN_CANCER	45	0.58	0.992	0.994
REACTOME_SHC_RELATED_EVENTS	9	0.57	0.941	0.991
REACTOME_MYD88_MAL_CASCADE_INITIATED_ON_PLASMA_MEMBRANE	26	0.55	0.988	0.994
REACTOME_APOPTOSIS	88	0.54	1	0.994
REACTOME_ACTIVATION_OF_RAC	6	0.52	0.969	0.994
REACTOME_REGULATION_OF_AMPK_ACTIVITY_VIA_LKB1	6	0.49	0.985	0.998
REACTOME_PLATELET_SENSITIZATION_BY_LDL	8	0.48	0.996	0.998
REACTOME_TRAFFICKING_OF_GLUR2_CONTAINING_AMPA_RECEPTORS	7	0.43	0.998	1
REACTOME_MHC_CLASS_II_ANTIGEN_PRESENTATION	49	0.4	1	0.999

## Sheet: pRCC IIM down
Table S5. Pathway enrichment analysis (GSEA) of proteins between pRCC type IIM and adjacent kidney tissues. Proteins with a minimum of three valid values in at least one group were used, missing values were replaced from normal distribution. KEGG and Reactome (below) databases were used; the significance threshold was set to ≤0.05 for p-value and ≤0.10 FDR, respectively. Significant pathways were…
Pathway	SIZE	NES	NOM p-val	FDR q-val
KEGG_OXIDATIVE_PHOSPHORYLATION	74	-2.67	0	0
KEGG_PARKINSONS_DISEASE	71	-2.48	0	0
KEGG_ALZHEIMERS_DISEASE	87	-2.38	0	0
KEGG_HUNTINGTONS_DISEASE	97	-2.35	0	0
KEGG_VALINE_LEUCINE_AND_ISOLEUCINE_DEGRADATION	40	-2.31	0	0
KEGG_PPAR_SIGNALING_PATHWAY	28	-2.22	0	0
KEGG_DRUG_METABOLISM_CYTOCHROME_P450	20	-2.17	0	0
KEGG_PROPANOATE_METABOLISM	27	-2.17	0	0
KEGG_FATTY_ACID_METABOLISM	31	-2.1	0	0
KEGG_GLYCINE_SERINE_AND_THREONINE_METABOLISM	17	-2.06	0	0
KEGG_CITRATE_CYCLE_TCA_CYCLE	27	-2.05	0	0
KEGG_PROXIMAL_TUBULE_BICARBONATE_RECLAMATION	13	-2.04	0	0.001
KEGG_CARDIAC_MUSCLE_CONTRACTION	26	-1.97	0	0.003
KEGG_TRYPTOPHAN_METABOLISM	25	-1.97	0	0.003
KEGG_HISTIDINE_METABOLISM	12	-1.96	0.002	0.003
KEGG_TYROSINE_METABOLISM	15	-1.94	0	0.003
KEGG_PYRUVATE_METABOLISM	31	-1.83	0.002	0.015
KEGG_RENIN_ANGIOTENSIN_SYSTEM	10	-1.82	0	0.016
KEGG_GLYCOLYSIS_GLUCONEOGENESIS	42	-1.76	0.002	0.03
KEGG_RETINOL_METABOLISM	12	-1.76	0.002	0.032
KEGG_BETA_ALANINE_METABOLISM	16	-1.75	0.002	0.033
KEGG_METABOLISM_OF_XENOBIOTICS_BY_CYTOCHROME_P450	18	-1.71	0.009	0.05
KEGG_BUTANOATE_METABOLISM	26	-1.7	0.005	0.053
KEGG_FOLATE_BIOSYNTHESIS	5	-1.68	0.008	0.067
KEGG_ARACHIDONIC_ACID_METABOLISM	13	-1.66	0.014	0.08
KEGG_LIMONENE_AND_PINENE_DEGRADATION	8	-1.65	0.023	0.086
KEGG_PHENYLALANINE_METABOLISM	10	-1.64	0.018	0.085
KEGG_COMPLEMENT_AND_COAGULATION_CASCADES	39	-1.62	0.011	0.1
KEGG_VIBRIO_CHOLERAE_INFECTION	21	-1.6	0.027	0.119
KEGG_PEROXISOME	33	-1.59	0.019	0.126
KEGG_PANTOTHENATE_AND_COA_BIOSYNTHESIS	6	-1.56	0.03	0.142
KEGG_ALANINE_ASPARTATE_AND_GLUTAMATE_METABOLISM	24	-1.54	0.031	0.149
KEGG_GLYCEROLIPID_METABOLISM	11	-1.54	0.058	0.149
KEGG_OLFACTORY_TRANSDUCTION	5	-1.52	0.034	0.163
KEGG_STEROID_HORMONE_BIOSYNTHESIS	10	-1.52	0.055	0.157
KEGG_VASCULAR_SMOOTH_MUSCLE_CONTRACTION	31	-1.52	0.038	0.16
KEGG_DRUG_METABOLISM_OTHER_ENZYMES	18	-1.5	0.062	0.168
KEGG_LYSINE_DEGRADATION	20	-1.5	0.032	0.168
KEGG_TERPENOID_BACKBONE_BIOSYNTHESIS	6	-1.5	0.054	0.169
KEGG_GLYOXYLATE_AND_DICARBOXYLATE_METABOLISM	11	-1.48	0.067	0.183
KEGG_INSULIN_SIGNALING_PATHWAY	48	-1.48	0.037	0.18
KEGG_TIGHT_JUNCTION	52	-1.48	0.032	0.179
KEGG_EPITHELIAL_CELL_SIGNALING_IN_HELICOBACTER_PYLORI_INFECTION	28	-1.46	0.056	0.193
KEGG_ALDOSTERONE_REGULATED_SODIUM_REABSORPTION	13	-1.45	0.069	0.202
KEGG_GLUTATHIONE_METABOLISM	29	-1.45	0.05	0.2
KEGG_ASCORBATE_AND_ALDARATE_METABOLISM	11	-1.44	0.094	0.206
KEGG_HYPERTROPHIC_CARDIOMYOPATHY_HCM	30	-1.44	0.064	0.206
KEGG_INOSITOL_PHOSPHATE_METABOLISM	13	-1.44	0.061	0.21
KEGG_ADIPOCYTOKINE_SIGNALING_PATHWAY	17	-1.39	0.092	0.257
KEGG_BIOSYNTHESIS_OF_UNSATURATED_FATTY_ACIDS	8	-1.39	0.104	0.259
KEGG_FRUCTOSE_AND_MANNOSE_METABOLISM	23	-1.39	0.085	0.26
KEGG_ARGININE_AND_PROLINE_METABOLISM	35	-1.38	0.059	0.258
KEGG_CALCIUM_SIGNALING_PATHWAY	27	-1.34	0.119	0.301
KEGG_HEMATOPOIETIC_CELL_LINEAGE	16	-1.34	0.123	0.307
KEGG_MELANOGENESIS	20	-1.34	0.116	0.301
KEGG_ONE_CARBON_POOL_BY_FOLATE	11	-1.34	0.143	0.303
KEGG_DILATED_CARDIOMYOPATHY	26	-1.33	0.111	0.305
KEGG_PENTOSE_PHOSPHATE_PATHWAY	20	-1.33	0.126	0.306
KEGG_PENTOSE_AND_GLUCURONATE_INTERCONVERSIONS	11	-1.32	0.145	0.325
KEGG_MELANOMA	12	-1.31	0.175	0.33
KEGG_RIBOFLAVIN_METABOLISM	5	-1.31	0.176	0.326
KEGG_SELENOAMINO_ACID_METABOLISM	13	-1.26	0.192	0.377
KEGG_PORPHYRIN_AND_CHLOROPHYLL_METABOLISM	19	-1.25	0.17	0.38
KEGG_ARRHYTHMOGENIC_RIGHT_VENTRICULAR_CARDIOMYOPATHY_ARVC	29	-1.24	0.209	0.399
KEGG_NITROGEN_METABOLISM	8	-1.23	0.228	0.395
KEGG_SMALL_CELL_LUNG_CANCER	25	-1.23	0.205	0.395
KEGG_STARCH_AND_SUCROSE_METABOLISM	19	-1.22	0.221	0.403
KEGG_LONG_TERM_POTENTIATION	23	-1.19	0.249	0.437
KEGG_ADHERENS_JUNCTION	35	-1.09	0.353	0.592
KEGG_SYSTEMIC_LUPUS_ERYTHEMATOSUS	30	-1.06	0.366	0.615
KEGG_GLIOMA	18	-1.04	0.412	0.643
KEGG_THYROID_CANCER	12	-1.04	0.438	0.638
KEGG_CYSTEINE_AND_METHIONINE_METABOLISM	19	-1.03	0.437	0.659
KEGG_PRION_DISEASES	15	-1.02	0.435	0.664
KEGG_AXON_GUIDANCE	35	-1	0.474	0.679
KEGG_GNRH_SIGNALING_PATHWAY	24	-1	0.474	0.679
KEGG_N_GLYCAN_BIOSYNTHESIS	5	-1	0.476	0.682
KEGG_FOCAL_ADHESION	85	-0.99	0.491	0.686
KEGG_NICOTINATE_AND_NICOTINAMIDE_METABOLISM	10	-0.98	0.479	0.687
KEGG_ECM_RECEPTOR_INTERACTION	39	-0.95	0.533	0.719
KEGG_BLADDER_CANCER	12	-0.94	0.524	0.731
KEGG_ENDOMETRIAL_CANCER	19	-0.92	0.586	0.764
KEGG_TYPE_II_DIABETES_MELLITUS	7	-0.9	0.619	0.781
KEGG_LEUKOCYTE_TRANSENDOTHELIAL_MIGRATION	48	-0.89	0.646	0.793
KEGG_REGULATION_OF_ACTIN_CYTOSKELETON	92	-0.88	0.697	0.805
KEGG_LONG_TERM_DEPRESSION	17	-0.86	0.67	0.83
KEGG_NON_SMALL_CELL_LUNG_CANCER	17	-0.84	0.668	0.847
KEGG_PATHWAYS_IN_CANCER	85	-0.78	0.871	0.923
KEGG_PHOSPHATIDYLINOSITOL_SIGNALING_SYSTEM	15	-0.78	0.755	0.924
KEGG_GLYCEROPHOSPHOLIPID_METABOLISM	8	-0.76	0.759	0.937
KEGG_NEUROTROPHIN_SIGNALING_PATHWAY	43	-0.68	0.928	1
KEGG_OOCYTE_MEIOSIS	32	-0.66	0.925	1
KEGG_NEUROACTIVE_LIGAND_RECEPTOR_INTERACTION	7	-0.62	0.907	1
KEGG_SULFUR_METABOLISM	5	-0.62	0.911	1
KEGG_ENDOCYTOSIS	73	-0.59	0.991	1
KEGG_WNT_SIGNALING_PATHWAY	31	-0.55	0.99	1
KEGG_CHEMOKINE_SIGNALING_PATHWAY	45	-0.53	0.996	1
KEGG_DORSO_VENTRAL_AXIS_FORMATION	8	-0.48	0.979	1
KEGG_COLORECTAL_CANCER	17	-0.47	0.992	1
KEGG_RENAL_CELL_CARCINOMA	25	-0.4	1	1
REACTOME_RESPIRATORY_ELECTRON_TRANSPORT	52	-2.66	0	0
REACTOME_RESPIRATORY_ELECTRON_TRANSPORT_ATP_SYNTHESIS_BY_CHEMIOSMOTIC_COUPLING_AND_HEAT_PRODUCTION_BY_UNCOUPLING_PROTEINS_	64	-2.56	0	0
REACTOME_TCA_CYCLE_AND_RESPIRATORY_ELECTRON_TRANSPORT	94	-2.5	0	0
REACTOME_METABOLISM_OF_AMINO_ACIDS_AND_DERIVATIVES	114	-2.06	0	0
REACTOME_SMOOTH_MUSCLE_CONTRACTION	18	-2.04	0	0.001
REACTOME_MUSCLE_CONTRACTION	23	-1.96	0.002	0.003
REACTOME_BRANCHED_CHAIN_AMINO_ACID_CATABOLISM	15	-1.92	0	0.004
REACTOME_CITRIC_ACID_CYCLE_TCA_CYCLE	17	-1.88	0	0.007
REACTOME_GLUCONEOGENESIS	23	-1.81	0.005	0.017
REACTOME_INSULIN_RECEPTOR_RECYCLING	10	-1.81	0	0.017
REACTOME_MITOCHONDRIAL_FATTY_ACID_BETA_OXIDATION	14	-1.79	0.007	0.022
REACTOME_GLUCOSE_METABOLISM	41	-1.72	0.006	0.047
REACTOME_SEMA4D_INDUCED_CELL_MIGRATION_AND_GROWTH_CONE_COLLAPSE	16	-1.71	0.017	0.05
REACTOME_PHASE1_FUNCTIONALIZATION_OF_COMPOUNDS	10	-1.7	0.012	0.053
REACTOME_HDL_MEDIATED_LIPID_TRANSPORT	7	-1.69	0.004	0.06
REACTOME_FORMATION_OF_ATP_BY_CHEMIOSMOTIC_COUPLING	12	-1.65	0.012	0.08
REACTOME_LIPOPROTEIN_METABOLISM	11	-1.63	0.012	0.095
REACTOME_BIOLOGICAL_OXIDATIONS	42	-1.62	0.008	0.098
REACTOME_LIPID_DIGESTION_MOBILIZATION_AND_TRANSPORT	14	-1.61	0.022	0.109
REACTOME_REGULATION_OF_WATER_BALANCE_BY_RENAL_AQUAPORINS	12	-1.61	0.021	0.107
REACTOME_REGULATION_OF_INSULIN_SECRETION	24	-1.59	0.018	0.124
REACTOME_CELL_EXTRACELLULAR_MATRIX_INTERACTIONS	10	-1.58	0.023	0.132
REACTOME_TRANSFERRIN_ENDOCYTOSIS_AND_RECYCLING	12	-1.58	0.037	0.134
REACTOME_G_PROTEIN_BETA_GAMMA_SIGNALLING	9	-1.57	0.036	0.127
REACTOME_NCAM1_INTERACTIONS	12	-1.57	0.024	0.13
REACTOME_PYRUVATE_METABOLISM_AND_CITRIC_ACID_TCA_CYCLE	32	-1.57	0.024	0.128
REACTOME_THROMBOXANE_SIGNALLING_THROUGH_TP_RECEPTOR	9	-1.57	0.033	0.131
REACTOME_ADP_SIGNALLING_THROUGH_P2RY1	8	-1.56	0.036	0.141
REACTOME_AQUAPORIN_MEDIATED_TRANSPORT	12	-1.55	0.026	0.142
REACTOME_COMPLEMENT_CASCADE	17	-1.55	0.028	0.144
REACTOME_FATTY_ACID_TRIACYLGLYCEROL_AND_KETONE_BODY_METABOLISM	53	-1.54	0.016	0.15
REACTOME_G_BETA_GAMMA_SIGNALLING_THROUGH_PLC_BETA	8	-1.54	0.052	0.149
REACTOME_G_BETA_GAMMA_SIGNALLING_THROUGH_PI3KGAMMA	8	-1.52	0.069	0.159
REACTOME_GLUCAGON_SIGNALING_IN_METABOLIC_REGULATION	10	-1.52	0.06	0.158
REACTOME_METABOLISM_OF_LIPIDS_AND_LIPOPROTEINS	116	-1.52	0.005	0.161
REACTOME_SEMA4D_IN_SEMAPHORIN_SIGNALING	18	-1.52	0.051	0.161
REACTOME_NCAM_SIGNALING_FOR_NEURITE_OUT_GROWTH	27	-1.51	0.034	0.165
REACTOME_ACTIVATION_OF_KAINATE_RECEPTORS_UPON_GLUTAMATE_BINDING	11	-1.5	0.077	0.17
REACTOME_ETHANOL_OXIDATION	6	-1.5	0.062	0.168
REACTOME_SIGNAL_AMPLIFICATION	10	-1.5	0.046	0.167
REACTOME_LATENT_INFECTION_OF_HOMO_SAPIENS_WITH_MYCOBACTERIUM_TUBERCULOSIS	14	-1.49	0.062	0.173
REACTOME_INHIBITION_OF_VOLTAGE_GATED_CA2_CHANNELS_VIA_GBETA_GAMMA_SUBUNITS	7	-1.48	0.09	0.181
REACTOME_PHOSPHOLIPASE_C_MEDIATED_CASCADE	7	-1.48	0.055	0.178
REACTOME_INWARDLY_RECTIFYING_K_CHANNELS	7	-1.46	0.062	0.199
REACTOME_CELL_JUNCTION_ORGANIZATION	31	-1.45	0.065	0.204
REACTOME_PROSTACYCLIN_SIGNALLING_THROUGH_PROSTACYCLIN_RECEPTOR	8	-1.45	0.076	0.204
REACTOME_GABA_RECEPTOR_ACTIVATION	8	-1.44	0.069	0.206
REACTOME_METABOLISM_OF_CARBOHYDRATES	88	-1.44	0.024	0.208
REACTOME_GABA_B_RECEPTOR_ACTIVATION	8	-1.43	0.099	0.217
REACTOME_GLUTATHIONE_CONJUGATION	13	-1.42	0.108	0.233
REACTOME_G_PROTEIN_ACTIVATION	8	-1.41	0.09	0.236
REACTOME_PHASE_II_CONJUGATION	32	-1.41	0.076	0.242
REACTOME_GLUCAGON_TYPE_LIGAND_RECEPTORS	8	-1.4	0.122	0.243
REACTOME_CHYLOMICRON_MEDIATED_LIPID_TRANSPORT	8	-1.39	0.105	0.259
REACTOME_G_ALPHA_S_SIGNALLING_EVENTS	9	-1.39	0.096	0.257
REACTOME_ADP_SIGNALLING_THROUGH_P2RY12	8	-1.38	0.118	0.26
REACTOME_INHIBITION_OF_INSULIN_SECRETION_BY_ADRENALINE_NORADRENALINE	8	-1.37	0.125	0.268
REACTOME_CELL_CELL_JUNCTION_ORGANIZATION	18	-1.36	0.111	0.282
REACTOME_TETRAHYDROBIOPTERIN_BH4_SYNTHESIS_RECYCLING_SALVAGE_AND_REGULATION	5	-1.36	0.136	0.291
REACTOME_TRANSMISSION_ACROSS_CHEMICAL_SYNAPSES	39	-1.36	0.085	0.29
REACTOME_PYRIMIDINE_CATABOLISM	6	-1.35	0.155	0.296
REACTOME_REGULATION_OF_INSULIN_SECRETION_BY_GLUCAGON_LIKE_PEPTIDE1	12	-1.35	0.129	0.293
REACTOME_EXTRACELLULAR_MATRIX_ORGANIZATION	26	-1.34	0.114	0.306
REACTOME_GABA_SYNTHESIS_RELEASE_REUPTAKE_AND_DEGRADATION	5	-1.34	0.148	0.305
REACTOME_TRANSMEMBRANE_TRANSPORT_OF_SMALL_MOLECULES	71	-1.33	0.077	0.307
REACTOME_STRIATED_MUSCLE_CONTRACTION	9	-1.31	0.165	0.323
REACTOME_THROMBIN_SIGNALLING_THROUGH_PROTEINASE_ACTIVATED_RECEPTORS_PARS	13	-1.31	0.157	0.328
REACTOME_APOPTOTIC_CLEAVAGE_OF_CELL_ADHESION_PROTEINS	7	-1.3	0.199	0.339
REACTOME_IRON_UPTAKE_AND_TRANSPORT	17	-1.3	0.161	0.337
REACTOME_REGULATION_OF_PYRUVATE_DEHYDROGENASE_PDH_COMPLEX	8	-1.3	0.181	0.334
REACTOME_DAG_AND_IP3_SIGNALING	6	-1.29	0.202	0.348
REACTOME_COLLAGEN_FORMATION	20	-1.28	0.139	0.354
REACTOME_INTRINSIC_PATHWAY	10	-1.28	0.197	0.355
REACTOME_NEURONAL_SYSTEM	45	-1.28	0.12	0.357
REACTOME_ENOS_ACTIVATION_AND_REGULATION	10	-1.27	0.189	0.368
REACTOME_NEGATIVE_REGULATION_OF_FGFR_SIGNALING	7	-1.27	0.206	0.373
REACTOME_SIGNALING_BY_INSULIN_RECEPTOR	38	-1.27	0.146	0.372
REACTOME_GLYCOSAMINOGLYCAN_METABOLISM	16	-1.26	0.174	0.378
REACTOME_ADHERENS_JUNCTIONS_INTERACTIONS	13	-1.25	0.197	0.389
REACTOME_NEUROTRANSMITTER_RELEASE_CYCLE	7	-1.25	0.208	0.382
REACTOME_PEROXISOMAL_LIPID_METABOLISM	10	-1.25	0.207	0.387
REACTOME_TRANSPORT_OF_GLUCOSE_AND_OTHER_SUGARS_BILE_SALTS_AND_ORGANIC_ACIDS_METAL_IONS_AND_AMINE_COMPOUNDS	9	-1.25	0.2	0.382
REACTOME_COMMON_PATHWAY	9	-1.24	0.227	0.393
REACTOME_TRANSPORT_OF_INORGANIC_CATIONS_ANIONS_AND_AMINO_ACIDS_OLIGOPEPTIDES	7	-1.24	0.218	0.393
REACTOME_AMYLOIDS	20	-1.23	0.197	0.397
REACTOME_POTASSIUM_CHANNELS	8	-1.23	0.237	0.395
REACTOME_PPARA_ACTIVATES_GENE_EXPRESSION	21	-1.23	0.21	0.397
REACTOME_SEMAPHORIN_INTERACTIONS	29	-1.23	0.186	0.394
REACTOME_TIGHT_JUNCTION_INTERACTIONS	5	-1.23	0.264	0.396
REACTOME_CELL_CELL_COMMUNICATION	48	-1.22	0.184	0.404
REACTOME_G_ALPHA_Z_SIGNALLING_EVENTS	12	-1.22	0.246	0.404
REACTOME_KERATAN_SULFATE_KERATIN_METABOLISM	8	-1.21	0.262	0.406
REACTOME_KERATAN_SULFATE_DEGRADATION	8	-1.19	0.278	0.444
REACTOME_FORMATION_OF_FIBRIN_CLOT_CLOTTING_CASCADE	19	-1.18	0.247	0.459
REACTOME_REGULATION_OF_COMPLEMENT_CASCADE	9	-1.18	0.258	0.452
REACTOME_INTEGRATION_OF_ENERGY_METABOLISM	34	-1.16	0.241	0.482
REACTOME_APOPTOTIC_CLEAVAGE_OF_CELLULAR_PROTEINS	25	-1.15	0.264	0.506
REACTOME_FRS2_MEDIATED_CASCADE	9	-1.14	0.33	0.529
REACTOME_NEPHRIN_INTERACTIONS	11	-1.14	0.31	0.522
REACTOME_G_ALPHA1213_SIGNALLING_EVENTS	28	-1.13	0.294	0.544
REACTOME_ALPHA_LINOLENIC_ACID_ALA_METABOLISM	5	-1.12	0.373	0.553
REACTOME_G_ALPHA_I_SIGNALLING_EVENTS	19	-1.12	0.313	0.555
REACTOME_SULFUR_AMINO_ACID_METABOLISM	18	-1.12	0.305	0.552
REACTOME_GPCR_DOWNSTREAM_SIGNALING	46	-1.11	0.289	0.556
REACTOME_SHC_MEDIATED_CASCADE	5	-1.1	0.389	0.582
REACTOME_ACTIVATED_AMPK_STIMULATES_FATTY_ACID_OXIDATION_IN_MUSCLE	7	-1.09	0.369	0.592
REACTOME_METABOLISM_OF_STEROID_HORMONES_AND_VITAMINS_A_AND_D	6	-1.09	0.394	0.59
REACTOME_NEUROTRANSMITTER_RECEPTOR_BINDING_AND_DOWNSTREAM_TRANSMISSION_IN_THE_POSTSYNAPTIC_CELL	29	-1.09	0.349	0.592
REACTOME_PYRIMIDINE_METABOLISM	13	-1.09	0.366	0.589
REACTOME_CASPASE_MEDIATED_CLEAVAGE_OF_CYTOSKELETAL_PROTEINS	9	-1.08	0.384	0.606
REACTOME_OPIOID_SIGNALLING	23	-1.08	0.354	0.604
REACTOME_A_TETRASACCHARIDE_LINKER_SEQUENCE_IS_REQUIRED_FOR_GAG_SYNTHESIS	6	-1.07	0.392	0.606
REACTOME_CLASS_B_2_SECRETIN_FAMILY_RECEPTORS	10	-1.07	0.369	0.609
REACTOME_TRIGLYCERIDE_BIOSYNTHESIS	12	-1.07	0.387	0.607
REACTOME_ION_CHANNEL_TRANSPORT	5	-1.06	0.427	0.613
REACTOME_ION_TRANSPORT_BY_P_TYPE_ATPASES	5	-1.06	0.422	0.616
REACTOME_PLC_BETA_MEDIATED_EVENTS	9	-1.06	0.384	0.613
REACTOME_STEROID_HORMONES	5	-1.06	0.407	0.616
REACTOME_GAP_JUNCTION_DEGRADATION	8	-1.04	0.417	0.647
REACTOME_GAP_JUNCTION_TRAFFICKING	8	-1.04	0.448	0.645
REACTOME_MITOCHONDRIAL_PROTEIN_IMPORT	37	-1.04	0.405	0.639
REACTOME_AXON_GUIDANCE	107	-1.03	0.414	0.656
REACTOME_CS_DS_DEGRADATION	6	-1.02	0.459	0.664
REACTOME_GLYCEROPHOSPHOLIPID_BIOSYNTHESIS	10	-1.02	0.447	0.655
REACTOME_GPVI_MEDIATED_ACTIVATION_CASCADE	8	-1.01	0.453	0.667
REACTOME_DEVELOPMENTAL_BIOLOGY	126	-1	0.445	0.679
REACTOME_METABOLISM_OF_POLYAMINES	9	-1	0.475	0.684
REACTOME_TRANSCRIPTIONAL_REGULATION_OF_WHITE_ADIPOCYTE_DIFFERENTIATION	10	-1	0.477	0.68
REACTOME_APOPTOTIC_EXECUTION_PHASE	37	-0.99	0.493	0.687
REACTOME_G_ALPHA_Q_SIGNALLING_EVENTS	17	-0.99	0.476	0.686
REACTOME_GLYCOLYSIS	20	-0.99	0.484	0.685
REACTOME_GASTRIN_CREB_SIGNALLING_PATHWAY_VIA_PKC_AND_MAPK	31	-0.98	0.479	0.69
REACTOME_HEPARAN_SULFATE_HEPARIN_HS_GAG_METABOLISM	7	-0.98	0.489	0.69
REACTOME_METABOLISM_OF_VITAMINS_AND_COFACTORS	21	-0.98	0.461	0.691
REACTOME_PLATELET_HOMEOSTASIS	20	-0.98	0.482	0.684
REACTOME_SLC_MEDIATED_TRANSMEMBRANE_TRANSPORT	35	-0.98	0.514	0.689
REACTOME_RECYCLING_PATHWAY_OF_L1	18	-0.97	0.517	0.697
REACTOME_REGULATION_OF_INSULIN_LIKE_GROWTH_FACTOR_IGF_ACTIVITY_BY_INSULIN_LIKE_GROWTH_FACTOR_BINDING_PROTEINS_IGFBPS	7	-0.97	0.513	0.695
REACTOME_CHONDROITIN_SULFATE_DERMATAN_SULFATE_METABOLISM	9	-0.96	0.514	0.706
REACTOME_SIGNALING_BY_PDGF	42	-0.94	0.549	0.737
REACTOME_PI_3K_CASCADE	10	-0.93	0.564	0.76
REACTOME_CA_DEPENDENT_EVENTS	7	-0.92	0.548	0.762
REACTOME_SIGNALING_BY_FGFR_MUTANTS	13	-0.92	0.584	0.762
REACTOME_TGF_BETA_RECEPTOR_SIGNALING_IN_EMT_EPITHELIAL_TO_MESENCHYMAL_TRANSITION	7	-0.92	0.58	0.763
REACTOME_GPCR_LIGAND_BINDING	21	-0.91	0.592	0.772
REACTOME_SIGNALING_BY_GPCR	71	-0.91	0.626	0.766
REACTOME_PRE_NOTCH_TRANSCRIPTION_AND_TRANSLATION	5	-0.9	0.598	0.779
REACTOME_RNA_POL_I_PROMOTER_OPENING	8	-0.89	0.61	0.795
REACTOME_DOWNSTREAM_SIGNALING_OF_ACTIVATED_FGFR	23	-0.88	0.626	0.805
REACTOME_METABOLISM_OF_PORPHYRINS	11	-0.87	0.622	0.816
REACTOME_RAP1_SIGNALLING	6	-0.87	0.615	0.817
REACTOME_SIGNALING_BY_RHO_GTPASES	35	-0.86	0.675	0.827
REACTOME_SYNTHESIS_OF_VERY_LONG_CHAIN_FATTY_ACYL_COAS	5	-0.86	0.657	0.833
REACTOME_SIGNALING_BY_FGFR	26	-0.85	0.689	0.836
REACTOME_DEGRADATION_OF_THE_EXTRACELLULAR_MATRIX	6	-0.84	0.661	0.85
REACTOME_TRAFFICKING_OF_AMPA_RECEPTORS	11	-0.84	0.669	0.844
REACTOME_INTEGRIN_CELL_SURFACE_INTERACTIONS	46	-0.82	0.755	0.875
REACTOME_BASIGIN_INTERACTIONS	9	-0.79	0.749	0.923
REACTOME_BIOSYNTHESIS_OF_THE_N_GLYCAN_PRECURSOR_DOLICHOL_LIPID_LINKED_OLIGOSACCHARIDE_LLO_AND_TRANSFER_TO_A_NASCENT_PROTEIN	6	-0.79	0.721	0.927
REACTOME_EGFR_DOWNREGULATION	18	-0.79	0.76	0.925
REACTOME_BOTULINUM_NEUROTOXICITY	6	-0.78	0.722	0.923
REACTOME_PROTEOLYTIC_CLEAVAGE_OF_SNARE_COMPLEX_PROTEINS	6	-0.78	0.746	0.926
REACTOME_SIGNALING_BY_FGFR1_MUTANTS	10	-0.76	0.769	0.94
REACTOME_PLATELET_ACTIVATION_SIGNALING_AND_AGGREGATION	82	-0.71	0.934	1
REACTOME_PTM_GAMMA_CARBOXYLATION_HYPUSINE_FORMATION_AND_ARYLSULFATASE_ACTIVATION	7	-0.71	0.807	0.998
REACTOME_HEMOSTASIS	144	-0.7	0.975	1
REACTOME_INNATE_IMMUNE_SYSTEM	81	-0.7	0.96	1
REACTOME_RESPONSE_TO_ELEVATED_PLATELET_CYTOSOLIC_CA2_	49	-0.68	0.942	1
REACTOME_CTNNB1_PHOSPHORYLATION_CASCADE	7	-0.67	0.844	1
REACTOME_MYOGENESIS	7	-0.66	0.863	1
REACTOME_NEF_MEDIATES_DOWN_MODULATION_OF_CELL_SURFACE_RECEPTORS_BY_RECRUITING_THEM_TO_CLATHRIN_ADAPTERS	12	-0.65	0.888	1
REACTOME_CTLA4_INHIBITORY_SIGNALING	5	-0.63	0.88	1
REACTOME_SIGNALING_BY_FGFR_IN_DISEASE	33	-0.63	0.959	1
REACTOME_CLASS_A1_RHODOPSIN_LIKE_RECEPTORS	11	-0.61	0.92	1
REACTOME_ERK_MAPK_TARGETS	9	-0.61	0.905	1
REACTOME_PEPTIDE_LIGAND_BINDING_RECEPTORS	11	-0.61	0.912	1
REACTOME_GLYCOSPHINGOLIPID_METABOLISM	11	-0.6	0.939	1
REACTOME_SIGNALLING_TO_P38_VIA_RIT_AND_RIN	7	-0.6	0.892	1
REACTOME_THE_ROLE_OF_NEF_IN_HIV1_REPLICATION_AND_DISEASE_PATHOGENESIS	14	-0.6	0.945	1
REACTOME_PI3K_CASCADE	19	-0.59	0.96	1
REACTOME_RAF_MAP_KINASE_CASCADE	7	-0.59	0.916	1
REACTOME_PHOSPHOLIPID_METABOLISM	37	-0.57	0.98	1
REACTOME_PRE_NOTCH_EXPRESSION_AND_PROCESSING	9	-0.54	0.957	1
REACTOME_ARMS_MEDIATED_ACTIVATION	8	-0.53	0.964	1
REACTOME_PROLONGED_ERK_ACTIVATION_EVENTS	8	-0.53	0.963	1
REACTOME_TIE2_SIGNALING	5	-0.52	0.975	1
REACTOME_SPHINGOLIPID_METABOLISM	17	-0.51	0.981	1
REACTOME_RETROGRADE_NEUROTROPHIN_SIGNALLING	9	-0.5	0.975	1
REACTOME_SIGNALING_BY_CONSTITUTIVELY_ACTIVE_EGFR	10	-0.49	0.996	1
REACTOME_SOS_MEDIATED_SIGNALLING	8	-0.49	0.973	1
REACTOME_SIGNALLING_TO_RAS	10	-0.48	0.985	1
REACTOME_PRE_NOTCH_PROCESSING_IN_GOLGI	5	-0.46	0.996	1
REACTOME_INSULIN_RECEPTOR_SIGNALLING_CASCADE	28	-0.45	0.998	1
REACTOME_SIGNALLING_TO_ERKS	11	-0.45	0.989	1
REACTOME_NGF_SIGNALLING_VIA_TRKA_FROM_THE_PLASMA_MEMBRANE	42	-0.39	1	1
REACTOME_FACTORS_INVOLVED_IN_MEGAKARYOCYTE_DEVELOPMENT_AND_PLATELET_PRODUCTION	27	-0.32	1	1
