# Supplementary material for: Papillary Renal Cell Carcinomas Rewire Glutathione Metabolism and Are Deficient in Both Anabolic Glucose Synthesis and Oxidative Phosphorylation
Source: Cancers (Basel). 2019 Sep 3;11(9):1298. doi: 10.3390/cancers11091298 (PMC6770591; doi:10.3390/cancers11091298)
Supplement: Supplementary file 1 [file cancers-11-01298-s001.zip › cancers-570749-supplementary layout/Table S6.xlsx]

## Sheet: mRNA pRCCs vs controls
Table S6. Significantly regulated transcripts between pRCC and healthy kidneys. Data were retrieved from TCGA, missing values in one group were replaced from normal distribution. Significance was tested with a two-sample t-test and additionally with multiple test correction by Benjamini-Hochberg (FDR 0.05), indicated by a + sign. Expression values are shown as log2 values. The TCGA sample file na…
Significant	-LOG10 (P-value)	Difference	fold-change	1/fold change	Gene	Student's T-test Significant	Student's T-test q-value	Student's T-test Difference	Student's T-test Test statistic	TCGA-B1-A657-01	TCGA-A4-A5Y1-01	TCGA-Q2-A5QZ-01	TCGA-A4-8312-01	TCGA-UZ-A9PX-01	TCGA-A4-8311-01	TCGA-GL-A9DD-01	TCGA-F9-A4JJ-01	TCGA-IA-A83V-01	TCGA-SX-A7SO-01	TCGA-PJ-A5Z9-01	TCGA-F9-A8NY-01	TCGA-G7-7502-01	TCGA-MH-A856-01	TCGA-BQ-5879-01	TCGA-MH-A855-01	TCGA-2Z-A9JP-01	TCGA-DW-7840-01	TCGA-DW-5560-01	TCGA-BQ-5892-01	TCGA-BQ-5875-01	TCGA-HE-A5NJ-01	TCGA-G7-6790-01	TCGA-B9-A5W9-01	TCGA-GL-8500-01	TCGA-V9-A7HT-01	TCGA-P4-AAVK-01	TCGA-PJ-A5Z8-01	TCGA-B9-A44B-01	TCGA-UZ-A9Q1-01	TCGA-A4-A772-01	TCGA-DZ-6131-11	TCGA-B9-4115-11	TCGA-5P-A9KH-01	TCGA-UZ-A9PJ-01	TCGA-UZ-A9PQ-01	TCGA-BQ-5878-11	TCGA-2Z-A9JM-01	TCGA-A4-8518-01	TCGA-BQ-7059-01
+	111.124	-14.5417	4.19293e-05	23849.7	UMOD	+	1.71437e-108	-14.5417	-35.0787	0	0.925999	0	9.68191	1.54597	1.27501	2.49569	0.584963	1.28096	1.85997	6.82528	4.37712	4.11437	1.72247	4.39369	0.85599	0.669027	1.36177	5.17153	1.04963	0.847997	2.9241	8.201	2.20163	4.82629	1.53107	1.12433	7.51389	0	0	2.85798	19.5686	18.3001	0	1.93734	2.02857	16.9607	1.29866	0	7.72479
+	94.7221	-13.7077	7.4745e-05	13378.8	AQP2	+	1.85366e-92	-13.7077	-30.0912	3.84599	0.298658	0	9.8398	1.54597	1.94111	3.20789	0	6.93711	0.526069	6.07767	0.536053	1.5656	0	3.93546	0	0.669027	0.604071	3.7148	0	0.485427	2.57046	5.24603	0	0	0	0.83996	6.80607	0	0	0	16.3074	15.6325	7.7057	0	0.475085	15.341	2.96901	1.90304	5.01792
+	85.8774	-12.1457	0.000220694	4531.16	KNG1	+	6.98046e-84	-12.1457	-27.5588	0	1.59932	3.15218	10.6575	0	1.27501	1.02148	0.584963	0	7.51712	3.0197	7.26097	0.411426	0	2.95606	0	1.46467	0	1.88752	2.19535	0	2.35614	4.83996	6.6555	0	1.53107	0.475085	5.73254	0	0.863939	0.432959	15.1548	15.0257	5.85624	0	1.72683	13.3921	0	0.748461	4.94111
+	58.0419	-10.9213	0.000515674	1939.21	SLC12A1	+	1.67963e-56	-10.9213	-20.1064	1.04264	7.52309	2.01436	7.12453	6.90557	1.94111	1.83996	1.32769	2.89336	8.23912	4.78083	3.44493	7.03232	3.11437	6.55566	3.43029	1.97453	0.604071	5.88142	1.95233	0.847997	7.28439	5.94298	8.78829	7.30561	1.32193	9.25529	7.3924	1.51096	0.495695	1.25701	17.1518	16.713	0.454176	4.29352	6.47994	14.5501	0.575312	0	6.20183
+	78.1701	-10.6176	0.000636478	1571.14	SCNN1G	+	2.83206e-76	-10.6176	-25.427	0.432959	1.09085	0	8.27938	1.54597	0.773996	0	0	0	0	1.83996	0.925999	0.411426	0.823749	2.04264	0.495695	0	0	2.33342	0.443607	0.847997	1.79494	1.60407	1.85599	0	0.555816	0	3.97911	0.695994	0.495695	0.432959	12.0185	12.3977	4.17073	0	0.823749	11.9007	0.575312	0	1.26303
+	86.9255	-10.3872	0.000746681	1339.26	FXYD4	+	7.38478e-85	-10.3872	-27.8538	0.432959	0	0	13.0775	0	2.18587	0.604071	0	0	0	1.19535	0	0	0	0.333424	0	0	0	1.88752	0	0	2.10434	0.903038	0	0	0	1.57046	4.97774	0	0	0	11.808	11.2292	10.5579	0	0.475085	9.8981	1.78241	0	0
+	92.4031	-10.3525	0.000764849	1307.45	SLC4A1	+	3.68872e-90	-10.3525	-29.4175	0.432959	3.5097	0.687061	5.05094	0.464668	1.27501	1.3505	0.584963	0	1.46467	2.76765	3.03386	0.722466	0	0.333424	4.47119	0	2.85997	4.87283	0.782409	1.1375	3.98459	2.57289	0	0.871844	3.24489	2.05658	3.9486	2.56803	1.15704	0	9.71761	12.3588	13.927	5.81839	0.823749	12.2769	1.56072	2.83996	4.26454
+	66.1797	-10.2062	0.000846512	1181.32	KCNJ1	+	1.65542e-64	-10.2062	-22.2233	1.04264	4.96625	1.77821	14.4112	2.49057	4.91169	1.61353	2.59694	1.65077	4.92647	3.12928	4.37712	4.63343	0	2.50589	1.60407	2.17313	2.04614	2.67582	1.28096	0	5.34163	3.14731	6.11686	1.41143	2.38957	7.25304	8.07012	0	0.863939	2.37016	13.8487	13.6522	4.22805	0.85599	5.38716	12.9831	3.66676	0	3.90881
+	86.0949	-9.81909	0.00110703	903.318	SLC12A3	+	4.34203e-84	-9.81909	-27.6199	3.61706	1.49057	1.14405	6.08044	0.464668	1.27501	3.6241	3.47249	1.65077	2.43029	2.28688	2.20163	1.20789	2.98185	1.73985	2.09085	2.3505	1.852	4.15704	2.67129	1.58014	4.37643	3.93168	0.985501	2.24184	2.25399	1.36737	7.33199	2.40871	1.15704	3.11103	10.0483	13.1784	0.454176	1.14405	2.16027	14.4393	4.09508	1.90304	3.67469
+	86.5135	-9.75012	0.00116124	861.15	CALB1	+	1.74828e-84	-9.75012	-27.7376	0.765535	1.09085	0	8.91391	2.15704	2.39506	1.83996	5.10098	0.773996	1.85997	1.55582	1.23266	1.39506	3.23726	1.62293	1.60407	1.97453	1.02857	3.63807	0.782409	1.1375	2.35614	3.19377	2.48027	1.96347	2.8339	0.83996	4.73281	0	0.495695	1.62293	9.13709	13.523	1.51096	1.77821	2.58737	13.8987	1.78241	0	2.72465
+	73.8357	-9.67466	0.00122359	817.265	CLDN8	+	5.25793e-72	-9.67466	-24.2547	0	0	0	11.9904	1.72683	2.57773	0	0	0	0	1.55582	0	2.19849	0	0	0	0	0	1.23266	1.28096	0	3.07211	1.60407	0.985501	0	0	2.41684	4.20085	0	0	0	10.1299	10.8362	13.3609	0	0.475085	10.9305	1.56072	0	1.08406
+	56.3728	-9.57069	0.00131503	760.438	PTGER3	+	7.3747e-55	-9.57069	-19.6761	0.765535	6.80025	2.94111	13.2562	2.95047	3.63807	2.37016	5.21257	6.14445	8.85751	0	5.45121	1.99639	1.72247	5.29646	5.04832	1.1177	1.02857	1.65993	6.65578	3.0993	2.75916	3.46989	0.985501	0.495695	2.38957	3.00719	6.64645	3.35191	1.40599	0.757023	13.7853	13.2401	11.8885	0.485427	2.06005	12.2858	2.72683	1.9222	3.29278
+	77.7182	-9.41899	0.00146083	684.541	SCNN1B	+	7.55424e-76	-9.41899	-25.304	0.432959	2.46467	1.49569	6.82095	1.10434	0.773996	0.604071	2.46989	1.65077	0.910733	0.722466	1.70044	1.5656	2.8339	1.20163	1.94486	0	1.02857	2.81967	2.58976	1.1375	2.10434	1.85599	0.411426	0	1.53107	0	3.14893	2.70929	0.495695	1.02857	11.2407	11.3643	2.34199	0	0	11.0877	1.29866	1.24489	1.5656
+	96.3811	-9.29451	0.00159248	627.951	FOXI1	+	4.74207e-94	-9.29451	-30.5776	0	0	0	3.68032	0	0.773996	0	0	0.773996	0	0	0	0.722466	0	0	0	0.669027	0	0	0	0	3.20789	1.11103	0	0	0	2.18587	3.20163	0	0	0	7.1637	9.62531	13.4614	0	0	9.6022	0	0	0.356144
+	55.4431	-9.2866	0.00160124	624.517	RHCG	+	6.01765e-54	-9.2866	-19.4369	4.07468	1.59932	4.47573	8.8234	3.69265	1.64616	0.604071	0.584963	2.74846	3.28983	0.722466	0	2.19849	5.08534	0	1.15056	2.64846	0.604071	0	3.26303	6.28392	2.57046	0.903038	0	0	4.24108	5.92101	4.34767	4.45549	1.40599	0.432959	8.21432	11.2487	16.4583	0	1.11103	12.1358	0.575312	3.49442	3.73769
+	109.181	-9.17384	0.00173141	577.564	MUC15	+	1.22989e-106	-9.17384	-34.466	0	0	0	5.70238	0.464668	0	0	0	1.28096	0	1.83996	0.536053	1.5656	1.33914	0	0	0	0	0	1.28096	1.37295	2.35614	2.57289	2.39232	0	0	0.83996	3.03914	0	0	0	11.6191	11.0169	1.31034	0	0	9.30369	0	0	1.42223
+	40.2016	-9.12412	0.00179212	557.998	ALDOB	+	4.65883e-39	-9.12412	-15.5225	1.79494	8.16912	6.49585	9.7123	3.96532	2.18587	9.02749	0.584963	7.51246	8.68148	3.12928	2.33628	3.67243	5.70984	7.61464	6.38698	8.4258	8.08422	5.72465	15.3437	8.89391	3.54967	6.15805	5.48704	5.3512	7.41109	11.36	2.71809	10.3322	8.08412	7.63597	13.2555	16.5934	1.31034	2.44626	5.48993	18.239	2.66903	15.495	8.9528
+	77.8472	-8.98733	0.00197035	507.523	DUSP9	+	5.7232e-76	-8.98733	-25.3391	0	4.47444	4.21801	10.384	0.823749	0	0	1.32769	1.9486	3.15381	3.92695	0.925999	2.91265	2.02503	1.49569	3.48285	0	1.62761	2.81967	1.48026	4.30232	0.863939	2.34199	5.01881	0.871844	1.53107	2.52105	1.72247	3.66676	1.15704	0	12.8658	12.0287	0	0.485427	2.38957	11.0941	3.60999	2.83996	2.89724
+	64.4807	-8.9449	0.00202917	492.813	NPHS2	+	7.98533e-63	-8.9449	-21.7782	0	1.09085	0	4.24565	0.464668	0.773996	0	0	0.773996	0.526069	0.722466	0	0	0.823749	0.831877	0.495695	0	0	1.23266	0.443607	0	7.46336	1.85599	0	0	0.555816	0	7.58188	0	0	2.37016	8.42882	11.556	0	0	0.475085	12.2602	0	0	2.45681
+	87.6361	-8.93277	0.00204629	488.688	HRG	+	1.53098e-85	-8.93277	-28.0545	0	3.19062	1.14405	6.49009	0	0	1.61353	0.584963	0	4.17951	0.722466	3.71589	0	0	2.36737	0.495695	0	0	1.23266	2.30451	0	0	1.29278	4.45549	0	3.09424	0.83996	2.64386	0.695994	0.863939	0.432959	11.5215	10.9259	0	0	2.27799	10.2873	0	3.2032	1.69599
+	96.4299	-8.91802	0.00206732	483.718	SLC9A4	+	4.48738e-94	-8.91802	-30.5919	0	3.04089	0	8.36881	0	1.27501	0	0.584963	0	0.910733	0	1.23266	0.722466	0	1.02857	0.85599	1.1177	0	1.88752	0	0	0	0.659925	0	0	0	0.83996	3.09592	0	0	0	10.3995	10.4587	8.23098	0	0	10.1315	1.97453	0	3.35755
+	49.1474	-8.87712	0.00212677	470.196	PLG	+	8.65111e-48	-8.87712	-17.8216	0	0	0	5.53574	2.27799	0	0.604071	0	0	9.23249	0	0	2.47768	0	1.20163	8.18701	0.669027	6.40122	1.23266	5.05528	0	0	9.49809	3.60051	0.495695	5.47119	4.34625	0	0	0	0.432959	9.45381	12.7033	0	0	0	13.5881	0	11.5173	1.26303
+	102.17	-8.85996	0.00215222	464.638	LOC284578	+	1.06708e-99	-8.85996	-32.3054	0.765535	2.68257	0	8.894	0.464668	1.27501	1.02148	0	0.773996	0	0.722466	0	2.97269	0	0	1.15056	0	0.604071	3.92125	0.443607	1.58014	2.57046	1.85599	4.17153	0	0.555816	0.83996	4.17473	2.40871	0	0.432959	11.6376	11.1528	2.11437	0.485427	0.823749	10.3037	0.985501	0	0.641546
+	42.8544	-8.80647	0.00223352	447.724	HMGCS2	+	1.20605e-41	-8.80647	-16.2068	0.432959	9.5344	0	9.7626	5.21607	0.773996	1.3505	0	1.65077	5.13914	3.12928	2.95233	0.985501	0.823749	3.0036	2.45418	0	2.21723	0.739848	9.5622	1.76128	3.44493	3.7866	4.09085	0	2.8339	6.16269	5.40395	4.57168	4.79442	2.63459	11.7235	11.8944	12.1036	0	2.02857	11.5992	1.97453	13.9038	1.926
+	92.147	-8.63605	0.00251356	397.843	TFAP2B	+	6.36339e-90	-8.63605	-29.3435	0	0	0	1.53107	0	0.773996	0	1.32769	1.28096	0.910733	0	0	2.91265	0	0.604071	0	0	0	2.12763	0	0	2.35614	0.367371	4.24793	0	0	1.36737	4.25172	2.22959	0	0	10.8522	10.199	0	0.485427	2.67807	9.01179	0	0	1.69599
+	91.8269	-8.59717	0.00258222	387.263	FLJ42875	+	1.27428e-89	-8.59717	-29.2512	0	1.23879	2.5509	8.94049	0.464668	1.64616	1.02148	0.584963	1.28096	2.02503	1.19535	2.45681	0.411426	0.823749	0.831877	0	0.669027	0	0.739848	1.28096	0	2.57046	1.29278	1.85599	0.495695	0.555816	1.91073	1.85599	2.70929	0	0.432959	10.5826	8.80439	8.84251	0.485427	1.88752	8.61838	0.985501	0	0.356144
+	32.6905	-8.39799	0.00296452	337.323	SLC22A8	+	9.80583e-32	-8.39799	-13.5571	0.765535	5.89482	6.083	6.88582	0	1.94111	3.94767	0	2.89336	12.5889	0	0	0	1.72247	2.69153	0	5.97774	0.604071	3.98368	5.23074	4.3875	1.79494	2.70708	0	0.495695	2.926	3.27501	4.30012	7.0258	7.8261	1.45418	8.9359	13.2157	0	0	0	14.9239	1.97453	12.4207	3.90881
+	91.117	-8.35721	0.0030495	327.923	BSND	+	6.2721e-89	-8.35721	-29.047	0	1.49057	3.05137	9.644	0	0.773996	0	0	0	0	1.55582	0	0	0	1.49569	0	0	0.604071	0	0	0	0	1.29278	0	0	0	0.83996	1.85599	0.695994	0	0	8.9901	9.54179	10.2521	0	3.7366	8.56739	0	1.24489	0.356144
+	44.4449	-8.35631	0.0030514	327.718	TMEM213	+	3.38091e-43	-8.35631	-16.6157	1.26903	6.24565	0	12.2862	7.37582	4.94533	5.9493	1.32769	5.36212	0.910733	7.24954	0.925999	5.31615	2.8339	0.604071	0.495695	0	6.33145	4.10182	1.28096	0.485427	4.48671	3.74093	3.91361	4.8679	4.2765	2.94673	6.42593	0.695994	0.495695	6.74953	11.8948	12.4228	13.4419	2.54844	2.16027	12.3204	5.52105	0	3.19062
+	85.5244	-8.31092	0.00314893	317.568	DMRT2	+	1.53453e-83	-8.31092	-27.4597	0	1.9782	1.49569	3.17632	0	0	0	0.584963	1.9486	0	0	0.536053	1.20789	3.3505	0.333424	0	1.1177	0	3.85599	0.443607	1.1375	3.54967	0.659925	0	0	0	2.18587	2.48285	2.02857	0	0	6.51318	9.2963	12.9058	0	0.475085	9.4696	0	0	0
+	90.206	-8.15329	0.0035125	284.698	NELL1	+	4.73164e-88	-8.15329	-28.7858	6.48784	2.57773	0	0.555816	0	1.94111	1.02148	0	1.28096	0.526069	6.51475	0	0.985501	0	1.62293	0.495695	0	0.604071	0	0.443607	0	0	0	5.70183	0	0.956057	0	1.40054	0.695994	0	0.432959	11.122	10.2951	0.454176	0.485427	0.475085	8.88209	0	1.24489	0
+	45.4946	-8.05822	0.00375174	266.543	SFRP1	+	3.22231e-44	-8.05822	-16.8851	5.68257	6.46972	4.69432	6.66164	6.48993	6.46434	4.2891	5.61353	9.81441	0.910733	2.62527	2.774	6.41278	3.88655	5.66988	2.82985	6.67568	3.37851	2.95233	5.53947	6.31325	7.35138	4.31542	5.79831	1.41143	2.51349	5.09381	9.3178	5.09803	0	8.25512	13.1541	13.692	3.68145	3.18428	6.24355	13.3216	7.5675	6.988	5.1375
+	114.655	-8.05447	0.00376151	265.85	C16orf11	+	9.07695e-112	-8.05447	-36.2089	0	0	0	10.3069	0	0.773996	0	0	0	1.21412	0.722466	0	0	0	0	0	0.669027	0	0	0	0	1.40599	0	0	0	0.956057	0	1.40054	0	0	0	8.97111	8.77581	5.05137	0	0.475085	8.2811	0	0	0.641546
+	111.994	-8.0535	0.00376403	265.672	HEPACAM2	+	2.59905e-109	-8.0535	-35.3553	0	0.298658	0	2.25701	0.464668	0	1.02148	0.584963	1.28096	0.526069	0	1.23266	0.722466	0	0	0.495695	0	0	1.88752	0	0.485427	2.10434	0.903038	0	1.41143	0	2.61589	1.72247	0	0	0.432959	5.63546	8.6327	13.7384	0.85599	0	9.11309	0.985501	0	0.356144
+	109.316	-7.96872	0.00399186	250.51	SLC4A9	+	9.91833e-107	-7.96872	-34.5083	0.432959	2.27501	2.94111	3.68032	0.823749	1.27501	0	0	0.773996	0.910733	1.19535	0	1.39506	1.72247	0.333424	0	0.669027	2.04614	3.18428	0	0	1.40599	0	1.5656	0	1.74846	0.475085	0.411426	2.22959	0	0.757023	6.53278	7.9747	10.5884	0	0.475085	9.04699	0.985501	0	0.356144
+	85.301	-7.85788	0.00431063	231.985	KCNJ10	+	2.44413e-83	-7.85788	-27.3971	2.80529	4.0321	2.39232	10.9338	4.19456	3.35473	4.12846	3.96717	4.57773	6.71479	1.55582	5.44956	3.74416	3.6427	3.29866	2.9855	3.91073	1.852	4.4957	3.79701	1.37295	3.82579	3.09761	2.39232	0.871844	5.29205	2.86987	6.12722	3.16993	2.35614	3.63923	12.6782	12.2018	2.93546	2.21413	4.47249	11.4052	3.35896	2.14405	5.75462
+	61.4264	-7.78028	0.00454886	219.835	MT1H	+	7.9291e-60	-7.78028	-20.9826	2.65076	1.09085	1.77821	2.63227	1.34483	0	6.37365	0	2.74846	2.02503	3.12928	0	5.81147	3.23726	1.20163	0.85599	3.37295	1.02857	0	6.60036	3.50589	4.25777	2.34199	0.985501	15.1721	4.8485	0.475085	4.41549	0	3.69265	4.42559	8.7862	11.208	0	1.14405	0.475085	11.4517	0.985501	4.38198	4.06178
+	47.1831	-7.65052	0.00497696	200.926	MT1G	+	7.16404e-46	-7.65052	-17.3182	7.36737	2.20477	5.40224	6.20574	7.01692	1.27501	9.24769	2.59694	5.88044	5.69822	7.36702	2.86592	7.67941	5.8885	4.03034	3.63343	5.852	4.78764	1.23266	10.0981	6.87012	8.14771	7.65019	2.20163	18.2829	9.40869	3.80941	7.46646	1.79077	6.63445	8.90839	12.1114	13.9734	0.799087	3.30743	1.72683	14.2179	3.82375	8.7418	6.62293
+	58.3716	-7.63672	0.00502478	199.014	C4orf31	+	8.23202e-57	-7.63672	-20.1916	0	2.13422	0	2.51853	0.464668	2.57773	1.02148	1.59455	2.19219	2.43029	0.722466	4.60703	0.411426	2.02503	6.80748	1.60407	1.1177	0	2.12763	3.20789	2.31904	6.67723	2.07039	0.411426	0	1.53107	0	5.55275	0.695994	2.23266	1.02857	7.39541	10.7113	2.34199	1.93734	0.823749	10.7302	0.985501	0.748461	3.2342
+	68.5177	-7.61407	0.00510432	195.913	AQP6	+	8.77831e-67	-7.61407	-22.8389	2.17632	3.86295	5.42257	2.83794	2.15704	1.27501	2.0321	3.47249	3.5509	2.83794	3.7301	2.774	4.77821	0.823749	1.02857	2.65535	2.64846	3.37851	2.33342	0.782409	2.19849	3.90785	3.09761	3.39094	0.871844	3.01257	1.75275	3.7866	3.26604	4.79442	1.77821	8.5292	9.83939	9.1139	0.485427	3.55949	8.69711	2.29278	4.0054	1.5656
+	47.1751	-7.6046	0.00513793	194.631	NPHS1	+	7.25832e-46	-7.6046	-17.3161	0.432959	3.07895	3.42089	2.63227	0.464668	1.27501	4.36317	0	0.773996	1.21412	0	0	0.411426	2.02503	0.831877	0.495695	1.73985	0	3.55827	3.36737	0.485427	6.54334	2.57289	0	1.1635	1.53107	3.08746	6.59708	1.51096	2.57046	1.91839	7.79481	10.0391	4.17073	0	1.72683	11.1533	0.985501	3.09255	3.98732
+	140.363	-7.60051	0.00515252	194.08	ATP12A	+	8.90588e-137	-7.60051	-45.1494	0	1.49057	0	1.27501	0.464668	0	0	0	0	0	0.722466	0	0	0	0.333424	0	0	1.02857	0.739848	0	0	0.863939	0	0	0	0	0	1.40054	0	0	0	6.60866	7.40633	0.454176	0	0	9.4543	0.575312	0	0.356144
+	90.2518	-7.59542	0.00517071	193.397	PIK3C2G	+	4.42203e-88	-7.59542	-28.7989	0.432959	0.748461	0	9.90461	0.823749	0.773996	0.604071	0	0	0.526069	0	0.536053	0	0	0	0.495695	0	1.02857	0	0	0	0	0.367371	0	0	0.555816	0.475085	1.98185	0	0	0.432959	8.11598	8.43392	10.3133	0	0.475085	8.32499	0	0	0.356144
+	117.461	-7.588	0.00519738	192.405	ATP6V1G3	+	1.7752e-114	-7.588	-37.1223	0	0	0	1.27501	0	0	0	0	0.773996	0	0	0	0	0	0	0	0	0	0	0	0	0	0.903038	0	0	0	1.57046	1.20789	0	0	0	4.1416	7.72758	10.8927	0	0	8.05393	0	0	0
+	42.406	-7.5707	0.00526009	190.111	PROM2	+	3.29034e-41	-7.5707	-16.0913	4.88411	5.06695	3.64846	13.2116	3.7761	4.11437	6.05376	4.47249	3.7939	3.82477	3.12928	3.18428	5.04352	4.79805	4.83592	2.55827	3.10601	2.51096	6.28188	3.31615	1.1375	5.01391	4.29425	5.60822	4.44228	3.9644	3.21568	8.34939	3.98002	1.15704	3.16832	12.9409	12.2611	11.0798	2.9782	3.89433	11.4103	3.1375	4.51728	3.79701
+	63.6934	-7.50722	0.00549671	181.927	F11	+	4.78001e-62	-7.50722	-21.5726	1.04264	7.41303	0	5.67976	3.96532	1.07724	4.16993	0	2.89336	6.93781	2.62527	0	0.985501	2.76977	0	3.852	1.33342	1.852	2.67582	4.72465	1.9222	0.863939	0.903038	0.411426	0.871844	2.04614	4.16752	2.3978	1.15704	3.73877	3.11103	11.0257	10.2236	0.454176	0.485427	5.374	9.41471	3.28983	4.17872	5.0054
+	71.7808	-7.45814	0.0056869	175.843	IRX1	+	5.66819e-70	-7.45814	-23.7049	0	0.298658	0.687061	0	0.464668	0	0	2.33342	1.28096	0	0	1.88752	3.34199	0.823749	1.35614	0.495695	1.1177	0	0	0.443607	0	2.9241	0.659925	4.47703	0	0	0.83996	2.98002	1.15704	0	0	9.7033	8.51601	0.454176	0.485427	7.85219	7.56758	0	0	0.879706
+	51.6905	-7.38715	0.00597375	167.399	HSD11B2	+	2.84852e-50	-7.38715	-18.4734	6.58105	5.89482	7.03936	15.6993	7.75802	6.29205	3.94767	4.56803	4.852	6.60184	10.5714	5.904	9.46011	4.9486	4.97361	3.81044	7.76487	6.3651	9.5958	7.44948	6.51523	6.65378	5.22381	9.5338	6.14323	3.01257	6.1467	7.81442	7.42257	7.41049	5.05702	13.5177	13.7111	15.6508	6.03848	11.2754	14.026	7.19751	4.99095	4.71315
+	36.1972	-7.36805	0.00605337	165.197	CLDN19	+	3.80133e-35	-7.36805	-14.4813	0	9.8085	0	7.57077	8.05582	2.18587	1.61353	1.32769	5.59036	0.526069	5.6279	1.23266	2.78031	6.68524	1.20163	4.80116	0	7.1806	6.76553	3.20789	0.485427	4.05745	5.75355	4.17153	3.08236	1.53107	1.57046	5.10727	0	0.495695	1.77821	12.7685	11.6299	0	5.06048	2.27799	9.7173	4.74631	3.57894	3.0018
+	52.1019	-7.32415	0.00624038	160.247	CTXN3	+	1.15966e-50	-7.32415	-18.5789	1.93357	0	0	2.10769	4.82375	0	0.604071	0.584963	4.88753	1.67356	1.83996	0	0.985501	0	1.02857	1.15056	4.25852	0.604071	0.739848	0	3.16511	0	5.24603	0	0.495695	0	8.72942	0	4.03474	5.58225	1.91839	9.66899	9.7632	0.454176	0	0	10.8391	0	1.60881	0
+	55.7141	-7.3217	0.00625099	159.975	GCGR	+	3.27718e-54	-7.3217	-19.5066	0.432959	1.23879	3.05137	11.0052	0	1.94111	2.35614	0.584963	0.773996	0	4.20477	1.70044	0.985501	5.96116	0.604071	1.15056	1.1177	0.604071	2.33342	0	0	1.40599	0.367371	0.722466	0	3.17153	0	1.98185	0	0.495695	0.432959	10.1964	8.9804	3.45681	1.38957	3.18428	7.66569	1.97453	0	1.08406
+	58.4232	-7.2924	0.00637922	156.759	CRYAA	+	7.37989e-57	-7.2924	-20.2049	1.04264	0.536053	3.33771	4.05311	0	0	3.12598	0	5.52482	0.910733	0.722466	0.925999	3.0321	1.33914	1.62293	0.495695	1.97453	2.04614	1.23266	1.28096	0	1.79494	3.36597	1.40054	1.80323	1.74846	0.83996	2.09761	0.695994	0.863939	1.77821	6.21471	10.2345	0	0	0	11.3877	0.575312	4.64155	3.90881
+	69.478	-7.25692	0.00653809	152.95	SLC26A7	+	1.05062e-67	-7.25692	-23.0929	5.50367	6.1819	0	3.73227	3.64846	3.70819	4.46728	0.584963	4.81609	7.0376	1.19535	3.98459	2.7115	3.11437	7.76009	1.60407	1.46467	2.85997	5.46336	2.19535	1.58014	3.73985	4.06264	0.985501	6.35544	3.38267	5.81378	4.03738	6.40497	2.84197	3.72137	8.56929	11.0953	13.3843	3.36597	5.27687	10.7592	4.28762	1.90304	2.7845
+	46.5164	-7.20828	0.00676224	147.88	ALB	+	3.18972e-45	-7.20828	-17.1472	2.38681	6.54489	1.77821	6.30415	4.19456	3.35473	3.6837	0	0.773996	3.82477	1.83996	0.536053	1.9782	3.6427	2.63227	1.94486	3.10601	3.30305	5.08831	3.72028	1.76128	3.07211	2.82985	9.1878	2.67582	3.44626	4.37365	1.20789	6.83668	0.495695	1.25701	8.60981	10.4082	0	2.90111	3.18428	13.6519	2.43029	2.14405	2.84197
+	40.9885	-7.19784	0.00681137	146.813	FABP1	+	7.98607e-40	-7.19784	-15.7258	0	3.99186	2.39232	4.05311	2.49057	1.27501	3.6837	0	2.19219	4.70155	1.55582	0	0	0	1.35614	2.45418	0.669027	4.41684	0.739848	9.2931	1.76128	0	1.60407	3.88166	0.495695	3.09424	0.475085	2.5656	2.56803	3.32912	2.7866	5.6476	9.9949	0	0	0	12.1007	0.575312	10.7724	2.72465
+	31.2558	-7.18656	0.00686482	145.67	ATP6V0A4	+	2.42875e-30	-7.18656	-13.1745	2.06005	9.04941	4.01614	12.1788	8.51621	5.51444	7.34208	3.01257	7.87897	0	9.1519	2.05311	6.30378	4.02945	2.74846	1.15056	1.46467	8.34181	2.95233	0.443607	0.847997	3.82579	3.42492	3.60051	6.50128	4.44228	3.85	5.98505	0	2.23266	7.57947	11.7443	12.3145	14.1467	3.11936	2.02857	12.2641	8.10303	2.14405	4.81711
+	51.9973	-7.14978	0.00704209	142.003	CLCNKA	+	1.44469e-50	-7.14978	-18.552	5.19259	5.11478	6.14629	12.0097	5.80787	4.84197	4.32625	0	4.53356	4.92647	7.14802	0.925999	5.90087	3.23726	0	3.6792	6.22362	6.84285	7.17502	2.07724	6.70915	6.15036	3.59216	6.50764	6.90243	4.50335	6.80594	4.14812	2.95791	4.68314	4.82934	13.4221	11.859	11.5903	3.84298	5.58556	11.0375	6.21218	1.90304	4.61765
+	33.3924	-7.13773	0.00710117	140.822	FAM151A	+	2.05367e-32	-7.13773	-13.7433	2.68032	5.10852	0	6.33145	6.53683	0	2.91457	0	3.20945	10.8925	4.1811	0	3.03034	3.69599	3.21723	2.45681	1.25096	3.17313	2.61589	6.64068	1.74846	1.36177	5.05572	0.659925	1.93734	2.09085	4.09929	6.16028	3.91169	9.19121	3.55459	7.8679	11.3047	2.488	1.42223	3.77716	14.538	3.73118	7.65757	7.44791
+	73.1626	-7.12273	0.00717539	139.365	C6orf176	+	2.43441e-71	-7.12273	-24.0742	0	0	0	4.04963	0	1.27501	1.61353	1.32769	1.65077	0.526069	0	0	1.1635	0.823749	0.604071	0	0	1.02857	2.81967	0	0.847997	0	0.367371	0.411426	0	0	0	0.731183	1.95977	0	0	10.1744	6.82795	0	0	0	8.05028	0	1.24489	0.356144
+	114.635	-7.12174	0.00718028	139.27	TMEM207	+	7.92799e-112	-7.12174	-36.2023	0	0.748461	0	0.963474	0	0	0	0	0	2.17313	0	0	0	0	1.02857	0	0	0	0	0	0	0	0.903038	0	0	0	0	2.20477	0	0.495695	0.432959	9.9184	9.2498	0	0	0.475085	8.14211	0	0	0.879706
+	39.2909	-7.10726	0.00725274	137.879	SLC36A2	+	3.56182e-38	-7.10726	-15.2867	0	4.01167	3.05137	4.62293	0.464668	2.18587	5.53419	1.0072	6.37886	8.11442	0	0	0	1.33914	1.9486	0.85599	3.96625	1.02857	4.36036	4.06781	4.44162	0	7.30752	0	0.495695	2.8339	0	0.985501	7.03936	2.23266	3.51349	6.91265	10.8365	0	0	0	12.6421	0	5.46336	6.81121
+	65.7049	-7.1067	0.00725553	137.826	PRDM16	+	4.87957e-64	-7.1067	-22.0987	1.26903	3.64616	2.94111	9.7008	1.54597	1.94111	2.84398	3.26003	2.58496	2.5435	0.722466	4.63343	2.7115	2.66903	3.88557	1.60407	0	2.21723	2.33342	5.00764	3.45418	3.44493	2.42223	3.63807	1.61824	2.62761	3.01792	4.25172	3.35614	1.61353	1.91839	10.8594	9.8918	10.078	0.485427	3.65076	9.2525	2.96901	1.90304	3.67469
+	32.9202	-7.10353	0.0072715	137.523	GGT6	+	5.90285e-32	-7.10353	-13.6181	2.17632	1.09085	0.687061	11.793	8.57422	2.57773	8.46932	0.584963	5.80864	3.0036	8.5755	1.23266	5.5043	5.05224	1.35614	4.36107	2.3505	7.64299	5.2502	1.48026	0.485427	2.57046	10.2593	2.852	8.15537	5.7366	1.12433	4.30012	2.83996	0.495695	4.4019	11.5717	11.3092	9.86861	3.30743	1.5509	11.539	5.66477	7.02636	6.30269
+	100.29	-7.10074	0.00728558	137.257	RALYL	+	7.52429e-98	-7.10074	-31.7388	0	0.298658	0	2.51853	0	0	0	0	0.773996	5.17473	0	0.925999	0.411426	0.823749	0	0	0	0	2.81967	0	0.847997	0	0.659925	0.722466	0	0.555816	0	0.985501	0.695994	0	0	8.91872	8.55712	0	0.85599	0.475085	8.68191	0	0	0.356144
+	39.966	-7.0989	0.00729487	137.083	ERBB4	+	7.87326e-39	-7.0989	-15.4615	1.46467	2.13422	4.55213	11.9468	1.10434	4.2817	1.61353	1.59455	2.40327	3.35332	0.722466	0	7.22081	2.66903	1.02857	1.15056	0	1.02857	2.12763	4.24184	3.4019	5.21917	2.25701	5.90448	0	1.26903	3.44228	6.55735	2.02857	0	0.757023	11.4202	11.2076	10.1464	2.82171	4.44692	10.2901	2.96901	0	2.84197
+	42.467	-7.09192	0.00733026	136.421	ATP6V1B1	+	2.88237e-41	-7.09192	-16.107	5.68257	7.29306	9.73	12.4231	6.42677	4.11437	6.31886	3.01257	3.63691	1.67356	6.87381	6.54844	5.44062	2.48543	2.04264	6.15097	7.4876	5.18943	4.26228	5.03958	5.05658	5.67976	8.77291	5.70183	0.871844	6.74846	4.45418	5.87652	4.37156	6.0177	5.89069	9.60491	11.7703	13.4375	1.59455	5.96947	12.4609	5.83466	6.85786	2.66221
+	58.2111	-7.08647	0.00735799	135.907	C12orf59	+	1.15834e-56	-7.08647	-20.1501	4.83137	4.12846	5.5404	13.9971	5.18587	4.38336	5.12928	7.12236	6.26266	4.28096	3.32769	3.25399	5.36247	4.33342	5.80349	4.5735	5.19731	5.2502	3.47379	5.21684	5.18864	5.05007	3.95884	2.64155	2.36457	5.60288	4.62527	7.87621	2.95791	2.35614	4.94767	11.7539	12.7642	2.23266	2.90111	3.60644	12.9332	5.50367	3.40327	7.06178
+	40.3246	-7.07628	0.00741017	134.95	CLCNKB	+	3.54841e-39	-7.07628	-15.5543	7.29481	7.52482	6.20672	13.8755	8.16822	6.05072	6.91325	0	6.85025	4.0321	8.302	1.23266	8.35191	4.27724	0.831877	3.05832	7.08916	8.68219	7.16148	2.19535	1.1375	8.24878	6.10413	5.19653	8.42631	6.55949	7.16451	5.84398	0.695994	4.15947	6.75409	13.3323	13.3863	13.4744	5.9279	6.94895	13.0513	7.96659	1.24489	6.59395
+	27.6915	-7.0714	0.00743525	134.495	CYP4A11	+	6.5373e-27	-7.0714	-12.209	3.29278	9.6593	1.14405	5.70238	12.1674	2.73985	3.848	0	5.80864	7.24802	3.32769	0.925999	4.03034	2.98185	2.36737	1.94486	7.38526	6.56925	2.51601	13.5619	0	2.9241	11.9184	3.74846	0	5.65793	5.39369	1.98185	10.4146	0.863939	9.05599	12.1892	13.1518	0	4.10266	1.34483	14.2039	4.60881	13.6524	7.3466
+	53.3155	-7.04878	0.00755278	132.402	MYO3B	+	7.35385e-52	-7.04878	-18.8902	1.46467	3.07895	0	8.37699	0	0.773996	1.83996	3.33485	1.65077	0.910733	0	5.49345	2.97269	3.11437	6.34572	0	0	0	1.59455	2.67129	0.485427	1.79494	1.29278	2.56316	1.1635	1.26903	1.12433	4.14812	0	0.495695	0	10.0335	9.37319	8.0232	0	1.72683	8.6115	0.575312	0.748461	1.26303
+	45.1175	-7.02097	0.00769974	129.874	PLA2G4F	+	7.38909e-44	-7.02097	-16.7884	1.04264	1.49057	6.25342	12.4647	2.38681	2.39506	2.0321	2.01078	0	2.17313	0	7.28198	2.7115	0.823749	3.17951	0	3.37295	4.5509	2.12763	0.782409	1.58014	2.9241	0.659925	2.7845	1.96347	0.956057	2.05658	4.54288	0	2.35614	1.77821	8.72499	9.86631	12.4967	0.85599	4.42156	9.33389	2.29278	2.69599	1.26303
+	34.454	-6.99899	0.00781797	127.91	PAPPA2	+	1.89434e-33	-6.99899	-14.0236	0	4.07125	0	13.4577	1.54597	3.25096	0	8.05561	2.58496	0.910733	0	2.774	5.21839	0	7.7909	0.85599	0	0.604071	4.10182	7.79727	2.31904	4.25777	0	7.61743	0.495695	0.956057	3.44228	8.0683	1.51096	3.59813	0.432959	5.49601	10.5861	9.2559	1.14405	5.52638	10.7199	1.78241	0.748461	3.35755
+	89.3916	-6.97935	0.00792513	126.181	SOST	+	2.97592e-87	-6.97935	-28.5532	0.432959	0.536053	0	1.53107	0	1.94111	0	0	0.773996	0	0	0	0.411426	0	2.43829	0.495695	0	0	1.23266	1.28096	0	3.82579	0.367371	0	0	0	0	3.34908	0	0	1.77821	6.17373	9.10051	0	0	0	9.43569	0	0.748461	0.641546
+	34.3936	-6.96274	0.00801689	124.737	XPNPEP2	+	2.1658e-33	-6.96274	-14.0077	1.79494	9.21721	3.78136	5.67582	7.90881	3.01792	6.29994	1.0072	6.13648	6.72683	3.32769	1.48543	5.41887	2.02503	2.13093	1.39506	7.11988	5.40054	2.81967	9.72501	4.79181	0	5.73796	3.63807	3.33914	5.30925	3.44228	4.50208	10.4211	2.46728	6.98516	11.4872	13.073	1.07724	0	1.5509	14.3673	5.24983	11.161	5.48317
+	71.64	-6.94894	0.00809393	123.549	RANBP3L	+	7.71073e-70	-6.94894	-23.6673	1.79494	0.925999	0	3.68032	2.58496	1.64616	1.3505	1.59455	1.28096	1.46467	0	0.536053	2.91265	0.823749	1.73985	0.495695	0	1.02857	2.33342	1.95233	1.37295	2.9241	1.29278	3.34483	1.96347	1.26903	1.91073	2.5656	0	0.495695	1.02857	10.2639	9.31759	8.41878	0.85599	3.55949	7.74719	1.56072	1.60881	1.81557
+	36.8363	-6.93798	0.00815566	122.614	ATP6V0D2	+	8.98673e-36	-6.93798	-14.6483	7.05994	1.70487	3.33771	9.89169	5.44989	1.94111	7.35579	2.46989	6.78634	0	3.41819	0.536053	6.91229	3.45418	4.09761	5.39712	6.80206	4.10266	1.88752	6.08002	3.69599	2.9241	5.15461	1.98185	0.495695	8.42668	5.60733	5.65019	1.15704	1.40599	6.38612	8.11379	11.4069	15.1173	0.485427	2.38957	11.2892	6.20261	4.38198	8.25748
+	27.3355	-6.91002	0.0083153	120.26	GSTA2	+	1.44967e-26	-6.91002	-12.1112	4.72028	3.77083	11.7812	5.2791	1.34483	0	7.34208	5.37121	7.26669	5.12102	2.28688	5.80323	2.19849	2.02503	8.71449	3.19377	3.91073	0.604071	1.59455	10.8404	4.853	0	8.19249	0.722466	6.10894	5.18388	8.0018	2.09761	2.70929	7.2364	3.55582	9.49429	10.4543	0	0.485427	3.60644	13.0259	0	7.54288	4.17792
+	69.0326	-6.90055	0.00837005	119.474	AFM	+	2.88573e-67	-6.90055	-22.975	0.432959	0.536053	0	1.94111	1.10434	0.773996	0	0	0	5.04658	1.83996	0.536053	0	0	0.604071	3.37434	0	1.02857	0	1.65535	0	0	1.11103	2.20163	0.495695	2.62761	1.36737	0	2.02857	0	1.02857	6.29333	9.6795	0	0.485427	0	11.0937	0	4.06523	1.08406
+	127.509	-6.87233	0.00853539	117.159	GP2	+	2.1201e-124	-6.87233	-40.5133	0	0	0	1.27501	0	0	1.3505	0.584963	0	0.526069	0	0	0.722466	0	0	0	0	0	0	0	0	0.863939	0	0.411426	1.1635	0	0	0	0	0	0.432959	9.6256	6.8485	0	0.85599	0	6.54195	0	2.35332	0
+	67.8837	-6.83732	0.00874504	114.351	TYRP1	+	3.5309e-66	-6.83732	-22.6716	0	0.298658	0	0.963474	0	0.773996	0.604071	1.81557	2.40327	4.79598	0	1.88752	0.722466	2.8339	0	2.22342	0	1.36177	0	0	0	0.863939	0.659925	0.411426	0	2.10434	0.83996	0	0	0	0	10.4921	10.5473	0	1.14405	0.475085	8.12939	0	0	1.69599
+	48.1953	-6.83702	0.00874684	114.327	NR0B2	+	7.31599e-47	-6.83702	-17.5776	0.765535	0	2.5509	11.0302	0.464668	1.27501	0.604071	2.46989	0	5.08406	0	0.925999	0	1.72247	1.20163	0	0.669027	1.02857	1.88752	0.443607	0.485427	0.863939	1.11103	0.722466	1.1635	1.53107	1.12433	3.43829	0	0.863939	0.432959	8.52759	7.30524	8.00051	0	1.11103	7.35984	0.575312	1.24489	0.641546
+	77.8935	-6.79269	0.00901981	110.867	CRHBP	+	5.24651e-76	-6.79269	-25.3517	4.57834	2.57773	2.01436	3.24945	2.75916	1.94111	4.39849	0	3.63691	1.46467	1.83996	0.536053	1.9782	2.48543	1.9486	3.48285	3.10601	2.21723	1.59455	6.72288	1.58014	4.19377	3.23879	2.30159	1.41143	5.30925	2.18587	4.81916	2.22959	1.61353	3.46858	8.1878	10.1271	4.55765	1.38957	4.31325	10.186	2.29278	1.24489	4.4614
+	28.4678	-6.78949	0.00903979	110.622	SLC5A2	+	1.16148e-27	-6.78949	-12.4213	0	2.58015	2.41684	4.64328	0	0	4.51412	4.97728	3.40871	7.55182	0	2.66676	0.641546	0	2.65764	0	0	0	0	7.8049	3.37851	0.584963	0.918386	0	0	3.04089	3.0036	1.04963	7.60992	9.5386	2.58737	6.14303	9.967	0	0	0.613532	11.9335	0.669027	3.63227	9.2485
+	58.2721	-6.78166	0.00908903	110.023	EGF	+	1.02537e-56	-6.78166	-20.1659	3.65764	8.46209	5.82934	8.75719	5.89433	3.13914	6.42643	6.38888	4.66164	7.62051	6.17113	8.06372	5.72492	5.48156	7.03617	5.08704	5.07767	6.0036	6.615	3.75916	3.69599	6.00988	7.22014	5.54905	6.51444	6.86381	5.7832	4.41549	5.44261	5.42526	3.46858	14.4541	13.144	9.42059	4.68257	8.07682	12.0418	4.48864	6.84925	6.22362
+	68.8478	-6.75419	0.00926374	107.948	ACPP	+	4.28668e-67	-6.75419	-22.9261	2.87578	3.04089	3.33771	4.56682	2.38681	1.94111	3.74093	2.01078	2.58496	2.02503	1.83996	0.925999	4.51539	3.95977	3.47768	3.19377	2.8953	3.64155	3.07211	3.03034	3.34625	2.75916	3.04789	4.24793	1.61824	3.24489	2.79077	4.91648	0	2.23266	3.6792	10.6334	10.912	7.18527	1.38957	3.12267	10.2983	3.21568	2.35332	4.08576
+	85.0168	-6.75405	0.00926464	107.937	ESRRB	+	4.59319e-83	-6.75405	-27.3175	1.79494	4.86938	2.21413	6.3127	1.34483	2.39506	3.20789	0.584963	1.9486	0.910733	2.08066	2.774	1.7137	2.98185	3.1375	0.495695	1.1177	1.36177	3.85599	1.04963	6.57077	0	4.01167	0	1.80323	1.93734	2.70708	1.20789	2.02857	2.10098	2.16027	10.7551	9.42171	4.38957	0.485427	1.11103	8.1068	2.29278	1.60881	1.42223
+	39.9197	-6.74311	0.00933517	107.122	GRHL2	+	8.66746e-39	-6.74311	-15.4495	0.765535	0	0	9.5073	2.27799	1.27501	0.604071	1.81557	1.28096	0.910733	0	1.70044	4.43028	0.823749	0.604071	1.94486	0.669027	3.51601	3.07211	1.28096	0	3.20789	0.903038	3.34483	0.495695	0	0.83996	4.14812	2.02857	0	0	9.71401	8.90059	10.044	5.49506	1.88752	8.08061	0.575312	0.748461	0.879706
+	66.7719	-6.72938	0.00942445	106.107	ELF5	+	4.3941e-65	-6.72938	-22.3788	2.06005	0.536053	0	1.53107	0.823749	0.773996	4.04089	1.0072	2.89336	0.910733	1.55582	2.57046	0	0	3.29866	1.60407	1.46467	0.604071	2.12763	0.443607	0.847997	1.40599	3.84599	0	0	3.44626	1.75275	1.85599	2.56803	2.10098	1.45418	8.11598	8.61611	3.98094	0	0.823749	8.2724	0.575312	1.90304	3.50716
+	39.9644	-6.69828	0.00962976	103.845	TMEM72	+	7.87357e-39	-6.69828	-15.4611	1.93357	5.64414	0	10.2419	2.15704	1.94111	2.35614	3.18269	0.773996	2.02503	5.11228	5.41954	4.26903	2.48543	1.02857	9.13209	1.46467	3.8125	4.57954	5.83946	6.69251	2.9241	2.42223	3.34483	4.67073	2.38957	7.91719	5.14771	1.15704	8.3142	1.62293	11.2553	10.9067	9.58791	1.14405	7.75782	9.8095	4.42492	1.90304	3.2765
+	39.8343	-6.68071	0.00974777	102.588	CASR	+	1.05119e-38	-6.68071	-15.4274	4.39712	5.29168	5.20242	5.56499	4.19456	4.52356	6.79103	1.59455	3.63691	4.0321	7.08757	2.33628	4.95559	6.56194	2.13093	3.96901	2.50589	3.14241	2.67582	2.19535	1.37295	4.63749	6.99842	6.011	8.34948	5.51664	3.01792	7.45311	2.40871	4.99367	7.8936	12.6031	12.158	0.454176	4.35191	8.3067	10.831	6.23093	1.90304	4.94111
+	66.3475	-6.61729	0.0101859	98.1751	CYP2B6	+	1.13876e-64	-6.61729	-22.2673	0	8.16108	4.76075	2.39506	0	1.64616	0.604071	0	0	1.46467	0	0	0	3.88655	0.604071	0	4.38543	0	3.63807	0.782409	0	0	0.903038	3.09255	0.495695	1.26903	0.475085	1.40054	0	4.02059	0.432959	5.1177	8.5053	0	0	1.11103	10.4056	0	4.79129	4.81711
+	47.9856	-6.60296	0.0102875	97.2052	SLC9A3	+	1.17899e-46	-6.60296	-17.5239	4.74254	3.22651	1.14405	3.51096	7.31334	7.36641	3.89821	3.47249	4.99367	1.46467	3.50335	3.44758	4.94158	8.50811	2.04264	4.78398	5.6865	6.26679	7.06361	11.2877	8.8182	5.48123	3.09761	3.56072	3.65878	5.38163	3.89433	3.71589	7.45047	3.14078	4.30961	12.7665	11.9035	2.44626	6.15623	4.17393	12.0217	6.32571	11.5708	6.15725
+	32.6345	-6.56235	0.0105812	94.5069	KLK1	+	1.11037e-31	-6.56235	-13.5422	0	5.10559	7.56392	6.18725	0.464668	1.27501	1.02148	0	1.9486	5.08406	2.46467	0	4.43028	1.33914	0	0.495695	2.8953	2.75275	3.18428	0	3.16511	2.35614	1.85599	0	0	1.26903	5.30998	1.72247	0	0.863939	1.02857	6.92255	6.85984	12.0571	0.85599	0	11.5588	1.56072	0	1.69599
+	37.4826	-6.54021	0.0107449	93.0676	HS6ST2	+	2.11155e-36	-6.54021	-14.8169	0.432959	3.86295	2.69153	2.39506	2.27799	2.39506	2.20477	0.584963	2.58496	8.54059	1.55582	0.536053	1.7137	2.98185	2.13093	5.77531	3.52732	0.604071	2.81967	1.04963	9.06151	1.79494	2.34199	7.05756	0	2.38957	4.79857	7.2993	2.40871	1.61353	2.26903	11.3243	11.1249	1.84398	2.64616	4.07039	9.56839	2.7761	3.09255	1.5656
+	34.9905	-6.51435	0.0109392	91.4146	CYP4F2	+	5.73269e-34	-6.51435	-14.1648	0	3.32625	3.05137	3.68032	0	0.773996	2.35614	1.0072	0	0.526069	0	0.536053	0	0	0.831877	0	0	0	2.51601	7.39832	2.06695	0	4.20633	1.85599	0	0.555816	0.475085	0.411426	6.05028	0	0	6.25456	9.8904	0	0.485427	0	11.8758	0	10.7502	1.08406
+	32.7371	-6.48194	0.0111877	89.3836	MCCD1	+	8.89107e-32	-6.48194	-13.5695	1.79494	10.0322	6.76115	7.56727	2.67582	0.773996	3.03738	0	2.58496	0.910733	5.02901	0	4.21878	0	0.333424	0.85599	5.22033	3.14241	3.38267	2.58976	7.27473	0	0.903038	3.60051	0	2.73552	6.03826	1.20789	8.34651	7.83131	0.757023	7.7648	9.6148	5.21839	0.85599	0	9.07879	4.89579	10.8332	0.641546
+	42.7298	-6.44768	0.0114566	87.286	CA4	+	1.5935e-41	-6.44768	-16.1747	3.57531	1.36737	2.01436	8.33749	0.464668	0	2.73769	0	3.0268	4.07039	0.722466	2.67582	3.43162	1.72247	2.36737	1.39506	5.48832	1.62761	0.739848	5.43563	6.13648	1.79494	2.88753	4.45549	1.80323	1.26903	2.05658	4.30012	4.23726	1.79494	0.432959	7.1298	9.493	4.488	0	1.72683	10.6447	5.83466	4.89482	0.641546
+	52.8182	-6.42954	0.0116016	86.1953	ADH1C	+	2.29412e-51	-6.42954	-18.7626	1.79494	4.78921	2.01436	10.2192	1.72683	1.94111	2.35614	2.01078	4.12433	2.02503	1.55582	2.774	2.19849	1.33914	3.57531	0.495695	3.28983	0	1.23266	1.28096	1.76128	2.35614	1.29278	5.11728	0	1.26903	2.41684	3.14893	2.56803	1.40599	1.02857	8.59589	10.5397	9.7663	0	2.67807	8.0872	3.66676	3.09255	2.12433
+	16.9167	-6.42142	0.011667	85.7119	PAH	+	1.5732e-16	-6.42142	-9.0706	1.46467	9.72589	0	5.66249	1.54597	0.773996	7.94691	0.584963	7.04253	15.2262	1.83996	0.536053	2.09085	1.72247	3.1375	2.82985	1.73985	3.51601	1.59455	9.9334	8.01391	3.90785	8.80051	5.69293	1.61824	5.65793	11.0811	4.34767	12.6806	10.4878	3.22188	8.03127	12.1906	11.6228	0.85599	9.26971	14.241	4.32265	10.9876	7.26219
+	63.8077	-6.42127	0.0116682	85.7029	GABRA2	+	3.71659e-62	-6.42127	-21.6025	0	5.79831	0	3.31904	0.464668	0.773996	0	0	1.28096	0	0	0	1.852	2.66903	2.69153	0	0	0.604071	1.88752	0.443607	1.1375	0	0	0	0	0.555816	0.83996	0.411426	0	0	0	7.6074	7.46924	0.454176	0.485427	0.475085	7.24944	0	0	0
+	61.0987	-6.40373	0.011811	84.667	RASL11B	+	1.63582e-59	-6.40373	-20.8975	2.56803	3.04089	3.64846	3.62644	2.98732	1.27501	3.49825	5.80813	5.84499	6.50064	3.58256	3.03386	3.08916	3.88655	4.849	0.495695	1.97453	1.852	4.15704	5.29793	1.9222	4.81711	2.07039	3.47768	1.41143	3.3147	2.41684	5.18745	4.57168	0	2.46205	8.28151	8.95169	7.90129	2.90111	4.93923	8.9642	5.98664	3.49442	3.19062
+	28.6543	-6.39797	0.0118582	84.3296	G6PC	+	7.70106e-28	-6.39797	-12.4721	1.46467	6.51318	0.687061	2.25701	6.75435	2.73985	2.20477	0	1.9486	7.89512	2.28688	0	2.38957	0	2.43829	2.34199	4.11936	7.27109	3.98368	12.7218	1.1375	1.40599	8.53341	3.63807	0	2.10434	5.7832	1.20789	7.63423	4.25626	6.4733	10.7461	10.6995	0	2.21413	2.02857	13.122	3.42626	9.00079	5.97636
+	81.9549	-6.3973	0.0118637	84.2908	GPC5	+	4.95185e-80	-6.3973	-26.4658	0	2.52105	0	3.96901	1.10434	0	0.604071	1.0072	0.773996	6.26566	0	0.925999	0.722466	1.33914	1.49569	1.15056	0	0.604071	0.739848	1.28096	0.847997	0.863939	0	0.411426	0	0.956057	1.57046	0.731183	0	0	1.02857	9.21089	8.93221	1.51096	0	0.475085	7.51231	0.575312	0	0.879706
+	42.2002	-6.38112	0.0119975	83.3506	C16orf89	+	5.26359e-41	-6.38112	-16.0383	0	3.69711	7.32814	10.5857	1.88362	2.73985	3.20789	2.33342	7.03474	4.24793	1.83996	3.71589	2.7115	1.33914	1.848	0.495695	2.3505	1.36177	2.95233	3.93829	4.853	3.07211	2.88753	1.85599	0.871844	2.10434	2.61589	3.20163	3.51979	5.64299	1.45418	9.224	10.4421	4.6241	1.14405	3.77821	9.3443	2.43029	3.40327	2.45681
+	50.8107	-6.37248	0.0120695	82.8531	CNTN1	+	2.04811e-49	-6.37248	-18.2478	3.18587	2.57773	0	2.10769	3.12101	1.64616	2.20477	1.0072	3.5509	0.526069	0.722466	0.536053	3.34199	1.72247	1.848	0	1.73985	0.604071	1.23266	5.64645	2.19849	3.64731	3.40599	3.7126	1.80323	1.93734	2.18587	3.25248	1.79077	0.495695	1.62293	9.222	9.894	0	0.485427	2.02857	9.2363	4.35755	4.1235	3.0018
+	39.3604	-6.29117	0.0127693	78.3127	CA10	+	3.04563e-38	-6.29117	-15.3047	0.765535	2.62994	0	9.78679	0	0.773996	0	0	1.28096	0	0.722466	1.48543	1.39506	0	6.94169	1.15056	0	0	0.739848	0	0.485427	9.7166	0.367371	4.32048	0	2.10434	4.10266	3.20163	0	0	0.432959	8.9735	8.9481	3.80116	3.18428	1.5509	8.36488	0.985501	0	0.879706
+	31.1552	-6.2822	0.012849	77.8272	PVALB	+	3.01695e-30	-6.2822	-13.1475	2.73118	6.19062	3.33771	11.4665	2.15704	1.27501	2.49569	3.59813	3.26003	4.21413	1.83996	2.05311	1.5656	0	1.35614	1.78241	0.669027	0	0.739848	2.82579	7.29682	0	1.29278	0	0	2.25399	3.5435	2.20477	0.695994	5.50589	2.16027	7.91672	9.7173	14.0503	0	0.823749	8.83001	0.985501	1.60881	2.21413
+	66.3559	-6.27086	0.0129504	77.2177	DDN	+	1.13074e-64	-6.27086	-22.2695	1.04264	0.748461	1.14405	2.92979	2.02857	1.27501	1.83996	3.01257	1.65077	2.84398	2.48027	4.60703	2.29866	2.27799	2.04264	1.61353	1.1177	3.22959	3.18428	0	2.53107	4.49825	0.678072	2.33628	0.495695	2.926	2.53107	4.91409	3.06867	1.61353	1.78241	6.78188	9.4315	0.454176	2.08406	2.41143	10.0239	1.29866	1.24489	1.43296
+	12.0709	-6.26715	0.0129838	77.0192	SLC22A6	+	6.64595e-12	-6.26715	-7.45385	1.63691	9.567	9.564	6.29536	0	3.35473	7.8727	0.584963	7.04253	12.4597	0	0	0	0	2.29278	4.38957	10.0356	4.84097	3.7866	10.5769	9.93469	1.40599	6.87147	1.85599	1.1635	7.76997	9.5439	6.72342	14.0303	12.1731	5.75809	8.48458	12.6615	0.799087	0	0.475085	14.3719	1.78241	14.9931	7.40497
+	43.272	-6.22602	0.0133592	74.8549	SERPINA5	+	4.75081e-42	-6.22602	-16.3142	4.46793	7.0517	7.60051	13.8529	6.91946	6.16932	7.14088	7.12763	7.52927	2.5435	7.44402	9.6394	7.35632	6.77887	8.1264	12.0385	7.82203	7.52121	5.05918	5.32409	2.62761	7.38016	7.16561	5.55888	3.6565	8.21422	3.72574	6.32337	6.72356	5.1014	5.52795	11.2126	13.3222	5.57228	5.99345	2.84197	13.4114	6.79688	6.1035	7.05268
+	107.758	-6.22535	0.0133655	74.8197	INSRR	+	2.99018e-105	-6.22535	-34.0209	0	1.59932	0	0.963474	0	0	0	0	1.9486	0.526069	0	0.536053	0	0	0.333424	0	0	0	2.67582	0	0	0	0.367371	0	0	0	0	0.411426	2.02857	0	0	4.03562	4.81762	4.66676	0	0	7.5	0.575312	0	0
+	32.5797	-6.21497	0.013462	74.2834	TDGF1	+	1.25384e-31	-6.21497	-13.5277	0.432959	0.748461	0	4.5373	7.68972	1.27501	11.0061	2.59694	8.58841	1.46467	10.4474	0	0	0.823749	1.848	0.495695	0.669027	7.8134	2.95233	0	0	1.40599	1.73552	1.85599	0	0	0.475085	3.09592	0	0	0.757023	10.1866	9.3359	0	0.485427	0	8.38522	1.56072	0.748461	7.62593
+	22.0209	-6.17755	0.0138157	72.3816	SLC5A12	+	1.94299e-21	-6.17755	-10.6112	3.69711	5.35685	2.21413	5.31361	5.59485	2.39506	4.16993	0	3.26003	11.5468	1.55582	0.925999	4.34056	5.26866	3.26003	1.78241	6.96636	6.32805	4.10182	13.8121	2.06695	3.98459	8.63401	6.35456	3.21723	7.79468	8.95951	5.26303	10.2789	5.01257	6.59216	9.36549	12.6033	0	0.85599	6.08044	14.3245	6.40701	10.7166	6.93864
+	30.7816	-6.14666	0.0141146	70.8485	ANGPTL3	+	6.84457e-30	-6.14666	-13.0473	1.04264	6.75261	0	3.87873	1.34483	1.27501	6.1821	0	3.0268	3.95327	0.722466	1.70044	0.411426	2.98185	2.04264	8.28258	1.97453	1.852	1.59455	10.3153	4.30232	0	3.62644	2.39232	5.77926	4.24108	3.68257	3.43829	2.40871	7.79701	2.46205	6.60244	9.02381	0.454176	2.21413	1.11103	9.93701	1.78241	6.44692	6.68314
+	32.5579	-6.10505	0.0145277	68.8341	STAC2	+	1.31518e-31	-6.10505	-13.5219	0.432959	1.23879	0	4.17153	1.10434	0.773996	1.3505	5.71397	1.9486	0.526069	1.55582	1.88752	5.32769	7.45714	4.59335	1.94486	0	0.604071	4.53792	1.81147	0	6.04636	1.96717	2.7845	0.495695	2.38957	2.52105	5.33521	3.51979	1.15704	2.16027	5.13504	8.42	13.2875	1.38957	1.5509	8.35129	0.575312	2.14405	0.356144
+	35.5675	-6.09664	0.0146126	68.4339	FAM3B	+	1.56099e-34	-6.09664	-14.3163	0.765535	5.52888	4.26454	9.68099	3.45943	0.773996	4.5008	1.0072	5.28133	1.21412	2.62527	2.05311	5.08576	0	1.73985	4.11187	4.34412	4.18824	1.59455	4.18587	0.485427	0	0.659925	1.20789	1.96347	5.54597	2.41684	5.9241	0.695994	0.495695	4.51602	8.8198	8.08311	11.263	0.85599	1.5509	8.32782	4.45746	0.748461	6.82909
+	24.0693	-6.06139	0.0149741	66.7821	TMPRSS4	+	2.09868e-23	-6.06139	-11.1991	1.46467	0.536053	7.23812	12.5052	3.30012	1.94111	3.6241	2.46989	2.40327	2.17313	0.722466	2.20163	5.59485	2.02503	5.749	0.85599	1.46467	1.02857	2.51601	2.07724	0	6.39592	2.94298	7.81487	0	0.555816	4.40122	7.70072	4.9905	0	1.25701	5.1177	9.5265	3.63923	1.38957	4.72465	9.03161	2.66903	0.748461	3.60999
+	34.5841	-6.0441	0.0151546	65.9865	RHBG	+	1.41882e-33	-6.0441	-14.0579	1.46467	5.52168	2.21413	10.5364	2.58496	0.773996	4.56499	8.61941	3.7939	0	3.0197	8.33271	1.7137	1.33914	7.50732	0.495695	1.73985	2.51096	0	0.782409	3.4019	2.57046	1.73552	0.985501	0	2.10434	2.30743	3.60407	3.06867	4.65993	2.26903	6.85162	6.87467	12.2671	0.85599	2.27799	9.18259	1.78241	4.79129	1.08406
+	48.711	-6.03171	0.0152853	65.4224	SYT7	+	2.29532e-47	-6.03171	-17.7097	2.06005	2.27501	3.71589	10.1435	3.64846	1.94111	2.62059	6.07981	2.19219	3.86888	1.19535	6.37173	3.38681	2.48543	4.9855	3.43029	2.8953	3.64155	3.47379	2.5008	3.60407	2.57046	1.29278	2.852	0.871844	2.8339	3.33342	3.88557	3.26604	5.11853	2.63459	10.6254	10.2167	9.14911	2.54844	2.98914	8.28249	2.55582	1.24489	2.38128
+	40.3468	-6.03106	0.0152922	65.393	IRX2	+	3.38366e-39	-6.03106	-15.56	0.765535	6.54489	1.49569	2.10769	2.75916	0	2.35614	6.17353	4.39369	2.9222	1.83996	0	4.97039	3.23726	5.31252	4.47119	6.87578	1.02857	2.51601	0.782409	2.19849	3.33056	0.367371	7.74833	0.871844	0	1.75275	3.56438	0	0.863939	2.5509	10.1711	8.99161	0.799087	2.44626	7.78333	8.4025	0.575312	0	3.60999
+	30.8703	-6.02811	0.0153235	65.2593	RASD1	+	5.67078e-30	-6.02811	-13.0711	3.00719	3.72247	3.90304	14.4045	2.83996	5.32337	4.36317	7.98829	9.8382	10.2682	1.83996	4.34554	7.76408	7.6565	4.0072	5.70929	3.45286	4.99095	4.40667	8.17178	4.853	6.08172	4.56621	5.78136	3.45286	3.92029	5.42055	7.13052	8.22709	3.32912	3.46858	12.5147	11.1518	9.47701	7.69578	5.24793	9.8644	3.92029	7.90201	7.36877
+	22.0959	-6.0032	0.0155904	64.142	HPD	+	1.64776e-21	-6.0032	-10.633	6.2075	8.6595	5.38128	6.49777	5.15502	3.45154	7.68321	6.33575	5.22728	5.19219	4.56133	4.82883	3.43162	2.02503	4.54597	4.44427	5.80736	4.96717	3.7148	7.90038	6.90424	1.40599	7.44874	3.39094	2.67582	8.65639	7.03155	3.03914	10.2309	11.4426	7.19121	8.42652	12.0327	2.78869	0.485427	1.5509	14.0757	4.32265	13.4707	6.78215
+	130.289	-5.98468	0.0157918	63.3238	FRMD7	+	5.27514e-127	-5.98468	-41.4865	0	0.298658	0	0	1.10434	0	0.604071	0	0.773996	0	1.19535	0	0	0	0	0.495695	0	0	0	0	0	0	0.367371	0	0	0	0	0	0	0	0	7.2292	6.71795	0.454176	0	0	6.58466	0	0	0
+	45.3595	-5.94056	0.0162822	61.4167	AVPR2	+	4.35514e-44	-5.94056	-16.8505	1.63691	1.70487	2.69153	11.3125	2.15704	0.773996	2.35614	10.6917	3.26003	2.64846	2.46467	7.95809	2.29866	0.823749	9.57499	2.65535	1.97453	2.21723	3.92125	2.5008	2.19849	1.79494	0.659925	0	1.1635	1.53107	3.15218	2.854	2.22959	1.40599	2.63459	8.48969	8.70549	7.56644	1.14405	1.5509	8.15	2.29278	1.90304	2.12433
+	25.51	-5.93403	0.0163561	61.1394	NRK	+	8.44741e-25	-5.93403	-11.6049	2.48027	7.75642	2.82171	2.25701	3.73444	1.94111	1.3505	1.32769	4.39369	10.7763	8.15932	0.536053	3.29425	2.98185	1.848	8.11458	2.64846	1.852	9.0011	2.19535	6.72014	0.863939	2.76977	9.8658	2.36457	1.53107	5.73037	8.4598	3.26604	1.61353	3.42223	11.2757	10.8783	2.86394	4.70487	4.74524	9.51739	8.0486	2.69599	0.879706
+	55.3518	-5.91504	0.0165728	60.3398	VAT1L	+	7.3647e-54	-5.91504	-19.4134	1.04264	4.98732	0	1.27501	0.823749	1.94111	0	1.81557	0.773996	0.910733	0.722466	1.88752	0.985501	3.6427	3.33628	0.85599	0	0	4.80478	1.48026	0.485427	2.10434	0.367371	0.411426	1.1635	1.93734	1.36737	1.57046	1.15704	0.495695	1.25701	9.42259	7.54821	8.44659	2.54844	3.35755	7.02015	0	0.748461	0.356144
+	52.5031	-5.91202	0.0166075	60.2136	EYA4	+	4.70458e-51	-5.91202	-18.6818	1.46467	2.34199	2.01436	1.53107	2.15704	1.94111	2.0321	8.02231	4.23802	2.02503	2.08066	0.925999	2.19849	0	3.57531	1.78241	2.3505	1.62761	2.12763	2.89724	1.9222	2.9241	0.367371	0.411426	0.871844	2.73552	6.64458	2.3978	4.03474	0	1.62293	7.82432	8.6556	0	0.85599	2.98914	7.59567	3.21568	1.90304	2.21413
+	29.8899	-5.90194	0.0167239	59.7945	BMPR1B	+	4.95402e-29	-5.90194	-12.8072	0.765535	6.14995	0	6.40412	3.24184	7.06307	1.83996	7.37139	4.06436	4.9472	1.55582	8.10899	1.7137	2.02503	8.57202	5.62848	0.669027	2.75275	2.51601	2.58976	5.26566	4.63749	1.29278	4.78188	0.871844	3.09424	4.10266	6.98105	2.83996	0	2.37016	8.931	9.5069	12.5973	1.38957	0.475085	8.7238	7.0138	4.28392	2.52857
+	40.6484	-5.8991	0.0167569	59.6768	CLDN16	+	1.71508e-39	-5.8991	-15.638	2.73118	0.298658	0	2.51853	4.95466	5.92148	5.64212	6.83403	3.46074	0.910733	1.19535	5.94673	3.24641	2.8339	7.4224	0.85599	0.669027	1.852	0.739848	1.28096	1.58014	6.29352	3.87578	4.67469	5.65421	6.71644	3.15218	5.16108	3.35614	0	5.41515	11.2002	11.7631	2.11437	3.6241	2.84197	10.2783	3.28983	3.40327	5.37051
+	47.3243	-5.89155	0.0168449	59.3652	APCDD1L	+	5.20328e-46	-5.89155	-17.3544	1.79494	0.298658	0.687061	9.0424	0	0.773996	3.03738	1.59455	3.71699	0.526069	1.19535	2.05311	2.848	2.66903	4.52982	3.53481	0.669027	0.604071	4.04439	5.38716	0	0.863939	1.29278	0	0	0.956057	2.52105	2.3978	2.40871	0	0.432959	8.76971	7.82502	1.84398	0.485427	0.475085	8.03529	1.78241	1.24489	3.54226
+	42.9682	-5.8834	0.0169402	59.031	SLC7A13	+	9.35984e-42	-5.8834	-16.236	0	1.23879	1.14405	1.27501	1.54597	0	0.604071	0	0	0	1.19535	0	0	0	0	0	0.669027	3.70155	0	0	0	0	1.11103	5.82349	1.41143	2.10434	0	0.731183	0	0	0.757023	10.182	10.3642	1.07724	0	3.7366	8.41701	0	5.55028	0
+	77.368	-5.86965	0.0171025	58.4709	CALCA	+	1.65989e-75	-5.86965	-25.2087	0.432959	2.05658	2.5509	1.74846	0.464668	0	0.604071	0	0	0.526069	0.722466	0	0.985501	0.823749	0	2.82985	1.1177	0	0	0	0	0	0.367371	0	0.495695	0	0	0	0	0	0.432959	2.48027	5.80761	1.31034	0.485427	0.475085	4.04614	0.575312	0	0
+	47.9703	-5.86655	0.0171393	58.3455	TNNT2	+	1.21454e-46	-5.86655	-17.5199	0	0.536053	0	1.94111	1.54597	1.94111	0.604071	0	5.17113	0.910733	0	1.70044	0.411426	1.72247	0.831877	2.65535	0	1.62761	1.88752	1.04963	0	3.54967	1.60407	0	0	0.956057	0	3.853	1.79077	0	2.16027	5.48253	7.84223	0.454176	3.47379	0.475085	8.33472	0.575312	2.14405	1.26303
+	27.0592	-5.86332	0.0171777	58.2149	SLC34A1	+	2.70166e-26	-5.86332	-12.0351	3.7366	6.84336	9.02101	5.72819	4.80374	0.773996	5.39985	4.26078	4.53356	10.1343	4.39438	5.71946	1.5656	2.48543	3.0036	7.84499	7.79181	5.6153	4.99955	8.20902	5.7866	1.79494	7.28068	2.7845	2.58015	4.41075	5.66448	2.30451	5.14893	9.20631	6.11686	8.48458	12.0554	0	2.73552	5.53854	13.7191	4.42492	6.92446	8.7988
+	86.378	-5.85148	0.0173193	57.7391	WNT9B	+	2.32355e-84	-5.85148	-27.6995	1.63691	0.536053	0	1.27501	1.10434	1.27501	0.604071	0	2.89336	1.21412	0	0.536053	2.38957	0.823749	1.49569	0.85599	0.669027	1.02857	0.739848	2.19535	0	1.79494	0.659925	0	0.495695	1.53107	0.83996	1.72247	2.40871	0	1.02857	6.94228	8.9587	6.20613	0	0.823749	6.72656	1.29866	0	1.08406
+	43.2495	-5.83728	0.0174906	57.1737	TCL6	+	4.96088e-42	-5.83728	-16.3084	0	0.748461	0	7.17263	3.03562	1.27501	0.604071	0	4.70155	5.19219	0.722466	0	0.411426	0	2.29278	2.09085	4.21335	1.852	4.21101	2.67129	0	0	7.2341	0.722466	4.52231	0.956057	4.79857	1.40054	0	0	7.0955	8.21208	8.83191	7.41827	1.14405	1.72683	9.9529	0.985501	3.09255	3.0018
+	88.4216	-5.81854	0.0177192	56.436	OXGR1	+	2.68128e-86	-5.81854	-28.2772	1.04264	3.32625	0	0.555816	0	1.94111	0.604071	0.584963	0	0.526069	0	0	0.411426	1.33914	0.831877	0	0.669027	0.604071	1.23266	1.48026	0.485427	0	0	0.411426	0	0	1.12433	1.98185	1.15704	0	0	4.39094	5.94837	9.11189	0	0.823749	6.56575	0.575312	0	0.879706
+	16.1373	-5.81737	0.0177337	56.39	GSTA1	+	8.77252e-16	-5.81737	-8.82299	8.56029	7.49809	11.2015	5.29646	0.464668	3.35473	8.16982	3.33485	10.0131	7.64918	3.12928	8.43371	5.61412	2.98185	10.0853	7.33163	5.77689	4.70376	2.12763	12.099	4.77136	0	10.3127	1.71809	8.01212	7.5039	7.16058	3.03914	2.22959	9.6945	6.88277	10.5222	13.2269	0.454176	3.36597	6.35632	14.1512	3.774	5.74685	6.38716
+	42.1153	-5.81579	0.0177531	56.3283	FLJ45983	+	6.34861e-41	-5.81579	-16.0164	1.46467	0.298658	0	9.5452	0.823749	1.64616	0.604071	7.45269	1.9486	0.526069	0	6.86456	0	0.823749	5.98641	0.495695	0	1.02857	2.12763	0	0	0.863939	0	0	0	0	0.475085	2.20477	2.02857	0	0.432959	6.95198	6.52779	6.92065	0	0	6.39008	0.985501	0	0.356144
+	68.3738	-5.80086	0.0179377	55.7484	FBN3	+	1.18926e-66	-5.80086	-22.8009	0	1.89142	1.49569	1.94111	0.464668	1.94111	0	0	0	1.85997	0.722466	0	2.29866	0	0	0.495695	0	1.02857	4.15704	0	0	2.57046	0.367371	1.5656	0	0	1.12433	0	1.15704	0	0	3.9607	6.29223	12.5538	1.14405	1.34483	6.56102	0.575312	0.748461	0.641546
+	48.4701	-5.7842	0.0181461	55.1084	OVCH2	+	3.97423e-47	-5.7842	-17.648	0	7.52482	0	8.27062	0.464668	0.773996	4.71425	0.584963	2.40327	0	1.19535	0	3.84599	2.02503	1.62293	0	0	0	0	0	0	0	0	0	0	5.04658	4.16752	1.85599	0	1.79494	0.757023	6.51318	7.15421	4.41481	0	1.72683	6.45796	0.575312	1.60881	5.70874
+	63.1724	-5.77037	0.0183209	54.5825	NOS1	+	1.53389e-61	-5.77037	-21.4367	0	1.59932	0	0.555816	0	0.773996	0	0	0	1.46467	0	0	1.5656	0	0.333424	0	0	0	4.99955	1.28096	0	0.863939	0.367371	0	0.495695	1.53107	2.94673	1.20789	0	0	0	8.00113	8.3062	2.11437	0	0	7.96532	0.575312	0	0.879706
+	34.0444	-5.7662	0.0183739	54.425	WT1	+	4.73984e-33	-5.7662	-13.9156	3.88166	6.39815	5.90448	1.94111	3.12101	1.27501	1.3505	4.92029	1.9486	0.910733	3.23266	5.17233	5.56499	0	2.43829	0.495695	0	1.02857	1.88752	4.0045	0.485427	4.48671	0.903038	4.97453	1.1635	5.58886	1.12433	4.90062	2.70929	0	3.59813	6.58376	8.75479	0.454176	0.485427	5.83971	9.38569	0	1.24489	1.26303
+	32.7061	-5.73979	0.0187133	53.438	GATA3	+	9.52677e-32	-5.73979	-13.5612	5.93593	3.67129	3.5008	13.204	3.69265	4.91169	5.2709	11.2857	6.27612	3.0036	3.65878	10.4173	5.374	6.1127	10.4618	5.79649	3.91073	4.05832	5.22419	5.9607	2.06695	3.44493	4.65249	2.64155	3.3978	4.89482	3.21568	6.73227	5.12391	2.84197	4.70044	10.9005	10.6572	10.0405	1.59455	3.96717	10.0392	5.11437	3.40327	5.82756
+	68.1168	-5.69047	0.0193641	51.642	PTGER1	+	2.0916e-66	-5.69047	-22.7331	1.04264	2.13422	3.33771	0.555816	1.72683	2.39506	2.20477	2.91839	4.95559	1.21412	0.722466	1.48543	0.411426	2.48543	3.22033	2.91073	4.21335	1.36177	2.95233	0.443607	2.95977	1.40599	1.11103	2.09424	1.96347	0	1.57046	2.09761	4.49506	0	2.37016	8.66998	8.49442	0.799087	2.08406	0.475085	7.7658	2.66903	2.35332	1.08406
+	21.2586	-5.65254	0.01988	50.3019	C7	+	1.06074e-20	-5.65254	-10.3886	10.4947	9.79351	8.65878	8.75399	10.6557	9.24239	8.12252	8.34261	12.025	7.2605	9.43369	9.2624	11.2459	7.66199	9.8909	3.76871	11.1268	9.3075	8.2198	9.96269	8.5097	8.8529	9.0717	9.2442	3.79285	3.82782	10.3409	11.1316	11.0388	3.64616	9.65941	13.1305	15.0184	14.5315	5.24108	8.9582	14.7002	12.4914	9.9975	8.74698
+	37.837	-5.60649	0.0205248	48.7215	CALML3	+	9.6076e-37	-5.60649	-14.9091	1.04264	0	0	3.31904	3.30012	2.18587	0.604071	4.05745	0	0.526069	2.08066	0	0.722466	6.01346	1.49569	1.15056	1.46467	0.604071	3.28688	2.07724	0.485427	0	0.367371	0	2.36457	2.25399	0.475085	0.411426	0.695994	0	2.26903	4.07211	7.37521	0	0.85599	0	10.8037	1.97453	1.60881	1.42223
+	32.6109	-5.5982	0.020643	48.4426	TMEM174	+	1.16946e-31	-5.5982	-13.536	2.80529	3.19062	3.42089	4.09424	7.74248	2.57773	2.73769	0.584963	5.1127	7.10811	5.31325	0.536053	4.4522	2.27202	1.9486	5.98459	5.64818	4.58316	3.55827	9.6568	4.5435	2.75916	6.5292	4.27277	4.41413	4.50335	5.29572	2.64386	6.39455	3.73877	4.14323	10.2273	11.36	3.94673	4.03298	4.70321	12.7654	3.92029	10.7775	4.24336
+	50.2422	-5.5888	0.0207781	48.1277	KLK7	+	7.34672e-49	-5.5888	-18.1021	0	3.07895	0	4.09424	0	1.27501	0	0.584963	0	0	0	3.71589	0	3.55213	2.21413	0	0	0	1.88752	0.443607	0	3.44493	0	1.98185	0.495695	0.555816	0	3.81967	0	0	1.62293	4.20867	7.283	0.454176	0	0.823749	8.2564	0	0	0.356144
+	44.0036	-5.585	0.0208328	48.0012	WNK4	+	9.21247e-43	-5.585	-16.5023	5.1375	4.77347	3.44626	9.24681	5.78999	9.1458	7.30077	8.29099	5.53854	3.5509	4.04352	8.04319	5.20007	9.0728	5.47994	6.8716	3.73227	4.21101	5.95373	3.98185	6.64875	8.02802	6.99707	5.25852	4.24717	8.12329	4.64789	6.44195	9.68731	3.38819	5.70487	12.2742	11.7323	4.2854	6.06199	4.12681	11.205	4.07211	3.42358	7.23477
+	23.5133	-5.58301	0.0208616	47.935	TSPAN8	+	7.17928e-23	-5.58301	-11.0409	3.61706	4.05137	7.90821	7.73349	4.76341	1.64616	6.0648	4.01346	3.93546	1.21412	0.722466	1.48543	6.34501	1.72247	2.13093	4.11187	3.59932	4.22882	0	1.81147	2.53107	4.31832	3.32481	6.54859	4.94767	7.8458	5.52325	8.48901	2.02857	0	8.02248	11.0111	9.9104	0.799087	1.59455	4.07039	8.40782	2.43029	5.37086	6.9154
+	31.3569	-5.53516	0.0215651	46.3712	SUCNR1	+	1.94507e-30	-5.53516	-13.2016	2.48027	3.72247	5.70044	9.444	1.88362	1.94111	4.2891	3.18269	3.71699	1.21412	0	6.48462	3.24641	1.33914	5.66249	2.55827	0.669027	2.75275	0.739848	4.80116	3.90207	0	3.65992	1.98185	2.11103	4.61883	3.59096	3.71589	1.15704	0.495695	2.16027	9.4717	9.8154	3.68145	1.14405	2.76128	9.9982	1.97453	2.69599	4.40531
+	41.4023	-5.5349	0.0215689	46.363	TRPV6	+	3.12675e-40	-5.5349	-15.8326	1.79494	1.70487	0	9.62081	4.1643	1.94111	2.49569	3.92029	4.53356	1.21412	7.15451	1.23266	4.84499	3.11437	5.27426	0.495695	0.669027	3.4489	4.15704	0	0	2.10434	1.11103	0.411426	2.11103	2.25399	1.57046	3.39506	1.51096	0	2.5509	8.9481	7.61419	2.78869	2.54844	0.823749	7.16138	1.78241	0	0.356144
+	56.083	-5.53339	0.0215916	46.3143	CA8	+	1.41318e-54	-5.53339	-19.6015	1.63691	2.20477	0	0.555816	0.464668	0	1.02148	0.584963	3.36317	0.526069	0	1.23266	2.56072	3.11437	2.21413	2.55827	1.1177	0	0	3.79701	5.52482	3.07211	0.903038	0.411426	1.80323	3.3147	1.75275	2.30451	5.17393	0.495695	0.432959	5.67129	6.97865	6.55136	1.14405	0.823749	6.78869	1.56072	7.14282	1.81557
+	26.1963	-5.52344	0.0217409	45.9962	CKMT2	+	1.81682e-25	-5.52344	-11.7962	0.432959	1.79909	1.77821	10.6601	1.10434	1.27501	1.3505	6.2426	3.86592	9.14461	2.28688	0.925999	2.47768	0.823749	2.85599	5.36912	0.669027	4.96717	0.739848	3.15056	8.41519	0	2.5008	6.59335	3.74846	2.8339	3.15218	5.00764	1.51096	0.495695	2.16027	7.78673	7.9163	11.1797	0.485427	0.475085	8.03529	2.14078	7.32012	2.59694
+	28.9072	-5.51424	0.02188	45.7039	LHX1	+	4.39093e-28	-5.51424	-12.541	0	0.298658	2.82171	9.6868	1.10434	1.94111	1.02148	8.53939	0	2.83794	0	6.47735	3.29425	3.81044	7.71617	4.80116	0	0	3.07211	6.32535	0	1.79494	0	1.5656	0.495695	3.09424	0.475085	4.43763	3.98002	0.863939	0	5.56102	7.37252	0	0	1.11103	7.69411	0.575312	0	0
+	46.7444	-5.50472	0.0220249	45.4031	ABCA4	+	1.91604e-45	-5.50472	-17.2057	1.26903	3.72247	1.77821	1.27501	1.10434	0.773996	2.49569	3.96717	2.89336	0	1.19535	2.20163	1.5656	2.8339	7.36221	1.60407	0.669027	1.36177	3.07211	1.95233	1.37295	0	0.367371	1.40054	0	1.26903	1.12433	1.85599	0	1.15704	1.02857	8.41071	7.56666	1.51096	1.59455	0	5.50399	1.97453	1.24489	3.14568
+	36.6437	-5.50277	0.0220547	45.3418	TMPRSS2	+	1.39212e-35	-5.50277	-14.598	5.13586	6.53792	4.82375	12.2785	8.04538	3.62761	6.29057	1.59455	6.76766	5.40156	4.81404	1.88752	6.23055	5.08534	1.02857	7.60348	6.17772	5.7046	4.10182	5.63605	1.76128	8.8885	7.8545	7.77228	7.3936	2.38957	5.15906	5.1206	5.92434	6.05376	7.3984	10.9725	11.2085	13.4869	5.94696	4.86443	11.2414	6.65048	6.92446	6.72969
+	51.9843	-5.48632	0.0223076	44.8278	LMO3	+	1.47811e-50	-5.48632	-18.5487	0	3.22651	2.69153	2.63227	0.464668	1.27501	2.20477	0.584963	5.1127	2.17313	0.722466	1.23266	2.09085	0	0	3.12763	3.52732	1.36177	0	2.30451	4.56803	3.73985	2.25701	3.97545	0.495695	3.17153	3.8885	3.48156	3.59455	1.15704	1.45418	7.9216	8.37738	10.1534	1.38957	3.93168	7.32391	3.87283	1.24489	2.45681
+	51.671	-5.48224	0.0223708	44.7011	LOC389493	+	2.95897e-50	-5.48224	-18.4684	0	0	4.46858	7.7077	0	0	2.49569	0	2.74846	0	0.722466	0	0	0	0	0	0	0	0	0.443607	0	0	0.367371	0.985501	0	1.93734	0.83996	0.731183	1.51096	0	0	6.42509	6.91504	7.2035	0	0.823749	6.45796	0	1.90304	0
+	26.2989	-5.45514	0.0227949	43.8694	TFAP2A	+	1.455e-25	-5.45514	-11.8247	1.46467	3.15381	0.687061	10.8005	2.02857	2.57773	1.83996	11.4559	2.89336	2.30743	1.83996	10.6802	2.29866	3.88655	11.5135	2.91073	1.1177	2.04614	2.51601	1.65535	3.0993	3.33056	1.45943	6.011	2.47508	3.01257	2.05658	6.11374	3.59455	0.495695	1.91839	8.40361	8.35619	9.34959	1.93734	4.90207	8.31519	2.66903	0.748461	1.81557
+	52.0686	-5.4471	0.0229224	43.6254	KCNE1	+	1.24319e-50	-5.4471	-18.5703	4.32337	2.20477	0	7.65112	3.35473	2.39506	5.17113	2.59694	5.05181	0	2.28688	2.57046	3.24641	0.823749	1.62293	2.91073	2.7761	1.02857	2.51601	1.81147	1.37295	0.863939	1.73552	1.85599	2.11103	4.50335	1.75275	2.91839	1.79077	0.863939	3.92979	6.99966	6.94005	5.6907	1.14405	1.11103	9.24669	3.72137	2.83996	5.62936
+	70.0362	-5.41983	0.0233598	42.8086	NXPH2	+	2.99797e-68	-5.41983	-23.2409	0.432959	1.49057	0	0.963474	0	0	0	0	0	0.526069	0	0	0.722466	0.823749	0.831877	0	0	0	1.88752	0	2.19849	2.35614	0.367371	0	0	0	0	1.72247	0	0	0.432959	3.9991	7.26322	3.5509	1.14405	1.34483	7.78823	0	0	0
+	23.0865	-5.38329	0.0239589	41.7381	KLK6	+	1.84457e-22	-5.38329	-10.9188	0	4.21878	3.84398	10.4233	0.823749	1.94111	0.604071	4.50526	0.773996	0	1.83996	12.5457	0.985501	4.58436	12.1568	0	0	0	2.95233	0	0.485427	2.57046	0	4.32048	0	3.17153	1.75275	6.04374	0.695994	0	0.432959	4.76713	7.65592	3.24793	0	1.72683	8.99351	1.78241	0.748461	0.356144
+	14.98	-5.3724	0.0241405	41.4241	SLC13A3	+	1.13497e-14	-5.3724	-8.44758	3.12928	12.2374	10.2297	7.29057	1.72683	2.18587	8.9739	4.10098	9.79589	5.47444	5.88606	1.23266	5.1534	3.55213	4.16189	6.42844	10.6077	5.55275	4.10182	10.9846	7.15876	2.75916	9.1602	7.2804	6.20945	7.1537	9.69719	4.03738	10.6963	10.874	5.67242	10.0358	13.3361	4.80684	0.85599	4.92077	15.2594	5.65076	13.7142	11.1585
+	50.9684	-5.36292	0.0242997	41.1528	CRABP1	+	1.44301e-49	-5.36292	-18.2882	0.765535	2.82782	0	5.07168	0.464668	0	0.604071	0	0	0	0	0	0	0	0.831877	0	0	0	0	4.09761	2.19849	0	0.903038	0	0.495695	0	0	0	1.51096	0	0	5.52231	7.28864	0.799087	4.32265	3.60644	7.27557	0	0	0
+	34.1517	-5.36032	0.0243435	41.0787	FGF9	+	3.72171e-33	-5.36032	-13.9439	3.18587	4.07125	0.687061	8.62691	5.52419	8.0691	4.92457	1.32769	3.36317	0.526069	5.38198	4.63343	2.56072	4.91265	2.50589	2.74416	4.07039	3.58015	7.59261	0.782409	3.4019	5.9535	1.85599	5.01881	4.69432	1.53107	4.75756	2.3978	3.43962	2.75702	6.87	11.2451	9.86999	11.8329	6.04745	5.66448	9.47841	4.60881	1.90304	3.73769
+	62.6672	-5.35922	0.024362	41.0475	FOXI2	+	4.80206e-61	-5.35922	-21.3052	0	0.536053	0	1.27501	2.15704	1.27501	0	0	0	0.526069	1.19535	0.536053	0.411426	3.3505	1.02857	0	0	1.02857	2.67582	2.58976	0.847997	1.79494	0.367371	0	0.495695	0.956057	0.83996	0.985501	0	0	1.45418	3.79805	6.65435	10.6903	0.485427	0	7.51468	0	0	0.879706
+	14.3442	-5.35388	0.0244524	40.8957	RAB25	+	4.57377e-14	-5.35388	-8.23696	2.38681	0.298658	0	11.0583	2.38681	8.03832	5.28983	2.17951	6.55367	0	3.86493	2.05311	2.848	2.48543	1.49569	3.48285	0.669027	2.37295	6.31886	1.04963	0.485427	8.60381	9.70789	3.91361	0.495695	7.75121	1.57046	5.58256	2.56803	0.495695	9.4795	10.2243	9.84699	9.33731	0	1.72683	8.75729	5.62264	4.79129	1.26303
+	31.1358	-5.35023	0.0245143	40.7925	WBSCR17	+	3.14845e-30	-5.35023	-13.1423	0.432959	6.62965	1.77821	3.0993	0.464668	0.773996	0.604071	7.78208	2.58496	0	1.19535	0.536053	2.97269	1.33914	8.3254	0.495695	0	1.02857	3.63807	4.29499	4.3875	2.57046	0	0.722466	4.73985	0	5.06005	2.48285	2.56803	0	2.37016	4.07211	7.1419	11.9142	0	1.11103	7.94732	0	1.24489	2.29866
+	54.7027	-5.33474	0.024779	40.3567	CHRNA4	+	3.18053e-53	-5.33474	-19.2465	0	1.79909	0	1.53107	2.02857	0.773996	0	0	0.773996	0.526069	4.25474	0	1.39506	0.823749	0	1.15056	0	0	0	1.65535	0	0.863939	0.659925	0	0	1.93734	0.475085	0	0	0	0	7.7648	6.64573	0	0.485427	0.823749	7.54859	2.14078	3.94204	0
+	23.5589	-5.31712	0.0250834	39.8669	ADH1B	+	6.52278e-23	-5.31712	-11.0539	8.04478	7.18527	5.29462	6.9479	5.71589	6.11124	6.62015	6.53745	10.6935	6.24926	6.06372	4.70984	8.30802	5.92529	7.3345	2.09085	8.77321	5.10476	4.26228	6.43696	6.73633	7.80909	4.81044	5.41143	1.1635	2.51349	6.95571	7.90008	7.66512	1.40599	6.96128	10.2717	11.5796	2.53854	0.85599	5.78031	10.9571	9.5949	8.09128	6.12866
+	21.413	-5.3046	0.0253021	39.5225	PDE1A	+	7.51856e-21	-5.3046	-10.4338	9.14621	5.01748	8.65231	10.1815	3.64846	6.58646	6.90075	11.3226	7.5404	2.02503	2.89918	5.20789	3.97177	3.55213	10.5053	3.76871	3.59932	4.10266	3.63807	6.03342	3.86295	5.21917	4.03738	4.36667	1.96347	3.38267	8.22762	10.7561	5.61559	1.15704	5.76739	11.7516	11.2157	9.6127	2.82171	5.21839	9.7279	5.65076	3.73552	10.2681
+	48.3774	-5.29669	0.0254413	39.3062	CLIC5	+	4.86445e-47	-5.29669	-17.6242	5.91097	6.08916	7.24394	4.87627	7.01692	4.76871	5.74282	4.50526	7.93121	3.6837	5.87012	4.70984	6.03606	5.1177	5.87578	5.88874	6.70833	5.81583	4.87283	9.34649	6.50271	8.38301	8.43729	3.91361	9.09819	5.35966	4.03474	7.77169	5.09803	4.65993	6.31868	9.20379	11.869	6.95536	5.65421	8.3516	12.6086	5.97545	5.08151	6.12288
+	22.6149	-5.29245	0.025516	39.191	REN	+	5.21204e-22	-5.29245	-10.7831	3.29278	0	4.12019	1.74846	0	1.27501	0	7.14832	7.70273	3.77926	0	2.45681	0.411426	1.72247	6.48623	0.85599	4.01881	1.852	1.23266	3.41549	4.30232	4.19377	4.16028	0.411426	0.495695	1.53107	2.79077	5.51159	8.0641	1.15704	0	2.93734	7.73579	7.19987	0	7.36449	10.852	0	5.19338	0.879706
+	27.7314	-5.28932	0.0255715	39.106	DPP6	+	5.98252e-27	-5.28932	-12.2199	1.63691	3	0	2.10769	0.823749	0.773996	2.35614	0.584963	4.66164	11.5453	1.83996	0	2.97269	1.33914	1.49569	0.85599	1.73985	0	3.98368	1.48026	4.41481	2.75916	0.367371	0	0	3.77926	1.12433	4.12184	1.15704	0	2.7866	4.81044	8.55129	0.454176	1.77821	0	8.54601	4.39163	1.24489	4.6011
+	25.1896	-5.27704	0.02579	38.7746	SORCS2	+	1.72986e-24	-5.27704	-11.5152	3.12928	5.52888	3.33771	5.36422	1.88362	0.773996	4.5008	3.53605	7.7077	4.07039	0.722466	5.50779	5.71617	7.1102	6.12701	7.40633	1.97453	2.96162	1.23266	6.75676	7.84411	4.53854	2.76977	2.39232	1.80323	6.39951	7.11197	4.52231	9.8029	4.37504	2.98914	10.6966	9.93249	12.3228	2.44626	2.91648	9.15221	3.35896	4.1235	9.2827
+	43.2879	-5.26626	0.0259835	38.486	MTTP	+	4.59976e-42	-5.26626	-16.3183	0.432959	4.85798	0	2.83794	4.03474	0.773996	4.59574	0.584963	1.65077	7.96012	2.89918	3.32049	5.52482	1.33914	2.29278	1.15056	0	2.85997	1.23266	5.34944	0.847997	2.57046	0.903038	1.98185	1.61824	6.09592	2.79077	3.20163	1.15704	0.495695	3.11103	7.16792	8.03078	1.68706	0.85599	1.34483	9.53019	4.17473	5.57107	2.95047
+	60.6606	-5.24567	0.0263569	37.9407	CPNE6	+	4.44128e-59	-5.24567	-20.7838	0	0	0	0.555816	0	0	0.604071	0.584963	0	0	0	0.536053	0	0	0	0	0	0	1.59455	0.782409	0	0	0	0	0	0	0	0	0	0	0.432959	3.08576	5.01926	0	0	0	9.7253	0	0	0.356144
+	33.423	-5.24097	0.026443	37.8171	AGXT	+	1.91853e-32	-5.24097	-13.7514	1.63691	5.52888	5.59574	1.94111	5.81788	1.27501	3.03738	0	3.0268	2.83794	4.71094	0	4.08661	0	0.333424	4.49761	3.45286	5.01436	4.76977	4.99186	0.485427	1.40599	5.77689	4.95931	2.11103	3.5656	3.85	1.98185	5.59723	3	3.05137	8.12459	9.7333	0	1.77821	1.34483	9.44209	5.00899	6.18725	3.2342
+	50.5412	-5.20273	0.0271534	36.8279	STAP1	+	3.73671e-49	-5.20273	-18.1788	1.26903	3.26003	2.69153	2.10769	3.05485	0	1.3505	2.7115	2.74846	0	0.722466	1.23266	1.7137	0.823749	3.72465	2.55827	0	2.63691	0	1.04963	0.485427	2.9241	1.45943	0.722466	0.495695	3.3147	2.61589	3.6792	0	0	1.02857	3.70819	6.60155	13.1388	0.485427	0.823749	7.18616	0.985501	1.24489	2.12433
+	34.9605	-5.20117	0.0271826	36.7883	RIMBP2	+	6.12668e-34	-5.20117	-14.1569	0.432959	3.59335	0	8.91391	1.10434	0	0	0.584963	1.65077	0.910733	0	0.925999	3.63459	0.823749	6.51128	2.55827	0	3.37851	0.739848	1.48026	4.08236	0.863939	0.903038	1.85599	1.1635	0	3.33342	3.39506	0.695994	3	0	6.0433	7.00596	3.98094	0.485427	1.5509	6.4165	0.575312	1.24489	2.21413
+	32.2158	-5.15865	0.0279956	35.7199	FGF1	+	2.8387e-31	-5.15865	-13.4308	5.74093	5.73877	4.12019	5.34767	9.0552	4.84197	6.81096	3.87086	8.4886	5.46009	6.75796	4.34554	9.49709	3.95977	5.85649	4.75862	4.11936	4.3067	2.95233	6.56255	2.53107	8.18487	4.20633	6.37173	4.41413	3.77926	4	7.19012	3.59455	5.80038	6.0045	8.76009	11.2911	5.39335	3.71589	3.81762	11.7581	3.42626	4.33414	4.20007
+	50.0084	-5.15426	0.028081	35.6113	CEL	+	1.24313e-48	-5.15426	-18.0422	2.80529	3.29425	3.71589	5.67582	3.05485	4.11437	4.79649	4.68594	4.23802	2.30743	2.08066	4.49697	4.36317	5.79207	2.04264	2.82985	2.64846	1.02857	4.80478	1.04963	0.847997	4.774	2.07039	2.7845	2.36457	3.50716	1.75275	4.20085	2.40871	0	3.05137	9.9473	9.793	6.82985	2.73552	3.96717	9.11231	3.21568	2.35332	2.52857
+	49.6865	-5.1464	0.0282344	35.4178	PCDH9	+	2.54578e-48	-5.1464	-17.9597	0	4.14649	0	5.13093	6.47752	1.27501	1.3505	2.33342	2.74846	3.77926	1.19535	3.55949	3.70929	2.02503	2.85599	3.12763	5.30816	3.51601	0.739848	3.03034	1.9222	3.54967	1.11103	2.56316	1.41143	2.51349	4.19849	2.91839	2.70929	0	1.25701	8.9273	8.57441	2.53854	2.08406	2.98914	7.62549	2.29278	1.90304	2.45681
+	50.8176	-5.12878	0.0285815	34.9877	VWA5B1	+	2.02893e-49	-5.12878	-18.2496	0.765535	3.45154	1.77821	4.09424	0	0.773996	1.02148	0	2.19219	1.21412	1.55582	0.536053	1.852	0	0	0	0.669027	0	1.88752	1.28096	0	0	0.367371	0.411426	0	0.555816	0	0.985501	0	2.75702	0.432959	4.39094	5.78398	9.6323	0	0	6.65735	0.985501	0	0.879706
+	41.9993	-5.12638	0.0286289	34.9297	HPCAL4	+	8.22444e-41	-5.12638	-15.9866	0.765535	4.05137	1.49569	10.0063	1.34483	1.64616	1.02148	0	1.65077	0.526069	2.08066	0.536053	2.848	2.02503	0.333424	4.0063	0.669027	1.62761	2.33342	2.40599	1.76128	2.9241	1.45943	3.14568	0.871844	3.67582	2.70708	3.81967	2.40871	1.15704	1.02857	3.9991	8.56179	1.84398	1.14405	3.24489	9.07551	1.78241	1.24489	1.81557
+	22.9179	-5.11729	0.0288099	34.7103	EHF	+	2.66129e-22	-5.11729	-10.8704	3.12928	5.78083	6.24184	9.39729	4.82375	4.43162	5.39985	5.18349	3.26003	4.07039	1.83996	7.02248	3.87873	7.00225	4.46336	3.852	2.7761	3.51601	2.12763	3.90497	1.1375	3.98459	2.5008	4.88117	1.1635	6.53045	8.52199	5.22574	5.5601	4.87774	3.55582	10.7827	10.6696	9.5169	4.53916	5.92457	9.01881	7.64328	4.0054	8.81599
+	25.1127	-5.10866	0.0289829	34.5031	C2orf54	+	2.04891e-24	-5.10866	-11.4936	0	1.36737	6.55305	4.47768	5.70515	0.773996	2.49569	3.0993	0.773996	2.64846	1.19535	0	3.87873	2.66903	3.1375	4.24184	3.20006	1.62761	3.28688	7.86542	2.31904	0.863939	6.77887	1.71809	0.495695	4.56194	0	1.20789	5.4219	4.72846	0	10.1887	10.3626	0	0	2.49057	10.0473	0.575312	7.564	3.0018
+	29.7681	-5.10863	0.0289835	34.5024	OLFM4	+	6.52113e-29	-5.10863	-12.7743	1.46467	4.5601	0	5.00944	0	3.70819	1.3505	8.0167	0.773996	0.526069	0	0.536053	0.722466	0	5.5552	1.39506	0.669027	0.604071	0	0.782409	1.1375	0	1.11103	0	1.41143	3.8748	0.83996	4.56316	0	0	0	4.36247	7.64717	8.1165	0	1.11103	8.1068	0	0	0.641546
+	53.3362	-5.10346	0.0290875	34.379	FOLR3	+	7.06443e-52	-5.10346	-18.8956	0.765535	2.05658	0	6.87418	1.72683	0	2.20477	5.31723	0	0.526069	4.20477	1.23266	1.852	2.27202	4.90014	1.15056	0.669027	2.37295	0	0	0.485427	0	1.85599	0	0.495695	2.25399	0.83996	2.854	0.695994	0.495695	3.37434	7.95588	4.0365	6.0376	1.14405	0.475085	6.08831	2.43029	1.60881	1.81557
+	32.6437	-5.08384	0.0294856	33.9148	TCF21	+	1.08962e-31	-5.08384	-13.5447	6.41836	6.16812	5.22612	5.62147	8.13699	6.0036	5.28983	4.40531	8.21772	5.34021	6.66007	4.28021	7.44269	5.23955	5.73498	4.38957	6.37365	4.96717	7.09202	6.62147	3.0993	6.64184	4.88313	7.35729	3.08236	3.17153	4.47962	7.06134	5.77004	1.95606	6.08789	9.60181	10.2982	1.07724	2.9782	5.99594	10.4733	7.93251	4.99095	5.36071
+	26.015	-5.08304	0.0295021	33.8959	CDH3	+	2.71335e-25	-5.08304	-11.7458	1.26903	5.16108	3.71589	10.8082	3.60407	3.13914	4.9486	6.17353	8.10978	2.02503	2.76765	3.90014	5.54504	6.51444	6.17971	4.04265	2.50589	2.75275	4.65878	6.03342	3.0993	5.8125	2.57289	6.61765	1.1635	3.8748	3.92695	8.21252	4.78031	1.40599	2.7866	8.88981	9.7276	2.7115	2.21413	3.93168	8.88399	6.85885	4.23266	6.23974
+	34.4846	-5.06353	0.0299038	33.4405	C1orf168	+	1.77021e-33	-5.06353	-14.0317	2.48027	2.82782	0	8.52689	4.95466	0	6.89457	0	4.12433	0.910733	1.55582	3.03386	4.43028	0	0.604071	0.495695	0	2.04614	1.59455	3.55459	0	2.10434	4.73336	0	0	5.42459	1.57046	2.91839	1.15704	0	2.46205	6.66306	6.81019	9.0778	0.85599	0.823749	6.88277	1.97453	3.30743	5.48317
+	33.2409	-5.05612	0.0300577	33.2693	UBE2QL1	+	2.88939e-32	-5.05612	-13.7031	2.06005	6.95	3.57652	6.5127	1.34483	1.64616	1.02148	2.33342	2.89336	7.1127	5.66505	2.45681	4.31687	2.98185	3.22033	2.09085	1.73985	1.02857	2.12763	7.78103	4.70653	3.07211	3.19377	3.14568	1.41143	1.93734	1.91073	2.91839	4.57168	0	1.62293	7.53154	7.83838	10.1426	1.38957	3.30159	8.06399	1.56072	1.24489	1.26303
+	27.6445	-5.05551	0.0300705	33.2552	LPPR1	+	7.22713e-27	-5.05551	-12.1961	3.98094	5.36457	0	7.40369	5.33092	5.44559	2.73769	1.32769	3.71699	4.31325	6.10497	0.536053	7.03595	0.823749	0.831877	8.40028	5.45022	4.5509	6.1235	3.41549	3.0993	4.68482	4.31542	7.35729	0.495695	2.25399	4.31759	1.40054	1.51096	6.66406	3.89627	9.7226	9.35799	1.07724	5.98413	8.23472	9.8672	4.55028	3.30743	1.42223
+	43.3463	-5.03298	0.0305438	32.7399	AVPR1A	+	4.03891e-42	-5.03298	-16.3333	0.765535	3.29425	0	7.64429	1.54597	2.39506	1.83996	2.7115	3.71699	2.02503	0	3.71589	1.852	2.48543	3.63691	2.9855	0	1.62761	0.739848	3.31615	2.80323	2.10434	1.45943	3.14568	0.495695	1.93734	1.75275	2.78869	1.51096	1.79494	1.62293	4.60348	6.9578	9.352	0	2.16027	7.94363	2.14078	2.35332	2.21413
+	48.8272	-5.01914	0.0308382	32.4273	HS6ST3	+	1.78725e-47	-5.01914	-17.7395	0.765535	3.45154	0	2.51853	1.10434	2.39506	1.02148	0	1.9486	1.21412	0	0	1.9782	0	1.49569	0	0	0	0.739848	2.58976	4.87283	2.57046	0.367371	0.985501	0	0	2.30743	0.985501	1.79077	0	0.432959	5.95884	6.44012	11.4041	0	2.38957	6.84436	0.985501	0	2.02857
+	41.9282	-5.01696	0.0308847	32.3785	FER1L6	+	9.6115e-41	-5.01696	-15.9682	1.26903	3.86295	0	1.27501	3.12101	0.773996	2.20477	0	1.28096	1.46467	1.19535	0.536053	2.78031	0	1.02857	1.60407	0.669027	1.852	0	3.09255	1.76128	0	6.24926	1.98185	0.871844	4.44228	2.30743	0.985501	2.83996	2.57046	1.62293	4.17553	6.96128	5.88362	0.485427	1.72683	8.33892	1.56072	5.83618	1.26303
+	40.6371	-5.00842	0.0310681	32.1874	PI16	+	1.75369e-39	-5.00842	-15.635	0.765535	5.86691	4.72792	3.92505	0.823749	1.27501	1.83996	1.0072	4.23802	0	1.19535	2.45681	0.411426	0.823749	0.333424	3.53481	0	1.62761	0	1.04963	4.94907	0.863939	0.659925	0.985501	0.495695	1.26903	1.57046	2.98002	2.70929	0	0	5.74039	6.44526	0	0.485427	0.475085	7.26106	2.29278	2.14405	1.81557
+	29.4552	-5.0023	0.0312002	32.051	FAM83B	+	1.31114e-28	-5.0023	-12.6897	0.432959	0.536053	0	6.70155	1.10434	1.94111	1.83996	5.68622	0	0	0	5.849	0.411426	5.1177	9.0822	0.85599	0	2.37295	2.67582	4.70487	1.76128	1.40599	1.45943	0.722466	0	3.24489	0.475085	2.64386	0.695994	0	1.02857	7.40956	7.24041	7.07895	2.82171	3.30159	6.30195	2.55582	0	2.38128
+	53.5303	-5.00212	0.0312041	32.0471	RERGL	+	4.58736e-52	-5.00212	-18.9454	1.04264	3	3.71589	4.1334	3.45943	2.73985	2.0321	0	3.26003	4.21413	1.19535	1.70044	3.24641	1.72247	0.831877	0.495695	2.64846	2.21723	1.59455	2.5008	0.485427	3.44493	1.29278	1.85599	0	2.51349	4.22959	4.03738	3.86295	0.863939	2.7137	7.09075	7.17253	3.19062	0	4.52168	7.19545	2.66903	1.24489	3.73769
+	40.5942	-4.99943	0.0312623	31.9874	CCBE1	+	1.92845e-39	-4.99943	-15.624	2.94298	0.925999	0	0.963474	1.54597	0.773996	1.02148	7.17373	0.773996	0.526069	0.722466	0.925999	1.5656	0	1.49569	0.495695	2.8953	0.604071	2.67582	1.28096	0	0.863939	1.11103	0.411426	0	1.74846	1.12433	2.48285	2.83996	0	1.91839	5.65935	7.01279	9.9124	0.485427	0	7.36798	2.66903	0	2.02857
+	22.9382	-4.98952	0.0314779	31.7684	TMEM30B	+	2.55054e-22	-4.98952	-10.8762	2.17632	5.66988	3.57652	9.5305	7.90653	1.64616	5.23189	3.33485	8.54759	0.910733	4.39438	5.22535	6.2116	6.70667	4.18269	4.5735	3.37295	8.37021	4.21101	5.58316	5.9814	8.48941	8.324	5.57894	0.495695	7.04985	4.25927	5.56255	5.46271	1.95606	6.95315	10.9371	10.9565	12.6795	8.38698	7.12257	9.844	2.87578	2.53356	5.22651
+	13.2119	-4.9717	0.031869	31.3784	SLC6A19	+	5.4632e-13	-4.9717	-7.85324	1.63691	2.46467	4.8846	6.1102	10.4216	5.16108	3.36036	0	5.56894	14.2172	9.8469	0.536053	9.82699	4.02945	3.09424	3.89239	8.4184	7.33315	6.00742	8.64839	2.06695	2.57046	10.4749	11.3692	11.2501	5.84699	2.86987	5.90833	3.51979	4.19219	6.26097	10.9977	12.7673	0	7.91719	10.2209	14.7663	5.90689	9.33329	1.42223
+	55.1554	-4.97134	0.0318769	31.3706	PROX1	+	1.14837e-53	-4.97134	-19.3629	0.765535	1.59932	0	1.27501	1.72683	1.64616	1.02148	2.91839	0.773996	1.67356	0	0.536053	0.722466	0.823749	4.26303	0.85599	0.669027	2.04614	2.12763	2.5008	3.45418	2.35614	2.64155	2.09424	0	2.51349	0.83996	1.20789	1.51096	1.15704	1.77821	10.05	7.66021	3.87578	3.36597	0.823749	5.83744	0.575312	0	2.59694
+	22.2936	-4.96856	0.0319384	31.3103	GC	+	1.0654e-21	-4.96856	-10.6903	0.432959	3.74631	0	0	1.10434	0	0	0	1.9486	0.526069	0	1.70044	0.985501	0	2.36737	1.15056	0	0	0	6.93628	1.58014	0	3.04789	4.27277	0	3.44626	0	0	0	0	0.432959	10.6795	4.81762	0	0	0	8.98111	0	0	0.879706
+	25.16	-4.9561	0.0322156	31.0409	SPINK1	+	1.84466e-24	-4.9561	-11.5069	0	2.05658	0	2.25701	0	0	1.83996	1.81557	0.773996	2.5435	1.55582	3.61353	1.9782	2.02503	4.05311	0.495695	0	1.02857	2.33342	0	0.847997	0.863939	0	0.985501	0	0	1.57046	2.71809	0	0	0	0.505891	6.37868	6.28355	0	0.475085	7.42122	0.575312	0	1.5656
+	32.4881	-4.94153	0.0325426	30.729	TCEAL2	+	1.54083e-31	-4.94153	-13.5033	2.56803	5.28318	0	4.47768	2.67582	1.27501	4.9486	1.59455	5.35896	1.85997	2.08066	1.48543	7.8885	3.11437	0.831877	3.12763	2.50589	0.604071	0.739848	2.07724	3.86295	3.54967	0.659925	1.5656	1.1635	4.37851	3.72574	5.27538	1.51096	2.35614	2.926	8.6418	6.03738	6.89845	3.9222	2.02857	7.44956	1.78241	0.748461	5.16028
+	25.8403	-4.92011	0.0330294	30.2761	ENPP6	+	3.99637e-25	-4.92011	-11.6971	3.29278	4.42962	4.26454	2.63227	2.38681	3.70819	7.29076	0	1.9486	1.46467	5.73688	0.925999	2.56072	4.83744	2.13093	3.2555	2.50589	1.02857	1.88752	3.55459	2.62761	2.57046	9.38031	3.34483	2.36457	5.68454	2.30743	7.2902	0	4.0917	3.71699	9.5142	10.3576	0.799087	0.85599	1.34483	11.001	4.13586	10.5335	3.57652
+	36.6016	-4.91645	0.0331131	30.1995	DPT	+	1.52925e-35	-4.91645	-14.587	3.24031	4.51791	4.55213	2.92979	1.72683	1.94111	3.43162	1.81557	3.26003	1.46467	3.12928	1.70044	4.29278	1.33914	3.09424	2.09085	3.7939	3.14241	5.32481	1.28096	1.58014	2.35614	1.96717	1.5656	0	0	4.77821	4.76818	5.50271	0.495695	1.77821	8.46952	7.78797	0	0	3.05658	7.21364	3.05485	2.35332	1.08406
+	41.0971	-4.91297	0.0331932	30.1267	MPPED2	+	6.2653e-40	-4.91297	-15.7539	2.28392	2.40327	3.05137	6.66832	4.97269	2.73985	4.04089	4.14241	3.71699	1.67356	3.7301	3.81147	6.79416	5.8885	4.2032	2.91073	1.97453	2.37295	6.34305	3.75916	3.4019	5.45418	2.99639	3.39094	4.26679	3.50716	3.21568	5.83567	3.59455	1.15704	3.22188	9.0007	8.91421	10.4727	2.9782	3.96717	8.0872	2.55582	1.90304	4.15543
+	26.2732	-4.89884	0.0335199	29.8331	ITGA8	+	1.53696e-25	-4.89884	-11.8176	3.88166	5.01748	0	3.17632	4.44493	2.18587	3.43162	2.59694	5.33342	2.43029	2.46467	2.67582	2.19849	2.98185	6.23554	2.9855	1.1177	2.96162	1.23266	9.02791	3.69599	4.25777	6.5292	3.47768	3.27947	2.73552	3.85	3.39506	3.80012	1.79494	3.27501	6.89773	8.40982	1.9855	0.85599	6.29407	8.50339	6.47184	3.30743	5.2589
+	41.5983	-4.8904	0.0337165	29.6591	HSPB7	+	2.02253e-40	-4.8904	-15.8832	2.17632	2.82782	5.52137	7.96682	2.91457	3.13914	3.79494	3.33485	6.76766	3.52857	5.00045	4.21179	6.16631	4.33342	3.80735	3.43029	4.16752	3.51601	4.15704	7.34199	5.52482	5.2817	2.34199	4.55949	4.2032	4.04876	5.00809	3.48156	4.49506	3.78241	2.5509	8.76699	7.77017	10.1155	3.04963	4.47249	7.91421	3.66676	4.17872	5.69321
+	30.4437	-4.88962	0.0337348	29.643	UPB1	+	1.4465e-29	-4.88962	-12.9565	3.07039	3.74631	3.90304	3.01614	5.66562	2.88557	4.56499	1.81557	4.23802	6.6595	3.12928	0.536053	4.6893	3.23726	2.04264	5.78581	4.5741	6.48768	4.93781	9.8507	1.76128	1.40599	5.53574	1.98185	4.54844	4.20477	1.12433	4.03738	2.95791	9.7895	3.8268	8.6372	10.3895	1.31034	4.72738	2.76128	10.9641	4.39163	8.32481	6.41126
+	31.697	-4.88935	0.0337411	29.6375	HOXD10	+	9.10534e-31	-4.88935	-13.2925	1.46467	3.64616	3.24793	11.1718	2.27799	3.01792	2.73769	8.93728	4.88753	3.95327	4.67525	9.3009	4.03034	4.38681	7.69098	3.852	2.7761	2.75275	2.33342	5.70708	5.00405	4.68482	1.45943	2.97636	1.80323	1.93734	3.01792	5.75889	4.32841	2.57046	2.7866	9.29071	9.00101	3.80116	3.84298	5.29094	7.96168	2.87578	1.90304	4.4614
+	61.3231	-4.88764	0.0337811	29.6023	FLRT1	+	9.95532e-60	-4.88764	-20.9557	2.06005	1.09085	2.39232	7.77459	3.69265	3.99096	1.83996	4.89627	2.19219	7.44989	2.46467	3.38405	3.67243	1.72247	1.62293	2.22342	2.64846	1.852	3.98368	1.95233	2.88362	2.57046	1.45943	2.64155	4.29719	3.62176	0.475085	2.30451	0.695994	1.95606	2.7137	9.6422	8.13211	4.33771	2.33628	2.84197	6.82069	2.55582	1.60881	1.5656
+	19.1139	-4.86645	0.0342809	29.1708	DES	+	1.24458e-18	-4.86645	-9.74925	1.79494	5.31651	6.63459	3.24945	1.10434	5.3733	1.83996	2.17951	9.03229	2.74631	4.56133	7.42089	5.49378	3.11437	6.25531	3.89239	2.17313	4.5509	3.28688	8.7322	1.37295	4.31832	2.70708	2.7845	0.495695	2.62761	6.22497	3.43829	8.30218	1.15704	1.45418	9.8354	6.29223	1.84398	0.485427	3.65076	6.65735	1.29866	8.00563	8.29788
+	26.1909	-4.83133	0.0351256	28.4693	PPP1R1B	+	1.83704e-25	-4.83133	-11.7947	0.432959	2.05658	1.14405	10.7759	0	1.64616	2.0321	2.59694	1.28096	1.21412	0	5.22535	3.08916	0.823749	2.80323	0.85599	1.1177	1.36177	1.88752	0	0.485427	4.37643	0	5.44427	0	2.10434	2.61589	4.93216	2.56803	0	0.757023	5.45549	7.50803	7.48527	1.14405	2.49057	7.82623	0.575312	0	1.26303
+	70.0029	-4.8273	0.0352239	28.3899	ASB15	+	3.1868e-68	-4.8273	-23.232	0	0	0	0	0	0	0	0	0	0	0	0	0	0	0.333424	0	0	0	2.33342	1.04963	0	0	0	0	0	0	1.36737	0	0	0.495695	0.432959	1.41684	6.43012	0	0.485427	0	8.07398	0	2.14405	0
+	52.067	-4.82303	0.0353283	28.3059	OPCML	+	1.23905e-50	-4.82303	-18.5699	1.26903	1.49057	0	1.74846	3.96532	0.773996	0	1.59455	0.773996	1.21412	1.83996	3.03386	3.24641	1.72247	0.831877	4.52356	1.1177	1.02857	2.12763	2.82579	0	1.79494	3.23879	1.20789	0	1.74846	0	2.09761	1.51096	0	0.757023	8.05631	8.00039	0.454176	0	2.16027	5.7732	2.96901	0	0.641546
+	27.898	-4.82094	0.0353797	28.2648	LYPD6B	+	4.15458e-27	-4.82094	-12.2656	2.73118	1.9782	2.94111	8.7961	2.91457	2.39506	2.73769	0.584963	1.9486	11.2596	2.08066	0	1.852	2.98185	1.49569	1.78241	3.73227	3.70155	1.23266	2.30451	2.62761	0	2.64155	2.91457	0	2.38957	3.15218	3.853	3.06867	0.495695	2.16027	8.89869	7.22004	9.06191	1.59455	1.5509	6.61692	2.43029	1.90304	1.26303
+	36.2906	-4.82048	0.0353909	28.2559	NAT8L	+	3.08352e-35	-4.82048	-14.5057	3.69711	1.89142	3.05137	8.59731	3.12101	4.43162	6.0197	6.70736	4.98823	4.6011	4.34908	3.61353	1.5656	1.33914	5.749	4.62234	4.21335	2.96162	3.07211	1.81147	6.72547	5.87455	2.99639	7.14354	1.41143	5.63081	3.21568	4.99277	1.15704	3.26903	5.5601	10.3419	9.24191	9.07679	2.54844	1.34483	7.99899	3.49057	3.40327	3.14568
+	23.5489	-4.81786	0.0354553	28.2046	OGN	+	6.65282e-23	-4.81786	-11.0511	0.432959	6.87701	7.23228	0.555816	2.02857	3.25096	4.08491	1.0072	6.89445	0.526069	2.76765	1.48543	1.9782	2.02503	0.831877	0.495695	0	2.21723	1.23266	6.46646	4.30232	2.10434	0.903038	0.722466	0.495695	1.53107	4.37365	4.20085	7.75829	0	3.59813	6.35332	7.66021	1.07724	3.42089	5.83971	6.75596	2.29278	4.0054	3.54226
+	11.5594	-4.81064	0.0356332	28.0637	UGT3A1	+	2.0308e-11	-4.81064	-7.27013	3.39369	10.9444	9.38299	6.18725	4.78398	1.64616	9.12389	9.77131	4.57773	9.9526	5.82171	9.30909	1.9782	11.1004	10.227	9.75169	9.9443	1.852	7.18844	12.6301	11.5699	0.863939	9.2234	3.91361	3.08236	9.40071	7.80458	8.864	11.1622	11.1758	7.28086	9.8711	10.7245	2.53854	6.70833	2.02857	12.2977	7.1636	12.4905	8.43392
+	41.6425	-4.80907	0.0356718	28.0334	SLC34A3	+	1.83381e-40	-4.80907	-15.8946	1.93357	2.05658	7.01246	3.92505	4.72247	2.39506	2.20477	2.01078	3.26003	4.96763	2.62527	4.31325	3.19535	3.55213	2.13093	0.85599	3.52732	2.75275	2.33342	6.2114	2.19849	3.64731	4.51223	1.20789	2.852	3.82782	5.8339	1.20789	5.73715	5.38336	3.63923	6.33127	9.47111	2.86394	2.44626	3.51223	10.7577	4.13586	6.51333	2.95047
+	22.671	-4.78175	0.0363538	27.5075	FXYD3	+	4.6241e-22	-4.78175	-10.7993	0	0.298658	0.687061	9.14231	2.58496	0	1.02148	2.59694	0.773996	0	0	5.38922	1.20789	2.66903	1.20163	1.39506	0	2.37295	2.12763	0.443607	0	0	0.367371	0.985501	0	0.956057	0	3.14893	4.64443	0	0.757023	6.56484	6.23554	8.05962	0	0	5.41244	0	0	0.879706
+	19.5126	-4.7643	0.0367962	27.1768	SLC38A3	+	5.13979e-19	-4.7643	-9.86967	0	3.35896	4.72792	8.54901	1.10434	0.773996	3.79494	0.584963	1.28096	2.64846	1.19535	0.536053	1.20789	0	1.49569	0.85599	2.50589	0	1.23266	2.19535	8.31039	0.863939	3.23879	5.8485	0.871844	1.53107	1.12433	3.30159	2.22959	3.26903	1.02857	6.8254	7.48631	2.34199	0.485427	1.88752	7.8632	0	11.9806	0.356144
+	56.1258	-4.76232	0.0368467	27.1394	SALL3	+	1.29131e-54	-4.76232	-19.6126	0	1.09085	0	7.73992	0	0	0	0	0.773996	0	0	0	0	0	0	0	0	0	1.23266	0	0.485427	0	0.367371	0	0	0.555816	0	1.72247	0	0	0	2.93734	5.62498	0	0.485427	0.475085	6.78869	0	0	0
+	32.7445	-4.75947	0.0369195	27.086	MECOM	+	8.76045e-32	-4.75947	-13.5715	4.98368	10.6457	5.17832	12.7323	6.84887	6.30506	7.15137	9.2842	5.30743	4.14405	8.6632	9.92541	6.94708	6.60807	10.0387	6.42156	4.50144	5.84223	7.14792	8.1373	8.5018	7.87129	7.33369	6.55367	4.8885	7.91229	8.30341	7.66377	7.80277	7.40003	5.33056	12.5762	12.2006	12.713	3.88362	7.22284	11.4159	7.40267	7.77703	7.54156
+	14.6964	-4.74957	0.0371739	26.9006	PRODH2	+	2.11716e-14	-4.74957	-8.35403	3.81044	6.47346	9.75551	4.94439	6.59126	4.38336	5.87529	0	6.19397	8.87599	7.92238	8.09961	5.71617	2.48543	4.57773	7.74719	4.86245	5.08279	3.98368	7.82718	7.88838	1.40599	8.0237	4.4121	6.50795	7.32472	5.39369	7.17702	9.8177	9.0705	6.01212	7.98698	11.3087	0.454176	0.485427	6.73078	12.8038	5.71918	10.6283	4.49761
+	23.3501	-4.74911	0.0371856	26.8921	ASPG	+	1.03023e-22	-4.74911	-10.9943	0	2.05658	1.49569	0	2.15704	1.27501	1.3505	0.584963	5.3837	0	2.28688	0	0	0.823749	0.333424	0	0	4.89288	3.7866	2.07724	1.1375	0.863939	0	0	7.7976	1.93734	3.59096	5.48027	1.15704	2.35614	4.08491	7.29572	5.32157	3.19062	1.77821	0.475085	7.63452	6.14405	2.14405	5.63749
+	17.2255	-4.73684	0.0375032	26.6644	PCK1	+	8.01058e-17	-4.73684	-9.16763	11.7521	8.17358	4.82375	10.7392	11.7226	7.89081	10.651	3.33485	8.85661	9.8718	9.4079	3.81147	10.7694	6.69599	6.43079	11.7618	12.9447	11.1335	4.61941	13.5634	12.1289	7.77689	13.8355	7.848	8.774	9.0886	11.2392	5.60229	9.27151	11.5204	9.95311	14.6576	14.527	8.08741	10.044	9.6128	14.9443	9.84329	17.3629	10.296
+	38.9814	-4.7347	0.037559	26.6248	FAM5C	+	7.16642e-38	-4.7347	-15.2064	0	2.78031	0	2.10769	0	0	0	0	0.773996	0	0	0.536053	0	0	0	0.495695	0	0	0	0	0.485427	7.54844	0	0	0	1.26903	0.83996	0	3.86295	0	0	4.50144	6.9507	7.43379	0	0	6.0072	0	7.65012	0
+	37.3153	-4.73027	0.0376745	26.5432	PROZ	+	3.06574e-36	-4.73027	-14.7732	1.63691	4.70432	4.6605	3.24945	3.73444	2.18587	2.84398	1.32769	1.9486	4.07039	0	0.536053	1.5656	2.02503	0	0.495695	1.1177	2.37295	3.47379	1.48026	0	0.863939	4.25096	0	0.495695	1.93734	0	1.85599	0	2.84197	2.26903	5.49601	8.2254	5.38094	0.85599	1.72683	8.93711	2.14078	6.17353	1.69599
+	28.958	-4.72787	0.0377372	26.4991	COL4A6	+	3.91902e-28	-4.72787	-12.5548	4.1334	7.00169	1.14405	7.678	3.5097	5.51444	5.64212	4.18349	4.57773	2.74631	4.15381	8.56959	6.27984	3.72901	7.52982	1.15056	0.669027	4.61412	3.07211	2.89724	1.37295	4.774	4.47508	3.34483	3.15056	5.83517	2.61589	5.97751	3.86295	2.75702	3.8268	8.26402	8.10071	0.799087	3.42089	4.13504	8.05393	3.82375	1.60881	3.50716
+	29.5009	-4.72776	0.0377402	26.497	DACH1	+	1.18862e-28	-4.72776	-12.7021	3.53232	2.34199	0	11.275	4.31107	3.70819	3.28688	3.7137	4.39369	9.5946	2.08066	2.95233	4.63343	7.88417	5.34056	5.42492	3.52732	3.96532	7.33414	4.12763	3.86295	8.3249	2.34199	5.92813	2.47508	3.3147	3.01792	5.89239	3.35614	8.1251	2.63459	8.7448	9.4507	4.43962	3.88362	4.84549	9.2758	4.32265	3.2032	3.6427
+	15.7986	-4.72488	0.0378155	26.4442	SLC13A2	+	1.85489e-15	-4.72488	-8.71411	3.18587	8.26538	7.05918	3.62644	9.9969	1.27501	8.15157	1.0072	4.88753	8.65821	8.06501	1.23266	7.70667	0	1.35614	3.05832	8.47172	8.65058	3.7148	4.55949	5.15664	2.9241	12.6789	4.22265	2.11103	4.0072	2.94673	4.41549	5.40122	7.60607	8.47942	10.9944	11.2574	0	4.06867	5.38716	12.0179	4.71973	12.1434	5.1375
+	21.237	-4.72379	0.0378441	26.4242	STRA6	+	1.10967e-20	-4.72379	-10.3822	1.04264	4.95606	4.8545	8.13878	2.02857	1.94111	6.86938	6.44841	7.15543	1.85997	2.08066	2.45681	7.33896	3.45418	8.28748	5.29609	3.20006	1.62761	2.95233	2.5008	1.58014	2.35614	2.16671	2.39232	0	2.10434	2.41684	6.46924	3.73552	0	2.16027	5.32697	8.81019	3.0036	1.38957	0	10.629	0.985501	3.2032	5.66164
+	50.4631	-4.71815	0.0379922	26.3212	SLC26A4	+	4.44546e-49	-4.71815	-18.1587	1.93357	5.02768	0	3.83188	3.05485	1.27501	3.99458	2.33342	2.89336	0.526069	3.0197	4.46793	3.84599	3.11437	3.0036	2.52105	2.3505	2.37295	2.81967	3.03034	4.35966	2.75916	3.40599	1.71809	4.8475	0.956057	4.91648	3.03914	3.16993	2.46728	2.5509	5.31179	7.09803	7.62169	3.67016	1.88752	8.82391	2.55582	1.60881	3.67469
+	75.0156	-4.71139	0.0381706	26.1982	C1orf64	+	3.53634e-73	-4.71139	-24.5721	0	0.748461	0	1.27501	1.10434	1.27501	0	0	0	0.526069	1.55582	0	0.411426	0	0	0	0	0.604071	1.59455	0	0.485427	1.40599	0.903038	0	0	0.555816	0	0.411426	2.83996	0.495695	1.91839	3.15543	5.53388	5.98823	1.14405	0	6.12081	0	0	2.21413
+	42.4264	-4.70992	0.0382097	26.1714	FMN2	+	3.15195e-41	-4.70992	-16.0966	0	2.57773	0	0	0.464668	1.64616	0	5.76871	1.9486	0.526069	0.722466	3.38405	0	1.33914	1.9486	1.78241	0.669027	0	5.05918	0.443607	1.58014	3.20789	0.367371	0.722466	0	1.53107	0.83996	3.88557	2.22959	0.495695	0	3.70819	6.78673	6.33056	0	0.475085	7.24346	0	0	0.641546
+	57.9477	-4.70761	0.0382708	26.1296	TEK	+	2.06757e-56	-4.70761	-20.0821	6.30725	6.14078	4.21801	7.34607	5.49985	4.84197	6.4002	6.19377	7.17692	5.75809	4.30232	7.75402	6.73362	6.06393	7.86679	6.55259	5.68145	6.40122	3.38267	8.57981	6.69251	6.51775	6.00966	5.78973	5.21257	6.45483	6.70584	7.35244	7.55129	5.80038	5.4614	10.731	11.3058	8.08741	3.9222	6.39643	10.5645	7.16852	6.82337	6.81481
+	45.5173	-4.68099	0.0389835	25.6519	GPR98	+	3.07328e-44	-4.68099	-16.891	1.46467	5.59783	2.39232	3.45022	4.93687	2.73985	3.848	1.59455	4.23802	5.63605	3.32769	2.95233	6.08555	5.1177	2.69153	3.76871	3.10601	3.8125	4.53792	5.66704	2.31904	2.35614	4.03738	2.97636	4.46924	3.72792	3.63691	3.39506	4.23726	0.495695	3.22188	9.23199	9.50569	9.15939	3.18428	5.60851	9.2974	3.21568	4.64155	3.50716
+	32.2349	-4.67692	0.0390937	25.5796	BDKRB2	+	2.72281e-31	-4.67692	-13.4359	5.27352	4.60051	4.01614	5.13093	3.60407	1.94111	7.14619	8.04461	6.47476	8.42748	3.65878	7.39421	6.44559	7.262	8.2971	3.72465	4.60881	4.51853	4.31252	7.5131	4.56803	5.18705	5.11894	3.39094	3.00899	6.55949	4.22959	6.48527	4.23726	3.54844	4.08491	10.2953	9.6467	10.9393	4.70487	4.86443	9.805	6.7256	4.06523	7.27789
+	49.1222	-4.67162	0.0392375	25.4858	MFSD6L	+	9.11421e-48	-4.67162	-17.8151	2.28392	1.59932	1.14405	8.28161	4.0009	2.39506	2.20477	1.59455	2.40327	0.526069	1.19535	0.536053	1.5656	3.45418	1.73985	0.85599	1.73985	1.62761	3.92125	1.95233	0	1.79494	1.60407	0.722466	1.1635	3.44626	1.36737	3.56438	1.15704	0	2.63459	7.20496	6.63256	8.62201	2.21413	1.11103	6.03474	3.28983	0	1.926
+	33.0784	-4.67103	0.0392537	25.4753	GPC3	+	4.15964e-32	-4.67103	-13.6601	6.83794	7.50882	7.68377	5.75382	7.07157	5.04177	4.74201	9.25231	8.72141	8.19441	7.47581	7.38638	7.39043	4.21878	9.01131	5.21917	6.76368	5.56864	3.28688	5.8485	5.07382	6.3818	5.11894	6.71521	4.78346	4.16752	4.75756	5.8189	7.43813	4.48543	7.2937	12.3836	10.4524	10.8938	4.854	6.27966	10.5748	8.6485	6.67666	4.78816
+	13.8912	-4.66697	0.0393643	25.4038	HAO2	+	1.23696e-13	-4.66697	-8.08485	8.07911	5.46401	3.57652	4.50779	10.4631	5.21723	7.04286	0.584963	9.01851	10.8875	8.63999	0.536053	6.76421	1.72247	2.85599	7.26828	8.49761	7.26622	2.51601	9.7268	5.62147	0	12.3135	6.52826	6.42677	8.47529	9.03851	4.17473	9.1702	8.2077	8.478	11.4606	12.8356	1.31034	4.93216	5.80038	12.9676	7.10863	12.0916	5.91719
+	14.4827	-4.66555	0.0394029	25.3788	L1CAM	+	3.38629e-14	-4.66555	-8.28313	6.50478	8.9635	9.7238	14.3363	3.7761	5.27128	8.5509	15.1494	6.89445	0.910733	5.26566	14.0674	6.75114	9.15959	15.5913	5.58014	3.52732	4.45154	6.42442	5.41176	9.6325	4.31832	7.57297	4.0045	1.41143	8.5624	8.61501	8.3142	2.02857	4.85699	6.74953	11.7521	11.9001	9.2471	5.11187	7.32688	11.2403	8.6004	5.27202	9.45789
+	40.1273	-4.66139	0.0395169	25.3056	WSCD2	+	5.50878e-39	-4.66139	-15.5033	1.04264	2.52105	0.687061	4.853	2.02857	1.64616	0.604071	1.81557	5.43229	3.35332	1.83996	0	1.20789	0.823749	2.57046	0.495695	0	1.02857	0	4.97545	0.847997	2.35614	0.367371	0.722466	0.495695	0.956057	1.36737	2.09761	1.79077	0	0.757023	5.91982	7.45927	10.0139	0.485427	1.34483	6.49793	0.985501	3.2032	2.52857
+	40.3525	-4.66092	0.0395297	25.2974	ADAMTSL1	+	3.3518e-39	-4.66092	-15.5615	4.10434	5.44162	4.30889	2.10769	2.49057	1.94111	4.59574	4.01346	5.1127	6.81941	2.28688	5.22535	5.02945	3.55213	6.1536	2.9855	2.17313	3.51601	5.30012	5.7366	3.60407	3.20789	3.48285	2.20163	2.24184	3.67582	3.63691	5.18745	5.3799	1.61353	3.46858	8.07869	9.1687	8.10303	2.54844	3.18428	8.95698	3.96625	3.30743	4.87381
+	80.7475	-4.65758	0.0396213	25.2389	MFSD4	+	7.81238e-79	-4.65758	-26.1328	8.2771	8.7845	6.90689	11.0477	8.40931	7.86028	7.68678	6.853	7.11134	8.19648	8.16902	7.72062	8.88749	7.8888	4.6837	8.09972	7.69731	8.45212	7.79442	7.49033	7.56621	8.65191	7.96272	8.45331	7.87609	7.61912	7.73417	7.56978	8.564	8.07532	7.62593	14.1191	13.2645	7.12547	8.6566	9.2588	12.1035	7.4192	7.27622	6.81839
+	68.4574	-4.65124	0.0397959	25.1282	CLNK	+	9.94696e-67	-4.65124	-22.8229	0.432959	0.298658	0	0.963474	1.72683	0	0.604071	2.17951	0	0	0	0.925999	0	0	3.60644	0.495695	0.669027	0	1.23266	1.04963	0.485427	0.863939	0.659925	0.411426	0	0	0.475085	0.731183	0	0.495695	0.757023	2.11437	5.26604	10.9339	0	0	6.1014	0.575312	0.748461	1.08406
+	31.0975	-4.64544	0.0399561	25.0274	LRRC2	+	3.42386e-30	-4.64544	-13.1321	2.73118	5.34873	1.49569	3.83188	4.06867	0.773996	7.24745	2.46989	6.76766	5.91313	3.50335	1.88752	3.90977	3.55213	1.20163	5.70929	4.74147	3.4489	3.18428	2.07724	2.06695	3.73985	5.62352	2.7137	1.1635	6.79805	5.67582	4.03738	0.695994	3.07211	6.0045	9.21089	8.06221	3.5509	1.77821	3.35755	8.06399	4.45746	4.71864	7.47954
+	26.5306	-4.64504	0.0399673	25.0205	B4GALNT3	+	8.73087e-26	-4.64504	-11.8889	2.38681	4.47444	0	10.5687	6.02791	2.18587	3.6241	6.41464	3.86592	2.9222	4.43763	7.61198	6.9585	6.42727	9.12179	5.15461	1.46467	3.91552	2.81967	7.28346	5.897	6.89263	5.81455	5.88874	3.6565	6.36702	4.45418	6.19358	2.40871	2.46728	3.51349	9.20379	8.7097	9.79481	3.42089	6.2213	9.2281	2.66903	2.14405	4.81711
+	51.7983	-4.6267	0.0404784	24.7045	ACOT12	+	2.23759e-50	-4.6267	-18.501	0	0.298658	0	0.555816	0	0.773996	0	0	0	7.90569	0	0	0	0	0	0.495695	1.97453	0	0.739848	0.443607	1.1375	0	0	1.20789	0	0	0.475085	0.411426	0	3.54844	0	5.34163	2.81557	2.53854	0.485427	0	6.49313	0	1.60881	0.356144
+	27.0445	-4.58737	0.0415972	24.0401	FSTL4	+	2.78227e-26	-4.58737	-12.031	4.01257	3.04089	2.01436	6.15886	1.34483	0	1.3505	0.584963	4.12433	9.14351	1.83996	1.88752	3.43162	0.823749	1.02857	3.89239	3.66676	0.604071	3.38267	2.40599	2.53107	4.53854	0.903038	0.411426	0.495695	5.12639	2.30743	0.985501	5.99571	1.40599	3.05137	7.97991	7.39077	7.11009	0.485427	2.16027	8.41431	2.29278	4.51728	4.66619
+	21.7452	-4.57663	0.0419079	23.8618	CRB2	+	3.61157e-21	-4.57663	-10.5309	1.26903	5.59096	6.26472	1.94111	2.67582	2.57773	5.79727	0	5.78999	1.46467	2.46467	3.44493	6.92005	3.45418	4.2032	0.495695	1.73985	3.70155	4.36036	2.75061	1.9222	4.58916	2.88753	4.849	1.61824	4.50335	0.475085	9.2894	0	0.495695	2.98914	6.24679	9.45629	1.68706	1.59455	0.823749	9.3262	6.54905	1.24489	6.0635
+	43.5638	-4.56323	0.042299	23.6412	FOLH1B	+	2.47998e-42	-4.56323	-16.3893	0	1.36737	0	0	2.02857	0	1.02148	0	0.773996	1.67356	0	2.05311	0	0	2.13093	0.85599	1.1177	2.04614	0	4.76341	1.37295	0	0.659925	0	0.495695	0.956057	2.30743	0	2.56803	1.40599	2.04614	4.39094	6.96821	0.454176	0	1.11103	8.19962	1.56072	4.17872	0
+	38.7867	-4.55982	0.0423992	23.5853	SCTR	+	1.11452e-37	-4.55982	-15.1559	1.79494	3.45154	5.02547	5.68902	3.5097	2.18587	2.0321	2.01078	2.74846	3.0036	2.08066	2.774	2.29866	3.11437	2.43829	1.15056	2.50589	2.51096	2.33342	6.00158	2.53107	1.40599	2.57289	0.722466	1.1635	2.73552	2.18587	4.09424	7.8802	3.44361	2.04614	7.46156	5.96232	0.454176	3.11936	6.08873	6.04832	2.55582	1.60881	2.84197
+	67.2035	-4.55847	0.0424388	23.5633	C9orf84	+	1.66865e-65	-4.55847	-22.4924	2.28392	0.536053	0	1.27501	0.464668	1.27501	0.604071	0	0.773996	0.526069	2.08066	0	1.7137	1.72247	0.333424	0.495695	0	0	2.95233	0	0.847997	2.9241	0.659925	0.722466	0.495695	0.956057	0.475085	1.85599	1.15704	1.15704	0.757023	0.871844	5.80761	4.17073	1.14405	1.72683	5.58105	0.575312	0	0.641546
+	14.591	-4.55146	0.0426457	23.449	DIO1	+	2.67116e-14	-4.55146	-8.31911	1.26903	4.94533	8.6125	3.62644	4.70099	3.25096	6.87566	2.59694	7.0268	10.1007	3.79909	2.05311	3.70929	3.23726	2.90689	3.2555	6.38388	5.45286	3.7866	7.19456	8.43359	3.07211	6.08576	3.34483	4.67073	5.20242	3.21568	5.52199	4.64443	6.69877	5.57077	9.86919	11.0286	1.31034	1.38957	2.27799	12.3328	2.14078	11.4447	5.38025
+	94.9515	-4.53614	0.0431008	23.2014	FAM184B	+	1.14774e-92	-4.53614	-30.1582	0	3.38681	0	0	0	0	0	0	0	0	0	0	0	0	0.344828	0	0	0.687061	2.55827	0	0.879706	0	0	0	0	0.584963	0.505891	0	0	0.526069	0	2.31034	4.91265	8.12732	0	0	4.66562	0	0	0.367371
+	31.4178	-4.52307	0.0434932	22.9921	SELE	+	1.70174e-30	-4.52307	-13.2178	1.79494	1.09085	1.14405	5.93192	2.02857	1.94111	3.36036	3.6565	5.33342	1.46467	1.83996	5.74389	4.65249	2.02503	6.07232	1.39506	3.10601	1.62761	0.739848	4.24184	3.45418	1.40599	2.94298	0.411426	1.1635	2.62761	3.59096	4.27575	0.695994	1.40599	1.02857	8.37851	5.58045	6.92065	4.26379	1.34483	7.21062	1.97453	1.24489	2.66221
+	86.5538	-4.51741	0.0436642	22.9021	TRPV5	+	1.63896e-84	-4.51741	-27.749	0	0	0	4.41481	0	1.27501	0	0	0	0.910733	0	0	0.411426	0	0	0	0	0.604071	2.33342	0.443607	0	0.863939	0	0	0	0	0	0	0	0	0	2.58496	5.62498	0	0	0	5.79779	0.985501	0	0
+	49.7359	-4.50078	0.0441703	22.6396	NHLRC4	+	2.29977e-48	-4.50078	-17.9724	3.18587	3.67129	4.06953	10.7774	3.40871	2.73985	3.79494	4.37086	4.95559	3.22342	4.10014	6.28281	3.0321	4.5373	5.65507	3.37434	3.28983	4.38128	4.4957	3.68145	2.19849	4.43296	4.63575	2.48027	4.46924	4.34483	2.18587	4.99277	3.59455	1.79494	3.51349	8.03127	8.33208	8.01909	2.08406	3.51223	8.06399	3.87283	3.49442	3.93546
+	35.8148	-4.4987	0.0442339	22.6071	ITLN1	+	8.93453e-35	-4.4987	-14.3811	4.1334	3.77083	1.77821	3.62644	2.02857	1.27501	3.20789	0	2.74846	1.21412	1.55582	0	0.722466	1.33914	0.333424	0	4.60881	1.852	1.23266	0.782409	2.31904	0	0.367371	0	0	3.8748	1.91073	2.20477	2.02857	0	9.40529	7.73971	10.8972	0	0.485427	0	7.21364	2.55582	1.24489	3.39643
+	55.563	-4.4909	0.0444738	22.4852	GRM1	+	4.60235e-54	-4.4909	-19.4677	2.56803	5.26641	1.77821	1.74846	2.67582	1.94111	2.94486	2.17951	3.93546	1.67356	0.722466	5.37365	2.09085	1.72247	4.60881	2.74416	1.46467	2.63691	3.63807	1.48026	0.847997	1.40599	0.903038	0.411426	0.871844	4.20477	2.41684	2.5656	0.695994	0	2.26903	9.9109	8.00888	8.7988	2.82171	0	6.08831	1.78241	2.14405	4.10936
+	46.9372	-4.47501	0.0449662	22.2389	KIF26A	+	1.24216e-45	-4.47501	-17.2551	3.84599	5.57046	3.15218	9.35001	3.40871	3.92505	3.36036	4.7137	3.36317	3.47249	4.52105	6.44062	4.38612	3.81044	6.09993	4.0063	3.66676	4.58316	3.18428	6.2114	6.11187	3.98459	3.04789	3.39094	3.50716	4.53294	4.16752	4.52231	5.63372	3	4.05572	10.514	9.0773	6.31052	3.36597	6.08044	7.95449	4.17473	3.30743	4.65019
+	35.3153	-4.46629	0.0452388	22.1049	PXDNL	+	2.77491e-34	-4.46629	-14.2501	0.432959	3.39094	2.01436	1.53107	1.34483	0.773996	2.35614	3.33485	1.65077	1.46467	0.722466	3.32049	0.411426	0	4.82273	0.85599	0	1.02857	1.59455	2.82579	3.97728	1.79494	1.29278	0.411426	0.495695	0	0.83996	1.72247	1.79077	2.10098	0.757023	9.0457	8.08151	6.06975	1.38957	2.02857	6.16511	0	0	1.69599
+	12.4429	-4.46531	0.0452698	22.0898	CPN2	+	2.9513e-12	-4.46531	-7.58559	2.87578	0.536053	0	3.24945	6.01948	2.18587	4.65592	0.584963	3.7939	3.77926	8.08231	0	3.90977	0	1.35614	7.9002	0.669027	2.37295	4.10182	3.31615	0	0.863939	9.91859	1.40054	0.495695	6.44708	0	0.731183	1.15704	1.95606	0.432959	5.99684	9.2476	0	2.21413	0	10.2388	1.56072	11.3401	0.356144
+	25.2363	-4.45412	0.0456223	21.9191	GAD1	+	1.55755e-24	-4.45412	-11.5283	2.56803	1.70487	1.77821	6.20574	1.88362	1.27501	1.61353	9.03911	3.36317	1.21412	1.19535	9.71461	0.411426	6.56194	8.16219	2.45418	1.1177	1.62761	1.23266	4.62352	3.50589	0	2.34199	6.56864	2.11103	3.77926	1.91073	0.731183	4.57168	3.49697	2.85798	7.54117	7.5713	7.81397	0.85599	8.97599	6.93487	1.56072	1.24489	1.42223
+	18.7391	-4.44484	0.0459165	21.7787	ASPDH	+	2.86194e-18	-4.44484	-9.63533	2.65076	2.82782	3.84398	2.63227	6.73376	2.18587	5.34589	0	4.53356	4.96763	4.78083	1.23266	4.4522	1.72247	1.20163	4.64559	6.56407	5.52011	3.28688	8.41231	3.4019	2.57046	7.54179	1.98185	2.67582	5.84699	6.34873	1.57046	7.00518	6.40156	5.63256	9.16561	9.74809	3.59574	1.14405	1.72683	10.0255	4.09508	9.2771	4.4614
+	62.651	-4.44267	0.0459857	21.7459	EMCN	+	4.93018e-61	-4.44267	-21.301	6.732	6.65564	7.48301	7.85929	7.20545	5.55857	6.37365	6.72806	6.90304	7.12639	6.14507	8.35658	7.2521	6.57365	7.89379	6.00315	7.2914	7.25153	7.57228	9.7468	7.33289	7.55467	6.6343	7.03606	6.33324	6.32517	7.85468	7.9354	8.3493	6.50985	6.36807	10.4891	11.5399	8.9194	4.96993	8.46299	11.6508	7.58961	6.86629	5.897
+	34.3661	-4.43195	0.0463286	21.585	SLC14A1	+	2.30143e-33	-4.43195	-14.0004	6.40037	4.72901	4.16993	5.05094	2.91457	3.70819	4.79649	1.81557	5.35896	4.49249	5.51001	4.55336	5.07211	6.61941	3.26003	5.86864	4.50144	5.81583	4.80478	8.20721	4.51853	4.19377	4.749	3.19849	5.54288	6.21956	6.5627	5.26303	6.05028	3.32912	4.14323	10.715	9.38629	6.38905	3.36597	5.50208	8.0077	8.16842	4.79129	5.01792
+	57.6428	-4.42309	0.0466142	21.4527	PODXL	+	4.06312e-56	-4.42309	-20.0035	7.93493	9.81179	9.8014	10.1626	8.5844	8.41041	8.85371	10.8665	9.19781	8.60552	7.77281	11.3343	9.52231	9.6401	12.0227	9.18051	8.01709	9.58069	8.33869	12.0266	10.0296	10.528	8.56921	8.82839	8.39472	9.58641	9.5561	10.3965	10.7653	9.02561	8.37608	12.3937	13.9041	10.85	7.50661	9.9921	14.4884	9.19259	9.1139	9.4528
+	29.2813	-4.42077	0.0466892	21.4182	KIAA2022	+	1.91844e-28	-4.42077	-12.6425	1.79494	4.90256	1.49569	7.65793	1.88362	3.35473	1.61353	6.34465	1.9486	3.6837	1.83996	6.25777	5.5043	2.27202	7.47614	3.31615	1.73985	0	1.59455	3.15056	4.1811	2.10434	1.11103	3.24945	1.80323	3.44626	5.29572	4.65993	0.695994	4.81558	0	7.75922	8.04242	6.42677	2.54844	6.21374	7.41861	1.78241	1.90304	3.0018
+	23.0936	-4.42014	0.0467094	21.409	CR2	+	1.81676e-22	-4.42014	-10.9208	2.17632	7.32598	1.14405	2.10769	1.10434	1.64616	3.12598	4.14241	2.40327	0.910733	1.19535	0.536053	1.5656	1.72247	3.88557	3.76871	0.669027	0	1.59455	1.28096	3.50589	1.40599	1.85599	2.7845	0	4.9397	3.92695	7.27808	1.51096	4.15947	1.45418	5.50938	9.0027	5.28836	1.38957	1.88752	10.1576	2.29278	8.89899	2.59694
+	85.4953	-4.41565	0.046855	21.3424	HMX2	+	1.60065e-83	-4.41565	-27.4515	0	0	0	0.555816	0.464668	0	0	0	0	0.526069	0	1.23266	0.411426	0	0	0	0	0	0	0	0	0	0.367371	0	0	0	0	0	0	0	0	1.16993	4.18824	0	0	0	6	0	0	0
+	47.959	-4.415	0.0468761	21.3328	IL13RA2	+	1.23972e-46	-4.415	-17.517	4.19062	0.748461	1.49569	0.963474	0	0	0.604071	4.50526	0	0	0.722466	1.48543	0.411426	2.02503	7.54404	0	0	0.604071	2.12763	5.6153	1.76128	1.79494	0.903038	0.411426	0	1.26903	0.475085	1.57046	1.15704	0.863939	0	2.68032	5.57107	4.33771	0.485427	3.18428	6.72656	1.29866	0	1.5656
+	46.3829	-4.41342	0.0469276	21.3094	CHP2	+	4.31505e-45	-4.41342	-17.113	0	5.24944	0.687061	0.555816	0.464668	0	0	0.584963	0.773996	0	0	0	0.411426	0	0	0	0	1.62761	3.55827	3.15056	0.485427	0.863939	0	0.411426	0	0	1.12433	0.411426	2.02857	0	0	2.24793	5.31034	0.454176	0	0	5.56224	0	3.65992	0.641546
+	31.3715	-4.3936	0.0475768	21.0186	PRSS35	+	1.88497e-30	-4.3936	-13.2055	3.53232	4.26978	2.5509	4.47768	0.823749	1.64616	1.61353	2.17951	1.9486	2.02503	1.83996	1.88752	2.56072	1.33914	5.35896	2.09085	1.1177	2.37295	2.33342	4.66505	2.06695	1.79494	0.903038	2.7845	1.80323	2.25399	2.61589	5.39266	3.16993	5.93263	2.7137	8.585	7.82311	1.9855	1.93734	6.14486	6.14649	2.96901	0.748461	2.02857
+	39.0153	-4.37227	0.0482855	20.7101	LOC643008	+	6.65039e-38	-4.37227	-15.2152	6.22805	4.09001	4.62527	10.6486	5.42425	6.23879	5.46858	2.81967	5.14241	4.70155	5.64674	3.85699	4.67129	4.09508	3.1375	3.81044	5.74578	7.11145	6.20496	4.09761	6.12825	5.58376	3.36597	3.74846	3.27947	4.75061	4.81916	4.71479	4.18903	5.20163	5.15866	9.79199	8.7828	9.85709	5.35931	5.84925	9.22511	5.91839	3.2032	4.13258
+	35.5426	-4.35762	0.0487782	20.501	PART1	+	1.64844e-34	-4.35762	-14.3098	1.04264	0.298658	0	6.92564	0	0	0.604071	1.0072	1.28096	11.1209	0	0	0	0	0.333424	0.85599	0	0	1.88752	0	0.847997	0	0	0	0	0	0.475085	1.20789	0.695994	0	0.432959	3.79805	6.22978	10.2946	0.485427	0	5.48414	0	0	0.641546
+	17.3227	-4.3575	0.0487823	20.4993	CNKSR1	+	6.48455e-17	-4.3575	-9.19807	2.48027	7.1467	0.687061	9.62341	3.30012	3.35473	2.62059	3.92029	2.58496	0.910733	1.19535	8.19559	2.56072	5.35226	2.57046	2.74416	1.97453	8.46279	3.7866	1.04963	0	3.98459	7.43179	0.985501	1.80323	3.01257	1.12433	3.9486	2.95791	0	2.04614	7.54442	7.2317	7.97309	2.64616	1.72683	6.93487	2.55582	0.748461	1.26303
+	21.0787	-4.35432	0.0488899	20.4541	EPN3	+	1.57695e-20	-4.35432	-10.3357	1.79494	3.7126	5.85972	10.4579	2.15704	4.52356	6.75021	3.59813	5.09761	3.28983	6.97361	4.55336	4.53605	2.02503	5.55152	1.39506	6.28928	5.22574	7.19131	1.04963	4.10852	3.20789	3.84599	6.06824	1.41143	5.58886	1.91073	3.25248	2.70929	6.7324	4.19849	8.46001	8.69711	9.5752	4.43496	5.44493	8.38651	3.32769	6.82018	6.39094
+	14.7982	-4.34954	0.0490522	20.3865	MGAM	+	1.69214e-14	-4.34954	-8.38768	4.91791	4.44493	4.6605	11.4923	10.1087	3.01792	5.1918	2.01078	8.42702	11.6578	5.11228	3.81147	6.09929	5.05224	4.96162	10.4944	8.68159	5.2502	3.28688	6.48398	2.31904	3.20789	10.4032	2.7137	5.46401	11.2316	6.9279	6.36982	9.7492	5.21762	8.0167	9.9582	11.1575	9.5307	2.33628	8.22362	12.831	4.8475	11.329	3.4343
+	31.8058	-4.34677	0.0491466	20.3473	AMPH	+	7.13519e-31	-4.34677	-13.3215	1.26903	3	0	0.963474	2.67582	4.47832	1.61353	2.33342	1.28096	9.5607	1.83996	5.13586	4.31687	0.823749	3.1375	5.08704	2.3505	2.21723	3.07211	3.59813	2.06695	2.75916	1.60407	2.48027	2.36457	2.51349	2.86987	6.23189	1.79077	1.40599	1.45418	7.68243	7.42417	0.799087	1.77821	2.76128	6.26172	2.29278	1.24489	1.5656
+	39.8123	-4.34601	0.0491722	20.3367	AFAP1L2	+	1.10202e-38	-4.34601	-15.4217	6.03232	6.27724	5.46303	9.946	6.24127	5.27128	5.82375	10.351	6.30232	4.84097	4.84699	10.1572	6.13996	6.47768	9.9279	5.35473	4.86245	5.32733	4.80478	8.46299	5.52482	7.40148	4.63575	5.35473	5.27575	6.11562	6.68944	7.60177	6.94883	4.61235	6.20105	10.3653	10.6653	6.34376	4.06867	6.70446	10.1883	6.28614	5.24641	6.32805
+	35.0066	-4.3426	0.0492886	20.2887	C1QTNF7	+	5.5556e-34	-4.3426	-14.169	1.26903	2.62994	3.64846	3.68032	2.49057	2.73985	3.12598	3.0993	5.47929	3.08066	2.89918	2.33628	2.78031	3.55213	6.02702	2.65535	1.46467	2.63691	3.38267	6.2114	2.53107	4.7301	1.96717	3.09255	1.96347	3.38267	3.38819	4.14812	3.98002	1.61353	1.91839	8.45582	7.38042	0.454176	1.59455	4.54535	7.38681	2.66903	3.65992	3.60999
+	37.2361	-4.34024	0.0493693	20.2555	MRGPRF	+	3.65656e-36	-4.34024	-14.7526	3.12928	4.48929	5.7339	4.96625	4.44493	3.01792	4.04089	4.37086	7.3386	8.6738	4.15381	4.91743	3.59694	3.45418	5.68482	4.24184	3.45286	4.3067	4.31252	6.85835	4.51853	5.91456	3.55704	2.852	4.03122	3.67582	4.06867	7.01078	5.81813	1.61353	4.25248	7.37016	7.82693	1.68706	2.64616	4.59216	8.59999	5.79727	5.41785	5.57107
+	20.6498	-4.33625	0.0495061	20.1995	C2orf40	+	4.10514e-20	-4.33625	-10.2091	3.44095	1.89142	6.06996	5.29646	6.71795	3.70819	4.2502	1.59455	6.95385	3.35332	5.60881	0.536053	7.39318	3.72901	1.02857	6.15927	2.8953	5.55275	0.739848	6.55167	4.59216	7.03529	4.25096	1.5656	3.60881	4.53294	4.03474	5.51159	6.60081	1.15704	3.05137	7.51838	10.1035	1.9855	4.61294	4.99231	9.16161	3.55213	3.80735	4.58436
+	19.5089	-4.3264	0.0498452	20.0621	PDGFRA	+	5.1712e-19	-4.3264	-9.86855	7.71912	7.18953	5.76633	4.916	7.06652	5.58857	6.58556	7.10706	9.75751	5.09972	6.3818	5.6401	8.10008	5.77795	8.77169	6.19456	6.82756	5.52544	8.68359	7.28974	5.28355	6.1299	6.05355	7.33932	2.14731	5.02813	5.95536	8.05327	7.35949	0	5.73146	9.0608	11.026	4.96717	2.95233	5.73606	10.7305	9.9467	7.21481	6.54936
+	38.0465	-4.31798	0.0501372	19.9453	NFASC	+	5.98835e-37	-4.31798	-14.9636	7.15644	6.73023	6.41007	6.3361	6.54828	4.97177	7.17971	6.63023	9.1918	5.92363	5.47086	5.916	6.56316	6.92363	8.2977	5.40156	5.18229	6.78803	7.30998	9.10119	6.23151	7.45738	6.85748	4.23343	4.65993	7.5397	5.32265	7.88783	7.94901	4.76182	6.03122	9.5488	11.1775	4.10518	3.34199	7.73451	11.3744	7.84128	7.46042	7.64523
+	37.8645	-4.31321	0.050303	19.8795	AQP3	+	9.07751e-37	-4.31321	-14.9163	8.83191	8.40271	9.79059	11.9986	8.91621	6.89263	7.88222	6.42324	7.8031	9.68669	7.44402	7.99158	9.20401	10.0991	5.37712	8.82509	8.81311	10.6456	7.06318	11.8925	7.69669	7.13165	9.58761	7.68552	7.23582	7.21907	8.3213	8.71541	8.6372	9.45241	8.87569	13.7494	13.1215	10.9879	9.8137	8.76222	12.3431	9.30691	9.64839	9.998
+	59.0989	-4.29408	0.0509746	19.6176	VSIG8	+	1.57199e-57	-4.29408	-20.3795	0.765535	1.89142	1.14405	0.963474	0.831877	0.773996	0	0.584963	0.773996	0.910733	1.19535	0.536053	1.20789	1.33914	1.65535	0	0.669027	1.37851	3.07211	2.40599	0.485427	2.35614	0.367371	0.722466	0	1.5509	0	1.72247	0.695994	0	0	3.51223	5.92695	1.07724	1.38957	1.11103	6.86134	1.29866	0	0.887525
+	37.2305	-4.29333	0.0510008	19.6075	TRPM6	+	3.69225e-36	-4.29333	-14.7512	3.53232	0.925999	2.39232	9.8568	1.54597	3.85699	3.12598	2.33342	2.58496	1.46467	0.722466	0.925999	2.19849	3.23726	2.90689	1.78241	1.1177	2.37295	3.7866	2.19535	2.95977	2.75916	1.60407	0.411426	0.871844	2.8339	0.83996	3.34908	4.78031	1.79494	1.62293	3.22188	7.69432	5.08321	2.33628	1.11103	8.78901	2.14078	2.35332	2.45681
+	25.17	-4.28729	0.0512149	19.5256	VGLL1	+	1.80746e-24	-4.28729	-11.5097	4.21801	0	0	3.0993	2.75916	1.27501	2.73769	0	0	0.526069	0	0.925999	3.38681	0	0	0	0.669027	4.05832	0	0	0	0	0	0	0	0.956057	0	0.985501	1.15704	0	5.95675	6.10559	5.51507	1.84398	0	0.475085	4.52607	4.71973	0	0
+	28.4572	-4.28637	0.0512475	19.5131	NEGR1	+	1.18616e-27	-4.28637	-12.4184	4.27128	4.98732	2.39232	3.57046	3.30012	3.62761	2.94486	2.81967	5.77136	6.41413	2.08066	2.33628	7.58931	3.23726	5.02059	0.495695	4.07039	2.96162	4.26228	4.83744	2.62761	4.774	2.99639	2.20163	2.58015	3.9644	6.34181	5.49089	4.96209	3.69265	3.55582	8.24441	9.10599	2.78869	1.14405	5.24793	8.72489	5.94158	3.65992	4.24336
+	36.4369	-4.28345	0.0513514	19.4737	SCUBE3	+	2.21464e-35	-4.28345	-14.544	2.38681	2.95977	3.5008	5.64904	2.02857	2.39506	2.49569	2.7115	5.14241	2.43029	1.83996	1.88752	2.91265	3.95977	4.6241	2.55827	1.1177	1.62761	4.15704	7.0846	2.06695	2.57046	2.42223	1.40054	0.871844	2.38957	3.08746	3.20163	3.9222	0.495695	1.77821	5.75141	7.65163	2.93546	2.08406	4.70321	7.48253	3.49057	3.30743	3.4343
+	33.1242	-4.28168	0.0514146	19.4497	TDGF3	+	3.75247e-32	-4.28168	-13.6722	0	0.298658	0	1.74846	5.04177	0	8.1091	1.81557	5.47929	0	6.80877	0	0	0	0.831877	0	0.669027	4.84097	2.51601	0	0.485427	0	0.903038	0	0	0	0	0.411426	0	0	0	7.46842	6.58796	0	0	0	5.73173	0.575312	0	5.26941
+	22.8574	-4.28137	0.0514257	19.4455	LMX1B	+	3.05239e-22	-4.28137	-10.853	1.04264	3	3.9607	0	5.31687	1.27501	2.62059	7.44849	1.65077	0	0.722466	7.15117	5.32769	2.98185	5.78999	2.09085	0.669027	2.51096	1.88752	1.95233	4.79181	5.31179	0.903038	5.51822	0	1.93734	3.49314	3.88557	1.79077	0	3.46858	5.10056	7.5008	0	5.50779	2.67807	8.4025	1.56072	0	0.879706
+	22.9715	-4.27899	0.0515106	19.4135	PVRL4	+	2.36728e-22	-4.27899	-10.8858	3.39369	3.07895	1.49569	10.0214	3.24184	2.73985	5.04177	6.00248	4.12433	2.17313	1.83996	4.40803	4.47314	3.6427	4.56194	1.78241	1.1177	1.36177	5.3726	2.30451	2.31904	2.35614	3.95884	2.09424	0.495695	3.5656	0.83996	4.52231	2.22959	0.495695	3.37434	7.43763	6.39934	3.06867	0	2.02857	6.82858	1.78241	2.14405	3.90881
+	33.817	-4.27824	0.0515372	19.4035	GCOM1	+	7.92204e-33	-4.27824	-13.8555	3.34483	2.46467	0	7.81852	2.67807	1.27501	4.30816	3.08236	4.29205	3.62176	2.24793	3.25399	4.45812	2.66903	2.0635	3.05832	3.52732	2.37295	3.07211	3.05658	4.35544	3.33056	1.85599	2.20477	1.87578	3.64386	3.43563	5.15745	2.95791	1.97453	4.19849	8.03908	7.13638	12.6867	3.0054	2.27799	7.22766	3.7115	2.69599	4.48929
+	39.9506	-4.27751	0.0515633	19.3936	SCUBE1	+	8.10028e-39	-4.27751	-15.4575	2.80529	2.52105	3.33771	4.78031	2.27799	1.94111	2.94486	2.59694	4.62	7.47857	1.19535	3.44493	3.08916	3.72901	4.56194	2.34199	1.97453	3.86493	5.14405	5.96878	2.42761	2.57046	1.96717	3.39094	2.36457	3.09424	3.38819	3.91743	4.57168	1.61353	2.63459	7.05496	7.27743	1.51096	1.38957	2.27799	7.73037	4.17473	7.82139	2.02857
+	41.198	-4.27522	0.0516453	19.3629	C20orf151	+	4.98573e-40	-4.27522	-15.7799	0	0	0	4.853	2.67582	0	0.604071	0	0	0	0	0	1.20789	0	0	0.495695	0	0	0	0	0	0	0	0	0	0	0	0.411426	0.695994	0	0	6.23879	4.0365	7.07895	0	0	3.99096	0	0	0
+	48.2847	-4.27426	0.0516797	19.3499	TSPAN7	+	5.98728e-47	-4.27426	-17.6005	5.79675	7.21626	6.90689	9.496	6.49618	4.22805	7.02015	5.94439	7.77979	10.3102	5.77136	6.87	7.40156	5.99639	6.89833	6.94965	6.18923	6.04985	5.17153	9.09181	6.20828	6.5935	6.05441	6.08937	5.55582	7.08534	6.88996	7.01078	8.01	6.72151	6.14547	11.7544	11.3988	12.1728	4.61294	9.5593	11.1586	6.26791	7.14975	6.74859
+	22.2021	-4.25139	0.0525053	19.0457	PIPOX	+	1.30206e-21	-4.25139	-10.6638	5.824	9.0091	8.96249	4.70376	7.41836	3.85699	7.87909	2.46989	6.48623	8.15051	7.08757	6.18824	5.76871	4.43896	4.74093	5.64039	7.68103	7.81999	4.4957	12.0839	6.92802	4.31832	10.2631	3.91361	6.79325	7.8635	6.8009	5.61176	10.8341	6.88105	6.92457	9.9816	11.919	2.86394	4.65935	3.35755	12.8528	7.86171	11.0429	8.18428
+	24.7714	-4.24998	0.0525567	19.0271	ANK2	+	4.38836e-24	-4.24998	-11.3976	4.93452	9.7362	9.20589	7.31651	5.6946	6.16932	9.37519	9.36599	8.18259	11.4656	8.01542	6.31597	10.0285	5.79207	7.75141	8.7656	8.38089	9.0662	5.1981	7.74282	9.49509	8.75999	6.95175	7.08215	7.59268	9.5451	10.3321	11.7955	8.4694	10.7308	6.98516	11.9235	12.442	4.22805	5.33056	9.6262	13.304	6.24944	9.2547	9.6793
+	18.7764	-4.24314	0.0528066	18.937	DCN	+	2.6406e-18	-4.24314	-9.6467	9.82971	9.9673	9.3751	9.06671	9.66409	8.37998	9.6196	10.4127	12.9538	6.94813	9.1698	7.42853	10.7956	8.79659	10.7171	6.72914	10.0784	8.07312	9.57811	10.1522	8.24179	9.772	8.40182	9.38709	7.05864	8.56419	9.9965	10.6935	9.76669	3.26903	9.5291	11.5942	13.222	3.13093	6.83124	7.92041	13.0523	11.2407	10.1728	9.7999
+	22.6193	-4.24034	0.0529091	18.9003	HOXD11	+	5.16524e-22	-4.24034	-10.7844	1.93357	1.79909	3.15218	9.6042	1.10434	1.27501	2.49569	8.62121	4.18269	1.85997	2.08066	8.66541	2.7115	3.55213	7.64681	0.85599	2.17313	2.75275	3.47379	4.34696	4.49313	2.35614	1.60407	1.20789	0.495695	2.8339	2.61589	5.87652	3.80012	0.495695	1.62293	7.32598	7.03958	1.31034	0.85599	3.51223	5.86071	3.60999	1.60881	2.89724
+	36.7887	-4.23565	0.0530815	18.8389	IGFBP5	+	9.9978e-36	-4.23565	-14.6359	12.2272	12.8686	10.5928	12.0793	9.9187	10.0991	11.5765	10.6456	13.5318	10.1885	9.7689	10.0951	11.5161	11.1475	12.4176	9.95481	11.2229	11.4182	9.9025	14.4106	11.0391	12.085	11.3429	11.0841	8.81311	10.596	11.7941	12.6135	13.4875	8.26871	9.8933	14.0186	15.5573	14.5204	9.4211	12.2313	15.5521	12.0865	11.826	10.5599
+	59.6736	-4.22979	0.0532975	18.7626	SEMA3G	+	4.22582e-58	-4.22979	-20.5282	6.10056	6.69711	6.27612	7.6946	5.99367	6.57577	7.46082	6.28059	7.59477	7.77301	5.42593	9.14359	7.2521	7.78241	7.74268	7.02835	6.23477	7.43238	6.66377	9.41479	7.41608	7.67009	7.00495	5.70183	5.49057	7.07017	7.30442	7.08937	8.68769	6.37313	6.91217	11.2162	10.4975	8.31211	4.56438	7.87369	10.6675	6.94122	7.17053	7.8334
+	16.0408	-4.22922	0.0533186	18.7552	GRIK5	+	1.08462e-15	-4.22922	-8.79207	2.28392	3.72247	5.27202	9.0578	2.15704	2.73985	2.49569	8.9402	1.9486	9.6658	8.50799	9.9018	8.15122	3.11437	11.1451	5.23496	0.669027	5.81583	4.83895	3.86987	2.06695	4.25777	1.60407	7.411	1.41143	5.00495	2.86987	9.1108	3.98002	0	2.63459	9.5579	8.89139	1.07724	1.59455	4.39506	8.09048	4.42492	2.53356	2.38128
+	25.0731	-4.22208	0.0535829	18.6627	TSPAN5	+	2.23303e-24	-4.22208	-11.4825	2.48027	2.95977	0	7.57077	0.464668	0.773996	2.84398	5.18349	3.14731	4.96763	0.722466	5.49345	2.19849	1.33914	7.3713	2.82985	0.669027	1.02857	0.739848	4.62352	3.0993	1.40599	0.659925	2.852	1.1635	1.93734	1.75275	6.38128	3.66676	0.495695	1.45418	5.26566	7.21713	11.3453	1.14405	2.16027	6.36317	1.56072	0.748461	3.854
+	39.5675	-4.2214	0.0536083	18.6538	SCN7A	+	1.90337e-38	-4.2214	-15.3584	1.79494	1.09085	0	6.59976	1.54597	1.64616	2.20477	0	1.9486	0.910733	0	0	1.20789	1.33914	0.604071	0	1.73985	2.04614	0.739848	1.04963	0.485427	3.07211	0.903038	0.985501	0	2.10434	0	3.09592	2.02857	0	1.25701	4.72247	6.20613	0.799087	1.59455	1.11103	6.45286	2.7761	0	0.356144
+	28.8481	-4.21356	0.0539004	18.5528	TMEM45B	+	4.99644e-28	-4.21356	-12.5249	3.07039	6.05028	6.26472	10.2403	6.73376	3.45154	6.58961	8.60641	4.62	2.43029	5.97751	10.0058	6.45648	4.79805	9.28221	1.94486	5.26491	7.07275	3.07211	7.8431	2.62761	5.97246	7.00495	5.44427	5.22882	6.50811	5.70874	4.83592	4.37156	2.66676	4.91504	10.46	10.4011	4.68762	5.94696	4.97499	9.0419	6.93546	6.1179	7.03122
+	60.0737	-4.21157	0.0539747	18.5272	SIAH3	+	1.69869e-58	-4.21157	-20.6318	2.06005	2.40327	0	0	1.34483	2.39506	1.83996	0.584963	1.9486	0.526069	0.722466	0	0.722466	2.02503	1.35614	1.15056	0.669027	1.36177	3.07211	0.782409	0.485427	0	0	0.985501	0	1.26903	0.475085	1.20789	0	0	2.04614	6.74927	4.67129	0.454176	0.485427	0	4.70819	3.1375	0.748461	0.879706
+	21.3577	-4.20644	0.0541669	18.4614	PON3	+	8.49864e-21	-4.20644	-10.4176	0	6.69711	0	0	0	0	0	0	0	0	0	0.536053	0	0	0.831877	0.495695	0.669027	0.604071	5.54905	3.26003	3.55582	2.35614	0.367371	0.722466	0	0	0	1.57046	0	8.5383	0.432959	5.99684	5.13422	6.363	0	0.475085	5.78973	0	0	0.356144
+	27.8572	-4.20234	0.0543211	18.4091	RNF152	+	4.53412e-27	-4.20234	-12.2544	4.39712	4.84699	1.49569	4.5373	5.97613	2.73985	5.01926	2.7115	4.66164	7.47857	2.28688	3.11103	3.70929	2.27202	5.12102	6.82566	4.94673	2.63691	5.02989	7.16962	6.45763	3.64731	8.35129	1.71809	4.78346	3.77926	7.75282	3.25248	7.5979	7.54697	5.57077	9.1069	9.75821	10.8817	3.47379	4.19692	9.95831	4.21335	9.2417	4.9279
+	22.7751	-4.20122	0.0543636	18.3947	C6orf223	+	3.67333e-22	-4.20122	-10.8293	1.04264	1.09085	3.90304	6.25134	0	1.94111	2.0321	6.28983	2.40327	5.97934	2.08066	5.20789	2.29866	3.6427	8.14639	0.495695	0.669027	2.21723	2.81967	9.1846	2.80323	1.79494	0.367371	1.98185	1.80323	1.74846	1.91073	1.72247	6.96313	1.15704	0.432959	7.11145	5.95536	5.28614	1.93734	6.16812	6.04832	0.985501	1.24489	1.42223
+	46.5394	-4.1975	0.0545037	18.3474	ATP1B2	+	3.0565e-45	-4.1975	-17.1531	3.29278	5.70791	3.9607	9.7033	5.23074	4.17233	3.28688	5.22304	4.95559	5.13914	3.98732	6.16128	5.53512	4.21878	6.46516	4.5735	4.89093	4.94251	5.41853	7.42559	4.91169	5.63256	4.06264	6.13031	3.50716	6.01413	4.57834	5.13422	6.43613	3.54844	4.08491	9.7126	10.065	3.59574	3.95977	7.21529	9.5051	5.39094	3.94204	4.66619
+	20.2478	-4.18597	0.0549411	18.2013	PLCXD3	+	1.0116e-19	-4.18597	-10.0898	7.68629	4.36807	1.77821	3.62644	3.73444	2.18587	2.73769	0	5.19967	8.4071	5.48961	2.67582	4.79494	1.33914	2.43829	4.0781	7.79181	3.58015	3.55827	5.18864	2.62761	2.9241	7.36973	2.39232	0	4.20477	5.58376	4.27575	3.59455	11.2363	6.46189	5.77347	8.93221	11.9015	1.38957	2.02857	9.54761	6.96959	7.5216	2.38128
+	19.4973	-4.18128	0.0551199	18.1423	PRSS22	+	5.30641e-19	-4.18128	-9.86507	0.432959	0.536053	2.01436	8.84881	2.75916	0.773996	2.20477	0.584963	1.28096	0	3.12928	0	3.8125	5.75141	0.831877	2.22342	0	3.37851	3.07211	0	0	4.63749	0.659925	1.71809	0.495695	3.72792	1.57046	4.06609	0	0.495695	2.04614	6.81468	5.03254	4.89918	2.33628	1.72683	4.91552	4.28762	0	0.356144
+	47.4275	-4.18049	0.0551502	18.1323	CPAMD8	+	4.12437e-46	-4.18049	-17.3808	4.81353	7.29517	5.90448	6.23324	3.7761	5.66334	5.1918	4.29866	5.35896	5.25965	5.44725	3.94298	7.62308	7.34589	4.92505	4.30305	4.46401	5.28946	5.1981	5.03958	5.21994	6.41007	4.83996	6.98105	6.36264	4.64616	5.73037	6.43146	8.32728	3.49697	5.3427	10.2536	8.46271	6.40173	5.40156	6.32193	8.63539	5.15461	5.32229	5.16028
+	12.6655	-4.17322	0.0554289	18.0411	PTGDS	+	1.80558e-12	-4.17322	-7.66371	7.63358	10.544	10.5219	6.3127	8.0433	7.88209	8.73661	7.63959	10.9606	12.1716	2.08066	5.43463	9.04461	3.81044	5.85649	6.19987	6.49089	3.70155	2.12763	6.2114	9.41559	6.97991	6.46891	4.98914	3.00899	5.98208	4.03474	9.5697	6.40497	6.41549	6.19417	8.80909	11.1276	4.20007	1.14405	1.34483	10.8973	7.38603	8.4515	7.21936
+	8.13013	-4.17096	0.0555158	18.0129	UGT1A9	+	3.51373e-08	-4.17096	-5.93998	0	9.58791	11.7976	8.1499	7.43087	3.65878	7.58293	9.82501	7.795	14.4073	5.30961	9.4635	5.87824	2.3978	8.86851	7.8421	7.3345	3.20163	5.12102	11.6012	9.76971	2.90881	9.13129	6.03188	1.75702	7.03661	9.12221	12.7951	11.8016	8.44489	3.64962	8.00748	12.4096	0	1.81557	11.9719	14.5953	3.2555	13.0155	7.6642
+	15.1771	-4.16398	0.0557849	17.926	LOC84856	+	7.36908e-15	-4.16398	-8.51221	0.432959	6.21296	7.51688	3.0993	0.464668	4.80581	1.61353	9.32571	4.62	4.28096	3.92695	8.18898	0.722466	4.15866	0.604071	6.58976	0.669027	2.63691	2.67582	5.75569	6.23132	0.863939	0.659925	4.53916	1.80323	7.02912	5.47281	5.65019	0.695994	1.79494	0	5.29646	8.28392	3.63923	4.35191	2.67807	8.641	0.575312	0.748461	4.42358
+	14.5084	-4.15785	0.0560225	17.85	DNER	+	3.2062e-14	-4.15785	-8.29168	6.13709	8.8296	0	9.9734	4.1643	6.22516	9.5229	6.95641	2.58496	10.8761	10.0627	7.61198	7.20183	6.38819	8.72789	3.53481	2.8953	2.63691	3.7148	7.54666	6.23898	5.65621	5.51759	2.09424	6.73268	10.4481	7.30442	10.3724	3.06867	3.69265	5.41515	8.10303	9.6667	3.19062	2.9782	9.6875	9.7894	6.12412	9.09051	6.43946
+	43.5962	-4.15655	0.0560732	17.8338	MUC6	+	2.31209e-42	-4.15655	-16.3976	2.73118	2.78031	2.5509	2.83794	2.38681	3.01792	3.20789	1.32769	0.773996	2.30743	2.89918	0.536053	2.19849	3.72901	0.604071	1.78241	2.3505	2.21723	3.38267	0.443607	0	2.35614	0	1.71809	1.80323	2.62761	1.36737	2.91839	0	2.46728	3.55582	6.35332	9.4575	6.31052	0	5.12598	8.07071	2.96901	0.748461	2.52857
+	14.5152	-4.15514	0.056128	17.8164	CYP17A1	+	3.15961e-14	-4.15514	-8.29393	4.10434	5.69349	3.78136	3.01614	6.91444	2.57773	4.89385	5.20359	6.39094	13.8083	6.09149	6.60066	5.12681	3.72356	2.49825	6.66605	6.40173	3.64155	3.18428	4.92457	7.0457	2.10434	11.0263	3.80941	7.64032	5.18269	10.135	4.93923	8.18349	9.6741	5.15461	10.5623	11.2522	5.04745	3.11936	7.85767	10.8873	5.05137	9.9015	4.15056
+	12.5106	-4.1515	0.0562697	17.7715	CWH43	+	2.54243e-12	-4.1515	-7.6094	8.6427	4.35191	1.14405	9.94391	4.31107	4.05398	3.36036	0	5.19967	2.74631	7.56697	0	7.94889	1.33914	0	6.60792	7.52011	1.852	0.739848	3.03034	2.95977	3.07211	5.69014	2.20163	9.7193	0.555816	6.75422	0.411426	4.78031	5.42526	3.63923	8.44729	8.01402	11.2706	6.30524	8.1354	8.788	4.63749	5.24641	0.641546
+	26.5506	-4.14897	0.0563683	17.7405	NR4A3	+	8.36284e-26	-4.14897	-11.8945	4.39712	3.92884	3.78136	9.1326	5.34447	3.35473	6.72928	4.74147	6.26266	9.57319	3.0197	2.774	8.2255	5.48156	7.82769	4.84298	5.43062	7.38362	4.04439	5.58316	5.00405	3.82579	4.765	3.78241	5.09508	5.27426	4.69265	4.97774	4.78031	4.51159	3.92979	11.6196	9.22591	9.75031	7.94591	3.30159	10.4421	3.82375	3.87676	8.92151
+	23.5338	-4.14464	0.0565379	17.6872	PDE1C	+	6.86439e-23	-4.14464	-11.0468	0.432959	3.99186	0	7.99379	0.823749	1.64616	0.604071	6.02503	0	5.25965	0	3.44493	0.411426	3.3505	5.926	2.09085	0.669027	0	1.88752	4.76341	3.65076	0.863939	1.85599	1.20789	0	6.01413	1.36737	4.32409	3.06867	0	0	4.1416	6.79455	10.0303	3.47379	1.11103	6.47314	1.29866	0	1.69599
+	13.474	-4.1441	0.0565591	17.6806	GABRB3	+	3.06339e-13	-4.1441	-7.94311	1.63691	4.90256	5.57743	7.36282	1.10434	6.71877	0	9.87659	6.62848	1.67356	5.97751	8.21101	6.80684	2.48543	10.2128	7.3924	1.1177	3.75809	1.23266	7.73071	4.08236	2.57046	1.85599	2.48027	0.495695	6.02459	9.17869	7.97922	6.81314	9.54909	0.432959	9.2568	9.612	0	3.30743	9.60999	9.6664	3.42626	1.60881	7.26744
+	10.5251	-4.1395	0.0567398	17.6243	SLC22A12	+	1.92636e-10	-4.1395	-6.88845	5.80581	6.82324	10.7972	6.46728	11.2795	5.93829	8.37169	0	8.74079	10.282	10.5678	0.536053	6.26153	5.14893	3.8339	9.67901	9.80681	11.5271	6.54396	9.4536	3.94017	6.36737	9.32571	6.78097	7.89379	9.76971	6.67835	5.1206	10.2889	9.43369	9.3271	12.4933	13.4234	0.454176	8.60659	7.01926	13.8616	9.28339	14.6249	6.20731
+	32.1206	-4.13931	0.056747	17.6221	TNNC1	+	3.51056e-31	-4.13931	-13.4055	1.93357	5.93239	7.28383	4.31542	1.88362	3.62761	2.62059	1.59455	8.72141	1.46467	2.28688	2.45681	4.29278	1.72247	0.333424	1.60407	3.7939	1.62761	3.47379	2.07724	2.71809	2.57046	2.42223	0.985501	2.76765	2.51349	2.41684	5.49089	3.43962	0.863939	2.926	6.69223	6.99932	2.34199	2.08406	1.5509	7.10717	2.29278	3.87676	2.7845
+	27.6661	-4.13034	0.0571008	17.5129	ADCY1	+	6.90929e-27	-4.13034	-12.202	2.17632	4.99729	2.39232	6.80271	2.49057	2.57773	3.03738	5.29903	4.34341	2.30743	2.46467	4.87381	2.63691	3.23726	6.99266	3.72465	1.73985	3.22497	4.10182	7.3579	10.1202	4.68482	2.82985	2.48027	2.11103	4.31107	5.94883	4.64097	5.52199	1.15704	2.7866	7.6969	8.19751	10.4779	1.77821	4.82579	8.2695	3.49057	3.57894	4.40531
+	18.7949	-4.12858	0.0571707	17.4915	C20orf54	+	2.53471e-18	-4.12858	-9.65232	6.99763	9.8016	3.78136	10.9638	6.52654	6.74766	6.49394	8.11982	4.44162	2.17313	6.09149	8.0343	3.59694	5.1177	7.85873	1.94486	0	6.27072	3.18428	3.64039	1.9222	3.73985	6.96185	1.5656	0.495695	3.5656	1.91073	5.21296	3.26604	0.863939	6.72601	7.81903	8.46021	8.36798	3.18428	2.84197	8.8534	6.1637	7.77248	4.56742
+	54.0726	-4.12221	0.0574236	17.4144	RGS6	+	1.32605e-52	-4.12221	-19.0846	0	1.36737	1.77821	1.74846	0.823749	0.773996	1.02148	0.584963	1.28096	0	0	0.536053	0.722466	1.33914	1.20163	1.78241	0.669027	0.604071	1.23266	3.09255	0.847997	2.10434	1.11103	0.411426	0	0.956057	1.75275	1.40054	3.06867	0	2.04614	7.7256	5.01926	0.799087	0.485427	1.11103	4.58316	0.575312	0.748461	1.81557
+	26.7691	-4.11459	0.0577279	17.3227	OLIG1	+	5.1452e-26	-4.11459	-11.9549	1.63691	2.95977	2.21413	7.46287	0.823749	2.88557	1.61353	2.59694	0.773996	0.910733	0	0	1.852	2.48543	0.333424	1.94486	4.5741	0	1.23266	2.96532	7.79312	0.863939	0.903038	5.35473	6.50128	5.92719	2.61589	2.71809	4.53419	7.18844	1.77821	6.92754	7.90002	10.0956	0	3.35755	6.1014	2.55582	3.57894	0.879706
+	24.8663	-4.11348	0.0577721	17.3094	TNS4	+	3.55835e-24	-4.11348	-11.4243	2.17632	1.09085	2.5509	4.98778	3.05485	2.18587	4.56499	2.46989	3.63691	0.910733	0.722466	2.05311	2.97269	6.1127	2.04264	0.495695	2.17313	1.62761	4.69655	2.19535	2.19849	4.43296	0	0	1.1635	2.10434	0.83996	2.20477	2.83996	0.495695	2.5509	6.81468	6.33593	9.56771	0.85599	0	6.94591	3.1375	2.35332	3.60999
+	13.6723	-4.10697	0.0580333	17.2315	BHMT	+	1.99111e-13	-4.10697	-8.01066	9.99719	8.36072	9.55349	7.08491	12.0675	7.66732	10.8147	1.0072	9.6118	14.0798	8.9798	3.55949	11.4699	10.6544	4.52982	5.29609	5.69794	11.1422	7.98681	10.5354	4.96763	9.5648	13.2074	8.36728	12.5029	11.3004	9.6462	10.8589	8.49669	8.73091	12.0311	12.4404	14.3255	2.62761	10.3981	7.58323	15.0381	8.9792	12.6896	11.9302
+	24.3157	-4.10243	0.0582162	17.1773	C19orf69	+	1.21765e-23	-4.10243	-11.269	1.46467	2.46467	0	1.53107	6.06996	1.94111	2.20477	1.0072	2.89336	1.67356	2.28688	1.70044	1.5656	1.33914	1.20163	1.39506	6.23477	2.51096	0	7.3579	1.37295	0.863939	6.31397	0	0	1.93734	3.8885	0	4.53419	4.68314	4.17073	6.3087	7.78797	0.454176	0.85599	0	8.17038	3.35896	7.28882	2.45681
+	30.1405	-4.09307	0.0585955	17.0661	LOC255167	+	2.85136e-29	-4.09307	-12.8748	0.432959	5.35685	0	1.74846	0	0	2.0321	1.32769	3.14731	1.21412	0.722466	0.536053	6.23668	1.33914	1.848	1.39506	0	2.85997	2.51601	4.21413	0.847997	0.863939	2.16671	1.71809	3.95606	3.50716	1.36737	3.64155	0.695994	0.495695	0.432959	7.44799	6.47978	6.15461	0	4.99231	5.14771	0.575312	2.35332	0.356144
+	36.2204	-4.092	0.058639	17.0535	C8orf80	+	3.61374e-35	-4.092	-14.4873	2.38681	4.09001	5.5404	1.74846	4.67976	0.773996	1.83996	3.76765	1.9486	3.0036	2.62527	3.18428	3.34199	4.43896	1.49569	3.72465	1.97453	2.63691	0	4.78241	1.76128	2.75916	4.20633	3.29866	3.45286	4.31107	2.79077	3.30159	2.95791	1.40599	2.63459	8.5944	8.24279	5.76102	1.77821	2.27799	8.55789	2.96901	4.17872	2.89724
+	23.519	-4.09147	0.0586606	17.0472	SLC7A8	+	7.09462e-23	-4.09147	-11.0425	7.63612	8.17018	8.803	12.2929	7.03397	5.29756	10.3634	4.99095	10.6023	10.7857	7.13484	8.28151	8.67469	6.46532	6.90147	8.4566	8.50688	7.98959	7.01145	8.6878	10.8967	6.83124	8.60092	7.0217	6.23343	9.18641	9.18361	8.3142	8.97039	11.124	8.1444	11.4291	12.8242	10.2322	4.70487	8.39361	14.4471	8.14868	9.8469	10.3466
+	19.5181	-4.08387	0.0589703	16.9577	FRMD1	+	5.07941e-19	-4.08387	-9.87132	0.765535	2.95977	2.01436	0	4.74308	0.773996	3.99458	0	4.39369	5.89191	2.08066	0	4.94017	2.02503	0.604071	0	1.97453	6.25115	3.18428	6.00944	0	3.54967	5.43262	0.722466	2.36457	4.20477	0	2.98002	0.695994	0	4.42559	6.69808	7.01279	0	5.76553	0.823749	8.39051	5.69237	2.97085	7.18646
+	83.8659	-4.08163	0.0590619	16.9314	GADL1	+	6.35324e-82	-4.08163	-26.9961	1.46467	1.09085	0	0	0.464668	1.64616	0	0	1.9486	1.67356	0	0	0	0	0.333424	0	0	0	0	0.782409	0	0	0.659925	0.411426	0	0	0	0	0	0.495695	0	7.68531	3.80735	0	0.485427	0.475085	3.56803	0.575312	0	0.356144
+	17.1572	-4.08089	0.059092	16.9228	NTRK2	+	9.30745e-17	-4.08089	-9.14623	9.837	5.43396	4.8545	9.14471	3.73444	4.38336	7.23266	3.7137	5.67384	10.28	7.63887	4.43829	5.51444	5.23955	5.40395	9.2293	3.7939	3.8125	2.67582	11.2282	13.3945	6.91241	11.6873	6.15704	2.852	8.65141	10.4422	7.22525	8.20021	9.8108	6.49009	13.1705	12.4901	4.28392	5.86913	8.93	10.7183	4.66562	10.8059	5.84172
+	33.3759	-4.07658	0.0592688	16.8723	TTR	+	2.12774e-32	-4.07658	-13.7389	0	0.536053	0	0.555816	0.464668	0	0	0	0.773996	0	0	0	0	0	0	0.495695	0	0	0	0	0	0	0	5.95884	0.495695	0.956057	0	0	0.695994	0	0	2.85599	5.5245	10.4129	0	0	5.64501	0	0.748461	0
+	34.8598	-4.07587	0.0592982	16.8639	SLC14A2	+	7.64167e-34	-4.07587	-14.1304	0	0.536053	0	3.96901	0	0	0.604071	1.32769	1.65077	1.46467	0	0.536053	0	0.823749	4.0072	0.495695	0	0	2.67582	0.782409	2.31904	0	1.45943	0	0	0.555816	0.475085	1.20789	1.51096	0	1.02857	0.871844	2.75275	7.71589	0	0	3.2765	0.575312	1.60881	0.641546
+	38.6059	-4.07289	0.0594208	16.8291	RNF150	+	1.68467e-37	-4.07289	-15.109	5.54782	3.5656	2.69153	7.54921	4.19456	5.58014	5.38198	6.31759	4.48864	4.62644	4.78083	5.0009	5.48317	2.27202	5.72792	2.45418	2.17313	3.58015	4.10182	4.46858	6.17672	2.9241	3.28244	5.60822	2.24184	4.82477	2.52105	6.7412	4.9905	6.95466	4.60051	9.65641	9.27249	8.39998	4.23266	6.48607	8.3878	4.32265	3.65992	6.66747
+	76.4476	-4.07046	0.0595209	16.8008	POU3F4	+	1.35643e-74	-4.07046	-24.959	0	2.27501	0	0	0.464668	0	0	0	0	0	0	0	0	0	0	0	0	0	1.59455	0	0	0	0	0	0	0.555816	0.83996	0	0	0	0	3.28392	4.80219	10.002	0	0	3.32193	0	0	0
+	30.5055	-4.06908	0.0595779	16.7848	STC1	+	1.25929e-29	-4.06908	-12.9731	5.13586	5.60437	6.56224	10.4218	6.97338	6.99243	7.08725	11.1811	7.91839	7.81858	4.84699	9.47691	6.45105	10.015	12.6969	7.96982	5.00045	7.12226	7.65657	10.3722	7.8416	7.61662	7.23132	5.60822	5.65421	6.86963	4.99005	6.16088	7.89899	7.38948	5.59156	10.4211	10.5776	7.77551	7.164	7.47492	11.8455	5.15461	5.29756	7.49073
+	12.0315	-4.06612	0.0597003	16.7503	CHRDL1	+	7.23274e-12	-4.06612	-7.43981	7.28512	7.33199	7.33351	3.51096	1.54597	5.46891	8.51069	2.91839	7.2867	6.10936	6.46287	2.67582	6.95466	2.27202	1.35614	4.97957	0	4.81455	0	5.65678	6.31325	8.9305	0.903038	4.03386	3.55827	10.35	4.2891	11.5694	4.49506	1.15704	8.59921	7.52497	8.1102	4.488	4.03298	5.4266	9.7752	4.21335	6.25342	9.5691
+	51.1242	-4.05747	0.0600593	16.6502	ST6GALNAC3	+	1.02138e-49	-4.05747	-18.3282	4.46793	4.05137	4.12019	4.82883	3.12101	3.35473	4.39849	4.87135	4.39369	4.52042	3.7301	4.73444	4.72574	4.09508	6.80077	6.42156	3.7939	4.34412	3.28688	5.88387	4.91169	5.01391	3.904	3.03562	3.45286	5.61677	3.68257	5.66874	5.17393	2.84197	3.71699	6.4596	8.82091	5.53823	2.44626	5.34696	9.06461	4.71973	3.2032	4.13258
+	43.6068	-4.05045	0.0603524	16.5694	TMEM178	+	2.26643e-42	-4.05045	-16.4003	5.93593	6.87418	4.16993	6.50526	5.96717	6.60763	5.45154	4.01346	4.70155	6.24089	5.73688	6.92979	4.86146	7.46956	2.13093	4.5735	4.91934	5.56864	6.7385	3.64039	5.46074	6.02813	2.5008	3.56072	4.62293	5.16511	3.68257	7.60177	6.51602	4.12598	5.39129	9.14239	8.14139	4.46401	5.72219	4.34127	9.29519	5.7057	3.2032	3.2342
+	33.7749	-4.04845	0.0604361	16.5464	SLC43A1	+	8.68328e-33	-4.04845	-13.8444	4.32337	5.69544	6.80877	7.15826	3.89239	3.35473	4.92457	7.14832	6.55367	3.08066	4.20477	4.87381	6.24926	5.05224	5.62498	5.59246	3.66676	3.8125	5.14405	5.7366	7.2635	3.44493	3.40599	5.90448	3.00899	4.53294	4.47962	7.59939	5.22226	2.75702	3.8268	9.9612	9.6187	6.31723	2.21413	6.0555	8.57562	5.47216	3.09255	5.79883
+	53.4935	-4.04681	0.0605045	16.5277	CAMK2A	+	4.95516e-52	-4.04681	-18.9359	0	1.23879	3.33771	1.74846	0	1.27501	0.604071	0	0	1.85997	0	0.536053	2.29866	0	1.35614	0.495695	0	0.604071	2.12763	1.65535	0	1.79494	0	0.411426	0	1.74846	0	1.40054	1.79077	0	0.432959	3.45812	5.50557	0	0.485427	1.88752	6.374	0.985501	1.24489	1.42223
+	28.1168	-4.04205	0.0607047	16.4732	PAK6	+	2.5511e-27	-4.04205	-12.3255	1.79909	6.46679	7.8334	9.73251	6.15036	2.39506	4.09677	1.82375	3.81044	2.74631	6.06372	0.536053	5.7126	4.28096	5.03386	4.94345	5.69488	3.52607	5.32481	3.80116	6.99266	7.12319	2.42223	4.7115	3.45286	4.22497	4.92125	4.56316	2.23573	4.0505	2.99639	8.76699	9.09239	10.1972	5.37365	5.46238	8.37439	6.30852	3.33342	5.85574
+	36.9474	-4.03868	0.0608466	16.4348	DUSP26	+	7.00129e-36	-4.03868	-14.6773	1.79494	2.73335	4.30889	2.39506	0.823749	2.18587	1.83996	1.59455	2.58496	3.15381	1.55582	1.88752	2.7115	3.23726	2.04264	3.12763	1.73985	1.02857	4.4957	3.15056	1.76128	1.79494	1.73552	2.30159	0.871844	2.8339	2.52105	0.985501	2.83996	0.495695	1.25701	7.84009	6.98208	2.7115	0	3.12267	6.44758	1.78241	2.35332	2.12433
+	21.502	-4.02827	0.0612872	16.3166	SLC9A2	+	6.18467e-21	-4.02827	-10.4599	1.79494	6.849	5.02547	10.541	3.24184	0.773996	3.94767	5.7952	0.773996	5.97499	4.34908	7.82998	4.11437	5.43095	3.17951	4.0781	5.05224	3.37851	1.23266	3.8339	5.46074	5.55888	4.82528	1.71809	4.38612	3.67582	5.85375	6.05072	4.78031	5.532	3.6792	7.97751	9.35001	10.7395	3.80219	8.43592	9.1236	4.45746	6.15987	5.69321
+	26.1701	-4.01525	0.0618428	16.17	PPP2R2B	+	1.92179e-25	-4.01525	-11.7889	3.24031	4.66619	0	8.9252	0.823749	2.88557	3.28688	3.7137	4.12433	7.5614	2.76765	6.49905	5.85275	1.72247	2.63227	4.11187	2.50589	2.85997	2.12763	4.24184	2.31904	2.75916	1.60407	2.91457	2.67582	4.34483	1.75275	5.21296	2.40871	1.15704	1.45418	8.12252	7.39077	1.84398	0.485427	5.48993	6.56575	3.28983	3.87676	3.90881
+	28.6021	-4.01104	0.0620236	16.1229	DOC2B	+	8.66828e-28	-4.01104	-12.4579	1.04264	1.36737	0	8.23031	0.823749	1.27501	1.3505	1.0072	1.28096	1.21412	0	6.09656	2.29866	2.66903	2.85599	0.85599	0	1.02857	0	3.59813	1.76128	2.10434	0.659925	0.722466	0.495695	1.74846	1.36737	3.34908	0.695994	1.15704	1.62293	5.94907	5.81532	3.40735	0.485427	1.11103	4.80736	1.56072	2.83996	3.0018
+	25.7076	-4.00284	0.0623769	16.0316	NR4A1	+	5.40319e-25	-4.00284	-11.6601	6.96139	7.89573	8.30711	14.693	8.3493	7.10832	8.85851	7.27128	10.2373	13.9038	7.04592	7.68629	13.0014	8.74859	9.1096	8.09972	9.4625	12.2199	7.65177	9.43879	8.4034	8.85801	7.66683	8.68321	8.32728	9.32531	8.77169	8.60541	9.5539	7.57841	7.47078	14.6994	12.7583	13.9044	12.1377	7.5421	12.7389	7.60051	7.73132	12.8618
+	44.3999	-3.99831	0.0625731	15.9813	GJA3	+	3.73274e-43	-3.99831	-16.6041	0.765535	1.09085	3.71589	0.555816	0.464668	1.64616	0	1.0072	1.28096	0	0	0.536053	0	2.8339	1.49569	0.85599	0	0	3.7866	1.48026	2.06695	1.79494	0	0.411426	0	0.555816	0.83996	6.02923	1.79077	0.495695	0.432959	3.40327	6.29774	0.454176	1.14405	1.11103	6.71823	0	0	1.81557
+	40.0562	-3.99467	0.0627314	15.941	KBTBD12	+	6.44208e-39	-3.99467	-15.4849	0.432959	2.62994	1.49569	0.963474	3.73444	1.27501	1.02148	0	4.44162	1.46467	0	0	1.39506	1.33914	0	1.15056	1.97453	2.21723	1.59455	0.443607	0.847997	2.10434	0	0.411426	1.41143	4.98368	1.12433	0.411426	1.15704	0.495695	1.25701	5.34163	5.17233	9.28949	0.485427	0.823749	5.28059	1.29866	0.748461	0.879706
+	17.724	-3.99292	0.0628077	15.9216	SLC5A11	+	2.6935e-17	-3.99292	-9.3231	0	7.47808	2.5509	1.27501	5.85649	0	2.84398	3.01257	2.19219	2.17313	2.76765	3.18428	4.29278	0	2.63227	1.39506	0.669027	3.37851	2.12763	4.15704	1.37295	0	7.9644	0	1.61824	1.26903	0.83996	3.14893	6.60984	0.495695	1.91839	7.57622	8.77179	1.84398	1.59455	1.34483	8.99441	2.43029	6.53481	1.08406
+	36.0675	-3.9912	0.0628825	15.9027	LGI2	+	5.07936e-35	-3.9912	-14.4473	2.17632	5.00764	4.72792	4.80478	3.55704	1.94111	4.46728	5.5373	4.57773	3.28983	3.98732	5.34199	5.61412	3.72901	7.12753	4.36107	3.20006	2.96162	2.81967	5.0237	6.11998	3.90785	2.5008	4.36667	3.21723	5.08704	3.49314	6.91205	3.06867	3.07211	3.63923	8.85	8.26421	3.80116	3.57531	6.07232	7.33226	3.66676	3.49442	4.63401
+	31.066	-3.98865	0.0629935	15.8747	ODZ2	+	3.67414e-30	-3.98865	-13.1236	3.44095	4.88068	0	1.53107	1.72683	2.39506	3.74093	6.59126	4.98823	2.83794	2.08066	2.86592	1.852	4.67356	3.40871	1.39506	0.669027	2.04614	3.28688	4.26828	2.31904	3.44493	1.85599	1.40054	1.1635	3.09424	1.57046	3.09592	0.695994	0.863939	2.46205	5.46924	7.47411	1.07724	1.93734	2.02857	8.1068	2.96901	1.24489	2.45681
+	63.2103	-3.98433	0.0631825	15.8272	DACH2	+	1.42142e-61	-3.98433	-21.4466	0	4.25323	0	5.53574	0	0	0	0	0	0.526069	0	0	0.722466	0	0.333424	0.495695	0	0	3.38267	0	0.485427	0	0	0.411426	0	0.956057	0	2.5656	2.02857	0	0	3.45812	4.7866	0	0.485427	0	4.24793	0	0	0.356144
+	17.8083	-3.98387	0.0632025	15.8222	AGMAT	+	2.23242e-17	-3.98387	-9.34923	7.69613	8.38029	7.8563	4.853	9.6469	4.33342	8.11452	3.0993	8.49141	9.27191	7.49137	2.67582	7.19859	4.21878	3.66676	8.09972	9.5015	7.31442	3.92125	10.7351	9.7863	5.12019	10.4922	6.13031	5.17991	8.39068	10.6246	5.32373	9.5831	10.2901	8.19992	11.8696	12.1682	3.06867	6.01167	7.29536	13.1861	7.57864	12.1804	9.26571
+	22.0623	-3.9792	0.0634075	15.771	FOLH1	+	1.77511e-21	-3.9792	-10.6232	1.63691	6.19967	4.69432	4.09424	1.54597	0.773996	4.46728	7.27603	5.05181	8.20941	1.19535	6.49185	1.9782	4.71644	8.69021	4.27277	2.8953	5.48704	3.85599	8.2571	5.14078	3.20789	2.34199	2.30159	2.58015	3.67582	3.21568	6.62132	4.71425	4.48543	4.71973	8.4071	8.37339	1.51096	3.36597	5.04396	8.77271	5.11437	4.0054	5.56255
+	24.5262	-3.97372	0.0636488	15.7112	UPP2	+	7.57352e-24	-3.97372	-11.3285	3.29278	5.58436	2.21413	1.94111	6.98219	2.88557	4.46728	1.81557	3.46074	4.40531	4.52105	2.33628	4.24413	4.43896	2.50589	6.5146	5.22033	6.69808	2.33342	1.65535	5.9905	4.63749	6.14037	3.24945	3.50716	7.21907	9.20599	6.20633	9.053	2.35614	6.54473	4.47444	10.1603	1.31034	3.99729	3.51223	10.5063	5.63692	8.69251	4.77347
+	113.603	-3.96268	0.0641378	15.5914	OLFM3	+	7.32196e-111	-3.96268	-35.8697	0	0	0	0	0	0.773996	0	0	0.773996	0	0	0.925999	0	0	0.333424	0	0	0	0	0	0	0	0.367371	0	0	0	0	0.411426	0	0	0	4.93357	5.38543	0	0	0	5.38059	0	0	0
+	20.2848	-3.95765	0.0643621	15.5371	LOC121838	+	9.33155e-20	-3.95765	-10.1008	0.765535	2.57773	0	2.39506	1.54597	2.57773	1.83996	6.1635	5.19967	0	1.55582	4.91743	2.29866	3.72901	10.1505	2.55827	1.1177	1.36177	1.59455	1.65535	0.847997	4.12763	1.45943	2.09424	0.495695	3.01257	2.05658	0.731183	1.51096	1.95606	2.04614	9.53459	7.22882	7.05496	2.08406	2.27799	4.38267	0	1.24489	1.81557
+	45.0785	-3.9502	0.0646952	15.4571	GPR116	+	8.04545e-44	-3.9502	-16.7783	8.46001	7.9794	7.80232	8.69439	7.70577	6.96809	8.5627	8.99831	9.89241	8.6799	6.63212	9.48319	8.41811	8.68821	11.2487	8.62381	7.8182	8.38379	8.60389	11.1773	8.9909	8.67239	8.10517	7.8107	7.18735	8.27039	8.56628	8.57099	9.5889	7.81558	7.49322	11.5147	12.6979	10.9987	6.3345	9.45619	12.7089	9.07751	8.16892	8.85231
+	25.9183	-3.93953	0.0651752	15.3432	EPB41L4B	+	3.35291e-25	-3.93953	-11.7189	2.17632	7.23812	7.39206	9.18041	4.10098	2.18587	2.35614	7.85618	4.34341	4.28096	5.26566	8.74611	3.59694	4.75756	6.97487	3.93168	3.52732	3.96532	4.73336	4.78241	5.897	4.63749	2.70708	5.72	3.79285	3.62176	5.51065	4.73281	5.61559	5.31034	3.27501	9.5824	9.03881	10.7479	3.57531	6.98459	8.63419	5.11437	4.23266	3.47119
+	25.9862	-3.93934	0.0651838	15.3412	MAN1C1	+	2.88325e-25	-3.93934	-11.7378	6.43012	6.72506	6.83971	10.8135	5.91289	5.04177	7.62417	6.44012	9.24961	9.15679	4.48027	6.55536	6.9922	5.79207	7.38698	6.71795	6.46254	6.06113	5.74282	6.36982	10.5072	5.39883	5.615	5.53885	3.50716	7.11009	7.05745	8.49301	6.00944	9.11819	6.22805	9.9606	10.2878	10.9798	3.11936	5.40054	10.8174	7.05137	6.07446	8.57099
+	20.1909	-3.93619	0.0653263	15.3078	MAPK4	+	1.14735e-19	-3.93619	-10.0728	6.66349	2.87184	2.01436	8.6811	7.10024	7.91648	5.83668	1.0072	4.88753	3.41413	4.71094	0.536053	3.87873	2.48543	3.5435	3.76871	2.17313	6.09466	3.07211	2.07724	5.10769	5.31179	1.11103	4.69321	8.7211	3.01257	5.07682	5.21296	1.15704	6.64645	7.68552	8.73769	9.4662	6.96832	5.59515	3.51223	8.8398	4.89579	1.60881	4.42358
+	51.6166	-3.93533	0.0653651	15.2987	INPP5J	+	3.33093e-50	-3.93533	-18.4544	6.0781	6.15461	5.7339	11.5219	7.08799	7.10832	6.48575	7.03067	6.84134	6.23247	7.5572	6.81916	6.13996	5.43095	7.2484	6.23917	6.32175	7.14384	7.55689	4.66505	5.72274	6.84172	6.42559	6.81506	7.10717	6.75475	7.01848	7.17383	7.01212	6.98322	6.69738	10.8655	10.2396	14.3391	6.30524	4.59216	10.2558	7.09318	6.0148	6.67934
+	27.8677	-3.91353	0.0663607	15.0692	THSD7B	+	4.4401e-27	-3.91353	-12.2573	1.04264	6.09381	0	4.82883	0.464668	1.27501	1.02148	3.53605	3.46074	9.7261	1.19535	0.925999	1.20789	2.66903	3.91073	1.94486	0.669027	2.21723	4.4957	2.82579	3.90207	3.33056	1.11103	1.85599	1.41143	3.5656	0.83996	3.30159	3.86295	0.495695	0	6.3087	6.12102	9.89741	1.14405	4.92077	5.52356	2.43029	0.748461	2.29866
+	23.6894	-3.89371	0.0672787	14.8635	PGR	+	4.88079e-23	-3.89371	-11.0911	3.65764	2.91648	2.01436	2.92979	3.35473	3.85699	3.28688	3.47249	5.17113	2.83794	2.28688	2.33628	6.76421	3.88655	5.10559	2.34199	2.50589	0.604071	4.99955	5.89263	8.648	2.9241	2.42223	3.78241	1.1635	2.62761	6.24755	5.35861	2.95791	1.15704	2.04614	6.21471	7.6715	6.11666	0.85599	3.96717	7.91952	4.48864	3.2032	3.54226
+	18.0093	-3.89322	0.0673014	14.8585	LRRN2	+	1.43551e-17	-3.89322	-9.4114	3.18587	7.87639	7.73809	11.1301	2.49057	3.01792	6.34642	7.36702	7.66761	5.35579	6.27109	3.71589	3.90977	7.06975	4.0072	8.5091	4.89093	2.85997	3.07211	5.32409	5.94439	4.12763	3.95884	4.0045	1.41143	5.12639	5.9305	6.38128	4.8743	9.63379	3.8268	9.4015	8.49689	10.6491	3.67016	7.38457	9.1741	6.00854	6.89978	8.64559
+	25.4379	-3.89122	0.0673946	14.838	CNTFR	+	9.89514e-25	-3.89122	-11.5847	0.765535	2.87184	3.42089	0	2.02857	0.773996	0	0	2.19219	2.30743	1.19535	0.536053	2.38957	0	0.333424	7.30223	1.46467	0	1.88752	3.41549	4.72846	1.79494	0.903038	2.39232	0.871844	2.73552	1.75275	1.98185	2.02857	3.07211	1.02857	6.94228	6.61486	4.76818	1.38957	1.34483	5.70625	1.29866	0.748461	0.356144
+	37.7969	-3.88537	0.0676687	14.7779	LGSN	+	1.04365e-36	-3.88537	-14.8987	0.765535	7.7504	0	1.27501	2.02857	0	1.83996	0.584963	1.65077	3.28983	1.83996	2.05311	0.985501	0	1.02857	4.47119	0	0	2.33342	1.04963	0.847997	0.863939	0.367371	0.411426	0.495695	2.38957	1.75275	4.27575	3.51979	0	0.432959	8.34381	7.02956	0	0.485427	1.11103	5.41244	1.56072	0.748461	2.84197
+	8.56072	-3.88345	0.0677587	14.7583	SLC22A7	+	1.37217e-08	-3.88345	-6.1184	3.774	2.52105	4.94251	3.68032	10.1678	3.70819	7.41363	0.584963	3.5509	1.21412	7.20594	1.48543	7.38189	0	2.50589	2.09085	8.4085	9.5184	3.92125	11.2284	1.76128	5.79129	11.7199	3.09255	5.12969	8.71421	8.3443	4.393	8.41578	7.41397	9.27719	9.5018	10.7816	0	1.77821	3.7366	11.3369	4.8475	12.648	6.09929
+	16.7724	-3.88342	0.0677601	14.7579	MST1P9	+	2.15245e-16	-3.88342	-9.02505	5.2604	8.8802	3.15218	11.073	6.01948	9.0684	5.61206	5.28059	4.23802	4.74953	8.90201	7.53021	6.63285	6.63067	2.85599	5.73173	5.43062	9.8989	10.4859	3.59813	2.42761	7.44989	7.28337	5.78136	3.45286	8.4088	3.38819	5.84398	6.37313	3.38681	8.37461	11.8116	9.18609	3.5509	10.229	6.03034	8.6275	4.39163	4.71864	4.06178
+	46.8866	-3.87941	0.0679488	14.717	RAET1E	+	1.3883e-45	-3.87941	-17.2422	0.765535	0.748461	2.01436	1.74846	1.10434	1.27501	1.02148	3.87086	0	0.526069	0	2.45681	0.411426	2.27202	2.80323	0	0.669027	0.604071	1.88752	2.67129	2.06695	0.863939	0.367371	0.722466	0	0	1.36737	2.20477	1.79077	0.495695	1.62293	2.85599	5.11061	0.799087	0	1.11103	5.94298	1.29866	2.53356	1.81557
+	30.1155	-3.87628	0.0680964	14.6851	GABRB2	+	3.00902e-29	-3.87628	-12.8681	0	3.72247	0	1.94111	2.27799	0	2.0321	0	1.65077	0.526069	0	0.536053	3.08916	0	3.04963	3.31615	4.01881	0.604071	2.12763	1.28096	6.2466	2.75916	6.22689	2.48027	0	1.26903	2.61589	0.411426	1.79077	1.79494	0	4.24031	7.0027	3.59574	1.38957	2.27799	7.21655	0.985501	0.748461	0.356144
+	19.9724	-3.87038	0.0683755	14.6251	SHISA3	+	1.85727e-19	-3.87038	-10.0076	6.33253	5.27501	0.687061	13.8571	6.00225	5.24413	6.6575	2.7115	9.18371	2.64846	5.21645	0.925999	7.46687	9.3579	4.46336	6.28503	5.77689	5.95582	7.20173	6.65263	5.74443	5.53325	6.26021	6.90436	8.34029	6.11562	5.5598	7.25974	6.00944	4.87774	4.91504	10.5433	10.1837	7.13309	4.29352	6.49841	9.47139	7.411	6.25342	6.68314
+	15.7042	-3.8682	0.0684788	14.6031	IL1RL1	+	2.29181e-15	-3.8682	-8.68365	7.10852	1.09085	0	3.62644	5.41109	4.56742	4.2891	3.82069	6.81404	2.83794	5.42593	1.48543	3.14241	8.23912	7.77222	1.39506	0.669027	4.58316	3.7148	2.89724	1.1375	5.01391	1.73552	4.47703	6.30323	8.53341	3.21568	3.25248	2.56803	0	4.62117	6.16531	8.03908	0.454176	8.72301	0.475085	9.54579	4.28762	1.60881	6.0936
+	22.7341	-3.86601	0.0685828	14.5809	CGNL1	+	4.01136e-22	-3.86601	-10.8175	8.16481	8.57228	8.77531	10.5309	6.36755	8.03441	11.1936	8.35601	10.0544	10.0914	8.25998	9.32641	9.6561	9.66351	8.35891	8.13781	10.1808	9.5579	8.02829	10.7916	13.0672	9.00871	7.24517	8.33548	10.3608	11.2849	11.3026	10.8545	12.1622	12.3017	8.56792	12.8199	13.3322	13.456	7.8275	10.9558	13.7868	8.71201	11.4248	12.6766
+	80.0204	-3.86476	0.0686421	14.5683	C2orf71	+	4.08108e-78	-3.86476	-25.933	0	0	0	0.963474	0.464668	1.27501	0	0	0.773996	0.526069	0	0	0	0	0	0	0	0	2.12763	0	0.485427	0.863939	1.11103	0	0	0	0	1.20789	1.15704	0	0	2.36737	4.23496	0	0	0	4.90062	0	0	0.356144
+	24.6253	-3.8599	0.0688739	14.5193	APOC3	+	6.06612e-24	-3.8599	-11.3564	0	0	5.44294	0	0	0	0	0.584963	0	1.67356	0.722466	0.536053	0.411426	0	0	0	0	0	1.88752	6.65263	0	0	0.367371	6.86851	0	0	0	0	0.695994	2.9222	0	4.20867	5.82299	0	0	0	6.96035	0	2.14405	0
+	28.2011	-3.85968	0.0688842	14.5171	AGTR1	+	2.11486e-27	-3.85968	-12.3485	3.07039	3.15381	1.77821	4.44626	4.82375	1.27501	2.62059	1.0072	5.52482	4.6011	1.55582	3.11103	5.39643	3.6427	1.49569	3.48285	5.39094	4.89288	2.12763	5.0237	4.14893	4.89918	3.8166	4.59872	1.80323	3.01257	4.75756	4.00809	3.35614	2.46728	4.25248	7.3918	8.7497	4.14078	3.9222	3.89433	8.05219	6.15401	2.53356	3.39643
+	30.4764	-3.85876	0.0689285	14.5078	THY1	+	1.34408e-29	-3.85876	-12.9653	8.972	13.7556	11.1554	9.14591	8.25611	7.22236	9.1372	9.9506	11.3918	8.35971	10.7509	10.6635	10.2611	9.13229	10.7941	10.1506	8.50001	9.5112	10.7338	11.2833	9.1236	9.06749	8.43609	8.5509	8.09318	8.71101	8.75201	9.4764	11.0935	8.1251	8.50028	13.4778	12.877	9.12161	8.34461	9.58989	13.6994	9.7887	9.16121	9.40939
+	30.7968	-3.84718	0.069484	14.3918	DNASE1L3	+	6.63506e-30	-3.84718	-13.0514	6.83794	3.64616	4.16993	7.58158	6.27743	2.88557	5.61206	2.46989	6.66974	7.18854	5.19101	3.25399	5.63314	2.02503	2.04264	5.83819	7.21393	5.81583	4.4957	4.87332	4.68426	4.05745	5.76898	3.85	4.73985	6.59515	6.851	5.84398	5.72028	5.98048	6.35579	9.7047	9.57541	7.98578	4.03298	3.18428	8.50088	5.65076	6.13196	5.66959
+	28.0988	-3.83351	0.0701452	14.2561	FHL5	+	2.65014e-27	-3.83351	-12.3206	1.79494	2.78031	2.21413	3.96901	1.72683	1.27501	2.20477	2.59694	2.58496	4.49249	0.722466	5.20789	2.91265	2.98185	4.26303	3.96901	1.46467	2.75275	0	7.81121	4.01346	4.81711	1.96717	1.85599	1.41143	3.77926	3.01792	2.91839	5.01792	2.9222	1.77821	6.97613	7.36728	2.44361	0.485427	4.6153	6.31325	2.29278	2.97085	4.44294
+	12.7691	-3.82969	0.0703313	14.2184	MME	+	1.43709e-12	-3.82969	-7.69988	7.85381	10.0313	9.4509	6.86258	9.71589	6.87516	9.62721	2.46989	7.92267	12.8066	10.1612	1.48543	9.3425	5.43095	5.1635	9.239	10.2806	7.01	7.71328	12.1288	7.86152	7.78771	11.8796	8.72171	8.60288	9.81949	10.6647	9.0061	10.7931	11.3885	8.9546	10.5437	13.1373	2.34199	3.75916	10.739	14.6187	7.6077	12.6917	8.32342
+	26.47	-3.82531	0.0705452	14.1753	GATA5	+	9.99379e-26	-3.82531	-11.8722	1.46467	4.61412	7.49282	1.74846	1.72683	1.64616	0.604071	1.32769	4.12433	0.910733	1.55582	0.536053	1.852	0	3.37295	4.04265	1.46467	1.02857	3.28688	4.83744	0	2.10434	0.367371	1.85599	0	0	2.30743	0.985501	2.22959	0	0	3.61353	5.96924	0	0.485427	7.2116	6.26172	3.49057	1.24489	1.08406
+	18.9392	-3.82205	0.0707049	14.1433	PCDH7	+	1.83934e-18	-3.82205	-9.69622	2.38681	4.41481	4.12019	5.33056	4.72247	2.88557	4.56499	3.01257	6.46303	1.85997	2.89918	6.17931	4.70763	3.88655	4.65421	2.74416	2.64846	2.96162	5.54905	7.46418	6.0781	4.25777	3.9855	0.985501	0.871844	3.67582	6.09761	4.64097	5.77004	0	0.757023	7.91169	8.3062	2.7115	5.3875	5.374	7.59567	3.774	4.8268	5.38991
+	30.8497	-3.82165	0.0707245	14.1394	TSPAN2	+	5.9351e-30	-3.82165	-13.0656	3.44095	4.44493	2.82171	4.09424	3.24184	4.05398	4.5008	4.10098	5.22728	5.48864	2.89918	5.0009	5.30415	4.38681	5.40395	3.48285	4.46401	4.38128	2.81967	7.16239	4.24336	5.21917	3.40599	3.14568	3.08236	4.69933	7.41861	5.6311	5.44261	4.22497	4.02503	6.57743	7.94667	3.30305	1.14405	5.36036	8.2564	4.71973	3.80735	5.60466
+	32.1288	-3.82132	0.0707407	14.1361	CASQ2	+	3.45274e-31	-3.82132	-13.4077	1.04264	2.82782	2.21413	2.63227	0.464668	1.64616	1.83996	1.0072	5.63256	2.43029	2.08066	4.02503	2.7115	2.98185	3.57531	3.43029	0.669027	1.36177	1.23266	6.34465	3.0993	2.9241	2.70708	0.722466	1.1635	2.8339	3.44228	2.71809	5.70349	2.57046	2.63459	6.98561	6.21801	3.45681	1.59455	3.24489	6.19613	1.97453	3.65992	3.70598
+	45.2288	-3.81479	0.0710612	14.0724	PDE2A	+	5.7997e-44	-3.81479	-16.8169	5.79675	5.83314	5.48285	7.30788	5.48736	3.99096	5.88801	6.28983	6.0457	6.48655	4.63807	7.57849	6.3906	4.43896	7.21345	6.03936	6.56407	6.82972	4.93781	8.0247	7.06738	6.2317	5.75355	4.89724	4.80529	5.50144	6.65033	6.06501	8.03733	6.05376	5.21374	9.569	9.60811	8.54121	2.82171	5.36036	9.47841	6.45582	6.1179	5.82043
+	17.6119	-3.81452	0.0710747	14.0697	FABP4	+	3.45091e-17	-3.81452	-9.28826	0	5.49313	5.29462	2.63227	1.54597	1.64616	4.89966	2.46989	3.14731	1.46467	2.46467	1.88752	4.61471	1.33914	1.20163	3.89239	1.46467	0.604071	0	2.5008	7.25984	1.79494	1.73552	1.20789	3.74846	3.82782	3.44228	5.40395	2.83996	0.863939	4.05572	5.08279	5.01926	9.65691	0.485427	0	5.99299	0.985501	1.90304	4.34625
+	30.8202	-3.81048	0.0712741	14.0303	NIPAL1	+	6.32594e-30	-3.81048	-13.0577	3.81044	2.73335	1.14405	5.60763	4.25399	4.47832	3.99458	3.59813	0.773996	3.22342	0.722466	3.61353	4.76075	2.27202	3.26003	2.91073	1.46467	1.62761	1.23266	4.49185	2.62761	3.82579	3.9855	2.39232	4.13668	3.8748	2.41684	4.37086	1.15704	1.79494	3.86196	6.34607	7.28577	8.54978	4.03298	2.91648	6.56102	4.17473	2.14405	4.69766
+	34.9492	-3.80853	0.0713704	14.0114	PRSS3	+	6.27041e-34	-3.80853	-14.154	0.432959	0.925999	4.72792	2.10769	0.823749	0	1.61353	0	0	0	0	0	0.722466	0.823749	0.604071	0.85599	0	0	0	1.04963	0.847997	0.863939	0	0.411426	0	0	0	1.72247	0.695994	0	0.432959	2.68032	4.08916	0.799087	0.485427	1.34483	7.20154	0	2.35332	0
+	22.6083	-3.8076	0.0714166	14.0024	ANGPTL1	+	5.287e-22	-3.8076	-10.7812	5.77821	4.12846	2.21413	5.68902	5.86617	1.64616	7.66142	3.47249	5.80864	9.2503	6.71425	4.28021	7.97722	2.66903	3.44361	3.81044	6.1058	5.81583	2.12763	4.80116	3.45418	4.25777	7.09064	6.53854	6.90243	4.24108	2.70708	5.84398	3.66676	6.87603	7.4219	10.0115	9.21791	9.08079	4.61294	2.76128	8.75111	4.28762	4.68032	6.71438
+	16.6377	-3.80758	0.0714174	14.0022	SLC30A8	+	2.88809e-16	-3.80758	-8.98243	0	3.11769	0	0.555816	0	2.39506	1.02148	4.82069	2.40327	5.32445	5.28946	0	1.39506	0	0	5.18745	0	3.96532	0	3.86987	0.485427	0	6.28725	2.09424	0.495695	4.47314	5.8339	2.20477	5.14893	0	2.926	7.63481	8.302	0	0.485427	2.67807	7.95449	0.575312	5.61206	0.356144
+	62.6016	-3.80644	0.0714741	13.9911	DNASE1	+	5.46559e-61	-3.80644	-21.2881	6.22805	6.36282	7.55926	5.79129	6.0781	7.35341	5.01926	7.25701	6.0457	5.12102	6.22188	6.47005	6.17931	6.66363	6.0781	5.70929	6.5818	5.76128	7.89579	4.58075	5.14078	6.27836	5.05745	6.33127	7.11145	6.14466	5.52325	6.67313	6.65464	5.36912	6.09508	10.9055	10.2196	7.86059	6.03848	5.79025	9.25769	5.59365	5.57107	5.32085
+	68.2985	-3.79752	0.071917	13.9049	GPR182	+	1.39517e-66	-3.79752	-22.781	1.79494	1.70487	2.21413	2.25701	1.54597	0	1.3505	2.17951	2.19219	0	1.19535	0.536053	1.5656	1.72247	1.35614	0	1.1177	1.852	2.12763	2.30451	0	1.40599	1.60407	0.985501	1.80323	0.555816	0	2.64386	0.695994	0	1.45418	5.71754	5.68566	3.80116	1.59455	0.823749	3.93357	2.14078	1.60881	1.42223
+	17.2375	-3.79288	0.0721489	13.8602	NTNG1	+	7.79628e-17	-3.79288	-9.17141	2.73118	2.78031	0	6.1299	3.64846	6.6893	6.52654	0.584963	4.12433	6.90653	2.28688	0	2.47768	5.40531	0	2.09085	3.20006	6.19042	4.21101	0	3.90207	4.25777	0.367371	1.40054	3.08236	4.98368	3.01792	4.03738	4.57168	2.10098	5.53885	5.04702	8.37478	8.46479	6.71946	3.35755	8.6218	4.42492	1.60881	3.93546
+	28.522	-3.79128	0.0722291	13.8448	HOXD3	+	1.03538e-27	-3.79128	-12.4361	3.7366	5.79831	2.94111	9.7975	4.70099	3.54226	4.62644	7.96809	2.89336	4.43496	1.83996	6.64875	2.19849	6.70667	7.97062	4.97957	4.42492	3.22497	3.28688	4.09761	5.25058	3.33056	0.659925	3.47768	3.99367	4.50335	2.52105	4.8525	5.09803	4.93687	3.6792	7.80562	7.80568	3.98094	4.32265	5.87799	7.44708	3.92029	2.69599	4.63401
+	21.8568	-3.78875	0.0723558	13.8206	PLN	+	2.81252e-21	-3.78875	-10.5634	5.04658	4.83542	5.75007	4.80478	4.0009	4.2817	5.93734	4.26078	8.30829	5.51664	3.98732	5.68201	5.60437	5.77189	7.00731	4.66903	5.39094	5.01436	4.15704	8.50629	4.75007	6.04636	4.81044	4.61824	3.33914	5.08704	5.47281	6.08619	6.55428	2.35614	3.59813	7.90671	8.3361	3.13093	0.85599	6.93534	8.39981	6.35632	5.67158	6.10539
+	35.8518	-3.78717	0.0724348	13.8055	LDLR	+	8.2282e-35	-3.78717	-14.3908	4.32337	7.44667	4.55213	6.45943	5.17033	5.90473	5.82375	6.28059	6.0457	5.37121	3.86493	7.65771	5.66135	5.96116	7.00439	5.36912	4.67694	6.58496	6.49073	7.29673	6.80993	7.67589	4.99277	2.64155	5.09508	5.74927	4.81916	5.48027	5.66903	2.66676	5.18666	9.8908	10.1399	10.4719	6.22168	5.59694	9.30019	5.71918	6.15987	5.84172
+	16.7282	-3.78465	0.0725615	13.7814	APOH	+	2.37543e-16	-3.78465	-9.01109	4.01257	9.8366	3.05137	1.74846	4.31107	3.62761	2.84398	0.584963	3.14731	5.24336	3.98732	0	6.69321	0.823749	0	2.09085	0	1.36177	0	3.90497	0	0	4.9528	5.33163	2.67582	1.74846	0.83996	3.48156	0	2.23266	3.59813	3.51223	7.58729	0	0.85599	5.97842	9.5125	0.985501	5.34696	1.81557
+	22.7668	-3.78403	0.0725928	13.7755	SYTL5	+	3.73628e-22	-3.78403	-10.8269	0	3.39094	2.94111	8.24831	0.823749	0.773996	1.83996	0	5.43229	1.21412	2.76765	5.849	2.56072	2.98185	6.64832	1.39506	0	1.02857	4.15704	5.43563	0	1.79494	2.25701	3.09255	1.1635	2.25399	2.61589	3.60407	1.15704	0	0.757023	6.14016	4.56499	5.90159	0	3.65076	4.7252	2.96901	3.30743	1.5656
+	31.4717	-3.78356	0.0726166	13.771	ACSL6	+	1.50636e-30	-3.78356	-13.2323	3.00719	3.04089	5.31687	0.555816	2.02857	0.773996	3.49825	0.584963	2.40327	0.910733	2.08066	1.48543	5.12681	1.33914	1.20163	2.22342	3.91073	3.30305	2.51601	5.64645	5.15664	0	3.7866	1.20789	3.21723	4.47314	4.37365	4.22651	0	2.23266	2.26903	6.28577	8.88222	3.06867	2.64616	2.02857	7.7699	3.72137	1.24489	3.14568
+	39.1945	-3.78296	0.0726466	13.7653	PDZD2	+	4.43175e-38	-3.78296	-15.2617	5.06178	8.21582	3.42089	5.29646	5.15502	6.0036	5.38198	5.78188	5.08279	7.6773	3.79909	4.70984	5.46205	6.94064	8.0177	5.73173	5.10224	4.91791	7.3098	7.9431	6.03496	6.39592	5.64039	6.01814	4.71699	5.44029	5.38025	7.23477	7.44319	4.75114	5.39129	9.0007	10.0144	11.2645	4.20163	7.4208	11.265	5.374	7.33244	5.73931
+	31.8506	-3.78234	0.0726776	13.7594	ERP27	+	6.45029e-31	-3.78234	-13.3335	4.77663	5.72028	4.35262	7.25077	4.88117	3.13914	6.10873	4.37086	5.63256	6.24089	5.35931	4.93876	6.77294	7.14975	5.43028	5.98459	4.25852	7.4368	5.77873	4.06781	1.9222	4.37643	4.83996	5.46597	7.21577	6.29957	5.40735	6.56742	3.9222	4.15947	5.4614	8.58969	8.99081	14.405	7.09307	5.85898	9.57249	6.0936	8.76471	6.29756
+	30.7889	-3.78055	0.0727682	13.7423	NCRNA00175	+	6.74279e-30	-3.78055	-13.0493	3.12928	2.05658	3.33771	4.20867	4.67976	2.88557	3.56316	1.59455	2.19219	7.40199	4.20477	0.536053	4.89336	2.48543	1.20163	0.495695	2.17313	2.21723	2.67582	2.30451	0.847997	1.79494	1.60407	5.30816	4.59872	0.956057	3.5435	2.20477	2.56803	2.46728	2.26903	5.97797	5.4266	4.33771	1.38957	3.65076	7.50978	0.985501	6.84072	2.66221
+	21.5439	-3.77059	0.0732721	13.6478	MYH11	+	5.6264e-21	-3.77059	-10.4721	6.41464	8.7415	9.5835	9.4717	7.38759	8.41329	9.3233	8.23012	12.2723	9.27139	7.50653	10.3215	8.59261	10.1392	11.2596	8.37912	6.28244	8.21378	6.96313	13.3404	8.30218	10.4658	8.02758	7.5601	7.51838	9.3251	9.5143	8.9878	10.8439	7.37556	7.53169	12.308	11.771	7.46638	5.43095	11.1035	11.8329	7.42257	10.2748	11.2735
+	12.7773	-3.76365	0.0736254	13.5823	FOSB	+	1.41317e-12	-3.76365	-7.70273	6.80206	5.26641	3.57652	11.6859	5.67299	3.13914	7.95292	4.74147	7.7418	5.43095	5.42593	4.98048	10.3131	7.04483	8.9336	6.38698	6.22362	10.3601	6.51223	8.68018	3.94017	3.98459	6.04177	6.40003	3.33914	8.00781	6.4822	8.63909	4.96209	2.57046	5.75809	13.1707	8.7808	4.89918	12.3874	3.46205	11.4645	3.60999	5.57107	10.6949
+	30.6255	-3.7602	0.0738016	13.5498	SVOPL	+	9.6862e-30	-3.7602	-13.0054	0.432959	1.89142	0	7.06975	2.98732	0.773996	0	3.33485	1.28096	0	0	0.536053	0.985501	0.823749	2.63227	0.495695	1.46467	4.22882	0.739848	0.782409	3.16511	0	0.367371	0	0.495695	0.555816	6.35579	0.411426	0	1.15704	1.25701	6.81468	4.36737	7.47338	0.485427	1.11103	4.20007	0.575312	0	2.89724
+	19.7883	-3.75463	0.0740873	13.4976	FXYD1	+	2.79742e-19	-3.75463	-9.95249	2.87578	3.29425	7.24973	3.24945	3.35473	3.62761	3.36036	1.59455	7.44303	2.64846	2.46467	3.50335	4.86146	2.66903	3.72465	2.22342	3.66676	3.4489	2.95233	4.68538	1.1375	3.44493	0.903038	2.7845	0.871844	3.09424	3.5435	4.65993	5.24603	0	1.62293	6.85686	6.91874	0	1.14405	4.68145	6.38474	5.03078	3.73552	4.24336
+	16.4989	-3.75286	0.0741783	13.481	TMPRSS3	+	3.91837e-16	-3.75286	-8.93837	2.80529	5.60437	4.06953	6.01859	5.98482	3.85699	5.1918	4.53667	4.39369	2.83794	0	1.48543	5.9472	5.55398	1.35614	2.65535	1.97453	5.18943	3.18428	5.36212	0.847997	3.20789	1.45943	3.67582	0.495695	2.51349	0.83996	5.07938	1.51096	1.40599	2.16027	8.71792	7.42677	3.98094	6.80555	2.38957	6.46793	5.80967	1.24489	6.50319
+	17.3057	-3.7453	0.0745681	13.4106	TUBAL3	+	6.73446e-17	-3.7453	-9.19275	0	0.925999	4.12019	1.74846	2.75916	0	2.84398	3.92029	1.28096	0	0	0	5.60437	0	0.333424	0	2.8953	2.21723	4.73336	9.02989	1.76128	2.10434	8.20389	0	0.871844	0.956057	0	2.71809	0	4.37504	0.757023	3.08576	7.10444	0	2.21413	0	7.99192	2.14078	7.50541	3.60999
+	36.0181	-3.7433	0.0746714	13.392	SSTR2	+	5.67505e-35	-3.7433	-14.4344	1.63691	5.2407	3.84398	3.87873	3.24184	3.35473	2.94486	4.65707	3.71699	8.42379	0.722466	3.98459	3.8125	3.55213	6.04439	3.53481	3.37295	2.37295	5.14405	5.62556	5.14078	3.64731	4.49378	3.19849	2.36457	3.01257	2.52105	2.91839	5.35825	2.46728	3.37434	6.05224	6.36282	1.9855	2.54844	4.07039	8.36759	3.60999	4.06523	3.0993
+	31.0149	-3.74302	0.0746859	13.3894	GPM6A	+	4.12445e-30	-3.74302	-13.1099	4.68089	5.05745	0	3.96901	4.88117	2.73985	5.10811	2.7115	4.852	0.526069	2.28688	1.48543	5.1534	2.66903	3.37295	3.37434	3.73227	6.82311	2.51601	5.05528	5.80736	4.43296	3.904	4.06264	2.852	6.47037	9.9621	5.54257	7.23487	2.66676	4.91504	9.13919	8.90611	3.91169	4.35191	2.67807	7.01335	3.1375	4.38198	4.47962
+	26.7662	-3.7428	0.0746974	13.3873	C6orf105	+	5.17271e-26	-3.7428	-11.9541	5.38716	3.29425	0	1.27501	2.75916	0	4.46728	4.65707	6.19397	2.02503	3.58256	0.536053	3.77926	3.3505	3.17951	3.58496	3.45286	2.37295	2.12763	3.15056	2.88362	1.40599	2.64155	1.85599	2.93357	5.57471	3.15218	3.97911	2.70929	0.495695	3.8268	5.34163	7.35403	10.249	0.485427	0.823749	6.99932	2.29278	3.09255	5.55398
+	17.6713	-3.74259	0.074708	13.3854	SERPINA4	+	3.0302e-17	-3.74259	-9.30674	2.28392	7.07852	7.7786	7.70113	2.67582	1.27501	5.92505	2.46989	5.1127	0	5.64674	3.90014	3.94111	3.3505	1.49569	2.45418	1.97453	4.91791	2.12763	4.24184	0	2.10434	5.40327	3.56072	0.871844	6.34199	2.79077	2.5656	6.03672	5.98982	2.04614	6.33127	7.95722	1.07724	1.14405	0.823749	8.42089	3.05485	3.2032	1.81557
+	21.6402	-3.74215	0.074731	13.3813	PDE3A	+	4.54247e-21	-3.74215	-10.5003	2.87578	4.53169	0.687061	3.92505	4.49506	2.57773	3.94767	3.92029	5.25474	4.10769	1.19535	4.13996	3.70929	4.02945	7.78411	3.37434	1.97453	3.14241	3.07211	7.99673	5.20437	4.05745	4.29425	3.56072	4.2032	5.20242	3.8885	4.56316	4.78031	3.32912	3.11103	7.61353	8.7149	2.53854	2.08406	5.55028	8.16098	4.13586	4.51728	5.78424
+	24.4269	-3.73979	0.0748534	13.3595	ANGPT1	+	9.47234e-24	-3.73979	-11.3004	6.17273	4.89142	2.69153	8.31841	6.34038	3.70819	4.82324	4.99095	5.69377	5.35579	4.04439	7.40574	6.3565	3.55213	6.43946	5.26566	4.80323	5.88117	6.06674	7.17682	4.46728	4.63749	4.96625	5.96625	3.3978	4.20477	4.37365	5.37016	5.61559	2.46728	3.86196	8.04729	9.08449	10.9039	1.59455	6.34961	8.9678	6.6575	4.8268	4.2854
+	45.4206	-3.73792	0.0749505	13.3421	DNMT3L	+	3.80179e-44	-3.73792	-16.8662	0.765535	0	0	0.555816	0	0	0.604071	0	0.773996	3.35332	0.722466	0	0.411426	0	0.604071	0	1.1177	0	2.67582	3.8339	2.62761	0	0.367371	0	0	1.26903	0.83996	0	0	3.26903	0.432959	0.871844	5.68566	0	0	0.475085	7.00977	0	0.748461	0
+	26.0065	-3.73749	0.0749727	13.3382	CNGA1	+	2.75939e-25	-3.73749	-11.7434	2.94298	4.12846	0	6.63445	3.60407	2.18587	4.36317	1.0072	2.40327	3.22342	0.722466	2.86592	7.69759	2.02503	0.831877	2.74416	0	2.37295	2.12763	5.05528	0	3.20789	1.60407	2.20163	4.52231	3.8748	2.52105	4.03738	0	1.15704	4.49378	6.39678	6.49921	6.88947	4.26379	2.27799	5.09635	4.05311	1.24489	4.15543
+	26.1199	-3.73586	0.0750574	13.3231	SEMA6D	+	2.1485e-25	-3.73586	-11.775	5.62205	6.93934	2.82171	7.27743	7.24992	7.55743	5.84975	4.62819	4.44162	9.8758	5.00045	7.57168	6.71136	6.19042	5.95024	7.76891	6.70016	5.45286	7.68531	6.48398	7.30405	6.04636	6.21568	4.88117	6.77703	5.69766	8.0063	5.26303	6.09001	9.36689	6.62308	11.8348	11.2566	7.75589	7.78051	9.57029	9.92501	6.75836	4.06523	8.0148
+	16.1182	-3.73394	0.0751576	13.3054	SLC6A17	+	9.1446e-16	-3.73394	-8.81689	1.04264	4.38336	2.69153	11.1518	1.34483	2.88557	1.3505	8.80671	1.65077	1.46467	4.34908	5.17233	3.19535	4.62936	9.04431	2.55827	1.1177	3.30305	3.38267	2.5008	8.04248	4.774	0.903038	3.39094	3.60881	2.8339	4.37365	3.7866	3.59455	2.10098	2.7137	4.72247	8.9976	10.2832	4.65935	7.61758	7.86518	3.1375	1.24489	2.02857
+	21.2248	-3.73099	0.0753115	13.2782	TNNI1	+	1.13807e-20	-3.73099	-10.3786	1.79494	0.536053	5.36001	7.06458	4.10098	4.17233	3.03738	0	6.63894	4.67694	5.13914	2.45681	1.7137	4.83744	7.09772	6.72356	4.86245	5.48704	4.10182	7.62987	3.34625	4.05745	7.17722	2.64155	1.1635	5.20242	1.75275	3.60407	2.95791	1.15704	4.22574	6.83061	8.5835	1.07724	6.07361	1.34483	8.24612	6.32175	6.36545	5.9305
+	9.10609	-3.72887	0.075422	13.2587	AGR2	+	4.20626e-09	-3.72887	-6.33899	0	0	0	1.74846	7.84511	1.27501	5.25134	4.26078	6.75809	0.526069	2.28688	0.925999	1.9782	1.72247	2.57046	1.39506	0	5.9191	0	0	0.485427	9.5298	0	3.85	0.495695	6.32517	0.83996	7.20301	5.24603	0	7.12102	4.8525	7.84027	5.26078	4.3799	1.34483	7.88612	0.985501	0	6.44394
+	27.0009	-3.72086	0.0758419	13.1853	KCNK10	+	3.05348e-26	-3.72086	-12.019	1.79494	4.90256	2.5509	1.74846	5.95838	2.39506	3.89821	2.01078	0.773996	3.77926	2.89918	0.536053	2.29866	2.48543	2.80323	2.65535	2.64846	5.28946	3.98368	7.12588	2.88362	2.10434	6.68004	1.20789	5.07767	3.3147	3.72574	2.854	5.31433	2.46728	4.08491	8.44381	9.2032	0	0.85599	4.82579	8.1036	4.63749	4.92742	4.08576
+	17.4289	-3.71861	0.0759603	13.1648	UGT2A1	+	5.146e-17	-3.71861	-9.23125	1.63691	0.748461	0	0.555816	7.89488	0.773996	0	0	2.40327	4.98778	3.65878	0	0	3.88655	0	4.49761	5.41075	3.22497	2.67582	0	0	0	3.19377	0	4.94767	1.53107	0.475085	1.85599	0	1.61353	2.04614	3.08576	6.33056	1.07724	6.01167	0	8.11821	2.87578	3.65992	0.641546
+	25.462	-3.71551	0.0761239	13.1365	MYCN	+	9.39763e-25	-3.71551	-11.5915	0	1.09085	1.14405	1.27501	2.49057	1.27501	0	0.584963	1.65077	1.46467	4.91025	2.33628	3.87873	0.823749	2.21413	1.60407	1.46467	1.36177	2.12763	4.85549	0.485427	0.863939	5.36282	0.411426	5.58105	3.67582	1.75275	0.411426	2.02857	0.863939	2.16027	7.72267	7.96249	4.60229	0.485427	4.68145	6.51286	2.29278	4.1235	2.02857
+	29.3536	-3.71111	0.076356	13.0965	EPHB3	+	1.64478e-28	-3.71111	-12.6621	3.9486	3.69711	6.26472	8.08709	4.33914	3.01792	3.36036	4.50526	5.40803	7.73789	4.34908	3.03386	5.3512	4.79805	5.1635	5.12143	2.50589	4.48543	4.31252	5.52826	3.34625	2.75916	4.06264	2.48027	3.3978	4.20477	3.27501	4.86888	4.18903	3.14078	4.64155	8.79159	9.0112	3.0036	4.35191	5.07724	6.90905	3.21568	3.2032	4.66619
+	37.4576	-3.7093	0.0764521	13.0801	UNC5C	+	2.22299e-36	-3.7093	-14.8103	0	0.925999	0	2.25701	0	1.27501	1.3505	1.81557	0.773996	1.67356	0	0.536053	1.20789	0.823749	4.52982	1.39506	0	1.62761	2.51601	3.09255	0.847997	1.79494	0.367371	0.722466	0	0.956057	1.57046	1.72247	1.51096	0.863939	0	4.27202	5.45681	3.0036	0.485427	1.5509	5.86071	0.575312	0	2.52857
+	68.8134	-3.70605	0.0766244	13.0507	ATP6V1C2	+	4.57241e-67	-3.70605	-22.917	5.67835	7.12102	6.32427	5.8268	5.13258	6.39643	5.65707	6.32912	6.03914	4.86592	5.86096	5.51444	5.55428	7.0864	6.1811	5.21568	5.81992	5.50016	6.95675	5.03518	4.63865	6.11582	6.0648	4.62352	5.44857	5.96047	4.83188	5.4591	5.65163	4.57954	5.62936	6.83693	8.49582	11.6276	5.34412	5.88264	9.37391	5.62556	4.88753	5.17592
+	23.1766	-3.69753	0.0770783	12.9738	NCCRP1	+	1.50409e-22	-3.69753	-10.9446	0	3.67129	4.01614	3.01614	2.15704	2.57773	1.61353	1.59455	1.65077	2.43029	0	1.88752	2.78031	3.55213	2.29278	1.94486	0	2.63691	3.28688	2.30451	1.1375	1.79494	1.29278	0	0.871844	1.26903	2.52105	2.5656	2.02857	1.61353	1.77821	1.96717	5.45681	4.17073	0	0.823749	6.09487	2.29278	1.24489	1.5656
+	40.773	-3.67848	0.0781029	12.8036	HSPA2	+	1.30673e-39	-3.67848	-15.6701	7.05604	7.76547	5.68342	11.5119	7.49729	8.08428	7.91031	6.48945	9.573	8.18572	6.57456	6.42543	7.96018	7.46336	7.29692	10.8237	8.70601	6.63125	6.25663	7.09223	6.94673	7.77149	7.37217	8.5907	6.61545	7.6532	6.99639	7.67553	6.74025	7.20055	8.08661	13.5046	11.8376	9.42291	7.32193	8.08507	10.4498	7.5601	6.95664	8.09693
+	12.0354	-3.67424	0.0783327	12.7661	RNF186	+	7.17377e-12	-3.67424	-7.4412	2.48027	1.9782	2.39232	3.62644	4.99005	1.27501	5.62732	0.584963	3.86592	8.98749	3.41819	0	0.985501	3.88655	2.43829	7.58826	5.37086	1.852	5.17153	9.163	4.33127	0	3.44493	2.64155	6.13484	2.38957	7.47727	0.731183	6.16611	9.7123	2.7866	6.37521	8.7138	1.51096	1.59455	4.31325	10.1351	2.55582	11.4763	4.88753
+	49.4834	-3.67356	0.0783698	12.76	ZNF804B	+	4.03866e-48	-3.67356	-17.9077	0	0	0	0.555816	0.464668	0.773996	0	0	1.28096	1.21412	0	0	0	0	0	2.34199	0	0	1.23266	0	0	0	0	0.411426	0	0.555816	0	0	0	0	0.757023	5.5738	6.07017	0	0	0	5.71479	0	1.90304	0
+	26.093	-3.67274	0.0784143	12.7528	PLCL1	+	2.27932e-25	-3.67274	-11.7675	6.80206	7.43538	4.12019	7.77768	8.94691	6.33074	7.05972	4.40531	6.99481	11.5155	9.24079	5.41954	9.2183	4.62936	6.0387	9.2056	7.74933	8.57962	5.52795	7.27015	6.80478	5.39883	8.06657	10.7127	9.56199	7.04472	9.6882	7.30533	6.72356	9.6464	8.52771	12.5224	11.8106	4.43962	8.29338	8.43271	11.4713	7.47557	9.26111	9.7197
+	97.1878	-3.66995	0.0785663	12.7281	RBP2	+	8.88202e-95	-3.66995	-30.8154	0.432959	0.536053	0	0.555816	0.464668	0	1.02148	0.584963	0	0	0	0	0	0	1.02857	0	0	0	0	0	0	0	0	0	0	0	0	0.731183	0	0	0.432959	3.51223	1.64155	0.454176	0	0.475085	4.15056	0	0	0
+	29.8591	-3.66888	0.0786244	12.7187	SPTBN2	+	5.30838e-29	-3.66888	-12.7989	6.69335	7.06641	9.185	13.7142	9.14231	8.09181	9.11059	10.8317	9.3635	6.224	8.17872	10.3359	7.59417	9.61501	10.7527	7.05496	9.4237	10.0816	6.23093	8.78709	10.5209	9.6692	9.4551	8.14011	8.46919	9.4384	9.7338	9.69719	7.28133	9.69591	7.87461	12.3112	11.8771	13.1757	9.45469	5.34696	12.1241	8.89151	10.2016	8.62939
+	30.7544	-3.66571	0.0787974	12.6908	DDX25	+	7.24247e-30	-3.66571	-13.04	0.432959	3.69711	0	3.01614	4.393	3.01792	3.79494	0	4.98823	0	3.86493	0.536053	1.39506	1.33914	0.333424	3.58496	3.854	4.01257	4.40667	0	0.847997	1.79494	4.16028	1.20789	2.36457	3.5656	4.40122	0.731183	0	2.46728	1.25701	6.55213	5.93405	0	2.21413	1.11103	5.70625	3.774	0	1.08406
+	18.5473	-3.66217	0.0789909	12.6597	FREM1	+	4.36765e-18	-3.66217	-9.57676	7.44808	4.64039	4.35262	10.2357	5.6401	6.59708	8.02031	2.17951	6.01413	9.181	7.78549	4.02503	5.23074	4.62936	6.30834	9.03119	6.0045	4.05832	8.54009	3.68145	6.13648	7.198	6.99175	5.84021	8.2896	6.97074	8.3142	5.27538	5.84925	7.00641	8.0148	10.6028	9.837	9.8484	5.94696	8.6859	9.7447	7.11374	5.63227	7.8387
+	28.9986	-3.65468	0.0794023	12.5941	KCNN3	+	3.58177e-28	-3.65468	-12.5658	1.26903	3.48027	0	5.38059	1.72683	1.94111	2.94486	4.56803	3.93546	3.08066	3.12928	3.85699	2.63691	4.38681	5.35896	2.34199	1.73985	2.37295	2.33342	6.41903	2.31904	2.35614	1.96717	1.71809	1.80323	2.51349	1.12433	1.57046	2.22959	2.57046	1.02857	7.51191	6.82566	5.86542	1.59455	4.0027	5.83744	2.14078	2.83996	3.35755
+	29.5118	-3.65111	0.0795985	12.563	RGS7BP	+	1.16345e-28	-3.65111	-12.705	1.26903	3.84097	0	3.01614	1.72683	0.773996	2.20477	1.81557	2.58496	2.5435	0.722466	1.23266	2.38957	3.88655	3.57531	1.15056	0.669027	3.05485	2.33342	6.38836	4.41481	4.48671	2.42223	2.30159	2.11103	3.09424	1.12433	3.52356	3.43962	3.38681	1.91839	6.81468	6.67158	1.31034	1.59455	5.72874	5.66277	2.7761	2.14405	2.52857
+	39.114	-3.64799	0.0797713	12.5358	UNC13C	+	5.31719e-38	-3.64799	-15.2408	0	1.70487	0	1.27501	2.83996	1.27501	1.02148	0.584963	1.28096	0.526069	0	2.33628	0	2.27202	0	0.85599	0.669027	0.604071	2.12763	0	0	0	0.659925	0	0.495695	0	1.91073	1.20789	0	0.495695	1.02857	5.80632	5.5435	8.67119	2.33628	6.15259	4.15056	0	1.60881	0.879706
+	40.713	-3.64264	0.0800675	12.4895	UPF0639	+	1.48903e-39	-3.64264	-15.6547	0	0.536053	0	6.39592	0.823749	0.773996	0.604071	0.584963	1.28096	0.526069	0	1.70044	0	2.27202	0	3.19377	0	0	4.57954	0	0	2.75916	0	4.849	0.871844	0.956057	0.475085	0	0.695994	0.495695	0.757023	0.871844	5.12309	6.43296	0.85599	0	4.46597	0.985501	0	3.57652
+	29.0301	-3.64091	0.0801637	12.4745	ARC	+	3.34266e-28	-3.64091	-12.5744	0.432959	2.40327	4.12019	5.03034	2.02857	1.64616	2.0321	1.59455	2.19219	8.9674	2.89918	2.95233	3.29425	2.66903	2.57046	4.33199	4.67694	5.21023	1.59455	5.36212	2.19849	5.58376	6.68426	2.7845	1.61824	4.8485	3.21568	2.5656	4.93357	1.15704	2.04614	8.0359	5.35368	1.51096	3.36597	3.12267	4.38267	1.78241	2.14405	2.59694
+	17.2509	-3.63095	0.0807188	12.3887	IGF2	+	7.57514e-17	-3.63095	-9.17559	8.3031	8.39862	7.58233	6.20574	6.92861	6.30506	6.51507	7.11187	7.7418	7.27277	5.44725	9.1062	8.16952	6.58616	7.59612	7.38379	7.11988	9.0662	7.04865	7.30113	6.35297	7.18992	7.84279	6.8358	2.67582	6.89276	6.29903	6.17393	9.8888	3.69265	6.18051	10.802	10.141	8.65671	7.32193	5.65335	9.05289	8.49901	6.25342	6.62702
+	40.7671	-3.60497	0.0821854	12.1676	NKD1	+	1.31959e-39	-3.60497	-15.6686	1.26903	1.23879	2.39232	2.25701	1.72683	2.57773	2.0321	3.76765	2.74846	0	0.722466	0.925999	2.19849	2.48543	4.63923	1.60407	1.1177	1.36177	2.67582	3.09255	3.34625	2.9241	0	1.98185	1.61824	2.62761	1.12433	2.64386	3.43962	1.40599	1.02857	4.07211	5.12309	1.9855	1.59455	1.11103	5.4019	1.97453	0.748461	1.5656
+	23.2138	-3.60061	0.0824343	12.1309	HPGD	+	1.39259e-22	-3.60061	-10.9553	6.55413	7.79513	3.64846	9.9869	6.18884	4.33342	5.61206	6.77545	5.67384	7.92932	4.84699	4.21179	7.9374	5.01881	8.46459	5.97522	5.50684	7.54148	6.37851	6.96555	6.27668	4.43296	5.96324	6.22168	5.56864	6.76726	4.87824	7.58474	4.08831	7.98448	6.82655	9.20679	10.0408	10.1808	4.58857	9.01089	10.9557	6.73877	7.37469	6.77096
+	27.7072	-3.59991	0.0824741	12.125	MYOCD	+	6.31505e-27	-3.59991	-12.2133	0	2.34199	2.01436	3.01614	0.823749	1.94111	1.61353	1.0072	4.88753	2.02503	0.722466	3.11103	1.5656	0.823749	4.37573	0.85599	0	0.604071	1.23266	6.54612	2.62761	3.44493	1.11103	1.98185	1.61824	3.09424	2.05658	2.48285	1.15704	1.61353	1.02857	5.6476	5.31034	0.799087	0	4.80632	5.41244	2.14078	1.90304	4.24336
+	33.2225	-3.59712	0.0826339	12.1016	WIT1	+	3.00746e-32	-3.59712	-13.6982	0	0.536053	4.01614	0.555816	2.27799	1.94111	0.604071	1.0072	1.28096	0.526069	1.19535	3.25399	3.08916	0	0	0	0	0	4.61941	0	0.485427	2.9241	0	1.20789	0	4.20477	0.475085	0.985501	0	0	3.32625	2.68032	4.70487	0	0	3.81762	5.08321	0.575312	0.748461	0
+	30.0729	-3.59628	0.0826824	12.0945	CYP4X1	+	3.3063e-29	-3.59628	-12.8566	2.65076	6.14078	1.49569	2.39506	8.29549	2.18587	3.28688	1.59455	4.34341	3.35332	3.23266	3.90014	5.12681	3.11437	3.04963	2.22342	3.10601	3.05485	2.95233	6.13996	3.03034	5.67976	5.20124	2.20163	1.41143	2.73552	3.21568	2.71809	4.84348	1.95606	4.96394	6.59619	7.77222	3.35614	3.36597	3.93168	7.28142	3.72137	5.22033	4.01257
+	20.7544	-3.58716	0.0832066	12.0183	CLDN11	+	3.25297e-20	-3.58716	-10.2401	3.61706	6.44758	4.79286	3.0993	3.24184	2.88557	3.94767	6.14303	7.10381	2.5435	2.62527	3.66562	3.84599	5.01881	8.02198	2.22342	4.07039	2.96162	4.15704	2.07724	4.24336	5.45418	2.64155	2.852	0.871844	2.38957	3.96347	3.71589	4.9905	1.95606	4.98003	5.48253	8.86641	6.21335	2.08406	1.88752	7.40284	2.55582	3.73552	4.36597
+	44.5454	-3.58695	0.0832186	12.0165	MYLK3	+	2.69455e-43	-3.58695	-16.6415	3.34483	5.29168	5.02547	2.25701	4.19456	3.01792	3.94767	1.81557	3.93546	1.46467	3.0197	1.70044	4.0009	2.8339	1.49569	2.82985	3.66676	2.75275	3.7866	3.5097	1.76128	3.44493	3.19377	4.09085	5.71232	3.5656	4.06867	5.14771	2.83996	4.61235	3.11103	5.45549	7.8289	2.53854	1.93734	3.12267	8.19348	3.1375	3.80735	3.05137
+	28.5723	-3.58681	0.0832268	12.0154	FAM180A	+	9.26886e-28	-3.58681	-12.4498	3.65764	1.89142	2.69153	0.963474	2.49057	0.773996	4.16993	0.584963	7.04253	1.85997	1.55582	1.23266	4.11437	2.48543	1.73985	1.60407	4.42492	2.63691	2.81967	4.5373	0.847997	4.19377	2.99639	2.30159	1.1635	1.53107	4.42761	2.91839	3.16993	0	0.757023	4.99141	4.80219	0	0	1.11103	7.18309	4.79805	2.83996	3.90881
+	23.0849	-3.58187	0.0835121	11.9743	MRO	+	1.84951e-22	-3.58187	-10.9183	4.10434	7.83851	4.76075	6.62059	6.8049	4.52356	6.81762	4.68594	7.11134	6.3535	4.91025	5.3579	4.89336	1.33914	4.26303	4.84298	4.25852	3.70155	4.61941	5.68706	6.80478	4.05745	7.60999	3.78241	8.62881	5.65793	9.4567	6.09297	5.17393	9.31	6.87	9.09159	9.8013	5.35473	2.08406	5.96947	11.6475	5.57924	6.50255	6.81839
+	57.8204	-3.5803	0.0836033	11.9612	ADAMTS19	+	2.74752e-56	-3.5803	-20.0493	0	0	0	0	0	0	0	0	0	0	0	0	0	0	0	0	0	0	0	0	2.53107	0	0	0	0.495695	0	0	0.985501	1.15704	0	0	1.41684	4.9222	6.98516	0	0	5.09635	0	0	0
+	49.2843	-3.57889	0.0836848	11.9496	PTPRQ	+	6.35067e-48	-3.57889	-17.8566	0	0.748461	0	0	0	0	0	0.584963	0.773996	0.526069	0	0	0	0	0	0	0	0	0	0	0	2.10434	0	0	0	0	0	0.731183	0.695994	0	1.45418	0.505891	3.37434	0	0.485427	0	4.95931	0	0	0
+	26.3693	-3.57824	0.0837228	11.9442	ENTPD3	+	1.25126e-25	-3.57824	-11.8442	1.26903	0.298658	1.77821	3.68032	3.35473	1.64616	3.12598	1.32769	2.58496	2.0321	0.722466	1.70044	4.72574	2.0321	0	0.85599	0.669027	1.36177	2.81967	1.81967	1.1375	1.79494	0.903038	2.20163	0.495695	1.93734	1.36737	3.39506	0	1.15704	1.77821	6.58376	6.35755	1.07724	1.15056	0.475085	6.98766	2.15704	1.60881	1.08406
+	15.0114	-3.57504	0.0839084	11.9178	VSIG2	+	1.05932e-14	-3.57504	-8.45788	1.04264	0.536053	2.01436	8.83839	2.49057	1.64616	5.4851	1.0072	6.39112	1.85997	0.722466	1.48543	1.9782	0	0.831877	1.15056	1.46467	6.9982	0	0.782409	0	1.79494	1.45943	0	1.41143	0.555816	0.475085	6.31741	3.35614	0	9.5244	5.1177	4.70487	10.9961	1.59455	1.34483	5.81378	6.29499	1.24489	0.641546
+	33.5554	-3.57424	0.0839552	11.9111	ZNF488	+	1.42503e-32	-3.57424	-13.7864	0	3.67129	3.64846	4.87627	0.823749	1.64616	0	2.59694	1.28096	0	2.62527	5.30961	0.722466	1.33914	2.85599	2.09085	1.1177	2.04614	2.67582	1.81147	1.58014	1.40599	1.73552	2.7845	1.41143	1.26903	0.83996	1.72247	3.26604	1.15704	1.45418	3.75382	7.2317	0	2.33628	2.84197	6.66619	1.78241	0.748461	1.08406
+	62.1483	-3.57365	0.0839896	11.9062	ROS1	+	1.51997e-60	-3.57365	-21.1701	0	2.13422	0	2.61824	0	0	0	0	0.773996	0	0	0.536053	0	0	5.18428	0	0	0	0	0	0	0	0	0	0	0	0	0.731183	0	0	0	2.83996	3.04439	3.19062	0	0	3.32193	0	0	0.879706
+	45.2279	-3.57335	0.0840068	11.9038	ADRB1	+	5.78425e-44	-3.57335	-16.8167	1.93357	0.748461	1.14405	0.963474	1.88362	0.773996	0.604071	1.32769	0.773996	2.02503	1.55582	1.70044	1.5656	2.48543	1.02857	1.15056	1.1177	0.604071	3.85599	2.5008	0.847997	2.75916	0	1.5656	0.495695	0.555816	0.475085	1.72247	0.695994	0	1.25701	6.83061	4.65421	3.35614	1.38957	0.475085	5.50399	3.21568	0	2.38128
+	43.6836	-3.57142	0.0841194	11.8879	SLC28A2	+	1.91632e-42	-3.57142	-16.42	0.432959	2.13422	0	0	2.49057	0.773996	0.604071	0	0	0.526069	3.23266	0.536053	1.9782	0	0.831877	0	0.669027	0	0.739848	1.48026	0	0.863939	2.34199	0.985501	1.80323	1.26903	0	0	0.695994	0.495695	0	4.57894	5.13545	0.454176	0	0	6.98527	0	0	0
+	41.0209	-3.5681	0.0843128	11.8606	NDST3	+	7.43889e-40	-3.5681	-15.7342	0	2.27501	0	3.68032	0	1.27501	1.02148	0.584963	1.28096	0.526069	0	0.925999	1.20789	1.72247	0.604071	0.495695	0.669027	0.604071	1.23266	0.443607	2.53107	2.75916	0.659925	0	2.24184	0.555816	2.18587	2.854	0.695994	0.863939	0.432959	4.9528	5.5435	1.68706	3.11936	2.16027	5.0018	1.78241	0	1.5656
+	25.8761	-3.56274	0.0846271	11.8165	NR2F1	+	3.68546e-25	-3.56274	-11.7071	6.58631	6.51318	2.5509	6.40412	6.38094	5.21723	6.15117	6.00248	9.12949	6.25758	5.68342	6.07746	6.58946	5.97888	7.39369	4.7366	6.54612	5.86839	6.1375	7.38914	6.43112	6.77808	5.93617	5.86468	4.17073	4.80064	6.36964	6.69627	6.59156	3.73877	5.59156	9.25581	9.33389	4.96855	3.6241	6.0387	10.0409	7.74517	6.97235	6.34802
+	38.5155	-3.55599	0.0850237	11.7614	TIMP3	+	2.06766e-37	-3.55599	-15.0855	10.0651	10.2464	10.0783	12.1071	10.5779	9.1643	10.7681	9.8285	12.964	11.9237	9.24541	11.1721	11.8381	10.4687	11.5082	13.6146	10.8524	10.4229	8.30829	12.7355	11.1307	10.6994	10.3852	9.776	9.4939	9.8813	11.2785	11.3439	12.3948	11.8723	10.7245	14.4523	14.3673	13.0824	8.36418	11.7486	14.1051	11.5209	11.145	11.2543
+	12.386	-3.55351	0.0851699	11.7412	C1orf95	+	3.33633e-12	-3.55351	-7.56554	1.04264	8.3881	6.76115	4.31542	2.27799	4.05398	1.3505	0	4.57773	11.1275	3.92695	1.23266	1.9782	4.75756	1.73985	8.06501	4.30159	2.85997	6.88545	5.18864	7.54481	2.10434	3.32481	7.28346	0.871844	1.93734	5.04308	2.71809	6.61897	5.4663	2.26903	9.27531	8.07511	9.4949	5.95629	8.45508	7.17383	0.985501	1.90304	2.95047
+	43.0045	-3.55293	0.0852044	11.7365	FRG2C	+	8.68382e-42	-3.55293	-16.2454	0.765535	1.49057	0	0.555816	1.34483	1.64616	0	0	0.773996	1.46467	0	0	1.39506	3.11437	0.604071	0	0	0	4.10182	0	1.1375	0.863939	0.367371	0.411426	0.495695	0.956057	1.12433	0.985501	0	0	0	3.15543	3.67694	1.9855	1.14405	0.475085	0.695994	0.575312	0	1.26303
+	96.4519	-3.55005	0.0853746	11.7131	UNCX	+	4.53324e-94	-3.55005	-30.5984	0	0	0	0	0	0	0	2.01078	0	0	0	0	0	0	0	0	0	0	0.739848	0	0	0	0	0.722466	0	0	0	0	0	0	0	6.19849	4.75435	0	0	0	1.79909	0	0	0
+	35.9168	-3.54728	0.0855387	11.6906	CLEC3B	+	7.1454e-35	-3.54728	-14.4079	7.7864	5.7926	8.50331	7.678	7.10832	5.68342	7.79792	5.76871	9.15861	7.60763	7.16762	7.72969	7.70439	6.15987	5.66249	7.4707	8.01709	7.12226	7.62753	8.24522	6.67582	6.96104	6.49697	5.11728	6.03782	6.93216	7.98402	7.0648	7.78679	5.80038	7.25824	9.49849	10.4851	7.70321	5.48188	6.61648	10.1243	8.46761	7.58976	7.14995
+	24.7327	-3.54582	0.0856252	11.6788	PCDH1	+	4.78461e-24	-3.54582	-11.3867	6.82005	7.25729	8.8794	12.3478	8.1468	5.72274	7.84072	10.5512	6.59694	6.67807	6.40905	11.3553	8.72001	6.78895	10.3868	6.87652	6.50032	7.08396	7.94398	8.9569	7.2635	8.2212	5.8071	6.13709	6.07382	7.78862	6.70584	7.17383	7.86512	7.93928	8.43379	10.8529	11.7742	13.5174	5.07767	8.99791	11.304	6.79051	9.39481	8.85839
+	13.8447	-3.54574	0.0856301	11.6781	SLC22A13	+	1.37096e-13	-3.54574	-8.06913	2.06005	2.34199	7.64061	1.27501	7.27519	1.64616	1.83996	1.0072	3.71699	5.63605	5.75409	1.70044	6.06458	2.27202	0.333424	6.43529	8.15381	4.05832	3.47379	4.42089	6.18468	0.863939	6.34518	3.24945	6.87197	3.01257	7.35738	4.14812	3.73552	9.7726	4.94767	7.8029	8.89691	0.454176	2.73552	6.93086	10.0161	1.78241	7.61522	3.73769
+	28.5115	-3.53595	0.0862133	11.5991	LIMS3	+	1.05552e-27	-3.53595	-12.4332	0.454176	0.298658	0.687061	0	0	0	1.20163	1.0072	2.9782	2.46989	2.23573	0	2.5435	2.98185	2.09424	4.41278	2.59216	3.47249	3.71039	2.63227	0	4.6792	1.96717	0	1.32769	1.67356	1.57046	1.7137	0.695994	0	1.09761	3.76553	5.55121	7.54496	4	1.11103	5.82833	2.33342	2.15704	0
+	29.3443	-3.52488	0.0868768	11.5105	SIM2	+	1.67699e-28	-3.52488	-12.6596	5.43496	4.5735	7.86381	4.44626	5.28873	5.93829	4.5008	5.55275	4.74093	4.0321	4.74631	7.16028	5.74282	8.9431	4.24336	6.78882	4.77241	5.43563	6.1375	4.21413	6.76832	8.87839	4.18349	6.69711	4.64731	4.9397	4.06867	6.23802	3.06867	3.26903	5.36737	11.1373	9.72811	2.78869	5.33056	9.3503	8.0077	5.03078	6.25342	4.34625
+	18.5975	-3.51938	0.0872089	11.4667	VGLL3	+	3.9147e-18	-3.51938	-9.59209	4.1334	5.27501	0.687061	3.62644	3.96532	2.18587	5.17113	5.26153	7.46066	3.52857	2.08066	5.3579	5.44062	4.87529	7.94193	3.89239	3.52732	3.58015	5.46336	7.86542	4.77136	5.34163	4.35685	3.97545	1.1635	4.56194	4.64789	5.89239	5.80219	1.15704	4.25248	7.6409	7.66242	2.86394	1.59455	5.18824	7.05094	4.55028	3.65992	5.69321
+	23.2322	-3.51423	0.087521	11.4258	SYT1	+	1.33799e-22	-3.51423	-10.9605	1.79494	4.21878	0	5.57924	1.88362	2.57773	2.84398	2.33342	3.46074	2.43029	1.55582	1.88752	3.0321	2.02503	2.36737	1.15056	0	2.04614	3.7866	2.19535	0.847997	4.53854	0.659925	2.09424	1.80323	2.38957	2.05658	5.07938	2.95791	0.495695	3.27501	5.83794	7.40378	2.23266	1.14405	3.24489	6.40071	3.49057	1.60881	1.926
+	27.5742	-3.50627	0.088005	11.363	RASGRF2	+	8.44539e-27	-3.50627	-12.1768	3.65764	3.64616	3.33771	8.71891	3.40871	3.25096	4.08491	5.18349	4.39369	7.07564	3.0197	6.37173	3.70929	4.02945	6.6595	4.14568	3.37295	4.26828	3.28688	7.96809	9.1683	3.33056	4.11187	3.39094	2.93357	3.5656	4.62527	4.83592	4.53419	5.26491	3.46858	7.2765	7.4494	9.4778	2.82171	4.52168	8.61949	4.13586	5.81865	4.32625
+	36.8549	-3.50495	0.0880853	11.3526	GNA14	+	8.6362e-36	-3.50495	-14.6532	4.32337	4.96625	4.76075	5.07168	4.74308	2.73985	4.53294	4.05745	6.10685	3.99367	2.28688	4.28021	4.6893	3.6427	5.926	4.21023	4.01881	3.70155	3.18428	5.98527	4.01346	3.54967	4.41751	4.24793	2.76765	4.64616	5.19062	5.62147	4.45549	5.01257	4.05572	7.12547	7.72758	4.91648	0.485427	5.18824	8.01123	5.17393	4.1235	4.20007
+	15.7423	-3.50361	0.0881676	11.342	ARSF	+	2.10677e-15	-3.50361	-8.69594	1.46467	3.42089	0.687061	0	5.82756	0.773996	1.83996	0	4.18269	5.25965	5.05745	0	3.14241	1.33914	0.333424	8.53002	5.19731	4.67412	2.67582	2.58976	0.485427	0	5.8802	0.411426	4.59872	1.53107	6.39008	1.57046	2.02857	5.04876	2.37016	7.67059	8.12438	0	3.30743	2.49057	8.69171	3.21568	3.49442	2.84197
+	54.6064	-3.49186	0.0888885	11.2501	ODAM	+	3.93942e-53	-3.49186	-19.2218	0	0	0	4.38267	0	0	0	0	0	0	0	0	0	0	0	0	0	0.604071	0	0	0	0	0	0	0	0	0	0	0	0	0	2.85599	4.18824	6.91624	0	0	3.52982	0	0	0
+	95.1707	-3.48774	0.0891428	11.218	SEMG2	+	7.29268e-93	-3.48774	-30.2223	0	0	0	1.27501	0	1.94111	0	0	1.28096	0	0	0	0	0	0	0	0	0	0	0	0	0	0.903038	0	0	0	0	0	0	0	0	1.80736	3.45549	2.23266	0	0	3.67694	0	0	0.356144
+	29.473	-3.48356	0.0894012	11.1855	GATA2	+	1.26082e-28	-3.48356	-12.6945	5.87676	4.39917	3.15218	7.0493	8.292	6.46434	5.5659	8.57422	6.15097	5.04658	6.10497	7.30679	5.76871	7.50048	9.5427	5.06996	4.46401	7.29048	5.91385	6.24584	5.20437	5.91456	4.71754	5.83188	4.67073	7.24174	5.12681	4.83592	5.78634	2.9222	6.84411	9.79469	9.6087	11.6579	4.3799	6.98025	8.75211	5.62264	4.28392	6.87455
+	9.25871	-3.48206	0.0894941	11.1739	CCL21	+	3.02234e-09	-3.48206	-6.39971	3.65764	4.10936	6.37452	8.0177	3.24184	2.73985	6.91325	9.27011	7.0735	0.910733	2.28688	3.38405	6.84436	0.823749	3.78031	0.85599	5.77689	3.37851	4.10182	6.02547	2.42761	8.20921	3.51979	6.49729	0.495695	0.555816	3.08746	9.566	6.41549	0	4.4019	5.95884	8.34558	9.37791	0	2.98914	7.82031	6.96405	6.62761	5.76208
+	68.9593	-3.47864	0.0897065	11.1475	MYOZ2	+	3.36494e-67	-3.47864	-22.9556	1.04264	2.27501	0	0	1.72683	0	0.604071	2.17951	1.9486	2.02503	0	2.45681	0	0.823749	3.29866	0.495695	0.669027	0	0.739848	0	0.485427	0	0.367371	0.985501	0.871844	0	0	0	0	1.15704	0.757023	3.9607	5.75195	0.454176	0.485427	1.5509	4.27128	0.575312	1.60881	0
+	30.5101	-3.4742	0.0899831	11.1132	FAM26E	+	1.24871e-29	-3.4742	-12.9744	3.18587	4.66619	5.12928	4.17153	3.18269	1.64616	4.43363	4.62819	6.48623	3.63343	2.76765	5.25965	3.97177	3.6427	6.56362	4.47119	2.8953	3.37851	2.95233	7.08076	4.35966	3.90785	2.70708	3.39094	2.67582	4.16752	4.37365	5.45878	4.78031	3.14078	3.16832	6.58376	7.88899	5.43095	1.38957	5.0268	7.91803	4.77241	4.06523	4.34625
+	17.5346	-3.47302	0.0900567	11.1041	COL14A1	+	4.08358e-17	-3.47302	-9.26421	5.90231	8.32039	7.86381	8.08709	6.74416	6.69919	8.25739	7.65048	11.1363	5.50271	5.24108	6.9404	8.34319	7.13412	10.3404	7.74719	6.11811	5.86839	5.46336	10.2821	7.39232	7.15694	6.84624	6.82744	3.74846	5.68454	7.67969	7.91001	9.08611	5.76818	6.31234	9.89339	10.885	5.51507	5.41515	8.19731	10.9605	7.92671	8.2095	9.16219
+	28.1137	-3.46386	0.0906307	11.0338	TMEM84	+	2.56484e-27	-3.46386	-12.3246	1.46467	3.35896	1.77821	4.80478	0.823749	1.64616	0	2.01078	0	0.526069	1.19535	2.05311	0.411426	2.8339	1.62293	0.495695	0	2.21723	0.739848	1.65535	0	2.35614	0.659925	0	0	2.62761	1.36737	0.411426	3.51979	1.79494	1.02857	6.11437	5.03254	3.13093	0	1.11103	4.09929	0	0	0.879706
+	22.3472	-3.45408	0.0912471	10.9593	TMEM61	+	9.45702e-22	-3.45408	-10.7058	3.61706	4.05137	4.39506	7.7239	4.36597	4.05398	5.7703	5.89651	2.74846	4.46401	6.74066	0	3.47508	6.51444	6.32247	5.69822	6.45286	4.96717	4.83895	2.19535	5.67864	4.85848	6.33485	4.97453	3.08236	3.01257	4.87824	3.56438	3.26604	2.84197	6.42156	8.416	7.9747	8.60559	6.57395	5.30524	7.40284	6.33038	4.28392	2.38128
+	19.0478	-3.45367	0.0912732	10.9561	SUSD4	+	1.44238e-18	-3.45367	-9.7292	7.5601	6.85462	3.78136	9.35101	5.80787	6.50985	7.17223	9.2866	6.42744	7.20574	7.2738	8.9222	7.58444	9.7157	9.20479	5.68678	5.79233	6.69808	4.53792	2.82579	3.16511	6.41007	2.99639	7.4945	3.27947	6.02459	2.94673	6.40378	4.71425	4.97499	6.70224	10.6405	9.8289	6.5627	6.72506	8.57221	8.59772	5.21257	1.90304	7.30122
+	32.4218	-3.45138	0.0914179	10.9388	TTC36	+	1.78693e-31	-3.45138	-13.4857	0.432959	0	1.77821	1.53107	3.30012	1.94111	2.49569	0	1.28096	1.46467	2.08066	0	0	1.33914	2.21413	1.60407	3.20006	3.05485	1.59455	1.81147	0.847997	0.863939	1.45943	0.985501	0	2.10434	3.49314	0	0.695994	4.19219	2.37016	5.0648	6.63706	4.1102	1.14405	0.475085	6.93864	1.56072	5.39472	1.42223
+	34.042	-3.45069	0.0914619	10.9335	LOC145837	+	4.7546e-33	-3.45069	-13.915	2.80529	4.21878	3.24793	3.01614	5.10769	2.57773	3.28688	1.81557	4.62	6.62147	4.52105	2.95233	4.47314	3.45418	1.20163	3.43029	3.91073	4.01257	3.63807	6.74228	1.58014	0.863939	3.59216	2.48027	3.87676	5.32625	3.8885	0.731183	4.18903	1.95606	3.42223	5.85898	7.46426	2.11437	3.04963	4.03738	8.07398	3.72137	4.1235	5.17153
+	11.4923	-3.44889	0.0915759	10.9199	GPR110	+	2.35427e-11	-3.44889	-7.24578	8.363	5.64414	3.5008	10.6358	8.85399	7.23601	8.5489	10.1497	6.19397	3.41413	6.03562	9.58389	5.9397	9.36131	10.922	4.36107	8.0138	7.58526	3.38267	4.37226	0	8.26819	7.36212	5.72874	1.80323	7.78549	8.59891	5.67807	5.09803	2.84197	9.941	10.3708	10.0568	12.4932	8.02641	7.8132	9.8844	8.8631	4.86096	10.2041
+	47.5892	-3.44785	0.0916417	10.9121	PTPRB	+	2.87331e-46	-3.44785	-17.4223	7.65893	8.34469	6.92148	9.2605	8.11312	7.13771	8.31651	8.19382	7.93121	8.40131	5.91719	8.76391	8.14619	8.61681	9.9028	7.72792	7.29673	8.26651	6.70155	10.7977	8.78859	8.01608	7.53489	7.66242	7.1373	8.05442	8.26322	8.26271	9.53239	8.08852	7.73809	11.3756	11.5153	9.7145	6.15785	9.05761	11.4628	8.49521	8.44869	8.37782
+	17.7195	-3.44598	0.0917606	10.8979	C5orf38	+	2.71971e-17	-3.44598	-9.3217	0.765535	5.27501	3.05137	0.555816	2.27799	0	2.35614	6.0691	3.46074	0	1.19535	0	4.40871	2.27202	2.50589	2.91073	7.41032	3.14241	3.18428	0.443607	1.37295	0.863939	0	6.27761	0	1.26903	1.12433	0.731183	0.695994	1.15704	2.98914	6.77689	5.53388	0	1.93734	6.36317	4.36107	0	0	2.72465
+	16.8403	-3.44053	0.0921081	10.8568	ITIH5	+	1.85562e-16	-3.44053	-9.04652	6.35755	8.6319	5.44294	6.50526	5.46238	7.51318	7.69398	5.8212	8.69181	7.06145	7.30952	3.18428	8.59779	6.14425	5.04352	5.60466	5.07767	9.78909	3.92125	11.529	8.23419	10.4054	4.82528	6.75942	8.76441	8.77291	6.65607	11.0709	6.8976	7.59074	6.63314	10.1083	10.8852	12.4796	6.83124	8.72059	11.3049	6.69864	6.70529	8.7118
+	21.8902	-3.4395	0.0921737	10.8491	CD300LG	+	2.61458e-21	-3.4395	-10.5732	2.73118	3.11769	4.58916	4.47768	1.88362	3.35473	2.20477	1.81557	3.86592	5.19219	2.28688	2.67582	3.84599	0	3.22033	6.6669	2.3505	3.14241	4.76977	2.30451	6.58286	2.75916	2.5008	0.722466	2.58015	2.38957	3.76871	3.97911	3.26604	3.64616	2.16027	6.44592	6.77479	7.59701	0.85599	3.35755	6.08172	0.985501	2.53356	1.926
+	72.184	-3.43785	0.0922794	10.8367	CGA	+	2.27792e-70	-3.43785	-23.8125	0	0.298658	0	2.10769	0	0	0	0	0	0	0	0	0	0.823749	0	0	0	0	0	0	0	0	0	0	0	0	0	0	0	0	0	2.48027	3.57046	3.83895	0	0	2.41954	0	0	0
+	20.6699	-3.43503	0.0924595	10.8155	C2orf72	+	3.92335e-20	-3.43503	-10.2151	1.26903	4.66619	3.57652	1.27501	5.0751	1.27501	2.0321	5.43996	4.18269	5.68594	3.23266	6.85885	7.19545	3.3505	5.67751	2.9855	3.0036	3.30305	2.95233	6.93628	6.20046	2.57046	2.34199	3.29866	4.26679	4.41075	4.50462	3.09592	5.52199	2.46728	4.4019	6.84637	6.70957	3.19062	2.21413	5.09339	7.08098	3.49057	3.09255	4.65019
+	55.0976	-3.43273	0.0926075	10.7983	CCNI2	+	1.29129e-53	-3.43273	-19.348	2.98732	2.65306	2.01436	5.62088	2.44361	3.38267	2.09424	2.97085	2.79909	2.52607	2.08066	2.75275	2.50589	4.05224	1.0635	4.14405	2.02857	3.41819	3.20789	2.7761	1.93734	2.78241	2.19535	3.07895	1.45418	2.19219	1.62293	2.81557	3.88655	1.46467	2.82985	5.35438	5.57954	4.66277	2.7866	2.21723	5.51948	3.0993	3.05311	2.9241
+	14.8767	-3.43197	0.0926561	10.7926	SCN2B	+	1.42858e-14	-3.43197	-8.41357	6.83352	1.23879	0.687061	5.03034	0.823749	7.22236	4.68538	0.584963	3.36317	4.0321	5.24108	0	3.87873	0	2.63227	0.495695	1.97453	0	4.31252	0.443607	0.485427	5.48123	7.10894	0.411426	0.495695	1.74846	0.475085	2.5656	0.695994	0.495695	1.77821	5.23381	5.83061	0	1.93734	1.5509	5.18507	1.29866	5.05181	0.356144
+	32.0437	-3.43123	0.0927039	10.787	KCNQ1	+	4.17194e-31	-3.43123	-13.385	6.2878	8.31741	8.30711	12.662	6.72315	5.68342	6.71521	5.94439	8.292	5.95466	8.86251	5.3579	6.37365	6.50223	7.15674	8.35248	7.15593	7.58526	7.41041	7.16239	8.3231	6.35297	10.0669	7.81282	5.05961	7.76693	7.00966	7.64739	7.69968	4.93687	6.85275	11.2434	10.6343	12.4967	5.64241	7.15025	10.4029	8.7951	6.68636	9.07639
+	11.7991	-3.42672	0.0929938	10.7534	HECW1	+	1.20238e-11	-3.42672	-7.3566	6.01614	6.55873	3.57652	1.94111	6.63561	6.14057	6.82324	4.01346	5.88044	7.62029	5.11228	1.23266	3.90977	0	6.81083	3.05832	5.17433	4.5509	2.51601	6.54055	6.42442	3.33056	9.6226	2.7137	3.00899	6.96532	6.37643	3.7866	8.55221	8.31601	6.0197	5.16872	9.36269	0	2.90111	5.90617	10.4669	5.05224	9.5868	3.73769
+	39.7384	-3.41968	0.093449	10.701	PLAT	+	1.29737e-38	-3.41968	-15.4026	7.76321	8.1207	7.39729	7.78077	8.72089	8.0305	8.25739	8.89351	9.35731	6.36894	7.52207	7.95547	8.6585	9.46661	10.2825	7.78228	8.25389	8.76242	10.4846	9.5416	6.48993	8.886	7.70148	9.1266	7.20369	8.17712	7.60563	9.2788	9.5384	6.77676	8.04919	11.7599	11.5248	7.659	7.10591	8.49881	11.0848	8.9778	6.57682	8.09693
+	8.5178	-3.40525	0.094388	10.5946	DPEP1	+	1.50736e-08	-3.40525	-6.10079	10.2201	9.62101	10.4592	6.98607	13.2335	9.4173	9.51989	2.46989	10.3757	7.98031	9.21279	6.09656	11.2234	4.15866	5.34979	6.05702	10.1388	10.5614	10.1518	4.76341	2.62761	4.774	7.67708	7.51017	12.08	6.0555	9.7156	6.56742	7.65628	10.058	12.8687	10.8532	12.8835	0.799087	10.0036	7.69209	13.8596	11.906	10.2879	11.0908
+	18.5491	-3.4016	0.0946272	10.5678	DDR2	+	4.35247e-18	-3.4016	-9.57732	3.81044	5.54288	4.26454	5.68902	3.18269	2.39506	3.79494	6.56834	5.28133	3.6837	0	2.95233	3.19535	3.11437	8.4292	2.91073	0.669027	2.37295	2.51601	6.96555	6.64746	3.73985	3.75596	3.14568	1.61824	3.09424	2.94673	4.48091	3.59455	3.69265	1.45418	7.0091	7.7761	4.17073	2.44626	4.6153	7.49498	3.92029	4.28392	4.17792
+	15.3758	-3.39788	0.0948717	10.5406	PRLR	+	4.74554e-15	-3.39788	-8.57707	5.28688	8.69999	8.92339	8.05148	8.07452	4.17233	6.72928	4.05745	7.38249	11.1971	6.84975	6.68075	5.84449	3.6427	5.72792	7.61853	6.87578	4.01257	4.10182	8.61309	5.09085	3.64731	8.03491	5.64645	2.36457	7.02912	4.67073	6.61176	5.68622	6.33682	6.75876	10.2278	10.717	10.5688	3.88362	8.09529	11.9396	4.79805	9.7157	8.76481
+	25.9023	-3.3952	0.0950483	10.521	LYPD6	+	3.47383e-25	-3.3952	-11.7144	2.48027	3.90689	0	4.70376	1.88362	2.18587	2.73769	6.27128	2.74846	4.0321	0	6.44062	2.97269	2.66903	6.28928	2.09085	1.73985	2.96162	2.33342	2.58976	3.03034	3.82579	1.96717	2.64155	1.80323	2.73552	2.79077	3.52356	3.51979	1.61353	2.26903	8.01279	7.39343	7.29471	3.30743	3.69488	6.34127	2.14078	2.83996	2.72465
+	25.9663	-3.39271	0.095212	10.5029	C18orf34	+	3.01021e-25	-3.39271	-11.7322	0	1.79909	0	8.10449	1.88362	2.18587	2.35614	2.17951	2.19219	0.526069	3.23266	0	5.0148	4.83744	1.20163	4.92267	0	2.63691	3.7148	3.86987	2.31904	4.37643	3.09761	2.56316	4.44228	4.24108	2.61589	6.47476	1.51096	1.15704	2.37016	7.16792	6.6414	3.13093	3.67016	1.34483	6.17752	3.21568	1.60881	1.926
+	39.8091	-3.38831	0.095503	10.4709	LRRC55	+	1.10645e-38	-3.38831	-15.4209	0.432959	1.70487	1.77821	2.73769	1.34483	1.27501	0.604071	1.59455	1.28096	0.910733	0.722466	2.86592	1.5656	2.02503	2.36737	2.09085	1.1177	1.36177	1.59455	4.06781	1.9222	2.9241	1.60407	1.71809	1.80323	2.25399	0	2.91839	2.22959	0.495695	0	3.92125	5.57107	2.44361	0.485427	3.12267	4.97361	0.575312	0.748461	0.879706
+	9.84547	-3.3879	0.0955302	10.4679	DAO	+	8.43498e-10	-3.3879	-6.62938	6.50478	6.53792	9.5098	2.63227	7.81583	3.25096	7.34669	0	7.0268	4.77294	8.75879	0	9.16269	2.02503	1.62293	5.43829	7.31814	6.62366	4.15704	7.98242	1.1375	2.75916	10.1062	5.25965	7.99582	7.75121	7.6907	6.83124	6.42593	9.30161	7.5821	9.086	10.5122	0	2.82171	7.03628	11.7629	6.57879	9.30859	6.60644
+	20.9801	-3.38576	0.0956719	10.4524	SFTPB	+	1.96271e-20	-3.38576	-10.3067	0	0	0	5.56499	0.823749	0	0	0	0	0.526069	0.722466	0.925999	1.7137	1.33914	2.90689	0	0	1.36177	3.38267	1.04963	0	1.79494	0.659925	0	2.11103	0	0.475085	1.20789	0	0.495695	0	1.80736	6.45006	6.94251	0	0	6.26172	0.985501	1.24489	0.641546
+	32.0915	-3.3836	0.0958152	10.4368	NTS	+	3.74574e-31	-3.3836	-13.3977	0	4.98732	0	0.555816	0	0	1.83996	1.0072	0.773996	3.41413	0	2.33628	0.722466	0	0	0.85599	0	0	0	1.28096	3.82273	0	0	0	0	0	0	0.985501	2.02857	0	0	4.69933	4.50843	0.454176	0	0.475085	2.23879	0	0	0
+	29.2359	-3.38094	0.0959919	10.4175	KDR	+	2.12222e-28	-3.38094	-12.6302	6.0555	7.34412	6.03034	8.9843	7.44733	6.0197	6.55044	9.34261	6.78634	7.4132	5.16511	9.46499	7.17273	7.04483	10.9421	7.57297	6.77926	7.50882	4.4522	11.8639	9.56729	7.6287	6.76739	6.59813	7.55497	7.76062	8.34948	7.7652	8.5803	7.97269	5.93239	10.0919	11.147	10.8972	5.82858	8.96711	11.3577	7.34758	7.478	7.52191
+	15.6684	-3.38022	0.0960402	10.4123	SYT9	+	2.47507e-15	-3.38022	-8.67205	0.765535	4.88068	1.49569	4.09424	4.63575	1.64616	4.32625	0.584963	0.773996	5.67384	7.59141	0	7.14975	1.72247	0.333424	5.26566	0	4.45154	3.38267	9.411	1.37295	2.10434	6.96185	2.39232	1.61824	3.8748	2.43296	2.48285	2.70929	1.61353	3.05137	6.74362	6.99243	2.53854	2.08406	0.831877	7.38948	4.71973	3.73552	1.08406
+	19.4094	-3.37981	0.0960671	10.4094	THRSP	+	6.46121e-19	-3.37981	-9.83856	0.432959	0.925999	2.21413	1.27501	1.54597	0.773996	2.73769	1.59455	1.9486	3.0036	0.722466	0	0.985501	1.33914	1.02857	0.495695	1.46467	1.62761	0.739848	0	6.34891	0.863939	0.367371	1.20789	0	1.53107	3.27501	2.20477	0	4.25626	0	2.48027	5.82299	7.59417	1.38957	0.823749	4.07296	0.985501	7.05637	0.879706
+	27.9503	-3.37523	0.0963728	10.3764	RASSF9	+	3.7009e-27	-3.37523	-12.2799	1.26903	3.97085	1.14405	6.19653	1.88362	2.88557	2.0321	1.32769	2.58496	1.21412	2.08066	5.30961	2.7115	4.02945	2.36737	2.55827	1.97453	3.91552	2.12763	4.12763	1.76128	4.25777	1.11103	1.71809	1.61824	4.75061	3.63691	3.39506	3.80012	1.40599	2.5509	5.97797	6.34145	3.63923	2.9782	2.84197	5.68032	2.96901	2.14405	3.50716
+	37.7986	-3.37376	0.0964712	10.3658	ESRRG	+	1.04288e-36	-3.37376	-14.8991	7.05604	9.55359	4.26454	9.93281	8.19298	7.29591	7.42232	2.81967	6.92861	9.077	6.2589	6.08704	7.16621	7.29048	6.80748	8.95391	6.66747	7.43238	6.0955	5.38716	6.72547	8.35059	9.0362	8.16169	7.10717	6.92113	7.90779	6.32912	8.70269	7.74261	7.12464	11.8703	11.3862	8.76739	7.89282	8.76852	10.7087	7.2213	8.33101	7.83523
+	36.3257	-3.37138	0.0966303	10.3487	GREM2	+	2.85259e-35	-3.37138	-14.5149	1.04264	1.36737	0	0	1.34483	1.64616	1.61353	0	2.19219	1.46467	0.722466	0.925999	2.19849	0	0.831877	0.495695	0	0.604071	3.38267	0.782409	0	2.35614	0.659925	1.5656	0	0.555816	1.36737	1.40054	1.51096	0	0.432959	3.70819	4.38888	1.07724	0	0.823749	3.77926	2.87578	1.24489	1.08406
+	21.5585	-3.36139	0.0973016	10.2773	OMD	+	5.45051e-21	-3.36139	-10.4764	2.17632	5.50748	3.71589	0.555816	1.88362	1.64616	2.73769	1.59455	5.88044	1.46467	1.19535	1.48543	2.47768	1.72247	2.29278	0	1.46467	0.604071	2.33342	3.75916	4.35966	2.75916	1.11103	1.71809	0.495695	0	2.18587	4.14812	5.14893	0	2.04614	4.24031	5.32157	1.68706	0.485427	2.58737	5.35896	4.05311	3.80735	1.42223
+	16.0673	-3.36088	0.0973359	10.2737	SVEP1	+	1.02169e-15	-3.36088	-8.80056	8.21519	6.89057	4.97085	5.93546	6.82464	5.50176	7.32769	4.92029	10.1279	3.91169	5.82171	6.1152	7.68713	6.55903	7.75302	5.88117	6.69209	5.86839	7.82623	7.03815	5.9814	5.76951	7.00225	6.51507	3.15056	4.16671	6.65033	7.68011	6.69808	0.495695	7.55036	8.96359	9.85311	11.003	5.30998	5.21839	10.1565	8.69401	7.54612	6.96023
+	16.0336	-3.357	0.0975983	10.2461	APLNR	+	1.10034e-15	-3.357	-8.78974	4.10434	5.95907	6.67793	7.93652	3.73444	3.85699	4.08491	7.17373	6.01413	5.29241	4.30232	8.94339	5.87701	4.9486	7.9465	6.03034	5.76155	6.91946	6.1375	9.29481	7.25219	6.3818	5.27873	4.98914	5.39438	4.98368	7.19594	6.42038	7.39652	4.95606	3.22188	8.79159	9.4766	9.07481	3.88362	7.0781	9.70931	4.79805	6.36545	4.53294
+	8.74973	-3.3564	0.0976392	10.2418	VIL1	+	9.08043e-09	-3.3564	-6.19551	6.22805	7.96769	7.3497	0.555816	8.69561	2.57773	7.17732	0	4.88753	4.74953	8.64929	1.48543	6.93168	4.09508	1.02857	9.11101	6.16591	7.12226	2.81967	12.061	0.485427	4.81711	11.6383	4.22265	7.8189	6.79805	3.59096	3.03914	8.05072	5.85275	6.0581	10.0179	10.5041	0.454176	4.53916	8.7951	10.4333	6.85885	7.5216	6.79312
+	30.6084	-3.3561	0.097659	10.2397	FAM107A	+	1.00351e-29	-3.3561	-13.0008	8.07911	10.1421	8.608	13.2567	7.73471	6.38076	8.18259	6.37139	8.28212	8.089	7.51696	5.96763	6.94322	7.56033	6.17453	7.09845	7.90881	7.19091	6.35491	7.41346	6.64155	7.35869	8.46021	6.31361	6.41971	6.98151	6.87554	7.65449	8.5664	9.20831	8.04171	10.9453	10.8288	9.0994	6.14954	6.83681	10.8192	8.2538	7.81263	7.86499
+	70.3096	-3.35432	0.09778	10.227	WNT8B	+	1.62331e-68	-3.35432	-23.3134	0.432959	1.36737	0	0.963474	0.464668	1.27501	0.604071	2.33342	0	0	0	2.95233	0.722466	0.823749	0.831877	0.495695	0	0	0	0	1.1375	1.40599	0	0.411426	0	0	1.12433	1.40054	0	0.495695	0	2.77189	5.24298	0	1.14405	1.72683	4.70819	0	0.748461	0.879706
+	20.912	-3.35428	0.0977825	10.2268	SUSD2	+	2.28741e-20	-3.35428	-10.2866	6.67849	7.78483	8.32359	7.41971	8.848	5.8525	8.08741	4.99095	8.79289	7.1533	6.18408	7.26097	8.12619	5.94345	5.74201	6.70681	9.2391	7.79993	8.26791	9.20921	6.43112	5.91456	8.38681	5.20945	4.38612	6.07575	8.58271	5.76766	9.44081	7.03837	8.53722	10.9505	11.7167	3.98094	4.8334	3.93168	12.6421	6.77136	11.7944	7.68601
+	30.9505	-3.35256	0.0978991	10.2146	SPSB4	+	4.75416e-30	-3.35256	-13.0927	0.432959	3.61941	1.14405	0.963474	0	0.773996	0	1.32769	1.28096	4.10769	0.722466	0	0	2.02503	2.29278	2.91073	0.669027	1.02857	3.63807	0.443607	0.847997	2.35614	0.367371	1.71809	0.495695	1.74846	1.12433	1.57046	3.06867	0.863939	0.432959	3.08576	4.83289	8.9521	0	3.85699	5.10936	0	1.24489	0.641546
+	16.2075	-3.35155	0.0979678	10.2074	CSMD1	+	7.50303e-16	-3.35155	-8.84545	1.04264	4.45943	3.33771	2.10769	4.51917	2.39506	2.20477	7.8051	2.40327	1.85997	4.60051	0	5.0148	2.48543	4.22342	1.39506	2.50589	2.04614	2.33342	6.22535	0.485427	2.75916	2.70708	6.70612	2.36457	2.10434	1.75275	2.09761	3.35614	1.79494	2.04614	8.3102	6.91504	2.44361	2.54844	1.88752	6.2791	3.28983	0.748461	2.72465
+	16.8014	-3.34985	0.0980831	10.1954	PLXNA4	+	2.0245e-16	-3.34985	-9.03423	1.79494	4.5601	1.14405	5.74093	3.30012	1.27501	1.3505	3.01257	5.1127	7.33691	4.15381	1.70044	3.74416	3.11437	4.60881	4.86344	5.28688	2.04614	3.7148	2.96532	6.52152	8.54771	2.42223	5.80684	2.24184	3.24489	3.15218	4.73281	2.40871	8.03061	3.05137	7.90171	7.46924	3.80116	2.21413	5.60851	6.51286	2.55582	3.73552	3.2765
+	19.9012	-3.34982	0.0980851	10.1952	FLRT2	+	2.17343e-19	-3.34982	-9.9863	4.19062	6.61971	5.33842	4.75542	3.73444	5.53667	5.50176	7.2993	7.96872	3.91169	3.79909	4.87381	6.23055	4.58436	6.94169	2.09085	2.8953	3.64155	5.72465	5.85723	4.44162	4.58916	3.75596	3.7126	3.83491	2.73552	4.10266	6.16088	4.64443	1.15704	4.27799	7.50859	8.26139	6.57395	2.54844	5.88728	7.98658	5.42391	5.22033	5.03034
+	29.63	-3.34624	0.0983287	10.17	ZNF521	+	8.91187e-29	-3.34624	-12.737	3.7366	4.51791	2.82171	5.11145	5.02459	2.88557	4.04089	4.74147	4.34341	2.5435	3.32769	5.38922	4.19377	3.23726	6.25531	3.31615	2.3505	4.22882	2.51601	8.75151	4.79181	5.15381	2.88753	3.8166	2.36457	6.12536	6.1058	5.44824	5.01792	3.14078	3.6792	7.21723	7.51278	6.7075	2.33628	4.07039	8.21781	3.72137	3.57894	4.24336
+	20.417	-3.34542	0.0983847	10.1642	LMOD1	+	6.93045e-20	-3.34542	-10.1401	4.44493	7.12122	7.8563	6.65492	4.86245	5.44559	6.56636	6.11187	9.9257	6.42156	5.80504	7.9424	6.56986	6.57365	7.97659	6.17553	5.852	5.36422	5.44128	10.0428	6.26172	7.82489	5.21257	5.95117	4.17073	5.93852	7.35041	6.75435	8.7301	4.02059	4.22574	9.1551	8.7324	4.89918	2.73552	8.06242	8.98999	6.78424	7.564	8.1815
+	23.2427	-3.34319	0.0985373	10.1484	BDKRB1	+	1.31033e-22	-3.34319	-10.9636	2.28392	1.89142	2.21413	0.963474	0.823749	0	4.08491	5.14282	3.63691	5.04658	0	4.28021	3.19535	5.01881	4.78241	0.85599	1.73985	1.36177	3.47379	1.28096	1.1375	1.40599	1.85599	0	0.495695	2.62761	0.475085	3.25248	0	1.15704	1.45418	5.82756	4.7703	6.73281	2.33628	2.38957	4.48671	2.43029	0.748461	3.19062
+	34.6318	-3.33934	0.0988007	10.1214	GJA5	+	1.2782e-33	-3.33934	-14.0704	5.71204	7.21849	7.31714	7.31651	5.54813	5.51444	7.50653	8.54141	7.22603	6.6595	5.58976	9.3425	7.20819	8.14068	10.9716	6.72356	6.0936	6.88166	6.24394	9.5758	6.85524	6.98925	6.72846	5.47638	4.62293	7.05485	7.2971	6.99977	8.02031	5.24944	6.5818	9.38271	9.9222	7.44923	3.47379	8.11541	10.16	6.92979	6.62761	7.57592
+	45.3175	-3.33844	0.0988623	10.1151	KRTAP5-8	+	4.75097e-44	-3.33844	-16.8397	0.765535	2.05658	0	0.555816	1.72683	0.773996	0.604071	1.59455	0.773996	0.910733	0	0	0	2.02503	0.333424	0	0.669027	0	2.67582	0	0	2.35614	0	0	0	1.53107	0	0.731183	1.79077	0	1.02857	2.36737	3.67694	7.79967	1.14405	0.823749	4.46597	0.575312	0	0
+	31.8819	-3.33634	0.0990063	10.1004	HS3ST3B1	+	6.01441e-31	-3.33634	-13.3418	0.765535	1.23879	0	4.82883	1.34483	0	1.3505	3.82069	0.773996	0	0	1.23266	1.9782	0	5.27426	2.91073	0.669027	2.04614	2.81967	2.67129	4.41481	0.863939	0.903038	0.985501	0.871844	2.62761	0.475085	3.25248	2.02857	0.863939	1.77821	4.57894	5.19613	3.63923	2.44626	2.27799	5.20945	1.29866	0	2.84197
+	28.1978	-3.32701	0.0996482	10.0353	FLJ42709	+	2.12756e-27	-3.32701	-12.3476	4.16269	3.5656	3.24793	4.01167	3.92979	3.35473	3.6241	3.26003	6.76766	4.90545	3.79909	4.98048	4.47314	3.95977	4.66903	3.37434	4.16752	3.22497	5.05918	5.41176	4.94907	3.98459	2.5008	3.09255	1.41143	2.38957	3.8885	4.93216	4.23726	2.46728	2.7866	7.61662	7.37521	4.14078	1.38957	4.16671	6.93487	4.45746	3.94204	3.39643
+	30.3756	-3.32649	0.0996841	10.0317	PDZRN4	+	1.68546e-29	-3.32649	-12.9382	1.26903	3.5373	0	3.62644	0.464668	1.94111	1.83996	0	3.7939	0.910733	1.55582	1.48543	2.47768	1.33914	0.604071	0.495695	0	0	1.23266	3.97177	0.485427	2.10434	0.903038	3.8166	0.495695	2.62761	2.30743	2.48285	2.83996	0.495695	1.02857	7.47857	5.07211	2.44361	0.485427	6.27258	4.38267	1.78241	2.53356	2.21413
+	31.1696	-3.32601	0.0997173	10.0284	CHRM3	+	2.9313e-30	-3.32601	-13.1514	0.765535	3.39094	1.49569	5.70238	2.27799	3.01792	2.35614	5.52137	2.19219	1.85997	1.83996	2.33628	1.9782	1.72247	1.62293	0.85599	0.669027	1.02857	2.95233	4.97545	1.37295	0.863939	1.29278	1.20789	1.80323	0.956057	1.36737	1.85599	2.56803	0.495695	0.757023	5.86913	6.07017	4.64559	1.38957	5.74953	5.35896	1.78241	1.60881	0.641546
+	34.2186	-3.32524	0.0997706	10.023	KIRREL2	+	3.20717e-33	-3.32524	-13.9616	0.765535	1.70487	1.14405	0	0.464668	0.773996	1.02148	0.584963	0.773996	0	0	0	0.985501	0	0	0.495695	0	0	3.07211	0	0	0.863939	0	0	0	2.8339	1.91073	1.72247	0.695994	0	0.757023	0.871844	4.86344	0.799087	0	0.823749	5.59036	0	1.60881	2.02857
+	57.7955	-3.32129	0.100044	9.99557	IGDCC3	+	2.88389e-56	-3.32129	-20.0429	0.432959	1.70487	0.687061	1.53107	0.464668	0.773996	0.604071	1.0072	0	1.21412	0.722466	0.536053	0.722466	0.823749	3.1375	0.85599	0.669027	0	2.51601	0.782409	2.06695	0	0.659925	0.411426	0.495695	0	0.83996	1.72247	0	0	0.757023	4.7447	4.70487	1.07724	0.485427	2.02857	5.0018	0	0	0
+	12.906	-3.31983	0.100145	9.98548	PDE10A	+	1.06569e-12	-3.31983	-7.7475	2.87578	4.51791	2.01436	4.09424	3.5097	2.18587	5.39985	10.4973	5.19967	3.08066	1.55582	9.9636	4.4522	9.2567	10.673	8.16048	3.0036	4.05832	5.81378	6.07232	8.2494	4.05745	4.71754	7.80858	6.43363	6.85212	3.44228	9.76349	4.45549	2.23266	4.91504	8.25621	9.3818	5.23266	5.40156	7.28827	9.40629	4.94205	4.28392	3.47119
+	24.9395	-3.31785	0.100283	9.97174	TBX3	+	3.01363e-24	-3.31785	-11.4449	6.27463	6.32679	2.94111	5.0917	5.18587	4.22805	5.2709	6.64314	6.7389	7.17981	4.39438	5.83769	5.52482	4.83744	6.09445	3.48285	7.20819	6.52904	6.43579	7.37669	7.07168	6.76726	4.20633	6.25304	6.70998	5.81096	5.39369	5.93946	6.89008	6.93546	6.74483	8.58662	9.43879	11.1834	6.16591	7.5421	8.55789	5.74578	5.72846	5.35085
+	33.0648	-3.31781	0.100286	9.97148	ATP1A2	+	4.28234e-32	-3.31781	-13.6564	2.94298	6.56224	2.82171	4.59515	4.5435	3.85699	4.53294	4.29866	4.77873	4.21413	2.62527	4.60703	4.40871	5.35226	5.1635	2.82985	2.7761	3.51601	5.32481	6.89348	4.41481	5.50748	4.11187	2.48027	2.47508	5.77426	3.49314	5.07938	5.86468	5.28021	4.08491	7.69111	7.62088	2.34199	3.67016	5.90617	7.88417	3.1375	4.99095	4.72846
+	24.4494	-3.31695	0.100346	9.96552	TRPC6	+	9.00489e-24	-3.31695	-11.3068	1.63691	1.89142	0	2.92979	2.49057	2.18587	2.0321	3.0993	1.28096	2.9222	1.83996	5.79155	2.09085	2.66903	4.51349	4.17872	1.97453	2.21723	3.7866	5.36212	3.82273	3.54967	2.25701	1.20789	0.495695	3.01257	2.52105	3.56438	3.06867	1.40599	2.85798	7.12122	6.49921	3.98094	1.93734	3.85699	6.42694	0.985501	0.748461	3.2765
+	15.9523	-3.31355	0.100582	9.94212	APOD	+	1.31833e-15	-3.31355	-8.76363	6.55413	5.00764	7.70487	3.83188	4.93687	6.18349	7.58991	2.81967	8.12841	3.41413	3.50335	2.95233	7.35922	4.62936	3.8339	5.21917	6.64227	5.08279	6.05202	2.82579	4.49313	7.29957	4.20633	5.00405	1.1635	4.08916	5.71973	5.98505	6.42593	1.95606	7.44228	6.50653	8.59932	7.6825	4.20163	2.84197	9.1949	5.8711	5.22033	5.24831
+	10.1174	-3.31116	0.100749	9.92564	MAT1A	+	4.68566e-10	-3.31116	-6.73387	1.46467	7.34012	9.54419	7.06458	0	0	2.0321	7.01948	2.40327	9.3497	0	10.6369	0.722466	1.72247	5.08831	5.34021	0	2.04614	0	3.46336	2.06695	0.863939	1.96717	2.97636	0	1.74846	4.40122	4.50208	0	0.495695	0.757023	6.32373	4.72192	3.30305	1.14405	8.72979	5.61794	2.96901	1.90304	3.0993
+	17.2181	-3.3106	0.100788	9.9218	GPX3	+	8.1262e-17	-3.3106	-9.16533	11.8874	13.8754	15.3803	12.1279	11.5763	10.8604	14.4403	7.90262	14.6973	17.0573	10.6691	8.18681	11.9031	14.0777	13.7912	15.8248	13.5852	12.7084	14.073	16.0902	16.5679	12.2966	13.4143	11.4346	11.4328	14.089	14.1306	15.0347	15.8198	7.95129	13.5972	14.6618	17.4286	15.0364	13.2919	10.1798	19.3555	11.0053	17.7088	16.146
+	16.4655	-3.30888	0.100908	9.90998	PCOLCE2	+	4.20893e-16	-3.30888	-8.92775	5.94439	5.44162	4.30889	3.24945	2.75916	5.27128	8.25739	0	6.85025	2.43029	8.20418	0.536053	8.15618	4.58436	1.62293	4.9607	4.34412	3.30305	3.85599	6.00158	5.95373	6.09929	8.1234	6.37173	4.78346	7.3706	6.29186	8.3753	2.95791	5.23343	7.30332	6.11437	9.1068	1.84398	5.42895	4.07039	10.2558	5.69237	5.74685	4.84549
+	31.2989	-3.30568	0.101133	9.88798	GHR	+	2.21379e-30	-3.30568	-13.186	5.19259	7.00169	2.69153	8.67112	7.36894	6.12598	5.91289	3.6565	6.3411	8.62491	5.42593	4.80581	7.3185	3.55213	7.54998	6.74025	5.12681	5.08279	4.4522	7.89391	4.24336	4.89918	4.66903	4.69321	4.59872	5.40837	7.41861	5.96993	4.45549	8.1916	6.22805	9.3462	9.67419	7.98789	6.09085	5.56224	9.8948	5.62264	5.37086	6.93534
+	16.7753	-3.30345	0.101289	9.87276	EFS	+	2.14322e-16	-3.30345	-9.02598	3.07039	3.92884	4.16993	4.56682	3.45943	2.57773	3.56316	3.59813	6.23554	4.6011	6.49426	4.49697	8.9062	4.33342	4.60881	2.82985	3.20006	3.51601	5.44128	5.27128	2.53107	4.43296	3.04789	3.7126	2.36457	5.29205	3.38819	7.38111	5.57894	0.495695	3.6792	8.5598	7.2317	2.23266	2.33628	4.86443	6.80077	4.55028	3.65992	3.50716
+	46.2817	-3.30163	0.101417	9.86031	GPRC6A	+	5.42019e-45	-3.30163	-17.0871	0	0.748461	0	1.27501	0	0	0	0	0.773996	0.526069	0	0	0	0	0	0.495695	0	0	2.12763	0	0	0	0	0	0	0	0	0.411426	0	0	0	2.48027	3.74308	9.3923	0	0.475085	4.70819	0	0	0
+	18.2484	-3.30075	0.101479	9.85429	SGIP1	+	8.42797e-18	-3.30075	-9.48508	3.91552	3.7939	2.39232	3.17632	2.98732	4.84197	4.08491	4.43962	5.94883	4.31325	2.76765	2.86592	5.07211	6.24963	5.48993	8.1315	2.50589	2.85997	7.82037	5.79338	2.80323	5.37051	2.82985	4.1177	1.96347	3.77926	2.86987	6.16732	3.59455	0.863939	3.46858	9.01349	7.77808	2.44361	5.71094	5.374	6.74766	4.74631	1.90304	3.98732
+	19.8031	-3.29725	0.101725	9.83043	CACNA1H	+	2.70555e-19	-3.29725	-9.95694	4.32337	8.20149	8.2848	7.87971	5.72629	5.07254	5.54998	8.4814	7.69279	10.1427	7.26772	7.79838	5.3512	6.72765	8.30779	7.73071	7.55198	6.40122	5.62965	9.09281	10.3579	7.65728	5.36282	8.55351	5.82222	6.0036	9.02661	6.23802	8.48442	7.2867	4.82934	11.7085	10.556	5.05137	4.58857	9.9026	9.804	6.43162	6.42408	8.03342
+	14.6496	-3.29618	0.101801	9.82311	GABRP	+	2.34965e-14	-3.29618	-8.33853	3.774	7.18527	1.14405	4.50779	4.80374	2.39506	5.21179	4.22265	6.27612	1.21412	3.0197	1.48543	7.6279	3.6427	5.34979	3.2555	2.7761	3.14241	4.83895	4.90833	0.847997	4.89918	5.17792	6.1235	0.871844	3.5656	3.49314	8.11338	5.61559	0	4.02503	4.9528	8.46389	2.11437	3.84298	4.49697	5.89869	4.39163	3.09255	6.46254
+	20.3599	-3.29311	0.102017	9.80225	PKNOX2	+	7.87588e-20	-3.29311	-10.1231	2.87578	2.20477	3.05137	2.63227	3.12101	2.73985	3.12598	3.87086	5.94883	2.9222	2.28688	2.05311	6.60407	2.48543	4.54597	5.49153	2.64846	2.21723	3.85599	3.79701	2.31904	4.53854	2.34199	4.24793	0.871844	2.8339	2.94673	5.69655	3.9222	0	2.63459	8.34572	7.13258	0.799087	0.85599	4.49697	6.19613	4.00988	2.35332	3.57652
+	16.6247	-3.29001	0.102237	9.78117	LPHN3	+	2.97223e-16	-3.29001	-8.97831	0.765535	3.29425	4.43563	2.92979	0.464668	1.94111	3.03738	1.0072	5.14241	3.82477	2.28688	2.86592	4.63343	3.72901	5.61736	1.78241	0.669027	2.04614	3.85599	8.45269	3.97728	3.33056	1.85599	4.59872	5.2604	4.20477	3.33342	3.48156	4.8743	1.15704	0.757023	8.34012	7.35403	1.9855	4.93216	4.92077	6.20222	0.985501	3.09255	5.0054
+	21.0507	-3.28881	0.102322	9.77308	PARM1	+	1.6773e-20	-3.28881	-10.3275	7.28827	8.97131	7.33887	10.0254	9.1235	6.12598	8.0847	8.98399	9.1514	8.71949	8.06851	8.83681	9.02309	7.62892	9.0457	7.55121	10.3267	7.01581	9.0822	10.3137	9.79541	7.88649	10.9732	7.18963	6.85137	8.05972	10.0565	7.58474	11.9065	11.9146	7.66591	10.8516	11.9872	11.3915	5.35931	9.9938	12.3552	8.58579	11.4724	9.68031
+	35.901	-3.28644	0.10249	9.75704	BMP5	+	7.38922e-35	-3.28644	-14.4037	0	0	0	1.74846	0	0	0	0	0	0	0	0	0	0	0	0	1.1177	0	0.739848	0.782409	0	0.863939	0	0	0	0	1.12433	1.72247	0	0	0	1.41684	5.89069	0	0.85599	0.475085	6.11437	2.43029	0	0
+	29.1231	-3.28384	0.102675	9.73945	LMO1	+	2.7226e-28	-3.28384	-12.5996	0	1.59932	3.90304	0.555816	0	0	1.3505	5.40599	1.28096	0.526069	2.08066	5.22535	0.722466	2.98185	7.28734	0	0	0	0.739848	2.5008	1.58014	0.863939	0	0.411426	1.1635	0	0	1.85599	0.695994	0.863939	1.02857	5.86913	4.68818	0	0	1.11103	3.22959	0.985501	0	0
+	28.3365	-3.28195	0.10281	9.72669	ZNF366	+	1.55342e-27	-3.28195	-12.3855	2.28392	3.19062	0	3.45022	2.83996	3.54226	4.21101	3.53605	3.46074	2.30743	0	3.76447	3.14241	2.8339	5.749	3.43029	1.1177	2.96162	3.38267	6.48398	4.51853	3.64731	4.11187	3.24945	2.11103	3.8748	2.18587	4.14812	3.35614	3.44361	2.26903	6.34607	7.1815	5.93687	1.77821	3.46205	5.89118	3.87283	3.87676	4.85947
+	22.1008	-3.27703	0.103161	9.69359	MUC20	+	1.63095e-21	-3.27703	-10.6344	7.90563	7.956	8.71201	11.5544	7.56917	5.4219	8.2279	7.21354	5.19967	8.29062	9.1746	6.47735	8.52419	6.80877	4.30159	6.27761	8.06512	7.97768	6.51223	9.4358	6.08661	8.09212	4.66903	5.01881	4.64731	6.39951	7.30797	6.88826	10.3466	5.82171	8.59141	10.1649	9.4128	15.9051	8.37829	9.334	10.8926	6.56407	8.39399	7.36387
+	15.7961	-3.2699	0.103672	9.64582	PTGFR	+	1.86419e-15	-3.2699	-8.71333	3.7366	6.91803	2.39232	8.79909	5.89433	3.62761	6.31886	8.6268	6.46303	2.02503	4.48027	9.147	4.74308	6.74846	9.8357	4.78031	1.1177	3.51601	3.85599	3.03034	1.1375	4.19377	4.01167	2.7137	6.29572	5.74927	3.59096	5.99254	4.18903	3.32912	5.3427	7.63183	9.27949	1.68706	3.52607	2.58737	8.3166	3.21568	4.0054	6.39678
+	37.5059	-3.2642	0.104083	9.60773	AGPAT9	+	2.00785e-36	-3.2642	-14.8229	6.76977	8.48498	7.63619	8.09708	7.40863	6.66931	7.95292	7.77208	7.52927	9.45541	7.16762	7.8996	8.50359	6.61941	8.8613	7.39934	8.0588	7.50048	6.79207	7.73559	8.62352	5.48123	7.84718	8.90421	9.37461	7.58759	8.44741	6.48527	8.31338	7.48527	7.15299	11.4932	11.5295	12.0664	7.78051	9.0555	12.164	6.84662	8.2811	8.38638
+	31.6278	-3.26236	0.104215	9.59555	NEURL	+	1.06079e-30	-3.26236	-13.274	1.46467	2.27501	2.82171	3.01614	1.34483	3.13914	2.35614	2.01078	2.74846	3.63343	1.19535	2.33628	1.852	2.02503	3.51096	1.60407	1.1177	2.04614	3.85599	2.07724	0	1.79494	1.29278	1.71809	0	0.956057	1.12433	2.48285	1.79077	0.495695	1.77821	2.77189	3.77505	10.4473	0.485427	1.11103	5.12226	2.43029	0.748461	2.12433
+	18.2517	-3.26236	0.104215	9.59552	FCN3	+	8.37019e-18	-3.26236	-9.48609	1.26903	1.79909	3.5008	6.89724	1.88362	1.64616	3.43162	6.53745	3.5509	7.91618	2.28688	7.3311	3.87873	2.8339	6.28928	3.93168	5.15056	5.18943	2.95233	6.79909	6.01725	3.20789	3.28244	2.30159	3.79285	3.09424	4.89773	4.25172	6.31868	5.34021	3.55582	6.0433	7.79591	5.46761	3.42089	3.18428	7.40803	2.7761	5.08151	4.08576
+	37.464	-3.25495	0.104752	9.54638	SLC6A2	+	2.19729e-36	-3.25495	-14.812	0	0	0	0	0	0	0	0	0.773996	0	0	0	0.411426	0.823749	0.333424	0	0	0	0.739848	0.443607	0.485427	0	0.367371	0	0	0	0	0.411426	0.695994	0	0	2.36737	3.89724	6.05398	0	0	4.50653	0	0	0
	7.38906	-3.25051	0.105075	9.51704	DPYS	+	1.74836e-07	-3.25051	-5.62302	8.47289	8.31841	9.55349	4.87627	8.63129	5.66334	9.03889	2.33342	9.86279	11.4999	8.57312	1.88752	9.12859	4.43896	2.50589	9.8556	9.7764	7.75882	7.13412	10.7957	2.88362	0.863939	10.5367	10.4928	6.34074	10.6945	7.40863	9.4195	11.3801	8.17108	8.64371	9.9394	12.017	0	5.04265	7.77571	13.2732	8.98191	11.8353	9.62551
+	30.9474	-3.25019	0.105098	9.51493	NOS1AP	+	4.77789e-30	-3.25019	-13.0918	3.24031	3.81762	3.64846	5.82782	3.89239	3.35473	3.12598	4.37086	3.7939	0.910733	2.62527	4.40803	2.38957	2.98185	6.92636	4.0781	3.20006	3.05485	3.07211	2.89724	2.06695	3.33056	4.45615	3.09255	1.96347	4.56194	3.63691	2.20477	1.79077	3.59813	2.7137	7.8609	7.04625	6.64487	4.32265	5.07724	6.2791	3.1375	2.14405	5.05485
+	26.5401	-3.24901	0.105184	9.50714	CDA	+	8.55466e-26	-3.24901	-11.8916	4.39712	2.78031	4.6605	6.09043	4.31107	2.18587	5.38198	4.37086	5.25474	3.52857	3.50335	3.71589	7.20819	6.53838	4.41143	3.31615	4.67694	2.75275	4.31252	5.29793	4.30232	4.81711	4.97957	2.852	2.852	4.89482	4.47962	5.40395	6.02325	3.78241	4.19849	7.43413	6.75475	8.08343	1.93734	3.46205	7.12008	5.53419	6.69585	4.47962
+	32.8111	-3.24732	0.105308	9.49598	DLGAP2	+	7.53427e-32	-3.24732	-13.5891	2.56803	0.536053	3.15218	2.25701	2.02857	3.92505	2.94486	1.0072	3.63691	4.14405	1.55582	2.67582	0.985501	2.98185	0.604071	1.78241	2.3505	3.70155	4.21101	3.41549	0.847997	2.10434	1.60407	1.20789	0.495695	2.62761	0.475085	0.731183	1.15704	0	2.7137	3.08576	5.26604	2.93546	2.54844	1.11103	7.42122	3.60999	0.748461	3.47119
+	33.8377	-3.24673	0.105351	9.49209	TMTC1	+	7.57228e-33	-3.24673	-13.861	6.70791	7.80529	6.55305	6.54226	6.73376	6.14057	7.94989	8.41688	8.97611	7.83807	5.19101	7.56834	7.18567	6.85736	9.3817	7.47403	6.28983	6.39232	7.82902	9.2065	8.544	6.72288	7.04363	5.42257	6.20124	7.91791	6.85599	9.37241	7.90268	6.81928	6.75876	9.7974	10.5208	7.55513	5.79753	7.0278	10.5967	7.75502	8.785	8.28499
+	34.5022	-3.24523	0.10546	9.48225	EXOC3L2	+	1.70427e-33	-3.24523	-14.0363	5.8505	5.58436	6.04374	7.25531	6.10266	3.85699	5.90038	7.26651	6.31542	6.24089	4.71094	7.67051	5.84449	6.34802	8.23621	5.72055	6.70833	6.56925	5.60999	9.1051	6.41092	4.53854	5.47086	5.37782	5.86394	6.23783	6.65607	5.75889	7.28133	5.84248	5.13052	8.9384	8.59481	7.45533	4.20163	7.12257	9.07959	6.62936	5.22033	5.52795
+	17.7335	-3.24211	0.105688	9.46177	IL1R2	+	2.63724e-17	-3.24211	-9.32604	4.849	3.22651	5.59574	7.25531	2.27799	3.54226	6.1299	7.31759	5.35896	3.41413	4.67525	8.47622	6.2737	7.00225	8.608	4.59813	2.3505	2.85997	2.95233	2.67129	1.1375	4.05745	3.19377	2.852	7.59887	5.65793	1.91073	6.10685	4.84348	0.863939	4.02503	8.49801	7.80568	2.53854	1.93734	4.72465	6.71823	7.1035	5.02148	4.15543
+	25.9965	-3.237	0.106064	9.42831	WNK3	+	2.81962e-25	-3.237	-11.7406	1.93357	2.27501	0	5.36422	1.54597	3.70819	2.94486	4.65707	1.65077	2.17313	0	2.95233	2.91265	1.33914	4.91265	3.96901	1.46467	3.14241	4.96901	1.95233	3.50589	3.20789	1.73552	2.56316	0.495695	2.38957	2.30743	2.48285	1.79077	2.57046	1.25701	5.95884	6.79844	8.24332	4.89336	2.02857	5.97911	1.97453	2.35332	2.12433
+	26.2031	-3.23565	0.106163	9.41951	RAPGEF4	+	1.79119e-25	-3.23565	-11.7981	3.07039	6.06501	3.15218	4.96625	3.73444	3.25096	5.25134	5.97957	3.14731	3.08066	2.08066	6.20594	5.48317	7.12619	7.02757	2.74416	2.50589	4.14568	1.59455	8.23319	6.05224	4.63749	2.42223	3.97545	3.50716	6.62979	4.79857	6.07916	5.17393	5.41176	2.7866	6.86716	7.49601	8.5877	2.90111	6.29407	8.11489	3.66676	3.57894	3.73769
+	14.1554	-3.23448	0.106249	9.41186	NEU4	+	6.92376e-14	-3.23448	-8.17379	2.17632	5.20594	3.15218	0.963474	4.36597	1.27501	3.36036	3.01257	0.773996	1.85997	8.95931	2.45681	6.73796	0	2.04264	2.09085	2.17313	8.68029	3.98368	2.07724	2.06695	3.07211	4.6017	6.49729	5.74631	3.3147	2.18587	2.48285	3.59455	1.15704	0.432959	8.77801	8.70449	0	0.485427	0	6.30195	3.1375	0	1.42223
+	30.805	-3.23423	0.106268	9.41021	DGKI	+	6.52392e-30	-3.23423	-13.0536	0.432959	2.82782	0	0.555816	0.464668	0.773996	1.61353	2.81967	0	3.0036	0	0	1.39506	3.23726	3.93546	0	0.669027	1.62761	1.88752	4.0365	2.19849	4.05745	1.11103	0.411426	0.871844	3.09424	1.75275	0.731183	2.40871	1.40599	0.432959	3.08576	4.68818	10.5622	0.485427	2.49057	4.33914	0.575312	1.60881	1.81557
+	52.3589	-3.22838	0.106699	9.37216	LOC441177	+	6.4643e-51	-3.22838	-18.6448	0	0.536053	0	0.604071	0	0	0.604071	0.584963	0	0	0	0	0.475085	0	0.333424	0	0	0	0	0	0	0	0	0	0	0	0.475085	0.411426	1.27501	0.495695	0	4.78293	3.21413	0	0	0.475085	3.28096	0	0	0
+	30.8177	-3.22775	0.106745	9.36808	SLC5A7	+	6.34897e-30	-3.22775	-13.057	1.04264	2.34199	0	7.28623	0	1.27501	1.3505	0	0.773996	0.910733	0	0	0.985501	1.33914	0	0	0	0	1.88752	0	0	0	0	0	0.495695	0	1.36737	1.20789	3.16993	0.495695	0	4.20867	4.23496	0.799087	0	1.5509	5.19731	0.575312	0	0.356144
+	30.4027	-3.22764	0.106754	9.36734	FAM169A	+	1.58638e-29	-3.22764	-12.9455	4.9514	5.3726	5.78241	7.60977	5.10769	5.3978	4.92457	4.14241	3.93546	6.34572	5.97751	4.60703	7.45352	4.71644	3.72465	4.33199	4.16752	5.2502	7.14792	5.44758	2.53107	5.70266	3.72465	7.72622	6.1177	4.9397	3.85	6.96613	3.80012	3.69265	4.05572	8.5112	9.37721	10.4365	4.89336	8.08709	8.3222	5.17393	5.29756	4.01257
+	56.7314	-3.22631	0.106852	9.35874	SLC2A12	+	3.2568e-55	-3.22631	-19.7685	5.31252	7.15593	5.52137	7.24631	5.09128	4.76871	6.46058	6.29921	5.45615	8.2885	5.85424	5.65678	5.17991	5.1177	6.03298	4.52356	4.46401	5.41819	5.46336	4.58075	5.40769	5.48123	6.13443	6.52826	5.07767	5.69766	4.22959	6.916	5.12391	4.12598	5.25361	9.33141	8.95341	8.14308	4.43496	6.47994	9.2525	5.39094	4.75542	4.90111
+	28.6547	-3.2252	0.106935	9.35149	DAAM2	+	7.70572e-28	-3.2252	-12.4723	5.99299	7.65678	2.98002	5.59036	5.05832	4.81609	6.04789	6.05159	7.3753	9.25411	4.5741	7.73159	5.89166	6.05788	7.94533	6.12928	5.23993	6.73944	4.75862	9.11439	7.3733	6.81967	4.97682	4.64847	4.03914	7.03122	6.11873	7.00798	7.7662	5.3906	5.7271	8.7862	9.2132	6.99061	4.78816	7.22574	9.4879	7.66548	6.13216	7.4219
+	12.853	-3.22201	0.107171	9.33085	ELMOD1	+	1.1984e-12	-3.22201	-7.7291	0	2.87184	1.14405	0.963474	0.464668	0.773996	2.73769	5.10098	3.86592	4.40531	0.722466	6.51333	3.0321	1.72247	1.49569	2.34199	2.64846	0	0	1.48026	6.26903	0.863939	1.11103	4.7115	8.08661	3.01257	6.81609	2.20477	5.63372	7.72308	1.77821	5.42794	5.92695	8.58079	0.485427	5.71809	7.47752	0	3.49442	1.26303
+	25.4438	-3.22087	0.107256	9.32348	PEG3	+	9.77356e-25	-3.22087	-11.5864	6.05463	2.68257	1.77821	7.853	4.76341	7.81877	5.78398	5.37051	6.35385	4.9458	4.39438	1.23266	6.47994	6.09656	9.7545	4.47119	4.70929	4.67412	5.848	4.75969	5.60881	3.64731	2.86592	6.58331	5.32157	5.87995	4.06867	5.97751	3.86295	4.80581	4.81147	9.24961	9.2842	8.60541	5.21257	5.30633	8.56098	5.62264	4.75542	5.59634
+	21.817	-3.21981	0.107335	9.31664	SLC16A5	+	3.07383e-21	-3.21981	-10.5518	6.17971	5.64414	5.59574	10.4337	6.61412	5.55857	7.01436	10.9295	7.01089	3.52857	5.77136	10.0358	6.15987	8.28951	8.7029	4.80116	5.48832	6.89445	8.59891	5.27128	5.21994	7.65249	4.06264	6.71067	5.55582	7.75749	4.75756	7.10675	4.96209	3.78241	6.57137	9.21599	9.2157	9.7203	5.66562	5.67525	8.97321	6.39866	4.64155	7.76812
+	24.3951	-3.21639	0.10759	9.29456	BPI	+	1.01789e-23	-3.21639	-11.2914	0.765535	2.57773	2.39232	0.555816	1.54597	0	3.36036	0.584963	0.773996	1.85997	3.12928	0	2.7115	3.95977	2.80323	0.85599	1.1177	2.04614	0	1.28096	0.485427	1.40599	2.5008	0	0.495695	1.93734	1.75275	1.85599	0	0	2.37016	7.26866	4.87824	0	0	0.823749	5.13504	3.92029	3.73552	1.926
+	28.9646	-3.21458	0.107724	9.28294	ARG2	+	3.8672e-28	-3.21458	-12.5566	7.42677	6.73186	7.18785	10.733	7.053	7.29389	7.79721	9.5755	8.25838	10.3591	7.38198	9.19131	6.61132	7.79688	10.1604	8.48659	9.55679	6.35438	6.16932	8.97281	10.5395	6.27612	8.09751	7.61831	7.39309	7.10497	8.7735	6.78751	7.69571	8.46838	6.85848	11.4062	9.9534	11.5662	7.02481	7.72083	11.4152	6.8846	9.1075	9.01709
+	22.755	-3.20213	0.108659	9.20313	TBX2	+	3.83571e-22	-3.20213	-10.8235	6.17971	6.12681	8.53908	12.2837	7.29664	7.39051	8.29568	9.18259	8.292	9.36801	6.56484	9.5898	7.48543	6.78895	8.95041	7.67143	8.21752	7.29526	6.83529	8.88222	9.1642	7.32939	4.78031	8.09592	7.55497	7.60518	7.03155	8.13042	9.8897	7.4348	6.96924	9.7076	10.0391	11.1088	6.46581	9.6989	10.6352	8.09048	8.88649	8.0457
+	23.9131	-3.20174	0.108688	9.20066	GRIK2	+	2.9576e-23	-3.20174	-11.1548	0.432959	3.88557	0	3.73227	1.34483	1.94111	1.3505	0	2.74846	0.910733	0	0	0.411426	3.23726	1.848	0.495695	0	2.96162	4.10182	2.30451	1.58014	5.74766	0.367371	0.411426	0.871844	2.10434	1.91073	0.985501	1.79077	0	0.757023	5.80632	6.49426	1.68706	2.33628	1.5509	4.92979	2.14078	0	0.879706
+	18.21	-3.2013	0.108721	9.19786	KCTD8	+	9.18044e-18	-3.2013	-9.47326	0	4.07125	0	7.24631	1.10434	0	0	3.87086	1.28096	0.526069	0	6.16128	3.55704	0.823749	5.76951	2.09085	1.73985	0	0	0	6.18468	0	0	4.95931	0.495695	0.555816	4.47962	0.411426	4.08831	1.15704	0.757023	4.52732	5.5435	0	1.14405	4.90207	5.16028	0	1.60881	0
+	28.5339	-3.20127	0.108723	9.19768	DGKB	+	1.00927e-27	-3.20127	-12.4393	0	3.42089	0	5.11145	4.22497	0.773996	2.73769	2.01078	2.40327	1.21412	4.10014	2.57046	3.24641	3.45418	1.35614	0.495695	0	1.62761	3.07211	1.65535	0	0.863939	1.29278	0	1.41143	3.82782	1.36737	0.411426	2.70929	0.495695	1.02857	4.57894	5.20828	0	1.77821	1.11103	6.73931	2.66903	0	2.59694
+	9.212	-3.19838	0.108941	9.17927	CYP4F3	+	3.33874e-09	-3.19838	-6.38118	4.51349	5.85574	4.76075	2.63227	6.16571	4.11437	6.67934	4.22265	4.48864	1.67356	3.50335	7.42853	2.78031	3.3505	7.75322	2.09085	4.38543	3.05485	1.23266	7.23974	7.10129	1.79494	6.07339	3.8166	0.871844	4.56194	2.94673	5.06523	8.2651	4.97499	5.18666	7.56041	8.31578	1.07724	1.38957	1.5509	10.6713	4.17473	10.1642	6.67934
+	21.024	-3.1956	0.109151	9.16159	SLIT3	+	1.78221e-20	-3.1956	-10.3196	6.88166	7.76248	7.57773	8.42538	7.22052	6.0036	7.50653	8.4019	9.9737	9.35361	5.60881	8.22188	7.3361	7.55443	10.2207	6.77281	7.29673	7.31913	5.3726	10.9803	8.3249	7.85087	7.24241	6.85225	5.71232	7.42299	7.8071	7.92368	9.2113	7.70037	6.36194	10.744	10.8493	5.63807	4.03298	9.2525	10.7345	8.3942	8.56541	8.30811
+	29.5577	-3.19526	0.109177	9.15945	KIF5C	+	1.04888e-28	-3.19526	-12.7174	4.75809	4.21878	2.21413	2.25701	1.88362	2.73985	3.6837	4.84649	2.74846	2.9222	2.62527	5.02059	4.47314	3.72901	7.626	3.48285	1.97453	2.51096	5.56955	5.20281	3.16511	3.54967	1.60407	6.97361	1.61824	4.0072	4.16752	4.03738	2.40871	2.46728	3.11103	6.34607	7.40633	5.05137	2.44626	3.05658	6.60303	4.09508	2.97085	3.2342
+	18.4534	-3.19325	0.109329	9.14671	ZYG11A	+	5.36997e-18	-3.19325	-9.548	1.79494	2.05658	4.30889	1.53107	0.823749	2.57773	2.0321	3.76765	2.19219	1.67356	0.722466	0	3.43162	2.98185	3.47768	2.09085	1.97453	3.96532	4.21101	5.34944	0	1.40599	4.22882	0.722466	0.495695	2.51349	5.20594	3.60407	1.79077	5.92291	1.77821	4.36247	6.44526	0	0	0.475085	7.5172	2.14078	4.33414	3.88166
+	11.9814	-3.19204	0.109421	9.13904	A1CF	+	8.05632e-12	-3.19204	-7.42192	1.26903	4.33628	0	0.963474	7.31759	0	4.04089	0.584963	1.9486	5.53045	5.99231	0.536053	5.21839	0	0.831877	4.0781	1.1177	5.10476	0.739848	8.30688	0.485427	0	7.67299	0.411426	5.65421	5.00495	2.61589	0	4.41413	4.77294	3.75489	7.45483	8.20491	0	2.64616	4.13504	8.53749	5.28651	7.54288	5.26941
+	24.6529	-3.18576	0.109898	9.09931	TFCP2L1	+	5.71384e-24	-3.18576	-11.3642	11.9659	10.929	9.9147	12.9017	9.06969	10.7344	10.4939	9.44859	8.5142	11.8654	10.7946	9.4623	10.7247	9.8913	10.8698	7.9197	8.79041	10.2482	9.46991	7.60088	9.78759	10.4142	9.5371	10.0494	9.4032	9.164	7.31161	9.9198	8.92181	11.0106	10.8817	12.7503	13.1193	14.2234	9.6699	9.9291	12.9287	11.8283	11.894	10.4422
+	28.5216	-3.18487	0.109966	9.09372	NR4A2	+	1.0348e-27	-3.18487	-12.436	6.16571	4.8125	2.82171	11.5621	6.53247	5.29756	6.46907	6.59126	7.76089	5.06523	5.08534	4.13996	9.8046	6.38819	6.68524	6.01212	5.43062	7.30012	4.90545	5.70708	5.72274	5.91456	6.00315	5.30816	5.60585	5.08704	5.19062	7.24422	6.77307	4.93687	5.8824	10.614	10.7447	8.7339	7.61471	4.31325	8.70681	4.17473	5.02148	8.09693
+	14.2836	-3.1733	0.110852	9.02107	LOC647309	+	5.20959e-14	-3.1733	-8.21672	3.29278	3.86295	1.49569	0.555816	0	4.17233	3.99458	6.59126	3.46074	2.64846	2.89918	0	3.19535	3.95977	0	0	0	2.63691	1.23266	0	0	3.64731	0	3.91361	3.08236	7.09529	2.18587	4.393	5.22226	0	3.8268	1.96717	5.99005	0.454176	2.82171	3.60644	7.03045	2.29278	4.47379	5.2589
+	23.4	-3.17067	0.111054	9.00463	ADAMTSL2	+	9.21345e-23	-3.17067	-11.0086	8.4071	7.06393	6.92873	8.31411	8.09492	6.62848	6.60496	6.22323	9.57441	5.75809	7.49649	6.18824	8.77591	6.52654	7.16199	6.80465	8.17438	8.44348	9.60579	7.66598	5.12433	7.42928	6.69223	8.01251	5.56864	4.61883	7.31506	7.60177	8.09038	5.34021	6.96128	10.8939	10.4936	6.37626	5.06048	6.99774	9.813	9.63439	6.63749	6.76726
+	14.279	-3.16857	0.111216	8.99155	CNN1	+	5.26291e-14	-3.16857	-8.21517	3.12928	6.19515	8.42899	5.79129	3.45943	6.48736	6.5741	6.02503	10.4064	6.33002	6.39797	8.00691	5.9472	6.79896	8.49089	5.91815	4.74147	5.14771	6.31886	10.03	5.39403	7.89651	4.01167	4.89724	4.06695	6.03496	7.21519	6.64515	8.3789	3.26903	3.6792	9.10029	7.54589	4.20007	1.93734	7.33378	8.19348	4.66562	7.61522	8.35089
+	17.0316	-3.16358	0.111601	8.96048	FST	+	1.22529e-16	-3.16358	-9.10678	0	1.23879	3.05137	0	0	0.773996	1.3505	0	5.25474	9.71709	0.722466	0	1.852	0.823749	1.02857	1.60407	0	0.604071	0	3.20789	2.62761	0.863939	0.659925	1.40054	0	1.26903	0.475085	2.64386	1.51096	0	0	5.16872	4.83289	1.9855	0	2.02857	3.904	0.575312	2.35332	2.72465
+	82.0557	-3.16034	0.111852	8.94039	LOC340094	+	4.01323e-80	-3.16034	-26.4937	0	0	0	0	0.464668	0	0	0	0	0.526069	0	0	0	0	0	0.85599	0	0	0	0	0	0	0	0.411426	0.495695	0	0	0	0	0.495695	0.432959	4.1416	3.04439	0	0	0	4.63807	0	1.90304	0.641546
+	17.0416	-3.15908	0.111949	8.9326	EGFL6	+	1.20034e-16	-3.15908	-9.10994	0	1.49057	4.01614	4.24565	0	0	0.604071	2.01078	1.65077	0	0	3.44493	1.7137	0.823749	3.44361	1.94486	0	0.604071	0	0.782409	1.58014	0.863939	0	0.722466	0	1.74846	0.475085	1.57046	1.51096	0	0.757023	8.1981	2.81557	0.454176	0	1.72683	3.52982	0	0	0.879706
+	16.3883	-3.15391	0.112352	8.90063	XK	+	4.99762e-16	-3.15391	-8.90318	1.26903	6.02547	4.51475	6.80877	2.98732	0	3.36036	8.47739	1.65077	2.74631	1.19535	1.23266	5.96255	1.72247	8.54608	1.15056	2.50589	3.75809	2.33342	2.58976	6.45105	4.05745	0.367371	1.5656	2.852	3.77926	3.59096	2.98002	1.79077	3.44361	2.16027	6.80941	7.02292	5.32876	3.30743	3.12267	6.20828	2.7761	2.14405	4.34625
+	9.1955	-3.14859	0.112766	8.86791	TREH	+	3.46069e-09	-3.14859	-6.37462	3.65764	4.48929	7.73809	3.62644	8.17388	4.84197	6.72928	0	6.20789	2.83794	6.29499	3.03386	7.80678	2.27202	1.02857	6.96382	8.22318	6.41007	3.7866	8.13919	1.1375	5.93405	8.71112	4.32048	8.9965	6.32517	6.09761	3.88557	5.40122	4.28688	7.45088	9.1498	9.8202	0	4.56438	4.19692	9.81101	5.17393	7.98618	5.38991
+	12.8078	-3.14592	0.112975	8.85148	LOC100130238	+	1.32226e-12	-3.14592	-7.71335	3.29278	5.6311	4.72792	7.96411	6.6642	5.6014	2.94486	0	3.7939	1.21412	5.48961	0	5.33949	6.57365	0.604071	1.15056	3.854	4.34412	2.12763	1.04963	1.37295	8.08343	4.81044	3.29866	0.871844	3.5656	2.18587	3.09592	0	1.15704	3.27501	7.51191	5.99684	0.454176	3.71589	2.27799	6.36317	4.51979	1.24489	2.02857
+	19.0406	-3.14519	0.113033	8.84698	SOX5	+	1.46529e-18	-3.14519	-9.72702	0.765535	4.75328	0	6.04985	0.823749	1.94111	0.604071	1.32769	1.28096	1.46467	0	1.70044	1.39506	1.72247	3.44361	3.63343	1.1177	2.21723	2.51601	3.8339	2.42761	1.79494	0.367371	1.85599	0.871844	1.26903	0.83996	3.71589	2.40871	0	0	5.16872	5.7996	7.00192	5.40156	5.61971	5.06996	2.14078	0.748461	3.31759
+	27.0423	-3.14507	0.113042	8.84628	LRRC10B	+	2.79262e-26	-3.14507	-12.0304	1.26903	2.46467	2.39232	5.72819	0.464668	0.773996	0.604071	2.46989	3.86592	1.46467	0	2.86592	0.985501	2.98185	3.5435	2.91073	1.46467	2.63691	1.59455	5.05528	3.60407	3.07211	2.07039	2.64155	0.871844	1.74846	2.52105	1.57046	5.61559	1.61353	2.26903	6.56484	4.52732	3.19062	0.85599	3.05658	4.82324	2.55582	2.53356	2.66221
+	27.6272	-3.14102	0.11336	8.82149	CYP1A1	+	7.49814e-27	-3.14102	-12.1913	0.432959	0	0.687061	3.17632	0.464668	0	0	1.0072	0.773996	0	0	6.60274	0	0	0.333424	0	0	0	1.59455	0	0	0.863939	0	1.40054	0.495695	0	0	0	0.695994	0	0	2.68032	3.77505	4.6241	0	3.05658	2.72028	4.51979	1.24489	0.641546
+	15.4242	-3.14041	0.113407	8.81776	PRIMA1	+	4.2637e-15	-3.14041	-8.59283	0.432959	2.73335	0.687061	2.39506	2.38681	1.27501	2.84398	2.46989	3.26003	3.52857	0	5.92553	1.9782	4.27724	5.73498	1.15056	0	0	0.739848	8.5865	2.42761	6.72288	3.44493	2.48027	0.495695	3.09424	1.91073	1.20789	5.04527	0.495695	5.11603	6.41092	6.35209	0	2.73552	2.38957	5.35896	0.575312	1.60881	2.12433
+	26.9086	-3.13903	0.113516	8.80935	PCDH15	+	3.75408e-26	-3.13903	-11.9935	0	0	0	0.555816	0	0.773996	0	0	1.28096	0	0	0	0.722466	0	0	0	0	0	1.59455	0.782409	0	0	5.7845	0	0	2.38957	1.36737	0.411426	4.23726	0.863939	0	1.62293	4.54597	1.07724	0	0	6.91648	0	3.30743	0
+	19.6348	-3.13458	0.113867	8.7822	IQSEC3	+	3.92693e-19	-3.13458	-9.90643	2.80529	3.59932	0	3.38681	4.35966	2.57773	3.6837	1.81557	4.81609	7.93399	2.46467	3.20006	2.38957	2.27202	4.18269	3.48285	2.50589	4.73227	3.55827	5.69711	3.03034	2.75916	4.83996	1.98185	1.96347	5.10518	4.45418	4.32409	1.15704	2.66676	3.51349	5.0072	6.79844	4.07895	1.59455	2.16027	8.6894	3.82375	4.89482	6.49873
+	24.7277	-3.13446	0.113876	8.78149	AOC3	+	4.83454e-24	-3.13446	-11.3853	7.55198	7.47257	6.89227	7.52709	7.30012	6.44095	7.64659	7.5988	10.2934	6.44361	6.11832	9.05001	7.43463	7.06975	9.0514	7.03265	7.35456	7.03309	7.50438	10.1486	7.864	7.66427	7.24241	6.35456	4.80529	7.00293	7.48679	8.04881	8.8828	5.74631	6.74953	10.2944	10.596	8.1637	4.51412	7.5716	10.8917	8.66249	8.14119	8.42101
+	45.121	-3.13365	0.11394	8.77653	NES	+	7.36402e-44	-3.13365	-16.7893	7.97177	9.64479	10.1625	8.54901	7.80587	7.87338	8.5229	8.86251	9.77961	8.05842	7.9031	10.4021	9.1151	9.2034	10.5657	9.37799	8.75959	8.5697	9.9622	10.6294	8.33199	9.7278	8.08061	8.9402	7.23582	9.4733	9.23079	9.0271	8.97931	6.89105	8.15669	11.4302	11.6155	10.1322	7.17622	9.86081	12.0204	9.29239	8.05099	8.80419
+	24.4589	-3.13362	0.113943	8.77635	PLA2R1	+	8.82102e-24	-3.13362	-11.3095	5.83289	8.04012	6.40582	8.39541	6.56224	6.61809	7.1036	3.0993	7.44898	9.42171	7.6575	2.774	8.08688	6.33432	4.69822	7.16148	6.23477	6.23112	6.17832	6.61633	6.22362	7.16521	7.92701	6.15704	7.12443	7.71603	5.91169	9.11769	4.13996	7.62417	5.53885	8.10512	9.97819	3.94673	6.86679	9.5392	11.3391	6.8648	7.33851	7.13853
+	22.0495	-3.13185	0.114083	8.76558	PNPLA1	+	1.82443e-21	-3.13185	-10.6195	3.57531	6.68131	4.79286	1.27501	4.22497	2.18587	4.08491	5.97957	2.74846	3.15381	3.79909	2.86592	4.36317	3.11437	2.04264	2.34199	1.73985	3.05485	2.67582	3.8339	1.58014	3.07211	5.27873	1.85599	1.1635	3.24489	1.57046	2.98002	5.29205	1.61353	2.85798	6.86196	7.58271	3.06867	1.59455	0.823749	7.90491	2.96901	4.28392	3.0993
+	24.6826	-3.12955	0.114264	8.75163	MT1X	+	5.35019e-24	-3.12955	-11.3726	8.9911	5.76898	8.42391	7.01803	7.11228	6.65921	8.24522	11.2109	9.4721	7.96272	8.55582	9.39829	8.3903	9.73791	8.8805	8.46989	8.63988	6.86888	7.22139	7.61949	6.58886	8.96659	8.14878	7.44659	16.1855	7.4851	7.30797	7.36107	8.4132	7.25993	8.30351	10.088	11.3858	4.33771	6.70833	6.70446	12.8603	7.5146	8.5364	7.76997
+	38.4346	-3.12925	0.114288	8.74982	GPR113	+	2.47448e-37	-3.12925	-15.0645	3.18587	4.12846	4.35262	5.22997	3.56072	4.11603	3.04614	3.92029	3.71699	2.5435	4.56133	6.70722	4.61471	2.83794	5.32193	2.34199	3.91073	3.91552	4.73336	2.58976	3.03034	3.20789	4.71809	3.85	4.6241	4.87283	3.0197	3.7866	3.86295	4.87774	2.5509	7.89948	7.60563	3.80426	3.62527	5.20555	6.06178	1.78241	3.65992	3.14568
+	22.6307	-3.12818	0.114373	8.74333	SHISA6	+	5.0369e-22	-3.12818	-10.7877	0	3.29425	0	4.62293	0	0	0	0	0	5.13914	0	0	0.722466	0	0	0	1.1177	0	1.59455	6.73755	3.50589	0.863939	0	0.985501	4.92837	0	2.52105	2.91839	3.80012	2.9222	0.432959	5.1177	4.40939	0	0	1.72683	3.49057	0.575312	0	0.641546
+	16.3079	-3.12818	0.114373	8.74333	MAP6	+	5.98238e-16	-3.12818	-8.87753	2.48027	6.68454	7.78261	8.8174	2.98732	4.17233	4.21101	3.59813	6.63894	8.25371	6.70542	2.95233	8.09032	8.60552	4.11936	7.34979	3.66676	6.78254	4.76977	4.97545	6.14466	5.25096	3.14731	6.34873	5.50399	5.94954	6.32769	8.21252	3.66676	7.35359	2.26903	8.12681	8.55129	6.40173	3.18428	5.88728	8.76862	6.55643	6.74268	6.33307
+	29.933	-3.12382	0.114719	8.71694	RUNX1T1	+	4.50233e-29	-3.12382	-12.8189	4.1334	3.48027	0	2.63227	1.54597	2.88557	2.20477	2.33342	3.26003	1.46467	1.19535	1.48543	1.7137	1.72247	3.80735	1.39506	0	1.36177	3.38267	4.55949	3.03034	2.35614	2.07039	3.8166	1.80323	1.74846	0.475085	4.09424	2.83996	1.79494	1.25701	6.16531	5.29939	6.95105	0	2.91648	5.04308	1.97453	1.24489	2.66221
+	33.5438	-3.12298	0.114786	8.71185	SLC6A4	+	1.46015e-32	-3.12298	-13.7833	0.765535	3	1.14405	4.87627	0.823749	2.57773	0	0.584963	1.9486	0	2.28688	1.70044	2.09085	0	1.35614	1.15056	0	2.37295	3.28688	1.28096	0.847997	0	2.34199	2.09424	2.58015	1.53107	0.475085	2.20477	1.51096	0.495695	1.45418	4.7447	6.0766	6.21335	1.38957	1.34483	5.45385	1.29866	1.90304	0.641546
+	9.24225	-3.12288	0.114794	8.71126	IP6K3	+	3.12902e-09	-3.12288	-6.39319	0.765535	8.0289	7.19091	1.94111	2.38681	0.773996	3.36036	1.59455	5.02059	9.31041	1.19535	3.11103	3.84599	1.72247	3.63691	5.06996	4.01881	2.75275	4.69655	1.48026	1.76128	2.57046	1.60407	3.24945	4.92837	1.26903	6.37643	8.51001	2.83996	7.99848	1.02857	5.31179	7.30524	0	0.485427	2.38957	7.62768	4.00988	7.32012	3.05137
+	28.7759	-3.12146	0.114907	8.70269	GPIHBP1	+	5.87967e-28	-3.12146	-12.5053	5.15015	4.71644	6.18289	4.59515	3.35473	3.25096	3.94767	3.96717	4.29205	8.70601	3.41819	5.19022	4.4522	4.98413	5.2149	6.95443	6.30067	5.82909	5.17153	7.06544	5.56163	5.74766	5.11894	4.59872	3.6565	5.7366	5.35262	3.60407	7.28697	4.0917	4.14323	8.7363	7.75208	7.84449	1.14405	6.54086	6.20828	5.17393	4.8268	4.81711
+	21.2308	-3.12017	0.11501	8.6949	NTN1	+	1.12459e-20	-3.12017	-10.3804	4.07468	6.71273	2.5509	11.5991	5.96717	6.09635	5.1918	4.40531	4.23802	4.37504	4.30232	1.88752	4.55582	3.81044	7.06727	4.27277	2.7761	4.67412	4.15704	6.08002	5.20437	5.05007	3.8166	4.43429	2.58015	4.0072	4.25927	5.34696	4.37156	1.40599	4.94767	5.52231	7.37521	12.4038	4.70487	4.52168	7.93823	6.8648	4.17872	3.96162
	7.75017	-3.11994	0.115028	8.69352	ALDH1A2	+	8.01357e-08	-3.11994	-5.77911	1.26903	5.60437	0	3.96901	10.5212	7.10832	3.89821	3.87086	6.28928	6.45812	3.65878	0.925999	10.7985	5.79207	6.17971	13.0764	10.2337	4.34412	8.13592	5.18864	1.37295	8.3972	3.04789	5.06178	2.36457	3.67582	8.1949	7.09982	2.95791	8.56989	3.22188	9.57611	10.38	11.1131	7.77518	5.21839	9.89949	7.35191	6.96451	11.1749
+	16.6761	-3.11894	0.115108	8.68748	GRAMD1B	+	2.66012e-16	-3.11894	-8.99459	4.55704	5.39575	6.28744	3.83188	3.60407	3.62761	4.8748	4.40531	5.05181	6.64053	1.83996	1.88752	3.63459	2.66903	4.96162	5.08704	5.32912	4.10266	3.92125	7.5741	3.82273	0.863939	4.99277	2.30159	2.24184	5.60288	4.42761	4.81916	2.83996	1.79494	4.84699	7.96313	8.14909	7.15947	1.38957	3.12267	8.36899	3.55213	6.86629	6.3726
	8.27033	-3.11638	0.115313	8.67209	FAM83F	+	2.59342e-08	-3.11638	-5.99851	6.28133	1.36737	6.29866	9.24479	5.28873	0.773996	6.44361	1.0072	6.12164	1.46467	0.722466	0.536053	1.39506	2.02503	0.333424	8.42101	6.95965	6.57713	7.73627	4.66505	0.847997	4.81711	7.38491	0.411426	4.96717	0.956057	4.10266	2.48285	0	0	1.62293	6.37521	7.13884	9.50809	4.46205	0	6.82069	5.65076	9.98189	1.5656
+	8.92913	-3.1153	0.115399	8.6656	SLC7A9	+	6.15144e-09	-3.1153	-6.26804	5.6014	6.86307	8.45422	3.83188	6.96463	3.45154	7.48591	2.17951	6.75809	8.4494	6.51475	1.70044	5.76871	3.88655	1.73985	6.96382	6.5552	6.63894	3.18428	9.46679	2.31904	2.9241	8.35381	2.7137	6.2804	7.79779	6.13052	5.87652	6.80529	9.8094	7.61058	9.05929	10.7375	1.07724	1.38957	4.56925	12.3708	7.60051	9.6335	7.6094
+	14.0037	-3.11158	0.115697	8.64329	PM20D1	+	9.65235e-14	-3.11158	-8.12277	4.46793	4.84699	3.15218	2.73769	5.0751	3.54226	4.04089	1.59455	4.39369	5.59723	3.32769	2.86592	4.6893	0.823749	1.20163	1.94486	2.3505	3.86493	2.12763	0	0	0	6.50637	1.85599	6.59096	2.73552	0	3.34908	0	7.03837	2.926	0.505891	7.20242	0	1.14405	2.91648	4.62	0	0.748461	5.34092
+	58.0523	-3.10306	0.116382	8.59239	UMODL1	+	1.65444e-56	-3.10306	-20.1092	0	1.59932	2.5509	0	0	0.773996	0	0	1.28096	0.526069	1.19535	0.536053	0.985501	0.823749	0.333424	0	0.669027	0	3.07211	1.04963	0	0.863939	0.367371	0	0.495695	0.555816	2.18587	0.985501	0	0	1.02857	3.01436	4.08916	6.38232	0	0.475085	3.36597	1.29866	0	0
+	22.5882	-3.10111	0.11654	8.58077	CCL11	+	5.52505e-22	-3.10111	-10.7754	1.79494	0	0.687061	0.555816	1.10434	1.27501	2.94486	0	5.3837	0.526069	0	1.48543	2.19849	0	1.73985	0.85599	2.3505	0	0	3.09255	1.58014	0.863939	1.29278	0.411426	0	0	0.475085	3.853	3.43962	0	1.62293	4.1416	4.9644	0	0	0	4.97361	3.28983	1.60881	2.21413
+	51.4346	-3.10054	0.116586	8.57738	A2LD1	+	5.03133e-50	-3.10054	-18.4078	6.62293	7.03463	7.67059	6.94205	7.99209	6.27743	7.12216	2.54102	7.3175	8.55121	5.81173	3.74416	5.25927	7.14201	4.18349	7.69321	7.46589	7.45812	5.91791	9.04341	6.30797	6.29609	8.49961	4.85997	7.36798	6.64544	6.14384	6.51617	7.45574	6.28151	6.83983	10.8146	10.4534	5.81353	7.13863	6.25984	11.2413	6.74254	7.5216	6.69335
+	10.0986	-3.09732	0.116846	8.55827	CPXM2	+	4.8763e-10	-3.09732	-6.7267	9.22559	6.99661	6.80877	11.48	4.31107	5.16108	7.60903	5.97957	10.6318	13.2353	8.68821	6.76659	6.4348	7.2032	7.74268	7.68292	0.669027	5.86839	3.63807	11.564	5.86765	7.17353	9.25191	4.36667	4.46924	5.89336	7.28263	8.5969	8.24769	3.98277	5.57077	8.66559	9.09489	13.6039	5.14527	6.48607	9.8085	7.27221	7.28253	9.733
+	21.389	-3.09458	0.117068	8.54206	10. Mrz	+	7.9315e-21	-3.09458	-10.4268	1.07039	3.16511	2.21413	1.43296	1.34483	3.27352	2.30743	1.68706	2.65076	0	2.76765	0.669027	3.06178	1.53107	2.53356	1.39506	1.30451	4.23955	4.93074	0	0	5.33949	0	5.03122	1.41143	3.2342	0.594549	2.46205	1.79077	0	1.52607	4.11603	3.35191	5.32589	2.75916	1.44361	5.45976	3.42626	0	1.26303
+	16.8979	-3.09185	0.11729	8.52588	STOX1	+	1.64154e-16	-3.09185	-9.06469	5.01569	6.80594	2.69153	5.52105	4.1643	4.11437	1.83996	5.47314	4.95559	5.93405	0	5.19022	4.79494	3.23726	6.56362	6.93534	1.46467	0	3.63807	5.68706	6.16088	1.79494	1.45943	3.78241	3.45286	2.73552	5.51065	4.97774	4.45549	4.89773	2.7866	6.86716	7.20242	3.50462	4.3799	5.18824	6.47314	2.55582	2.83996	1.42223
+	22.4312	-3.09112	0.117349	8.52157	C14orf180	+	7.85028e-22	-3.09112	-10.7301	0	1.36737	0	0	0.823749	0	0	0	0.773996	1.85997	1.83996	0	1.5656	0	0	0	0.669027	2.04614	0	5.41176	0	0	2.82985	0	0	0.555816	0	0	2.22959	0.863939	0.757023	2.68032	3.67694	0.454176	0	0.823749	3.36597	0	6.1179	0.356144
+	10.4179	-3.08727	0.117663	8.49888	ADH6	+	2.43401e-10	-3.08727	-6.84807	5.03122	8.36361	8.5922	8.74611	8.45898	4.87725	5.36422	2.01078	6.92005	8.50791	7.45467	3.61353	7.78771	2.27202	6.63329	6.57137	9.3415	5.2502	6.03738	9.6369	3.34625	3.07211	8.58669	9.0662	4.35685	7.44269	5.70874	5.02237	9.08449	7.7809	5.89918	8.86811	10.567	5.12969	3.04963	7.74228	11.2528	6.62936	8.7162	5.10266
+	9.32269	-3.08522	0.11783	8.48681	PLA2G12B	+	2.63437e-09	-3.08522	-6.42504	0.432959	5.38025	0	0	5.86617	0	4.79649	0	2.19219	1.67356	3.0197	0.536053	3.74416	0	0	1.94486	2.8953	3.37851	0.739848	8.6471	1.58014	0	4.71754	0.722466	0.871844	5.40837	1.57046	2.78869	5.77004	6.1983	4.51602	3.83996	6.48462	0	0.485427	0	8.0387	4.74631	7.99401	4.68201
+	25.4169	-3.08449	0.11789	8.48248	KANK4	+	1.03567e-24	-3.08449	-11.5789	3.98094	2.91648	4.06953	2.92979	6.67511	2.18587	3.79494	0.584963	3.46074	3.28983	2.08066	2.33628	5.374	3.45418	3.78031	2.91073	2.7761	4.14568	4.31252	6.09529	2.06695	4.7301	1.85599	2.39232	1.41143	3.5656	2.70708	3.88557	3.06867	2.10098	4.86443	7.62877	6.28651	1.68706	2.54844	4.03738	7.04067	4.58014	2.35332	2.89724
+	15.0779	-3.08235	0.118065	8.46992	RSPO3	+	9.18003e-15	-3.08235	-8.47973	1.79494	4.07125	3.71589	2.73769	1.88362	1.64616	3.99458	5.05788	7.61073	0	1.83996	5.74389	5.48317	3.6427	2.85599	4.04265	0.669027	1.36177	1.23266	3.5097	2.71809	1.79494	2.16671	1.40054	0.495695	3.67582	2.86987	3.71589	3.16993	0.495695	1.25701	6.53278	4.80219	9.71139	0.85599	1.72683	4.54535	2.7761	6.0148	3.79701
+	22.587	-3.07959	0.118291	8.45372	KLHL3	+	5.53549e-22	-3.07959	-10.7751	7.21839	7.11655	4.43563	10.3577	4.49506	7.08576	6.97945	7.22824	6.53154	5.20945	3.50335	8.5245	6.85237	5.66704	6.71411	5.28096	6.23477	6.99231	7.38154	4.29499	5.33842	7.88148	5.33199	5.37782	5.17991	7.09032	3.49314	7.25352	4.41413	2.57046	6.28059	8.07869	9.17931	11.5373	3.88362	2.91648	10.1423	7.02459	5.80116	5.70099
+	23.2326	-3.07888	0.118349	8.44958	LGR5	+	1.3382e-22	-3.07888	-10.9607	1.04264	2.95977	0	0.963474	0.464668	0	1.02148	0.584963	0	0	0.722466	0	1.852	0	0.333424	2.82985	0	0.604071	0	1.04963	0	2.35614	0	0	0	5.10685	2.86987	3.09592	0.695994	0	1.62293	3.40327	3.80735	0	2.33628	0	1.66448	0	0	0.641546
+	29.9027	-3.0759	0.118594	8.43212	GSTM3	+	4.81913e-29	-3.0759	-12.8107	7.33002	7.92142	11.8742	13.2162	8.41261	7.7021	8.01168	10.2173	9.08651	9.7004	9.10011	12.4861	9.53821	8.99379	11.7715	9.38059	9.505	9.79589	7.99441	8.81368	8.49709	8.88341	8.98991	9.45189	8.94031	9.128	10.2344	9.18671	8.64829	6.99718	8.59921	12.7469	12.5724	7.72853	7.7237	9.5644	12.2447	8.95809	9.1698	8.76852
+	12.9467	-3.06832	0.119219	8.38795	SCN9A	+	9.76066e-13	-3.06832	-7.76162	1.26903	6.59276	0	5.71534	0.823749	1.94111	2.20477	5.80813	1.28096	7.66803	1.55582	8.36619	8.14792	4.10014	4.57773	3.89239	1.46467	3.96532	5.14405	5.11603	3.45418	3.82579	0.367371	2.56316	0.495695	3.8748	5.69794	5.46956	3.73552	0	2.04614	4.36247	5.96232	4.74739	4.63633	3.18428	8.0197	2.43029	1.60881	4.13258
+	16.8071	-3.06622	0.119392	8.37577	KIT	+	1.99932e-16	-3.06622	-9.03603	7.2621	4.74147	4.6605	8.04898	9.0107	7.62117	6.96774	8.80349	7.21208	5.15704	6.48382	5.59096	5.45154	6.97625	10.9033	6.48864	3.73227	8.36798	7.14792	7.01436	4.72846	7.65843	5.393	4.78188	6.61545	8.2791	4.97223	7.87621	5.24603	3.98277	7.93109	7.75922	10.2713	14.7544	5.45549	5.18824	10.032	7.23544	5.46336	8.17168
+	48.7907	-3.06203	0.11974	8.35145	LRRC52	+	1.92142e-47	-3.06203	-17.7302	0	0.925999	0	0	0	0.773996	0	0	0	2.9222	0	0	0	0	0	1.15056	0	0	0.739848	0	0	0	0	0	0	0	0.475085	0	0	0	0	4.83188	3.28688	5.09887	0	0	2.65076	0	0	0
+	30.623	-3.06156	0.119779	8.34872	PLCG2	+	9.72307e-30	-3.06156	-13.0047	7.41583	7.93481	7.81788	11.1912	7.63488	6.61809	8.79799	8.53162	9.0045	8.56761	7.54728	10.8313	7.53962	7.58916	9.93249	8.18701	7.18517	7.05604	5.91385	9.4477	9.1552	6.16692	9.34649	6.55367	6.6985	8.42668	7.90298	8.58579	8.29659	8.81631	8.04919	10.0438	11.1147	15.7607	7.05853	9.11481	11.6436	7.92671	9.7901	8.94881
	7.22077	-3.06076	0.119845	8.34414	BMP7	+	2.51703e-07	-3.06076	-5.54913	5.06178	6.35509	5.24944	1.27501	4.33914	7.79721	2.49569	2.91839	3.14731	10.819	9.4418	0	8.62428	0.823749	2.50589	7.32427	1.97453	3.75809	3.18428	0.782409	5.18864	7.03529	5.84398	9.69969	8.01898	5.37608	3.01792	4.27575	0	4.0917	6.26754	8.21432	8.49442	3.63923	7.26987	10.3982	9.0895	2.87578	2.69599	4.24336
+	31.224	-3.05997	0.11991	8.33958	CYP4A22	+	2.60787e-30	-3.05997	-13.166	0	3.32625	0	0.555816	4.59036	0	0.604071	0	0.773996	1.21412	0	0	0	0	0.333424	0	1.1177	0.604071	0	4.81916	0	0	2.5008	0.985501	0	0	0.475085	0	3.26604	0	1.02857	1.41684	6.0505	0	0	0.475085	4.24793	0.575312	3.2032	1.08406
+	28.4263	-3.0553	0.1203	8.31258	SLC4A8	+	1.26955e-27	-3.0553	-12.41	4.57834	4.66619	3.15218	5.22535	4.33914	3.85699	4.99594	3.26003	4.81609	6.12763	5.26566	2.67582	5.58496	3.72901	3.69599	3.81044	3.73227	4.78764	5.17153	4.80116	4.21257	4.81711	3.40599	8.40122	2.76765	5.94954	4.47962	5.97751	4.23726	2.23266	4.27799	9.69679	8.7076	4.78764	2.73552	4.93923	6.74766	4.39163	4.17872	5.34092
+	13.1886	-3.05455	0.120362	8.3083	CHODL	+	5.75464e-13	-3.05455	-7.84521	2.17632	4.05137	0	4.67751	5.71589	2.57773	2.49569	1.59455	3.0268	3.63343	1.19535	3.76447	4.90929	2.02503	1.73985	2.22342	3.91073	2.85997	0	2.58976	1.9222	4.85848	2.82985	3.94486	3.27947	1.26903	4	4.48091	0	0	4.08491	4.27202	7.54589	2.53854	3.11936	1.34483	6.59857	6.083	1.60881	1.81557
+	37.5489	-3.05436	0.120378	8.30718	C12orf34	+	1.8242e-36	-3.05436	-14.8341	4.53543	7.03441	5.50208	9.79141	7.6153	4.2817	5.62732	6.14303	4.81609	6.84172	6.02126	6.37173	5.85275	5.08534	7.95408	5.59246	5.19731	7.55758	5.83086	6.29939	5.43463	5.67976	5.7845	5.35473	4.94767	6.35032	6.72219	5.40395	6.26191	7.2867	6.69251	9.048	8.82279	6.27668	5.69989	5.82985	8.59309	5.85922	7.10024	6.14588
+	11.9029	-3.04761	0.120942	8.26843	LRP1B	+	9.55423e-12	-3.04761	-7.39386	0.432959	5.35685	0	6.87418	2.15704	3.54226	1.02148	7.8404	4.57773	0	4.04439	7.58857	1.9782	6.4143	9.4946	4.90304	0	5.2502	1.88752	0	3.03034	3.44493	0	0.411426	0	5.08704	2.30743	1.57046	0	0.863939	3.89627	5.98755	6.47978	1.07724	4.51412	0.823749	5.86071	0.985501	0	4.06178
+	13.5718	-3.04635	0.121048	8.2612	SIM1	+	2.48008e-13	-3.04635	-7.97647	6.54875	8.4886	3.33771	9.2141	8.07039	7.99078	5.61206	6.41464	4.92172	5.96486	4.04439	5.60437	5.85275	6.57365	9.74071	6.09191	3.59932	5.23036	6.7385	5.39951	0	6.82082	7.16852	6.37747	6.50795	6.87554	6.4822	6	3.66676	5.35473	5.35509	10.5099	9.5947	10.0561	8.14461	5.81019	8.55428	6.48768	4.86096	5.93711
+	12.2019	-3.0462	0.12106	8.26035	KCNMB2	+	5.02048e-12	-3.0462	-7.50042	1.93357	5.28318	3.15218	1.27501	2.91457	3.62761	4.68538	3.26003	2.89336	3.73227	0.722466	1.23266	4.26903	3.95977	0.604071	3.2555	0.669027	4.67412	3.85599	0.782409	0.847997	2.57046	0	3.14568	2.36457	1.93734	5.15906	4.58316	2.56803	1.15704	2.926	8.49629	6.65005	5.79025	5.14527	4.42156	6.84436	6.41532	1.24489	5.66959
+	11.2126	-3.04466	0.12119	8.25149	LBP	+	4.31794e-11	-3.04466	-7.14373	0	2.20477	3.78136	0	0	0	1.02148	2.46989	1.28096	1.85997	0	0.925999	0.411426	0	5.34056	7.61853	0.669027	5.16872	0	0.782409	0	0	3.7866	0.411426	0	7.64652	0	0	0	0.863939	0.432959	6.68061	6.57425	0	0	0	4.40395	0.985501	7.13576	5.21607
+	47.1326	-3.0429	0.121338	8.24147	LOC25845	+	7.96307e-46	-3.0429	-17.3052	7.67483	8.25181	8.85269	9.13919	7.92902	8.99701	7.86969	9.0396	8.98151	6.41092	8.86279	9.15709	9.4109	9.6578	7.21839	9.56131	8.84329	9.27039	10.3446	11.2092	9.1639	9.10321	7.63952	9.02531	7.83181	8.14272	7.95041	7.87897	9.2437	7.72397	8.65449	12.5212	11.7193	9.02669	9.4565	9.30531	11.9175	9.13799	11.6161	6.68004
+	22.1999	-3.04267	0.121357	8.24012	ALDH6A1	+	1.30743e-21	-3.04267	-10.6631	9.92541	9.19039	6.2077	10.4336	10.224	9.1632	9.656	7.70563	8.626	10.3024	8.96959	8.20589	8.21989	7.09424	9.54541	9.6758	8.51061	7.80697	5.73823	10.3445	11.8456	8.22901	11.6097	8.62939	9.6371	9.1259	11.0025	7.77228	9.25129	11.7668	9.32141	12.7381	13.159	11.0158	8.52301	10.172	13.7652	8.6531	13.1959	9.4236
+	29.1032	-3.04193	0.121419	8.23594	ZNF750	+	2.84026e-28	-3.04193	-12.5942	0.432959	1.59932	1.14405	3.62644	2.27799	1.27501	0.604071	0	0.773996	1.21412	0.722466	2.20163	1.20789	2.66903	2.29278	0.495695	0.669027	1.02857	4.21101	1.65535	1.37295	0	0.367371	0.411426	0	0.956057	0.83996	1.20789	3.06867	0.495695	0	5.37086	4.58316	2.23266	0.85599	1.5509	4.65592	1.29866	0	0.641546
+	23.2042	-3.04193	0.121419	8.23593	MYOZ1	+	1.42228e-22	-3.04193	-10.9525	5.04658	5.29168	4.06953	1.53107	2.98732	4.17233	5.08619	1.32769	5.25474	1.85997	6.732	2.67582	3.8125	2.66903	4.9855	2.82985	1.97453	3.86493	3.38267	4.80116	0	3.33056	5.65707	3.19849	4.29719	3.72792	1.75275	3.60407	2.22959	1.40599	5.50589	6.52623	6.41481	1.84398	2.44626	3.96717	5.86071	3.21568	3.57894	3.93546
+	26.3561	-3.03987	0.121593	8.22418	ATP2B3	+	1.28436e-25	-3.03987	-11.8406	0.432959	4.10936	0	0.555816	0	1.94111	1.61353	0.584963	0	6.36894	0.722466	0	1.852	0	0.333424	0	0	0	0.739848	0.782409	0	0	0	6.6879	0	0.555816	0	0.985501	0	1.61353	0	7.7284	6.80245	0	0.85599	1.5509	2.72028	1.56072	1.60881	0
+	19.5863	-3.0382	0.121734	8.21463	MT1F	+	4.35928e-19	-3.0382	-9.89183	9.9497	5.93781	8.5922	7.33771	8.11312	7.83807	8.09561	3.87086	8.9576	8.8787	10.4408	10.5833	8.10748	8.74339	9.01561	7.71959	9.31791	7.14914	5.62965	9.2857	6.14466	8.15188	8.02048	6.17672	15.76	8.36001	7.07446	7.56978	8.25361	7.78627	8.55328	10.4812	11.1074	0.454176	7.15168	8.30838	12.1721	8.10852	7.87283	7.1298
+	21.471	-3.03258	0.122209	8.18269	LRRC4	+	6.62262e-21	-3.03258	-10.4508	3.9486	2.78031	3.42089	4.1334	4.49506	3.35473	4.76924	3.53605	3.71699	5.20945	4.63807	5.29315	3.24641	2.27202	4.39369	7.36414	3.52732	4.05832	2.67582	5.337	6.04374	2.9241	4.6017	3.67582	3.87676	4.50335	6.58662	5.48027	3.06867	4.83643	4.62117	6.92754	6.77083	8.38569	1.93734	4.22728	7.26688	4.48864	5.41785	5.74712
+	29.1029	-3.02697	0.122685	8.15094	IGSF10	+	2.83712e-28	-3.02697	-12.5941	3.24031	3.32625	0	3.57046	3.55704	1.94111	2.20477	1.59455	3.0268	1.67356	2.62527	0	1.852	4.27724	3.91073	1.94486	2.64846	2.37295	4.15704	3.55459	1.76128	1.79494	1.85599	2.39232	1.41143	4.87184	2.05658	2.5656	1.15704	0	2.7866	7.81903	6.68004	2.53854	2.64616	1.88752	4.40395	1.56072	2.35332	4.69766
+	46.5229	-3.02331	0.122997	8.1303	MOGAT2	+	3.1586e-45	-3.02331	-17.1489	0	0.298658	0	0	0	0.773996	0	0	0	0	0	0	0	0	0	0	0	0.604071	0	1.28096	0	0	1.60407	0	0	0.956057	0	0	0	0	0	3.56316	5.60733	0.799087	0	0	4.42492	0	3.2032	0
+	13.5575	-3.0203	0.123253	8.11338	GRIN2A	+	2.5515e-13	-3.0203	-7.9716	1.04264	4.0321	0	3.57046	0	2.57773	1.61353	1.0072	5.3837	1.67356	0	0.536053	2.29866	1.72247	2.43829	3.48285	5.22033	2.85997	4.36036	4.68538	3.0993	5.12019	2.42223	6.33127	0.871844	0.555816	4.2891	2.71809	2.95791	1.40599	3.46858	5.8485	7.42928	3.0036	5.57046	7.87848	5.69766	6.53388	2.14405	1.926
+	17.4797	-3.01809	0.123443	8.10093	PPAPDC1A	+	4.59971e-17	-3.01809	-9.24709	2.06005	3.19062	3.71589	7.11956	3.69265	1.64616	1.3505	4.87135	6.0457	4.31325	6.93605	3.85699	7.5421	2.8339	6.81083	2.65535	2.7761	2.04614	6.1235	2.75061	0.485427	4.53854	4.11187	5.08958	7.12019	4.64616	5.60733	2.854	4.37156	3.32912	2.16027	7.53473	6.97166	4.9855	2.33628	7.25588	7.91982	5.05224	2.14405	4.01257
+	43.3894	-3.01417	0.123779	8.07894	SLC7A14	+	3.67286e-42	-3.01417	-16.3444	0	0.925999	0	0	0	0.773996	0	0	1.28096	0	0	0	0.411426	0	0	0	0	0	2.81967	0	0	0	0	0.411426	0	1.93734	0	0	0	0	0	1.62293	4.00988	2.93546	0	0	4.90062	0	0	0
+	26.8776	-3.01324	0.123858	8.07374	SELP	+	4.02598e-26	-3.01324	-11.9849	5.80581	4.83542	4.55213	7.39146	6.72846	4.05398	7.09824	5.96786	7.84411	5.30852	4.52105	4.89579	6.45105	4.5373	8.01619	5.97522	5.9507	5.40054	3.92125	5.91839	4.11603	4.31832	5.09466	5.53885	3.74846	5.88191	6.16269	6.18051	4.41413	5.43929	6.19417	9.21391	8.68018	5.76102	3.47379	3.60644	7.30697	6.19298	6.78816	5.91049
	7.79567	-3.01259	0.123914	8.07012	SORCS1	+	7.26116e-08	-3.01259	-5.79855	2.38681	3.42089	0	1.27501	7.71898	2.88557	0.604071	1.0072	6.30232	7.92671	5.71918	0	8.14619	5.08534	0.604071	3.12763	0	1.62761	7.8031	1.04963	1.9222	1.79494	0.659925	7.89839	2.11103	0.956057	2.70708	4.32409	0.695994	0.495695	0	3.34483	6.66732	0	5.40156	5.30524	8.30811	1.78241	1.24489	0.641546
+	34.8165	-3.01205	0.12396	8.06709	RAMP3	+	8.4211e-34	-3.01205	-14.119	6.39438	6.28577	8.6653	8.58669	6.98219	6.0036	7.72247	8.37799	8.85209	8.30259	6.36457	8.19559	7.4292	6.67455	8.28628	7.46728	7.40531	7.42366	6.23093	8.93699	7.19446	6.94169	6.41075	5.60822	6.73268	7.54086	7.94983	8.07879	8.39219	7.15957	6.96128	10.0323	10.1968	9.1235	5.68846	6.8846	10.1135	7.12877	7.7267	7.37608
+	23.5375	-3.00867	0.124251	8.04821	IGFBP2	+	6.81419e-23	-3.00867	-11.0478	8.3127	9.62669	9.68169	7.62373	8.18349	6.91815	9.537	9.108	11.2767	7.45352	7.30952	8.85521	11.0592	9.4446	8.905	9.68261	7.93322	6.88166	8.4596	8.25541	7.00607	8.80061	6.88215	9.35211	6.7879	7.84292	8.48442	8.8892	9.2292	5.88313	8.24031	11.289	10.8384	8.07949	7.32193	7.86419	10.8481	9.0539	7.09297	9.2471
+	17.9128	-3.00733	0.124367	8.04074	THSD7A	+	1.77235e-17	-3.00733	-9.38159	6.86443	4.58737	2.21413	6.74672	8.41092	8.3108	8.42681	4.59813	6.39112	8.5218	4.67525	5.17233	5.87701	6.92255	7.20584	5.31107	3.37295	6.91946	7.29747	6.16892	5.10769	5.8125	8.9369	4.29646	8.17832	8.17008	6.16269	7.15056	3.59455	7.66867	6.79533	10.2707	10.2653	12.0751	8.47172	5.70763	9.3539	7.4517	5.83618	8.24821
+	16.6988	-3.00722	0.124376	8.04011	TDRD5	+	2.5277e-16	-3.00722	-9.00178	2.87578	6.27314	0	6.53496	2.02857	2.73985	4.16993	0.584963	4.0009	0	1.55582	0	0.985501	4.27724	0	0	0.669027	6.09466	0.739848	3.31615	0.485427	3.90785	1.11103	0	0	2.62761	3.01792	4.48091	2.22959	0	2.16027	6.4596	5.91241	5.36807	2.73552	0	4.29425	3.28983	4.17872	4.91456
+	19.435	-3.00702	0.124393	8.03904	HS3ST3A1	+	6.10575e-19	-3.00702	-9.84628	3.81044	1.70487	0	4.09424	2.75916	1.64616	3.28688	6.75529	3.86592	0.910733	1.83996	1.23266	2.78031	1.33914	4.22342	3.2555	3.37295	1.02857	3.7866	3.20789	3.45418	2.57046	1.96717	0.411426	1.41143	5.60288	1.12433	4.65993	1.15704	0.863939	3.86196	4.87332	5.14771	2.34199	0.85599	1.34483	5.74012	1.29866	1.60881	5.21607
+	40.2518	-3.00558	0.124517	8.03103	ARHGEF15	+	4.16609e-39	-3.00558	-15.5354	5.37504	5.98482	6.90689	7.12453	5.9493	5.34837	5.74282	7.31759	5.94883	5.81532	4.97085	8.2563	6.44012	6.51444	7.8716	6.03034	5.37086	6.52074	5.86468	8.74308	6.7996	6.45138	5.62352	4.98914	5.6893	6.67708	6.65033	6.77624	7.81858	5.01257	5.62264	9.3836	9.06099	8.49909	3.9222	7.32003	8.96151	6.04089	5.55028	6.43946
	5.41065	-3.00381	0.12467	8.02118	ABP1	+	1.25336e-05	-3.00381	-4.69897	9.3057	5.03738	12.8533	13.5286	12.8657	4.76871	12.8384	11.4499	11.6271	3.15381	13.2436	13.3275	13.3958	11.4347	14.7147	4.24184	12.1897	12.8055	11.3575	14.4418	2.62761	9.7038	13.06	6.81916	11.2321	12.5908	9.10211	9.52031	3.06867	11.1462	13.2123	11.6957	13.5893	6.82515	7.43421	10.2878	13.8506	13.0168	12.1971	13.2529
+	23.3788	-3.00144	0.124875	8.008	CLDN14	+	9.65296e-23	-3.00144	-11.0025	3.29278	4.39917	6.76115	6.66164	5.17033	4.47832	5.15056	1.59455	6.8857	3.35332	3.65878	3.55949	5.05788	7.42534	2.80323	5.26566	5.97774	4.73227	5.08831	3.5097	4.11603	7.52278	5.23496	4.24793	5.1469	4.08916	6.40361	4.25172	2.02857	4.22497	4.27799	9.5987	7.7761	1.07724	5.19377	4.49697	6.88655	4.05311	4.86096	5.8902
+	17.0837	-2.99816	0.125159	7.98981	SORCS3	+	1.09365e-16	-2.99816	-9.12317	0	3.86295	1.77821	0	1.10434	0	0	0.584963	0	0.526069	3.0197	0	0.411426	0	0.604071	0	0.669027	0	1.23266	8.90171	8.11478	0	5.72219	5.86468	1.41143	1.93734	1.36737	1.20789	7.27557	0	0	3.9991	4.75435	0	1.77821	5.18824	4.63807	0	1.60881	0.356144
+	14.3627	-2.99711	0.125251	7.98399	MRAP2	+	4.39606e-14	-2.99711	-8.24313	1.93357	6.51318	3.15218	9.42429	3.89239	3.54226	4.2891	7.51767	5.08279	0	1.19535	0.536053	3.59694	3.72901	2.43829	2.9855	2.7761	6.7339	4.57954	2.19535	3.65076	6.70016	1.73552	1.20789	0	4.64616	4.06867	5.96993	2.95791	2.75702	4.99548	7.23716	7.41659	2.62761	5.17792	3.85699	6.89032	4.17473	3.49442	4.44294
+	20.788	-2.99485	0.125447	7.97147	LPL	+	3.02173e-20	-2.99485	-10.25	7.23534	6.78542	7.92267	7.60977	7.43771	5.04177	8.95	5.35368	8.24508	8.9263	7.02459	4.31325	9.90081	7.15755	3.8339	7.70273	8.42328	7.89791	5.76102	7.03815	9.228	5.9535	5.90833	7.0289	6.66349	9.6563	7.79688	8.49821	7.22304	7.62117	8.30661	12.2581	11.3047	8.06958	4.749	8.15112	9.50999	8.66771	6.50255	9.5808
+	15.5598	-2.98871	0.125982	7.93765	RDH12	+	3.15307e-15	-2.98871	-8.63689	5.3505	4.53169	5.42257	2.83794	4.78398	2.18587	3.79494	2.7115	4.34341	10.4362	5.53045	0	4.95559	3.23726	6.0555	3.43029	4.94673	5.73336	3.47379	6.84925	1.58014	0.863939	5.55367	4.43429	6.65764	3.67582	1.75275	3.34908	2.70929	1.40599	5.35509	6.19022	8.995	2.11437	1.59455	5.4522	7.11374	3.49057	4.23266	3.79701
+	26.4712	-2.98592	0.126226	7.92232	EFHD1	+	9.98249e-26	-2.98592	-11.8725	9.0698	8.37452	4.97085	10.7886	11.1088	8.54261	8.96939	9.346	10.8244	10.6464	11.5227	9.9912	12.2558	10.0257	9.264	10.5729	8.63771	10.1528	10.0601	10.5681	8.31039	9.732	10.1556	7.28946	11.9382	9.2658	9.71959	9.9659	10.1275	8.58229	9.89219	13.3263	12.9016	11.5072	10.7536	7.74228	12.8162	9.33011	9.62101	9.6209
+	18.5119	-2.98275	0.126504	7.90489	PCDH17	+	4.71727e-18	-2.98275	-9.56593	3.07039	4.51791	3.33771	6.29536	4.28318	3.62761	4.46728	7.19377	3.71699	2.9222	1.55582	7.38638	4.76075	5.08534	9.48531	5.10434	2.50589	3.96532	3.7148	9.6146	5.74443	4.89918	4.53045	3.24945	3.45286	5.16511	4.37365	5.37016	5.46271	4.15947	2.63459	7.26866	7.90719	7.11395	2.90111	6.75676	7.65456	3.66676	3.65992	4.24336
+	10.5717	-2.9753	0.127158	7.86421	BTBD11	+	1.74254e-10	-2.9753	-6.90595	4.57834	6.56575	8.3345	6.91444	2.38681	4.2817	7.34669	6.37139	5.28133	8.79559	3.12928	4.28021	3.29425	3.88655	8.10197	6.50811	6.1058	2.63691	2.95233	8.54141	8.33909	2.75916	7.98111	7.8824	1.96347	5.7366	3.33342	6.12722	6.65464	4.45878	4.11437	9.88701	8.70242	1.31034	3.95977	4.22728	8.57209	4.66562	7.70321	4.20007
+	22.2141	-2.97455	0.127225	7.86012	PLAC2	+	1.2691e-21	-2.97455	-10.6673	1.93357	4.86938	0	7.35032	1.54597	1.64616	3.28688	6.17353	1.65077	2.02503	1.19535	5.25965	2.29866	2.98185	4.83592	1.15056	1.1177	1.852	5.32481	1.28096	3.0993	1.79494	1.45943	0.985501	0.495695	2.73552	1.75275	2.98002	3.9222	2.10098	1.25701	7.33351	7.06264	1.07724	1.14405	2.58737	5.91361	1.97453	0	1.26303
+	27.6442	-2.97301	0.127361	7.85173	NRXN1	+	7.22218e-27	-2.97301	-12.196	1.04264	1.9782	1.77821	0	0.823749	0.773996	0.604071	6.1635	2.89336	0	0.722466	0.536053	2.848	0	0	0	0	0.604071	2.33342	2.40599	1.1375	2.57046	0.659925	3.47768	2.58015	2.73552	0	2.48285	0	0	0	5.34163	5.38543	0.454176	0.485427	0	4.8545	0.985501	0	0
+	9.70527	-2.97279	0.12738	7.85052	SLC26A9	+	1.14287e-09	-2.97279	-6.57503	7.0974	7.9308	2.39232	2.63227	6.0781	3.99096	5.98505	2.7115	4.0009	7.71087	6.47346	0.536053	5.28021	2.66903	2.29278	9.3458	3.59932	6.01525	4.65878	7.16611	7.69669	0	9.1079	0.411426	7.06307	5.45582	5.09381	2.5656	4.9905	9.15411	6.95315	10.2198	9.24191	1.07724	2.90111	7.1266	9.0903	4.42492	7.66959	4.90111
+	12.1622	-2.9726	0.127396	7.84951	C8orf4	+	5.47276e-12	-2.9726	-7.48634	7.40378	5.87824	4.43563	10.1313	8.22492	5.68342	9.43761	11.8357	9.0284	5.63605	5.68342	7.91582	9.90329	10.6537	11.6933	7.01915	6.20085	9.3182	7.86282	7.91121	6.01725	6.77808	6.82043	9.0864	4.59872	10.7068	7.39849	8.28868	8.02708	4.81558	7.55036	12.7721	10.3131	11.79	11.5023	6.7412	9.63641	10.0081	6.70529	10.766
+	35.2281	-2.97091	0.127546	7.84028	COL25A1	+	3.37311e-34	-2.97091	-14.2272	2.28392	5.09592	0	1.27501	2.75916	1.27501	2.49569	0	2.19219	1.85997	0	3.11103	1.7137	1.72247	2.13093	1.39506	0	1.852	1.23266	4.18587	4.01346	2.57046	1.73552	2.48027	2.24184	1.74846	2.52105	2.64386	3.43962	0.495695	1.02857	5.37086	4.90737	1.68706	3.04963	2.76128	4.58316	1.29866	0.748461	1.08406
+	20.5184	-2.96474	0.128093	7.80684	PCDH18	+	5.51622e-20	-2.96474	-10.1702	4.27128	5.52168	4.16993	4.50779	5.21607	3.62761	4.53294	4.47249	5.94883	3.95327	4.30232	5.82629	5.91648	4.15866	4.72683	4.21023	4.16752	4.84097	7.64212	6.78516	4.59216	5.79129	5.13093	5.52857	2.93357	4.9397	4.69265	5.62147	5.75382	3.90593	5.0268	7.04592	8.83999	10.708	2.90111	6.3427	7.91241	6.28614	3.40327	4.06178
+	16.4848	-2.96359	0.128195	7.80061	TOX	+	4.03829e-16	-2.96359	-8.93388	6.36387	5.90569	5.12928	8.538	4.61294	3.35473	4.76924	6.44841	6.17971	8.42009	3.0197	4.28021	5.14037	4.27724	5.37712	5.43829	4.38543	6.04985	4.40667	7.68622	2.95977	3.07211	4.70155	5.04745	3.50716	4.69933	2.70708	7.61883	6.53528	3.78241	4.11437	8.76009	8.17652	2.53854	8.11541	3.24489	7.3127	3.60999	4.17872	6.42055
+	37.0726	-2.96178	0.128356	7.79084	MYBPH	+	5.29616e-36	-2.96178	-14.7099	1.26903	1.09085	2.69153	0.963474	1.54597	0	2.35614	0.584963	1.28096	1.21412	0.722466	0.536053	2.91265	0.823749	1.02857	2.22342	1.73985	1.02857	0.739848	1.28096	0.847997	0	0	0	0	2.51349	0.83996	3.43829	0	1.15704	1.91839	3.51223	2.99096	1.9855	0.85599	0.475085	4.52607	0.985501	0.748461	2.59694
+	15.1721	-2.96047	0.128473	7.78376	CYP8B1	+	7.4472e-15	-2.96047	-8.51056	5.20633	6.488	2.39232	2.51853	7.15188	5.58014	7.11967	3.92029	6.55367	7.21004	6.82528	2.774	6.91624	5.96116	4.09761	2.91073	4.07039	6.65392	2.67582	6.99016	3.16511	5.55888	6.8999	6.02547	5.2604	8.11228	4.93546	5.21296	6.03672	6.55474	6.06544	6.78777	9.5015	2.34199	4.29352	3.55949	11.0177	7.04614	9.3815	8.13761
+	25.9502	-2.96042	0.128477	7.78349	SUSD5	+	3.11995e-25	-2.96042	-11.7277	2.48027	5.18824	2.94111	4.9222	0.823749	3.70819	3.49825	2.33342	4.0009	1.67356	2.08066	4.98048	3.63459	4.5373	4.0072	2.91073	1.46467	2.21723	4.73336	7.17682	5.10769	3.64731	2.42223	6.07532	2.47508	4.24108	3.27501	5.33521	4.45549	1.61353	2.85798	5.32697	7.24612	6.51696	2.54844	4.76607	6.63952	1.56072	4.33414	3.76765
	8.22463	-2.95991	0.128522	7.78074	LUM	+	2.86906e-08	-2.95991	-5.97947	10.5449	9.5366	8.62812	8.50641	9.675	8.43729	9.90109	10.2749	13.0575	6.12763	8.8404	8.11369	10.6561	8.57099	11.3196	8.3633	9.9989	8.3051	10.1831	10.1748	7.49474	9.45391	8.6084	9.95931	4.82629	6.29076	9.8561	10.8471	9.69671	3.14078	10.0584	9.8367	12.0783	1.68706	6.55536	7.01067	11.6229	11.7366	10.229	9.81749
	8.14021	-2.95939	0.128569	7.77795	B4GALNT2	+	3.4371e-08	-2.95939	-5.9442	6.1079	7.8902	0	2.39506	7.20173	6.47573	5.71479	0	3.7939	1.46467	4.81404	0.536053	7.6585	5.45648	1.9486	5.87873	3.28983	7.02735	7.59261	6.10266	0	3.82579	5.8071	3.56072	5.77926	6.15421	1.36737	2.5656	0.695994	0.495695	6.77716	7.98942	8.648	8.19318	8.59761	4.1035	5.73173	4.82273	0	4.40531
+	12.7591	-2.95881	0.12862	7.77482	PSCA	+	1.46872e-12	-2.95881	-7.6964	3.07039	2.52105	3.33771	0.963474	1.54597	2.18587	1.02148	2.33342	2.89336	0.526069	0	6.76062	1.20789	0.823749	1.73985	0.495695	2.7761	0.604071	0.739848	0	2.19849	0.863939	0.659925	0.411426	0	3.24489	0	0.411426	3.86295	0	2.04614	2.11437	2.21101	7.09075	0.485427	0.823749	6.63952	0.575312	0.748461	1.81557
+	20.5962	-2.95716	0.128767	7.76594	TNMD	+	4.62471e-20	-2.95716	-10.1932	3.53232	5.63749	1.14405	0.555816	0.464668	0	2.0321	2.01078	1.28096	1.46467	1.55582	0	3.29425	0	0.831877	0.495695	0.669027	0	1.59455	5.92695	1.37295	1.79494	4.66903	2.7137	0.495695	2.25399	0	0.411426	6.43613	0.863939	1.45418	4.83188	5.32157	4.43962	4.56438	0	4.24793	1.97453	2.35332	1.26303
+	20.4543	-2.95536	0.128929	7.75624	PPP1R16B	+	6.37109e-20	-2.95536	-10.1512	7.64119	7.46336	5.57743	6.48253	7.03815	5.68342	7.69759	7.86882	6.70957	8.76971	6.38698	6.74859	6.67497	7.71562	8.66181	6.67271	7.54751	6.51254	5.58976	8.57709	5.95373	6.67723	8.06819	4.49825	5.07767	7.18676	7.29352	8.3682	6.79727	8.1166	9.58171	9.20379	10.7968	7.96249	3.88362	5.46467	11.9363	6.8282	9.9373	9.41409
+	11.6271	-2.95534	0.12893	7.75615	CHGB	+	1.75719e-11	-2.95534	-7.29463	5.12143	8.87609	4.26454	5.57924	6.25588	6.48736	5.78398	4.40531	6.0917	8.88941	9.7112	6.56894	8.57569	5.14893	10.922	4.54844	1.97453	6.49601	5.81378	2.67129	2.42761	6.50478	6.30323	6.43863	5.38025	8.62059	7.3435	7.97922	4.96209	5.16912	6.27407	10.9164	9.1995	7.54079	7.50978	9.00879	9.01441	6.64357	4.42828	5.35085
+	18.7037	-2.95523	0.12894	7.75557	LOC100302650	+	3.09314e-18	-2.95523	-9.62454	6.48784	4.53169	6.70349	11.8785	6.38767	7.45022	7.24441	9.95561	5.77136	4.14405	6.29499	5.92647	10.9069	7.31361	9.0214	5.43829	6.30067	8.78392	6.23093	3.64039	3.82273	6.62994	4.71754	3.7126	5.59335	8.14588	6.9279	7.11353	5.99571	3.73877	6.86765	10.2721	9.26761	7.28448	9.1115	5.57561	8.58229	6.42459	3.65992	7.97619
	5.97912	-2.95218	0.129212	7.73919	AGXT2	+	3.67849e-06	-2.95218	-4.97821	8.84191	8.54901	10.8465	4.82883	9.89741	5.55857	10.3441	5.8716	9.14231	10.9519	8.9481	6.74254	8.55582	4.38681	4.32048	9.57881	10.5693	7.56163	4.04439	12.4996	10.8389	0.863939	11.7709	7.87043	7.5803	9.6529	10.8377	6.38698	11.0214	11.3295	9.49001	10.3735	12.36	0.799087	6.01167	7.89488	12.3727	7.56377	12.4706	10.1259
+	11.9996	-2.94489	0.129867	7.70017	EFEMP1	+	7.73891e-12	-2.94489	-7.42845	7.23869	8.29989	8.35072	12.133	6.29866	7.20173	9.5107	12.8143	11.6912	5.17473	7.73829	12.3565	9.8265	9.38299	11.5844	9.7874	7.70141	7.05028	6.84386	10.03	7.77492	7.65249	6.60437	6.34873	4.17073	9.8559	9.433	10.2362	8.51389	7.2829	8.88001	10.0335	11.2933	9.13871	8.72581	8.153	11.1317	9.34959	9.09951	11.103
+	26.3488	-2.94312	0.130027	7.69073	KCNN2	+	1.30443e-25	-2.94312	-11.8385	2.38681	1.59932	2.21413	5.34767	1.34483	2.57773	3.99458	4.94439	2.58496	6.44361	2.08066	4.68482	1.5656	2.48543	3.85997	2.82985	0	1.62761	2.81967	3.55459	4.70653	1.79494	3.62644	3.67582	1.96347	1.93734	1.91073	3.6792	3.26604	0.495695	2.16027	4.72247	5.89797	5.62732	1.38957	2.16027	7.40803	2.14078	2.35332	1.42223
+	17.5466	-2.93944	0.130359	7.67111	GRIP2	+	3.97751e-17	-2.93944	-9.26796	4.04439	1.49057	0	2.10769	2.27799	3.7845	3.49825	1.59455	2.74846	3.22342	5.08534	1.23266	3.87873	1.72247	2.29278	0	0	1.62761	3.7148	2.5008	1.58014	0	4.45615	2.7845	3.08236	5.47119	1.57046	4.71479	2.02857	0.495695	2.926	5.34163	5.23151	0.799087	0.485427	3.24489	5.09635	1.29866	6.45812	2.38128
+	17.75	-2.93527	0.130736	7.64899	PTGS2	+	2.54225e-17	-2.93527	-9.33117	6.03232	4.48929	1.77821	5.53574	4.82375	3.70819	4.5008	3.0993	7.33217	4.65191	4.25474	2.20163	6.95466	5.66704	5.27426	4.38957	3.52732	4.26828	5.3726	4.66505	4.08236	3.54967	4.41751	2.64155	1.1635	4.34483	3.59096	6.18705	6.00944	0.495695	4.44824	7.6074	7.12008	8.86319	6.15785	2.27799	7.29278	5.23151	4.38198	5.07895
+	37.0193	-2.93425	0.130829	7.64358	MYCT1	+	5.95015e-36	-2.93425	-14.6961	4.72028	4.84699	5.76633	6.22419	4.56682	4.05398	5.08619	6.73484	5.30743	5.13914	4.15381	7.20496	5.77742	5.48156	7.44634	5.41109	4.89093	5.50367	3.63807	7.90038	5.73362	5.39883	4.6017	4.81558	4.46924	5.10685	5.91169	6.02923	6.94883	5.24944	4.60051	8.44898	8.3878	7.83283	3.42089	6.70446	7.87092	5.03078	4.68032	5.0054
+	30.1354	-2.92455	0.131711	7.59237	GALNTL2	+	2.87968e-29	-2.92455	-12.8735	6.02459	5.56377	2.5509	5.97591	5.24565	4.38336	5.8107	4.65707	6.45138	6.68426	4.81404	6.07746	5.82807	6.01346	4.86196	5.21917	5.05224	6.53714	4.83895	6.40684	6.7736	6.36737	6.12247	4.98914	5.90448	5.60288	6.35579	5.96993	8.44671	6.99718	5.52795	8.9865	8.72931	7.48832	3.30743	4.22728	7.02713	5.8711	6.38922	6.54705
+	13.718	-2.92278	0.131873	7.58307	NAP1L6	+	1.80285e-13	-2.92278	-8.02618	0	0	0	5.97591	0	0	0.604071	0.584963	0	0.526069	0	0.536053	0.722466	5.48156	0.831877	3.76871	0	0	3.38267	0	0	0.863939	0.367371	0	2.47508	1.26903	2.94673	0	0	0	0.432959	3.34483	4.90737	0	0	2.49057	3.52982	3.49057	0	0.356144
+	23.4021	-2.91966	0.132159	7.56666	FAM190A	+	9.17959e-23	-2.91966	-11.0092	1.93357	4.65363	0	8.01508	7.09624	3.45154	4.16993	0	4.0009	6.21549	4.52105	4.95977	5.49378	5.20984	4.90014	4.62234	4.89093	4.01257	3.85599	2.89724	5.7658	4.25777	6.1813	4.69321	6.10035	4.91743	5.9397	3.20163	4.18903	3.94486	4.94767	8.22241	7.97808	5.76102	7.13525	6.71493	7.46238	4.66562	4.0054	4.91456
+	23.1785	-2.91772	0.132336	7.55652	GYPA	+	1.49918e-22	-2.91772	-10.9452	0.432959	4.70432	0	0.555816	3.45943	0	2.94486	0	1.28096	1.46467	0	0	3.19535	0	0	1.78241	1.46467	1.62761	2.33342	1.28096	0	0	1.60407	0	1.61824	0.956057	4.91648	0.985501	2.83996	1.40599	0.757023	2.58496	4.63692	0.454176	0	0.475085	5.95745	0	2.53356	2.52857
+	19.1017	-2.91419	0.132661	7.53802	LYVE1	+	1.27906e-18	-2.91419	-9.74554	5.51507	6.93405	3.9607	5.83971	3.69265	4.69153	7.02015	5.80813	7.76567	4.31325	3.23266	4.89579	5.53512	5.20984	8.31129	5.72055	4.94673	4.45154	6.33092	6.89785	4.44162	4.85848	4.96625	4.74685	2.36457	5.32625	5.66448	4.50208	6.25039	2.46728	4.27799	8.18992	9.27671	4.66676	5.97499	5.70763	7.67448	5.7845	5.92005	5.7241
+	16.1876	-2.9134	0.132733	7.53391	PRKG1	+	7.83632e-16	-2.9134	-8.83909	1.46467	3.07895	0	5.94298	5.28873	2.88557	4.65592	4.62819	4.48864	3.73227	3.86493	4.49697	2.38957	4.5373	6.49041	5.34021	2.3505	3.51601	1.59455	6.94895	4.79181	5.93405	5.75355	2.56316	1.1635	5.68454	3.33342	4.30012	3.43962	2.23266	3.75489	6.60866	7.49121	6.6343	5.99345	4.52168	7.15512	3.21568	3.73552	5.50144
+	21.8154	-2.90895	0.133143	7.51071	MEIS2	+	3.08169e-21	-2.90895	-10.5514	5.70238	7.25522	5.5404	6.07039	5.75756	6.29205	7.00865	7.44849	7.46066	7.41692	4.20477	8.0294	5.44062	5.60021	7.34607	5.06996	5.6314	7.02735	3.98368	7.91982	5.9814	5.7252	6.30852	5.1035	3.45286	5.25663	8.2651	6.25663	7.52262	7.9585	6.0354	8.8999	9.06921	2.78869	1.93734	7.03628	8.93159	6.59335	5.67158	7.39789
+	19.4257	-2.90635	0.133384	7.49717	SYNPO2	+	6.22819e-19	-2.90635	-9.84347	6.24146	7.52129	7.30058	7.23726	6.85848	6.59708	7.9678	7.83093	10.7359	7.24384	6.46287	7.6219	7.3302	7.6565	9.63851	7.35702	6.49089	6.60837	6.90195	11.1846	7.9244	8.63999	6.98846	6.46025	5.43663	7.91791	7.70169	8.42572	8.48692	6.2538	6.0045	10.2218	10.0548	5.76102	5.61883	8.67642	10.0841	7.58218	8.54701	9.18671
+	30.0658	-2.90551	0.133461	7.49282	LRRC7	+	3.35445e-29	-2.90551	-12.8547	0	0	0	0.555816	1.54597	0.773996	0	2.33342	2.19219	2.43029	0	1.23266	0.411426	0	0.831877	0.495695	0	0.604071	2.33342	8.54419	0.847997	0	4.47508	0.411426	0	0.956057	0.83996	0	2.40871	0	0	3.70819	4.38888	0	0	1.88752	3.96255	0	0	0
+	24.7984	-2.90541	0.13347	7.49232	HOXD8	+	4.13436e-24	-2.90541	-11.4052	8.51381	8.0487	7.38681	12.3453	8.3912	7.83359	8.39399	9.2075	7.57871	7.61728	8.56818	10.489	7.6632	8.85751	8.60992	8.22482	8.50458	8.16249	4.26228	7.39523	8.92621	7.71039	3.62644	7.87639	8.6334	7.71932	8.24079	8.24098	6.88264	8.48458	8.55731	10.6082	10.6874	6.11666	8.5763	9.38731	10.5984	8.4395	7.82139	8.01948
+	26.9879	-2.90374	0.133625	7.48364	FAM184A	+	3.14112e-26	-2.90374	-12.0154	2.65076	5.52888	5.57743	5.76633	3.24184	3.25096	3.12598	6.92671	2.74846	6.71479	4.78083	6.17931	6.73796	3.3505	2.29278	2.9855	5.32912	4.41684	4.80478	3.20789	5.12433	3.90785	3.87578	6.10308	5.54288	4.7252	4.62527	6.67793	5.09803	4.58796	1.91839	8.26992	7.52943	3.19062	5.40156	3.51223	7.11374	5.19338	2.83996	2.84197
+	19.751	-2.90336	0.13366	7.48166	CXCL12	+	3.04036e-19	-2.90336	-9.94131	10.3937	9.6444	10.8148	7.28179	9.14519	8.11421	10.7014	7.3403	10.5302	11.4716	9.50861	9.5505	10.3569	6.55028	9.8625	12.1904	9.8857	8.11712	8.53749	10.9792	10.7307	10.5849	8.5824	8.6125	6.34074	10.4042	10.1517	10.4975	7.97149	8.3601	8.80919	13.112	13.5418	9.9941	7.22381	10.5832	12.2334	9.8076	9.34101	11.2367
+	39.6721	-2.90279	0.133713	7.47871	CACNA1S	+	1.50107e-38	-2.90279	-15.3854	0	3.15381	5.20242	0.555816	0	0	0	0.584963	1.9486	1.21412	0	2.20163	0	0.823749	0.831877	1.15056	0	0	0	1.28096	0.485427	0	0	0.722466	0	0	0	0	1.51096	0	0	2.24793	5.03254	0	0	0.475085	3.93357	0	0	0
+	13.1352	-2.9023	0.133758	7.47617	SLC23A3	+	6.46767e-13	-2.9023	-7.82682	6.55336	4.62	2.5509	5.03342	8.92151	6.89215	7.84411	6.41853	5.19495	7.447	6.36282	7.30989	6.75796	6.57803	3.75275	3.31615	6.60466	6.13545	5.69293	12.7089	7.73152	5.64097	7.94562	3.21413	7.33208	7.5004	6.68776	5.33985	8.32008	8.26941	8.3386	10.894	11.2012	3.4343	6.14016	6.64025	11.487	6.70473	9.69439	9.3951
	8.59728	-2.90207	0.133779	7.475	GAL3ST3	+	1.26908e-08	-2.90207	-6.13337	4.29793	2.40327	0.687061	4.17153	4.95466	6.11124	6.04243	2.81967	6.31542	6.91169	6.89736	0.536053	4.34056	8.19081	1.848	3.96901	1.73985	8.0247	6.91001	0.443607	2.19849	4.53854	3.9855	7.01067	7.7174	6.98151	1.57046	7.67779	1.51096	0.863939	6.79533	9.0694	7.95722	0	6.283	1.34483	6.42694	6.43162	1.60881	6.0936
+	19.5437	-2.89959	0.13401	7.46216	C14orf50	+	4.79678e-19	-2.89959	-9.87902	2.06005	0	0	6.46728	4.80374	2.18587	3.79494	0.584963	5.77136	1.67356	2.46467	0.925999	1.5656	2.48543	1.35614	2.55827	2.17313	1.02857	3.18428	0.443607	1.76128	3.07211	1.11103	0.411426	4.17073	4.98368	1.36737	3.60407	0.695994	1.40599	2.26903	5.85898	5.21994	6.37626	2.90111	0	4.01881	4.28762	0.748461	4.42358
+	17.3198	-2.89931	0.134035	7.46072	CALCR	+	6.52307e-17	-2.89931	-9.19717	2.28392	3.86295	1.49569	0	2.49057	0	3.03738	0	3.71699	1.67356	0.722466	0.536053	3.14241	4.15866	4.74093	1.94486	1.73985	1.02857	3.7866	1.65535	0.847997	2.10434	0.903038	0.985501	0.495695	1.74846	2.70708	2.78869	2.40871	0	1.62293	5.08279	5.4165	6.07767	3.6241	2.58737	6.03474	0	1.90304	2.38128
+	19.0627	-2.89859	0.134102	7.457	ST8SIA5	+	1.39578e-18	-2.89859	-9.73374	0.432959	2.82782	0	6.60674	0.464668	1.64616	3.49825	0.584963	2.89336	0.526069	3.86493	2.45681	0.985501	2.27202	1.73985	2.65535	0.669027	0.604071	2.81967	3.36737	5.56163	2.9241	1.11103	4.63749	1.41143	2.38957	2.30743	3.60407	4.32841	4.02059	1.02857	4.1416	5.35368	8.70991	0.485427	2.38957	5.20945	2.96901	2.83996	1.08406
+	21.8487	-2.89845	0.134116	7.45626	MRVI1	+	2.86289e-21	-2.89845	-10.5611	5.92766	6.67186	7.79838	6.4517	5.30305	5.27128	7.02015	6.74846	9.4501	6.2902	5.38198	7.40574	6.11977	7.16521	8.77489	6.82043	6.03034	5.95582	6.56453	9.76951	6.50271	7.40148	5.63198	4.74685	4.71699	7.0187	6.57471	7.24422	7.85362	4.95606	5.4266	9.30979	9.18829	11.1131	3.99729	7.75007	9.24441	6.85275	7.32012	8.2009
+	16.5763	-2.89678	0.134271	7.44763	KIF5A	+	3.30697e-16	-2.89678	-8.96294	0.432959	1.89142	0	6.68173	0.464668	0.773996	0	1.0072	1.28096	0.910733	3.58256	0.536053	2.38957	0.823749	2.04264	0.85599	0	0.604071	1.59455	1.28096	1.9222	0	1.85599	1.40054	0.871844	2.25399	0.83996	3.09592	0	1.15704	0	3.83996	5.0457	2.34199	0	1.34483	4.04614	0.575312	0.748461	1.26303
+	11.6097	-2.89676	0.134273	7.44752	MAP3K15	+	1.82242e-11	-2.89676	-7.28834	5.18229	6.30433	0.704872	6.59395	5.10643	2.42223	3.99005	7.45483	5.94134	5.79598	6.6094	6.22246	6.95861	0.411426	7.14354	4.45615	3.46074	6.04876	6.23764	3.02148	1.18269	1.83188	6.5245	4.20242	2.64846	6.36107	2.68482	4.33414	4.78031	4.58195	6.04985	8.25309	7.04789	2.87578	6.06436	6.81865	6.66874	6.60526	0.773996	5.04133
+	23.3006	-2.89114	0.134797	7.41855	EBF1	+	1.14812e-22	-2.89114	-10.9801	4.07468	5.44162	6.03034	5.79129	4.41887	3.13914	4.89966	8.35381	6.0917	4.67694	3.12928	6.45533	5.33949	5.48156	6.90773	6.5016	4.97407	5.32733	5.32481	7.59291	5.43463	5.85424	3.48285	4.51917	3.55827	4.2765	4.57834	5.41515	6.88264	4.34625	3.75489	8.04958	8.2254	5.38094	3.52607	6.46728	7.87658	5.7057	4.6011	5.11437
+	26.698	-2.88906	0.134991	7.4079	CEACAM1	+	6.02569e-26	-2.88906	-11.9353	7.0974	8.10303	5.96162	7.45121	7.08799	5.16108	7.57818	7.91779	7.97688	8.06318	5.02901	7.97882	6.24298	6.12866	9.81749	6.75114	7.43003	7.15967	5.08831	10.2548	7.34003	4.58916	8.94369	5.92029	5.05961	7.11988	7.27529	7.30232	7.31524	6.71026	6.79077	9.8202	9.85971	8.48132	5.35931	5.75969	10.1327	7.1636	9.5803	7.74187
+	13.7375	-2.8866	0.135222	7.39526	TFF3	+	1.72846e-13	-2.8866	-8.0328	3.12928	2.13422	3.9607	4.31542	1.54597	1.27501	4.8748	4.47249	7.58946	0	0.722466	2.67582	5.21839	1.33914	0.333424	1.78241	2.17313	2.85997	0.739848	3.5097	1.9222	3.64731	1.11103	3.8166	1.61824	1.26903	2.41684	5.13422	5.35825	0.863939	2.46205	6.56484	5.39575	5.71122	1.77821	2.16027	4.44559	2.66903	2.53356	3.54226
+	15.2734	-2.88419	0.135448	7.38293	EGR3	+	5.9547e-15	-2.88419	-8.54369	5.45845	5.02768	2.94111	6.49777	3.18269	2.18587	5.51791	3.92029	6.13648	7.13093	3.0197	3.55949	9.1185	6.32066	6.44377	5.26566	5.22033	6.72683	4.31252	5.75569	6.01725	6.49153	5.49889	4.09085	2.47508	7.0187	5.61912	6.38698	5.78634	2.23266	4.89821	10.1913	7.45927	5.85624	7.21199	3.93168	8.4025	5.374	4.38198	8.03039
+	22.0618	-2.87898	0.135938	7.3563	NTRK1	+	1.77545e-21	-2.87898	-10.623	0	3.11769	1.77821	3.01614	4.36597	1.94111	0.604071	4.56803	2.74846	0	1.83996	2.20163	0.985501	0	6.09445	0.495695	0	0	3.07211	1.65535	1.1375	3.07211	0.659925	0	0.871844	2.51349	1.36737	0.731183	5.70349	0	2.46205	1.96717	4.18824	0.454176	0.485427	0.475085	5.0018	1.29866	0	2.29866
+	27.0573	-2.87651	0.136171	7.34372	KCNK13	+	2.70989e-26	-2.87651	-12.0345	4.07468	6.21296	6.19476	8.05148	5.52419	3.13914	5.58135	6.86555	6.10685	4.62644	5.44725	4.82883	5.26791	4.62936	6.61043	5.55551	4.70929	5.67553	4.80478	5.77479	8.6708	3.20789	4.54844	6.0036	6.61545	5.56041	5.04308	6.11374	4.53419	3.26903	5.848	8.5292	8.51369	3.72247	4.06867	7.05322	7.7658	5.28651	3.94204	6.27146
+	30.0234	-2.87487	0.136326	7.33537	DLK1	+	3.67747e-29	-2.87487	-12.8433	0	1.09085	0	0	0	0	0	0	0	1.21412	0	0	0	0	0	0	0	0	0	0	0	0	0	0	0	0.956057	0	0	0	0	0	2.36737	3.41549	1.51096	6.26021	0	6.45286	0	0	0
+	20.8072	-2.87249	0.136551	7.32329	PLP1	+	2.89894e-20	-2.87249	-10.2556	0.432959	3.15381	2.69153	0	0.464668	0	0	1.0072	0	0	0	0.536053	4.08661	0.83996	0	0	0	0	1.88752	0.782409	0.485427	0	0.367371	0	0	6.29957	0.475085	0.411426	0.695994	0	0	4.89385	4.67129	1.51096	0.485427	0	4.20007	0	0	0
+	14.0604	-2.8717	0.136625	7.31929	DENND2A	+	8.53537e-14	-2.8717	-8.14186	5.16471	7.68538	8.70991	8.17228	7.73471	8.00282	4.12846	4.56803	7.8351	9.70731	8.14619	6.27463	9.1395	6.76885	6.61043	5.13832	5.88093	7.90099	6.98857	6.87603	5.10769	4.81711	3.23879	8.33838	2.76765	5.98208	4.93546	9.459	6.50621	3.64616	5.08704	10.6224	9.928	4.38957	4.61294	8.18398	8.79812	9.58491	3.94204	5.98277
+	68.5543	-2.87078	0.136713	7.31462	GABRA4	+	8.18465e-67	-2.87078	-22.8485	0	0.536053	0	0	0	1.64616	0	0	0.773996	1.46467	0	0	0	0	0	0	0	0	0	1.65535	0	0	0	0	0	0	0	0	0	0	0	2.77189	5.33235	0.799087	0	0	4.46597	0	0	0
+	11.1535	-2.87053	0.136736	7.31335	LAD1	+	4.90259e-11	-2.87053	-7.12202	5.42324	2.78031	10.0751	11.0859	7.39883	6.74766	6.32805	4.84649	10.1528	7.96012	8.33409	7.44717	4.81198	8.42748	10.8784	11.1398	8.4429	7.88838	7.52027	10.5126	7.89573	5.42694	10.531	7.2466	3.74846	8.42668	6.0468	6.50621	8.40011	3.82477	6.88277	10.597	10.8625	4.488	8.80362	5.96947	10.7833	9.4814	10.926	9.55679
+	20.2529	-2.86827	0.136951	7.30187	ASS1	+	1.00075e-19	-2.86827	-10.0913	11.4829	10.0409	13.6353	10.8812	11.3982	9.04919	10.369	4.89627	11.1621	12.6719	12.4425	11.8989	11.5634	9.8282	6.25531	11.5075	11.7361	10.3417	9.66811	11.8514	12.5275	9.44199	11.7164	10.7616	13.0484	8.98371	12.6414	10.808	9.34709	12.1373	10.2454	12.2352	14.2633	7.63241	9.5904	13.1849	16.012	11.7292	14.3968	10.2825
+	25.2726	-2.86685	0.137085	7.29472	TACR1	+	1.4363e-24	-2.86685	-11.5384	2.38681	4.80116	0	7.21451	2.27799	1.64616	4.2502	1.59455	4.06436	1.21412	2.28688	1.88752	4.24413	3.23726	3.22033	4.21023	2.8953	2.75275	2.67582	3.03034	3.03034	3.54967	3.04789	2.97636	0	3.44626	3.49314	4.20085	3.43962	3.64616	3.51349	6.92255	5.7996	5.12969	1.59455	1.72683	5.36982	2.43029	2.97085	2.89724
+	25.7166	-2.86564	0.137201	7.28858	ASB5	+	5.29947e-25	-2.86564	-11.6626	0.432959	0.925999	0	0.555816	0.464668	0	0.604071	0.584963	2.58496	0	1.19535	0	0	0	2.21413	3.05832	2.50589	0	0	0	0	0.863939	1.29278	1.5656	0	1.53107	0.475085	0	0.695994	0	0.432959	4.33271	4.80219	8.7213	0	0.475085	4.09929	0	1.24489	0
+	17.803	-2.86538	0.137226	7.28726	LTBP1	+	2.25789e-17	-2.86538	-9.34761	7.26866	7.6886	7.07232	6.64803	7.9743	8.8878	8.3122	8.11982	10.2027	6.10014	6.02126	8.0294	8.6631	7.94369	9.4422	6.84624	7.11385	6.16972	7.24717	11.2982	7.3258	8.1643	6.18725	6.26529	5.27575	7.0187	9.158	9.708	8.75709	7.69181	7.28411	10.1245	10.3708	6.91181	6.9913	8.837	10.0583	8.6985	8.08768	9.2571
+	49.8614	-2.86489	0.137272	7.28482	SYN3	+	1.7331e-48	-2.86489	-18.0045	1.04264	1.79909	0	1.27501	1.72683	0.773996	1.3505	0	1.28096	2.17313	0.722466	0.925999	1.5656	0.823749	2.43829	1.39506	1.1177	1.02857	2.67582	3.41549	1.76128	0.863939	0	0.722466	0.495695	0.956057	1.12433	0.985501	2.70929	0.495695	0	4.89385	4.9364	1.31034	0.485427	1.11103	3.13093	1.56072	0.748461	1.26303
+	15.6278	-2.86181	0.137565	7.26927	ADRA2C	+	2.70972e-15	-2.86181	-8.65892	2.17632	7.12815	5.8748	5.05094	5.10769	4.38336	6.49394	4.68594	8.47119	7.34083	3.58256	7.86381	7.92582	7.96162	5.17393	5.93758	8.5504	3.96532	5.30012	7.30003	7.65163	3.07211	2.64155	5.55888	6.13484	5.04658	7.1079	4.06609	7.7418	5.85275	5.749	8.78211	7.68159	3.80116	3.52607	5.6311	8.36628	6.32175	4.89482	5.12598
+	13.8636	-2.85963	0.137774	7.25827	ZNF385D	+	1.31454e-13	-2.85963	-8.07551	1.63691	1.09085	4.12019	8.37912	1.34483	1.27501	2.62059	4.29866	2.89336	5.27612	0	5.3579	3.08916	3.95977	3.44361	3.72465	0	2.21723	3.63807	1.48026	1.37295	3.90785	3.8166	4.1177	0.495695	2.926	0.475085	2.854	5.40122	2.23266	1.62293	6.66889	6.13361	3.06867	0.485427	5.1416	5.29205	0.575312	5.80116	2.52857
+	18.7335	-2.85845	0.137886	7.25237	TMEM200C	+	2.89678e-18	-2.85845	-9.63363	0.432959	3.74631	0	0	0.823749	0	1.02148	4.65707	2.58496	3.15381	0.722466	4.10266	2.848	0	2.43829	0.495695	0.669027	0.604071	0	2.67129	2.62761	2.10434	2.64155	0.411426	1.1635	4.53294	1.36737	5.46956	1.79077	1.15704	0.757023	3.28392	4.6011	1.51096	1.59455	0.823749	4.90062	0	0.748461	1.5656
+	42.5279	-2.85786	0.137943	7.24938	HSPA12B	+	2.51589e-41	-2.85786	-16.1227	5.46989	5.33271	7.21471	6.08044	5.10769	4.87725	5.87529	6.21335	6.60748	5.37121	4.43763	7.42467	5.85275	6.23515	6.9629	6.2077	5.76155	6.19042	4.76977	7.33887	5.33842	5.65621	4.89724	4.79857	4.38612	6.37521	5.84373	5.60229	6.85212	4.63633	5.80374	8.9174	8.4085	6.98516	3.80219	5.75969	7.98311	6.84662	6.75195	5.84172
+	21.2304	-2.85415	0.138298	7.23078	KLK5	+	1.12467e-20	-2.85415	-10.3803	0	2.27501	0	1.94111	0	1.27501	0.604071	1.32769	0.773996	0	1.19535	2.20163	0.985501	3.11437	6.20535	0.495695	0	0	3.38267	0	0.485427	1.40599	0	0.722466	0	0.555816	0	1.57046	0	0	1.02857	1.16993	4.6011	0	0	0.475085	4.88509	0	0	0
+	32.0076	-2.85194	0.138509	7.21973	ADCY4	+	4.51324e-31	-2.85194	-13.3754	4.59932	5.7866	6.36387	6.49777	5.38474	4.22805	5.68622	5.55275	5.88044	4.62644	3.12928	7.13288	5.71617	5.75141	6.44808	5.97522	4.91934	5.40054	4.4522	6.79455	5.26566	5.93405	3.48285	4.36667	3.91648	6.192	5.36632	6.06501	7.29269	3.98277	5.36737	8.45582	7.60533	7.82343	2.73552	5.84925	7.11374	5.24983	4.95977	5.38991
+	19.633	-2.84972	0.138723	7.20862	ALDH3B2	+	3.93666e-19	-2.84972	-9.9059	1.79494	3.19062	0.687061	6.49777	2.75916	2.39506	1.61353	3.33485	2.74846	3.41413	1.19535	3.50335	2.38957	4.09508	2.43829	2.34199	2.64846	1.852	3.07211	2.30451	0.485427	0.863939	1.29278	2.39232	2.47508	1.53107	2.05658	3.6792	3.26604	2.10098	2.46205	5.3565	3.49569	4.1102	2.54844	3.35755	5.20945	2.43029	1.24489	3.0018
+	12.562	-2.84901	0.138791	7.20507	PREX2	+	2.26672e-12	-2.84901	-7.62745	2.28392	3.42089	0	3.0993	2.67582	3.01792	2.49569	10.1788	2.19219	2.30743	0	9.41079	2.38957	5.66704	9.2206	1.94486	0	2.75275	1.23266	5.337	4.59216	2.9241	2.34199	2.20163	0.495695	3.01257	1.91073	2.09761	3.73552	2.57046	1.45418	5.92955	6.61486	5.98823	1.77821	2.58737	6.33002	3.92029	2.97085	2.66221
+	9.65341	-2.84428	0.139247	7.18149	NPNT	+	1.27842e-09	-2.84428	-6.55485	9.30891	5.82731	7.3443	11.8464	11.5446	8.95939	7.7709	11.3152	8.39968	9.7818	9.64979	10.9008	10.0517	11.1184	12.8566	6.37278	8.65249	11.1339	12.6673	9.9233	9.54601	11.3622	6.66775	10.1918	12.2872	8.97699	5.8339	11.0647	6.20281	7.2364	10.6803	10.4342	12.3092	12.9808	11.9717	12.537	12.4866	10.7666	6.34127	7.0918
+	75.635	-2.84355	0.139318	7.17782	HPSE2	+	8.64936e-74	-2.84355	-24.7393	0.432959	1.36737	0	0.963474	0	0.773996	0	0	0	0.910733	0	0	0	0	0.831877	0	0	0	0.739848	0	0	0	0	0	0	0.555816	0	0.731183	0.695994	0	0	2.58496	3.04439	0	0	0	2.72028	0	0	0
+	15.6143	-2.8427	0.1394	7.17361	KCNJ3	+	2.79365e-15	-2.8427	-8.65456	5.70238	8.2937	4.21801	8.4054	5.5598	3.99096	5.01926	1.32769	5.22728	7.98288	5.90159	3.94298	6.71136	5.17991	1.02857	6.84097	4.60881	6.11645	2.95233	5.66704	6.09508	6.87246	6.91037	4.88117	8.33101	6.3336	4.10266	5.86839	5.17393	5.29536	6.08789	8.83561	8.60159	7.71589	6.6744	7.07393	8.8916	4.63749	4.47379	6.71823
+	35.0281	-2.84244	0.139425	7.17231	ROBO4	+	5.30104e-34	-2.84244	-14.1747	6.82464	7.06145	8.13699	8.3501	6.90557	5.44559	6.94965	8.52759	7.5624	7.42434	5.71918	9.3858	7.29168	7.70501	9.3596	7.75542	7.56537	7.93222	6.40173	9.904	8.39489	7.7161	6.70446	6.77241	6.65177	7.86932	8.37552	7.31134	8.72171	7.32427	7.06221	10.5152	10.4053	10.0596	5.17792	8.10941	9.7279	7.76467	7.26978	7.5131
+	14.9081	-2.84089	0.139575	7.16463	ECEL1	+	1.33226e-14	-2.84089	-8.42393	0	5.47865	3.5008	5.16952	0	1.27501	0.604071	3.59813	0	0.526069	3.12928	3.98459	5.28021	0	0.333424	1.94486	0	0	0	1.04963	0	1.40599	1.11103	4.83238	1.80323	0.555816	0	1.40054	0.695994	0	0	1.96717	6.58346	0	0.85599	1.72683	5.8296	0	2.97085	0.641546
+	34.6674	-2.84004	0.139657	7.16039	ERG	+	1.18393e-33	-2.84004	-14.0798	5.50367	6.46238	6.33163	7.05951	5.81788	5.29756	6.51853	7.1636	7.09635	5.95466	4.71094	7.49833	6.1467	6.66363	8.26941	6.29278	5.69794	6.39232	5.17153	8.88649	6.36282	6.77808	5.40327	5.57894	4.98596	6.39146	6.33485	7.14405	7.43813	5.47962	5.57077	9.0514	9.15431	8.22742	4.16912	6.96243	8.8485	6.37347	6.02989	6.64328
+	13.5637	-2.83996	0.139665	7.15999	APLP1	+	2.52061e-13	-2.83996	-7.97373	1.46467	5.10559	6.34234	3.31904	2.27799	3.54226	3.99458	4.29866	3.71699	1.46467	2.76765	8.87599	4.90929	4.79805	9.24251	2.34199	2.17313	2.63691	3.28688	2.75061	0.485427	3.98459	1.73552	2.39232	1.41143	5.7866	4.31759	2.64386	3.59455	3	1.77821	5.0648	6.79064	3.19062	2.21413	4.70321	7.32391	1.78241	3.80735	3.47119
+	10.122	-2.83841	0.139815	7.15233	SLC38A4	+	4.63998e-10	-2.83841	-6.73565	4.51349	6.80297	4.62527	6.07039	5.53605	2.18587	5.97315	2.7115	1.65077	7.58128	3.65878	1.23266	3.19535	2.02503	9.79411	3.6792	4.91934	5.21023	3.63807	7.44062	4.04789	1.79494	8.2166	1.71809	4.94767	4.61883	8.5267	5.16108	3.51979	9.04259	6.47897	6.37521	7.87418	8.25908	4.3799	8.23472	6.68804	5.90689	10.4242	7.0918
+	9.68035	-2.83706	0.139946	7.14563	CFTR	+	1.20558e-09	-2.83706	-6.56534	2.73118	1.9782	0	7.08491	4.06867	2.88557	5.38198	1.32769	5.02059	1.85997	4.30232	0.536053	4.92457	2.48543	1.02857	7.92452	1.73985	3.51601	2.67582	0	0	3.20789	8.49321	0.411426	0	2.10434	3.68257	6.07916	0	0	4.4019	2.24793	4.63692	13.7172	1.38957	0.475085	6.86753	6.22149	1.90304	1.81557
+	23.5377	-2.83219	0.140419	7.12154	FOXC2	+	6.81763e-23	-2.83219	-11.0479	2.80529	2.87184	2.39232	2.92979	3.05485	1.64616	3.03738	4.14241	4.74093	2.17313	2.08066	3.44493	2.38957	3.72901	5.2149	2.9855	1.1177	2.51096	0.739848	5.99345	2.53107	3.07211	2.99639	2.56316	1.61824	3.72792	2.79077	3.81967	4.49506	0.495695	2.7137	5.76262	5.47638	1.84398	2.64616	3.81762	5.61794	3.05485	3.30743	3.79701
+	15.135	-2.83017	0.140616	7.11159	SLC16A11	+	8.07992e-15	-2.83017	-8.49843	1.93357	5.47865	1.14405	4.41481	3.73444	1.64616	2.73769	2.33342	2.89336	1.46467	6.17113	0	4.9855	6.65263	1.02857	3.81044	3.10601	6.97453	4.15704	2.82579	0.485427	5.31179	5.49889	4.09085	2.67582	6.29957	3.59096	2.64386	5.57894	2.46728	4.27799	6.53278	6.49921	10.7216	1.59455	4.13504	5.78973	3.87283	5.29756	3.0993
+	16.0367	-2.82862	0.140767	7.10394	ISM2	+	1.09295e-15	-2.82862	-8.79076	3.00719	1.59932	3.90304	0.555816	1.10434	0.773996	1.83996	6.13278	2.89336	3.08066	1.83996	2.20163	3.67243	0	1.20163	1.94486	2.17313	0	3.18428	7.9431	3.65076	2.10434	2.42223	0.722466	3.79285	2.38957	4.79857	1.20789	3.26604	4.77294	1.02857	5.52231	4.0635	6.66605	1.14405	5.10978	5.853	4.42492	3.09255	3.79701
+	16.7457	-2.82837	0.140792	7.1027	GPR81	+	2.28608e-16	-2.82837	-9.01661	1.79494	2.20477	1.77821	2.51853	1.88752	3.14241	3.20789	0	3.02857	4.1102	1.19535	0.536053	1.5656	3.73552	2.13093	1.94486	1.46467	2.04963	5.08831	2.67129	1.76128	0.863939	4.56621	3.29866	3.08236	5.77742	0.475085	6.48575	1.79077	2.23266	3.11103	2.85599	5.55275	5.45615	3.42223	1.11103	5.14771	3.61117	2.69822	4.85947
+	10.1456	-2.82776	0.140851	7.0997	SEMA3D	+	4.40361e-10	-2.82776	-6.74467	2.80529	7.66313	5.8748	2.39506	6.53247	3.45154	2.84398	5.22304	4.53356	5.82655	0.722466	1.23266	8.46009	2.8339	3.33628	8.20501	5.68145	4.14568	2.12763	8.9631	7.06307	3.44493	8.75749	4.14486	1.96347	3.5656	5.02547	4.12184	7.18686	1.61353	1.25701	7.93399	8.067	4.82579	5.24108	8.38862	8.05902	4.32265	6.63749	1.69599
+	17.3746	-2.82751	0.140875	7.0985	SLC16A7	+	5.7841e-17	-2.82751	-9.21431	6.08576	5.61117	4.01614	8.3872	3.69265	6.78529	6.33735	6.22323	4.57773	8.0321	4.87873	6.2407	5.87701	3.72901	8.2791	4.75862	4.5741	5.26978	3.85599	4.44493	9.3859	4.774	4.765	5.15745	4.78346	5.94954	4.77821	6.07211	3.73552	8.54632	4.73877	9.9957	10.1345	10.5031	5.68846	6.59947	8.20271	4.58014	5.39472	6.95826
+	12.9196	-2.8236	0.141258	7.07926	KCNIP1	+	1.03446e-12	-2.8236	-7.75224	4.07468	4.39917	0	8.03078	1.34483	3.92505	2.20477	4.53667	4.62	0.910733	2.46467	0	3.0321	5.66704	1.02857	1.78241	2.3505	3.05485	3.63807	3.03034	8.2033	2.75916	0.903038	2.09424	3.45286	3.50716	2.18587	7.89821	2.83996	0.495695	2.98914	3.01436	4.89288	3.13093	1.77821	3.12267	7.56049	1.56072	0.748461	4.78816
	6.43567	-2.82252	0.141364	7.07396	PKLR	+	1.37359e-06	-2.82252	-5.19382	5.68145	9.2954	8.64829	3.50335	9.30991	3.96162	7.60541	0.815575	7.06275	8.90461	7.21471	0	7.06555	2.62293	1.15704	7.78947	9.3159	8.56769	5.02945	10.7709	7.23726	2.37851	10.0647	5.03738	5.5043	7.65571	8.99769	5.51948	10.3996	10.0732	8.2485	9.99171	11.2065	0	5.4002	7.34607	11.5606	6.89688	11.3044	6.97533
+	32.3992	-2.82075	0.141537	7.06529	MYOM1	+	1.87824e-31	-2.82075	-13.4796	3.9486	4.25323	4.06953	4.01167	4.61294	4.22805	5.23189	2.33342	4.95559	5.93405	3.86493	5.8824	3.34199	5.8885	4.49697	2.55827	3.66676	3.14241	3.63807	6.02547	3.4019	5.85424	4.45615	4.17153	3.3978	4.56194	4.2891	4.17473	4.23726	2.57046	4.30378	7.07286	6.85225	4.31107	3.24793	4.07039	6.644	4.66562	2.53356	5.19377
+	29.3322	-2.81668	0.141936	7.04541	NOS3	+	1.71817e-28	-2.81668	-12.6564	5.66107	6.40956	6.42844	6.94416	5.44824	4.90062	6.24831	8.17802	7.08428	5.94462	3.47508	8.01859	6.47913	6.99865	9.16521	6.90484	5.18468	6.99481	4.65878	8.66249	5.90424	5.87012	6.79572	4.8846	4.8268	7.11395	5.7658	6.3127	7.4945	4.78712	6.0343	9.9125	9.0631	7.64559	4.8674	6.3572	8.17248	6.78385	5.69905	6.90773
+	37.2462	-2.8162	0.141984	7.04304	JPH4	+	3.58316e-36	-2.8162	-14.7552	4.37295	2.91648	3.05137	4.59515	4.86245	3.35473	4.21101	3.7137	5.25474	3.86888	3.41819	2.45681	4.36317	3.11437	5.48993	3.852	4.64328	4.22882	2.81967	4.95884	4.98596	3.07211	3.40599	2.48027	2.24184	5.72383	4.13504	4.52231	3.51979	2.35614	4.25248	6.93251	6.92232	2.53854	2.73552	3.18428	6.374	3.96625	3.57894	5.21607
+	26.1102	-2.80973	0.142622	7.01153	PDE8B	+	2.194e-25	-2.80973	-11.7723	5.24717	5.66363	2.01436	7.64429	6.62542	5.3978	4.65592	3.01257	3.93546	5.96486	4.56133	4.46793	7.09561	4.43896	3.09424	4.49761	3.7939	3.05485	4.93781	5.43563	4.75007	4.774	5.57137	4.27277	5.30633	4.56194	6.35579	5.14771	3.51979	4.79442	5.47249	8.39111	7.70273	8.48732	4.20163	5.48993	7.6435	4.13586	3.65992	4.77347
+	25.4902	-2.80747	0.142846	7.00054	ST6GAL1	+	8.83094e-25	-2.80747	-11.5993	10.5547	9.59511	8.49362	11.596	9.67159	9.7322	11.9107	8.66679	11.7364	11.2679	8.93289	10.4772	10.1532	9.4744	10.2052	10.5947	10.2683	10.1146	7.76792	10.0186	9.6697	10.8843	8.63081	8.59429	8.07778	10.23	9.57111	10.8375	7.52748	11.6194	11.442	13.5932	12.4173	13.6916	9.804	7.3746	12.3179	10.1646	9.9393	12.4969
+	19.9899	-2.80614	0.142978	6.99409	PDK4	+	1.787e-19	-2.80614	-10.0128	8.9991	12.7681	8.36929	9.8975	9.3766	8.6331	10.5305	11.5463	9.6262	11.0788	9.1954	10.0921	10.5181	8.7741	10.6251	8.16048	8.48349	8.82521	7.29131	13.6642	8.57001	9.02481	8.8846	9.24339	8.03738	9.83219	11.4329	9.29841	12.0041	9.2807	9.20941	13.5742	10.6103	11.4223	9.54419	10.0541	11.7678	10.6959	14.593	11.378
+	26.8533	-2.80586	0.143006	6.99274	LNX1	+	4.25077e-26	-2.80586	-11.9782	7.43646	9.0379	1.49569	9.36759	7.48502	4.73064	5.84975	4.47249	4.66164	6.99345	4.25474	8.62812	6.19239	7.9028	7.06447	7.50343	7.26969	7.30961	4.10182	8.6561	7.43937	6.32355	6.56955	6.33127	6.6094	6.46254	7.41532	6.57743	5.77004	5.18547	7.10654	10.3382	9.5248	10.4342	4.79181	7.52709	8.749	5.50367	5.05181	6.69111
+	16.7104	-2.80412	0.143178	6.98433	GSTM5	+	2.47023e-16	-2.80412	-9.00545	3.84599	4.42962	6.00338	3.51096	3.73444	3.85699	5.74282	3.47249	8.39361	3.28983	4.04439	1.48543	4.74308	2.66903	2.04264	2.55827	3.73227	3.51601	5.34873	4.49185	1.76128	3.73985	2.88753	3.97545	2.93357	3.38267	3.49314	4.09424	4.57168	0.495695	2.63459	6.53931	6.97522	1.07724	1.59455	4.36807	5.87603	5.32193	3.73552	4.40531
+	17.9771	-2.80406	0.143184	6.98402	NUDT10	+	1.54146e-17	-2.80406	-9.40147	2.48027	3.29425	0	1.53107	4.63575	3.54226	0.604071	3.33485	3.36317	2.17313	4.30232	1.48543	5.97751	3.23726	3.78031	2.22342	2.7761	2.21723	5.46336	2.07724	3.34625	2.9241	1.85599	4.97453	1.80323	3.24489	2.86987	5.29976	2.70929	0.495695	1.91839	5.45549	6.14609	0.454176	1.59455	1.88752	5.12226	4.55028	2.69599	1.69599
	7.80916	-2.80276	0.143313	6.97774	CCL19	+	7.05145e-08	-2.80276	-5.80431	1.46467	5.38819	5.88972	4.56682	1.88362	1.64616	3.43162	6.0691	6.89445	0	0	1.70044	4.55582	0	3.91073	1.60407	1.1177	0.604071	1.23266	4.5373	3.45418	2.75916	1.45943	1.20789	0	0	2.18587	8.43942	5.48285	1.15704	1.25701	2.36737	7.63851	0.799087	0.85599	1.34483	6.73091	2.87578	7.14282	0.641546
+	17.2503	-2.80237	0.143352	6.97584	DLL1	+	7.57989e-17	-2.80237	-9.17542	4.96763	5.65707	2.82171	5.16952	5.39815	4.17233	5.61206	7.21354	5.5472	11.206	2.28688	6.92446	5.31615	7.24022	6.55566	4.9607	4.25852	5.12639	6.06674	7.49322	4.56803	5.63256	3.59216	5.60822	3.74846	5.83517	3.59096	5.86022	7.86888	2.57046	4.58014	7.82432	7.57357	11.0607	5.73308	6.19121	7.57471	4.58014	3.65992	4.9542
+	12.7977	-2.80235	0.143354	6.97576	LAMC3	+	1.35158e-12	-2.80235	-7.70985	8.00781	6.04045	7.1234	8.23711	8.13299	5.97131	7.04854	5.45648	6.97039	7.84367	7.48099	10.1741	8.6596	5.66704	6.43079	4.94158	8.29751	6.91946	9.73351	7.59021	5.59783	8.05241	6.46891	8.9622	5.19653	3.5656	6.84109	7.23161	8.3736	5.6311	8.12298	9.12959	8.9753	4.86295	3.75916	8.51712	9.8754	9.27209	6.0148	6.53838
	7.27943	-2.80186	0.143403	6.97337	UGT3A2	+	2.21895e-07	-2.80186	-5.57497	0	8.14389	9.9907	3.38681	1.34483	1.27501	4.92457	2.59694	2.58496	5.76977	0	2.86592	0.411426	0	0.333424	3.53481	4.11936	1.02857	1.23266	6.28614	5.33842	0	3.8166	8.0838	1.80323	5.58886	2.61589	7.93339	2.56803	5.98982	1.91839	3.56316	6.01056	5.26078	0.485427	6.4031	7.41329	0.575312	7.98231	0.879706
+	22.6664	-2.79871	0.143715	6.9582	FAM69B	+	4.66322e-22	-2.79871	-10.798	3.99005	7.60489	9.04941	7.68951	5.07981	4.37226	4.77189	5.21994	5.39438	4.33628	6.37469	7.90147	4.36807	6.15036	7.48969	6.82273	5.80349	5.60881	6.20477	6.00607	9.1967	6.84436	4.01525	9.188	7.44278	5.03166	7.20906	7.93251	6.72806	7.57698	4.55152	9.6367	9.0172	8.17891	3.55336	9.8014	8.2778	5.53356	4.75275	4.64674
+	13.7958	-2.79744	0.143842	6.95206	RPRM	+	1.52086e-13	-2.79744	-8.05258	3.39369	5.15218	0	0.555816	0.464668	4.22805	0	0	2.19219	0.526069	0	0.536053	1.39506	0	0	3.6792	5.37086	1.36177	2.51601	0	5.18864	0.863939	3.72465	0.411426	3.3978	1.74846	5.39369	5.41515	4.45549	0	1.25701	5.90977	5.55275	1.51096	3.84298	1.5509	3.64155	1.29866	0	3.79701
+	40.0989	-2.79702	0.143884	6.95005	DRD1	+	5.85935e-39	-2.79702	-15.4959	0	0.925999	0	0.963474	0	0	0	0	1.28096	1.67356	0	0	1.39506	0.823749	0.333424	0.85599	1.1177	0	1.88752	2.07724	0	1.40599	0.903038	0.411426	0.495695	0.555816	1.12433	0	0	0	0	3.28392	3.09761	1.07724	0	1.5509	2.65076	0.575312	0	1.08406
+	33.7772	-2.79689	0.143897	6.94942	LDB2	+	8.65877e-33	-2.79689	-13.845	6.31361	5.81019	5.17832	7.5744	6.68594	5.44559	6.67214	7.76878	7.62651	7.31723	6.38698	8.30008	7.9374	6.83807	8.23491	6.45549	5.86641	6.42777	6.36685	9.6245	7.10129	6.5935	6.75195	8.0486	6.24146	6.37521	6.88032	7.34083	8.26228	6.86592	5.89069	8.91872	9.27179	8.3087	4.93216	8.69669	8.93981	6.77136	6.4694	6.6872
+	13.0774	-2.79641	0.143945	6.94712	FOXD1	+	7.34409e-13	-2.79641	-7.80687	1.79494	2.73335	2.21413	0.963474	2.38681	1.64616	3.20789	7.38457	5.30743	8.46381	1.55582	7.78077	2.7115	3.3505	3.69599	2.22342	2.7761	1.852	4.10182	4.62352	5.86765	2.9241	1.85599	2.09424	1.41143	2.25399	2.18587	4.69711	6.23841	0.495695	2.04614	5.79545	5.07211	0.454176	1.14405	7.09445	5.49409	3.55213	3.73552	2.95047
+	35.8935	-2.79624	0.143962	6.94627	TIE1	+	7.49548e-35	-2.79624	-14.4018	6.71754	7.8916	7.95489	7.83561	7.19417	5.79831	7.64659	8.68099	7.9892	6.95826	6.03562	9.2053	7.31551	7.95268	9.8258	7.92938	7.55198	8.1035	6.45796	9.56501	7.7241	7.84059	7.06566	7.13689	6.05593	7.39909	7.2971	7.74113	9.0514	7.06523	7.22843	10.8545	10.1011	9.29969	7.50661	8.32071	9.652	7.5108	6.63749	7.5108
+	11.3147	-2.79489	0.144097	6.93979	ACTC1	+	3.46738e-11	-2.79489	-7.18108	0	4.44493	5.64904	1.74846	0.464668	0.773996	1.02148	2.46989	3.14731	3.86888	1.19535	7.22236	0.722466	1.33914	3.44361	0.85599	0.669027	2.63691	1.59455	6.70805	1.58014	1.79494	1.45943	1.85599	0.495695	1.93734	4.50462	1.98185	4.53419	0.495695	1.77821	3.28392	3.77505	7.00607	0.485427	0.823749	4.17553	1.56072	3.80735	4.96717
+	16.3639	-2.79469	0.144117	6.93882	MGAT3	+	5.27043e-16	-2.79469	-8.89541	4.66107	7.37191	6.64342	5.56499	4.93687	3.25096	5.45154	7.06372	6.66974	3.77926	4.34908	6.62921	6.88874	8.2681	8.47521	5.0343	3.66676	5.38267	4.87283	7.08842	4.70653	5.01391	5.04439	2.20163	3.45286	7.23266	4.37365	9.2077	7.08587	4.87774	5.13052	5.88972	7.97808	5.75141	2.08406	5.30524	9.14911	4.89579	8.93981	6.7028
+	62.9138	-2.79347	0.144239	6.93294	ST8SIA6	+	2.75159e-61	-2.79347	-21.3694	0.765535	0.748461	0	0.963474	1.10434	0	0	0	0	0	0	0	0.985501	0	1.9486	0	0.669027	0.604071	0	1.28096	0	0	0.367371	0	0	1.26903	0	0.985501	0.695994	0	0.432959	4.8525	3.80735	0.454176	0.85599	0	2.72028	0	0.748461	0
+	12.7708	-2.79176	0.144409	6.92476	KLHL14	+	1.43206e-12	-2.79176	-7.70047	2.38681	4.01167	1.14405	8.72209	7.82318	6.57577	5.98505	1.32769	5.71342	3.91169	6.94357	5.0009	7.55972	7.33226	6.35032	7.06824	3.7939	6.66874	7.33414	4.44493	2.95977	8.05241	1.73552	7.78522	1.80323	7.06512	6.33485	4.32409	6.55428	2.10098	5.93239	9.21599	8.47009	3.5509	7.55082	5.53854	7.49753	6.49554	3.94204	7.67023
+	35.224	-2.7882	0.144767	6.90767	USHBP1	+	3.39502e-34	-2.7882	-14.2262	4.1334	4.61412	6.68664	5.22535	4.1643	3.35473	4.32625	5.20359	4.77873	5.15704	3.7301	6.25777	4.84499	4.43896	5.06609	5.13832	4.77241	4.5509	5.62965	6.1471	4.72846	4.58916	2.99639	3.63807	2.76765	4.8485	5.00809	4.91648	6.50621	3.98277	4.05572	7.28031	6.55597	6.00495	1.77821	5.91528	6.39541	4.66562	4.33414	3.76765
+	9.65476	-2.78468	0.14512	6.89083	AQP7P1	+	1.27519e-09	-2.78468	-6.55537	0.765535	6.74645	6.06996	3.38681	4.19456	1.27501	2.0321	0	1.65077	0	2.08066	2.95233	2.38957	4.27724	1.9486	0.85599	4.11936	2.04614	3.85599	1.65535	6.26903	5.05007	3.69265	0.985501	0.871844	2.25399	2.41684	0.731183	8.54751	3.26903	1.25701	4.87332	6.78267	1.84398	1.77821	1.88752	7.4368	0.985501	11.0661	0.641546
+	21.0137	-2.78463	0.145126	6.89059	CLUL1	+	1.82153e-20	-2.78463	-10.3166	5.62205	8.59779	1.77821	7.02846	3.55704	5.27128	3.848	1.32769	3.86592	3.99367	4.39438	0	6.35067	4.38681	1.35614	4.11187	1.97453	2.21723	5.27538	1.65535	3.22805	4.7301	4.22882	4.97453	2.36457	3.50716	4.69265	3.91743	4.37156	3.32912	2.26903	7.14262	7.72137	4.6241	4.20163	4.31325	5.24527	4.21335	3.80735	2.84197
+	10.3173	-2.78301	0.145288	6.88288	TDRD1	+	3.02836e-10	-2.78301	-6.80998	1.93357	9.4734	0	1.74846	2.67582	8.39532	1.83996	1.0072	7.22603	0	0	0	0.722466	1.33914	0	1.60407	0	2.21723	0.739848	0.443607	0	0	6.50637	0.411426	1.61824	1.93734	7.80458	2.48285	1.51096	8.80581	2.37016	6.17373	6.0635	1.31034	0	2.84197	4.12516	0.985501	0	7.86672
+	19.0494	-2.7807	0.145521	6.87184	SPOCK2	+	1.43836e-18	-2.7807	-9.72967	10.2362	8.14512	8.53951	7.9151	11.4441	9.59731	9.9174	9.32339	10.7146	8.46201	8.77591	8.91821	10.0601	11.1504	10.754	9.3166	8.3733	10.6503	8.5889	10.8421	9.4257	11.4954	8.7986	9.45119	8.892	8.9219	7.48374	10.2176	8.7975	8.6115	10.252	11.2511	12.4268	7.77551	12.4687	8.90701	12.5441	10.3789	8.73261	10.0877
+	23.1927	-2.7798	0.145612	6.86756	CHAC1	+	1.45561e-22	-2.7798	-10.9492	4.32337	4.82426	4.9982	7.63059	3.30012	3.01792	5.12928	7.82769	4.53356	3.58135	3.32769	6.66803	5.23074	4.43896	6.03298	3.6792	5.35014	4.58316	6.15117	4.0365	5.10769	3.82579	4.89724	4.09085	5.77926	4.53294	6.39695	5.09339	5.22226	3.94486	4.30378	8.27379	7.95722	6.38267	1.77821	2.38957	6.92386	4.71973	4.47379	4.42358
+	45.3546	-2.77435	0.146163	6.84167	SLC5A3	+	4.38387e-44	-2.77435	-16.8492	9.40169	7.979	6.77729	10.522	9.6143	10.2984	9.7903	11.1761	9.1966	8.39159	7.36737	9.8268	9.5191	8.91851	10.2991	8.19589	8.9542	9.11819	9.3878	9.36451	9.307	11.2341	9.28161	9.22091	9.12699	9.7725	8.17772	9.5171	7.30998	9.06291	9.3285	14.3188	12.7306	12.1399	9.6371	8.28068	11.5427	7.69738	9.4469	10.0522
+	42.8967	-2.77413	0.146185	6.84064	HAO1	+	1.09882e-41	-2.77413	-16.2177	0	4.25323	0	0	0	0	0	0	0.773996	0.526069	0	0	0	0.823749	0.333424	0	0	0	0	0	0	0	0	1.71809	0	0	0	0	0	0	0	0.871844	2.46728	0	0.485427	0	6.0751	0	2.35332	0
+	27.0046	-2.77332	0.146268	6.83678	LDB3	+	3.03633e-26	-2.77332	-12.02	0.432959	3.42089	3.33771	3.17632	2.58496	2.39506	3.12598	2.46989	4.34341	4.31325	2.28688	3.55949	2.47768	2.02503	3.69599	3.43029	1.1177	3.58015	4.80478	5.72683	2.95977	4.7301	0.903038	1.98185	1.80323	3.50716	3.92695	2.91839	4.64443	1.95606	2.26903	5.28096	5.61618	1.31034	2.64616	2.98914	6.19613	3.05485	3.65992	4.90111
+	13.4595	-2.77245	0.146355	6.83269	MMRN1	+	3.15921e-13	-2.77245	-7.93815	1.46467	4.38336	1.14405	3.73227	2.91457	2.57773	6.05376	5.94439	3.63691	4.07039	3.50335	5.15421	4.47314	0.823749	3.57531	4.0781	1.73985	2.04614	2.95233	4.95884	5.21994	5.50748	1.73552	4.38957	0.495695	3.3147	2.05658	4.60288	4.74739	6.15725	3.55582	7.44799	5.26604	7.95391	3.71589	2.02857	5.01569	1.97453	3.49442	6.20183
+	11.7364	-2.77197	0.146404	6.83042	WNT10A	+	1.37839e-11	-2.77197	-7.33405	3.48671	5.16108	2.39232	6.72096	2.02857	1.27501	3.03738	3.6565	3.86592	0.910733	1.83996	2.45681	5.66135	7.80729	1.73985	3.81044	1.46467	2.75275	2.95233	3.79701	1.1375	3.20789	2.94298	3.94486	2.852	4.04876	1.12433	5.86022	4.71425	1.15704	2.85798	8.32522	6.8485	0.799087	1.59455	2.67807	4.27128	4.91886	2.14405	3.70598
	8.80194	-2.76699	0.14691	6.80687	GLTPD2	+	8.10434e-09	-2.76699	-6.21668	2.00719	8.26861	4.36527	1	6.11416	2.01792	5.42391	0.678072	3.40871	5.62088	4.65421	3.77294	4.18903	0	2.40599	3.38128	4.03914	5.10559	0.722466	7.45771	2.0635	0	6.10978	3.79285	2.44626	5.39746	2.99639	1.09761	7.68447	0.85599	5.65993	6.94075	7.80012	0	1.56072	1.24489	8.51928	3.80941	7.72451	3.5656
+	34.2124	-2.7668	0.146929	6.80599	ADH1A	+	3.24421e-33	-2.7668	-13.9599	2.06005	1.09085	2.5509	2.39506	0	1.64616	1.02148	1.59455	3.93546	0.910733	0.722466	0	0.985501	1.72247	1.20163	0	1.1177	0	0	0.782409	0	0	0.903038	2.09424	0	0	0.475085	0	0.695994	0	0.432959	3.45812	3.41549	1.51096	0	0.823749	2.65076	3.35896	0.748461	0.879706
+	13.4266	-2.7645	0.147165	6.79511	CYP4B1	+	3.39564e-13	-2.7645	-7.9269	2.28392	4.75328	0	5.00944	1.10434	0	1.02148	6.27128	1.65077	1.85997	1.83996	5.56377	1.20789	1.33914	4.74093	1.39506	0.669027	1.852	0	1.04963	0.847997	1.79494	2.70708	0.722466	0.495695	2.38957	1.75275	0	4.53419	2.57046	0.757023	4.17553	4.18824	1.31034	0	1.11103	4.27128	3.21568	6.91624	0.641546
+	26.4718	-2.76169	0.147451	6.78189	PYGM	+	9.98165e-26	-2.76169	-11.8727	2.38681	4.96625	4.94251	3.31904	3.60407	3.45154	3.6241	3.01257	6.12164	3.99367	2.28688	4.34554	3.87873	3.45418	4.51349	2.22342	3.73227	3.8125	2.67582	6.00944	3.45418	4.774	1.85599	1.40054	1.61824	3.17153	3.38819	4.09424	3.98002	1.15704	2.7866	5.99684	6.36807	2.11437	1.14405	4.82579	5.82171	3.55213	2.69599	4.17792
+	10.8672	-2.76089	0.147533	6.77813	CHGA	+	9.11271e-11	-2.76089	-7.01627	0.432959	2.78031	7.50732	0	0	0.773996	1.83996	3.40463	0.773996	0.526069	0	0.925999	0.722466	0	7.39146	2.55827	0	0	0	0	0	0	0	0.411426	0	3.01257	0	0	0.695994	0.495695	0.757023	3.28392	3.80735	0	0.485427	0	3.07895	0	0	0.879706
+	54.2597	-2.76039	0.147584	6.77581	TCL1B	+	8.68486e-53	-2.76039	-19.1327	0.432959	0	0	0.963474	1.40599	0	0	0	0.773996	0.910733	0	0.536053	0	0	0.831877	0	0	0	1.59455	0	0.485427	0	1.29278	0.722466	0	0	1.36737	0	0.695994	0.495695	1.02857	4.14486	5.28318	0.454176	0	0	4.78869	0	0	0
+	21.4269	-2.75846	0.147782	6.76672	ITGA9	+	7.29494e-21	-2.75846	-10.4379	4.83137	6.02059	4.12019	4.01167	5.70515	3.62761	5.36422	4.37086	6.56453	4.10769	3.0197	4.13996	6.02879	5.20984	7.18527	4.36107	3.59932	4.91791	5.08831	7.65069	5.67864	5.48123	4.47508	4.849	3.27947	5.00495	5.45976	5.38163	5.61559	4.5373	4.14323	7.95111	8.13832	9.0153	2.33628	6.59947	7.51468	5.84699	4.71864	6.32301
+	30.2707	-2.75626	0.148007	6.75642	FAM162B	+	2.1292e-29	-2.75626	-12.9099	0.765535	1.23879	2.5509	1.94111	0.464668	1.27501	2.35614	2.59694	1.28096	1.85997	0.722466	3.71589	1.39506	0.823749	2.69153	3.05832	2.7761	2.21723	1.23266	3.20789	2.88362	2.57046	0.659925	2.7137	0.871844	2.10434	1.57046	1.20789	4.45549	1.40599	1.45418	4.44758	5.05918	4.36387	1.77821	2.98914	4.88509	0.985501	1.24489	1.81557
+	10.4445	-2.75462	0.148176	6.74873	ANKRD34B	+	2.29605e-10	-2.75462	-6.85809	0	4.0321	0	6.20574	0.464668	0	0	0	0	0.526069	1.19535	1.88752	0.411426	5.53013	1.62293	3.48285	0	0	2.81967	1.28096	0.485427	0.863939	3.55704	1.40054	4.8679	3.92029	1.12433	1.40054	0	0	1.02857	5.37086	4.1635	0.799087	0	9.33829	1.79909	0	0.748461	0
+	14.8788	-2.75432	0.148207	6.74732	CLDN10	+	1.42313e-14	-2.75432	-8.41427	8.5428	9.61951	8.69641	12.0739	10.9776	8.3263	8.80861	5.42257	9.0337	10.4223	9.14769	6.58586	9.1691	8.57618	3.28688	9.6104	9.7446	8.8779	7.57886	10.5598	7.73261	6.81006	10.4026	7.90159	11.0577	9.02389	9.91921	8.4335	8.83191	10.4165	9.17919	12.2289	11.8009	3.51223	8.8874	9.805	11.4379	8.6674	10.9207	9.08741
+	20.9205	-2.75403	0.148236	6.74601	CACNA1C	+	2.24558e-20	-2.75403	-10.2891	4.49057	4.91313	3.84398	4.78031	4.23343	4.05398	5.08619	5.29903	6.92005	5.42526	3.12928	5.90304	5.19298	5.48156	7.08385	4.75862	3.52732	4.45154	4.31252	8.33918	4.35966	5.61147	4.03738	4.55949	3.3978	5.39266	4	6.53216	6.78934	3.20633	4.0009	7.33718	7.2604	4.55152	2.82171	7.29168	7.10402	4.98732	4.5601	6.18527
+	12.54	-2.74552	0.149113	6.70633	KHK	+	2.3818e-12	-2.74552	-7.61972	8.42169	8.31972	12.8707	7.1235	9.83351	5.67497	8.931	7.26941	8.63201	10.9818	10.9925	9.16619	10.4963	5.6014	6.43663	10.4252	10.548	9.4489	6.45138	12.9258	10.342	6.24755	12.0866	6.19712	9.5719	9.19631	11.7815	8.19849	11.8859	12.3114	9.50381	11.6636	12.7186	4.3067	7.15866	9.9157	13.6321	8.77489	12.1435	10.1812
+	34.5992	-2.74483	0.149185	6.70309	CD34	+	1.37407e-33	-2.74483	-14.0619	7.56811	8.79769	9.6624	9.198	7.94081	7.04767	8.10371	9.82209	9.08079	7.57803	7.55221	10.9203	8.37478	9.21461	10.8726	9.1487	8.12381	8.9778	6.7385	11.379	9.29361	8.99481	7.81769	7.93351	8.01898	8.5856	9.21561	8.93631	10.1774	8.4477	8.0129	11.5084	11.1821	11.0163	7.24698	9.42421	11.0345	9.21279	8.21941	8.54419
+	9.65493	-2.74261	0.149414	6.69279	IYD	+	1.27504e-09	-2.74261	-6.55544	9.02081	8.09228	5.94767	3.51096	10.2648	5.49185	9.7821	1.0072	7.23276	5.96486	7.48099	5.87135	6.96982	5.26866	1.73985	5.55551	7.6686	7.6164	6.00742	8.45709	6.41785	4.31832	10.7945	5.45516	10.655	8.00518	6.96023	6.09993	7.11821	7.42097	8.12841	8.76421	10.1986	6.5627	8.36602	7.39789	11.6367	8.72031	9.9662	7.98162
+	30.767	-2.74038	0.149646	6.68245	TMEM204	+	7.06381e-30	-2.74038	-13.0434	6.55413	6.45121	6.59887	7.06975	6.31976	5.44559	7.05972	7.66853	8.33731	7.14435	5.26566	7.83289	6.52966	6.85736	8.3336	6.83074	6.65907	7.46263	7.58248	9.5192	6.99266	7.23793	5.65707	6.41109	6.1177	6.82235	7.32939	7.45582	8.88469	5.76818	6.20105	8.77801	9.239	8.18948	3.36597	7.67313	9.19029	7.75502	6.9486	7.14129
	5.9114	-2.73846	0.149845	6.67357	NLRP2	+	4.25989e-06	-2.73846	-4.94561	2.38681	4.58737	9.6613	1.27501	2.75916	3.35473	1.83996	3.7137	5.08279	2.64846	9.4736	2.33628	0.985501	9.0903	2.04264	4.7366	1.46467	2.04614	7.76792	3.8339	2.62761	3.64731	2.42223	1.40054	1.1635	9.40769	3.33342	4.90062	1.51096	2.10098	3.46858	6.77689	6.0766	9.20621	0.485427	7.45278	7.35156	3.60999	7.48897	8.01948
+	22.3717	-2.73811	0.149881	6.67195	GPRC5B	+	8.96599e-22	-2.73811	-10.7129	8.5249	10.316	7.92991	12.1505	7.46	7.93752	8.23778	10.3879	9.2274	9.2534	9.2592	10.9566	9.5184	7.51262	11.2084	8.62531	7.26969	8.16521	8.39459	9.9029	10.0035	7.47679	8.57251	8.56098	8.69961	8.87931	7.52748	9.94451	9.128	7.74537	7.77287	11.4531	11.7701	11.944	7.77248	9.94951	11.5153	6.54905	6.20065	9.45329
+	26.3592	-2.73739	0.149956	6.66863	HRC	+	1.27716e-25	-2.73739	-11.8414	3.18587	4.31976	5.42257	4.1334	4.33914	3.25096	3.12598	3.96717	4.92172	4.37504	3.0197	5.97797	4.61471	4.02945	5.22497	3.48285	4.89093	4.67412	4.53792	6.00944	3.55582	4.37643	3.75596	4.09085	2.36457	3.92029	4.31759	3.48156	6.29627	2.35614	3.59813	7.10381	6.606	3.24793	2.08406	6.68832	6.49313	5.23151	3.30743	4.08576
+	17.8623	-2.7373	0.149965	6.66823	FAM46B	+	1.97982e-17	-2.7373	-9.36595	3.07039	3.45154	5.6314	7.51231	4.1643	3.35473	6.20242	3.26003	6.06113	3.08066	3.58256	3.03386	3.55704	7.98362	2.95606	9.92131	5.35014	6.15927	5.50684	4.92505	3.60407	4.774	2.88753	5.17073	3.87676	3.62176	4.55398	4.06609	3.73552	2.75702	5.63256	9.724	7.85549	5.12969	7.50009	4.74524	7.36798	5.66477	4.68032	8.67761
+	27.1575	-2.73616	0.150083	6.66297	FLT4	+	2.16423e-26	-2.73616	-12.0622	6.34518	6.68454	7.16058	7.88258	7.49434	5.27128	6.55842	8.67391	6.24926	6.73863	4.87873	7.8666	7.488	7.14975	9.63139	6.86146	7.43003	7.64667	6.91803	10.0246	7.36466	8.079	6.83517	6.69251	6.2804	6.59515	7.14047	7.17383	8.76729	6.7658	6.08789	9.39791	9.44379	9.1052	5.28651	8.34651	9.92779	7.04614	6.36545	6.77096
+	18.3377	-2.7358	0.150122	6.66127	CDC20B	+	6.91194e-18	-2.7358	-9.51251	0.432959	3.72247	0	0.555816	1.34483	0	0.604071	0	0.773996	0	0.722466	0.536053	2.19849	0	1.02857	1.15056	0	0.604071	3.18428	2.75061	0.485427	0	1.11103	3.34483	1.41143	0.555816	2.41684	0	3.06867	0.495695	0.432959	0	4.90737	8.36159	0.485427	2.27799	6.75596	0	3.87676	0
+	28.1318	-2.73469	0.150236	6.65618	NUAK2	+	2.46823e-27	-2.73469	-12.3296	8.1416	6.58286	7.15451	9.5723	6.82464	7.09339	8.48599	9.28191	8.9843	10.2538	7.37834	9.3761	8.63851	8.9021	9.58389	9.79269	7.79181	8.3565	7.56209	8.61581	10.16	6.3818	8.23069	8.09069	8.3142	9.40569	9.1689	8.4557	9.9358	6.33682	7.94942	12.2778	10.2482	10.5741	8.63909	9.22581	9.9264	8.68141	7.9387	10.1003
+	15.9542	-2.73453	0.150253	6.65544	TMEM90B	+	1.31329e-15	-2.73453	-8.76425	6.24146	5.82171	4.97085	2.63227	4.31107	3.13914	4.97269	2.81967	6.64918	6.07211	7.21849	1.70044	7.51657	3.72901	3.66676	7.14496	5.22033	5.66078	5.34873	7.82947	5.10769	5.74766	4.47508	5.6837	3.33914	5.99299	5.85375	6.58225	5.33664	7.32796	5.47249	8.39998	7.57357	1.51096	5.35931	5.07724	7.96532	4.94205	4.06523	6.26622
+	32.2554	-2.73404	0.150305	6.65314	PTPRT	+	2.60324e-31	-2.73404	-13.4414	0	2.13422	0	3.01614	0	1.27501	0.604071	0	2.89336	1.67356	0	0	0.985501	0.823749	2.04264	0.495695	0	0	1.59455	1.65535	0.847997	0	0	2.56316	0	1.93734	1.36737	0.411426	1.15704	0	0.432959	5.0648	4.9644	4.53481	0.485427	3.93168	2.33056	1.78241	0	1.08406
+	15.8523	-2.73364	0.150346	6.65131	ANKRD43	+	1.64457e-15	-2.73364	-8.73144	3.65764	6.83479	5.17832	9.10321	7.68713	5.3733	5.12928	1.0072	5.84499	5.71039	7.21849	0	5.56499	5.68846	0.604071	7.75261	6.05615	7.73782	3.18428	6.19731	3.97728	6.33842	7.33369	6.67864	3.99367	5.71067	5.97636	3.81967	8.12903	5.78973	5.68229	8.71929	9.03631	6.93381	6.83643	5.81019	8.22829	6.88874	7.60511	6.15158
+	29.3334	-2.73239	0.150476	6.64557	TBL1Y	+	1.71656e-28	-2.73239	-12.6567	0	5.16108	0	4.20867	0	0	0	0	0	5.04658	0	0	0.722466	2.27202	0.333424	0	0	0.604071	0	0	0	0	0	0.722466	0	0	0	0	0	0	0	6.01569	5.20828	0	0	3.65076	0	0	0.748461	0
+	14.6894	-2.7321	0.150507	6.6442	HSPB6	+	2.14945e-14	-2.7321	-8.3517	5.9607	8.70708	9.13139	4.56682	5.15502	6.92659	6.96774	5.50557	10.9512	4.21413	6.66007	6.95606	5.82807	5.81173	7.22853	6.09191	7.40531	6.04985	8.16998	8.42589	6.06091	7.70473	5.86592	4.81558	6.21743	4.7252	7.3435	5.852	8.23888	2.46728	6.19417	9.29549	8.98299	3.30305	1.59455	6.40973	9.26421	7.18309	8.14119	7.98959
+	17.9534	-2.73088	0.150634	6.63861	F3	+	1.62423e-17	-2.73088	-9.39416	4.01257	6.68131	2.21413	6.37156	5.34447	5.10266	6.32805	6.2426	8.37199	4.21413	6.47346	4.91743	7.11614	7.60637	9.3675	11.1416	4.01881	4.96717	8.41181	5.88387	5.36667	7.20604	4.41751	4.76447	3.95606	5.14609	5.43396	5.50144	6.31868	1.79494	5.17273	7.26866	8.31578	8.61791	6.85175	5.64241	8.41041	5.62264	5.57107	5.21607
+	28.775	-2.73064	0.150659	6.63749	BNIPL	+	5.88152e-28	-2.73064	-12.505	2.73118	1.9782	3.5008	1.94111	2.38681	1.64616	2.20477	3.01257	1.65077	3.6837	1.83996	3.50335	2.63691	3.3505	1.20163	1.60407	1.73985	2.63691	4.61941	2.58976	2.06695	2.57046	1.85599	2.56316	1.80323	1.26903	1.36737	1.98185	3.51979	1.15704	2.7137	7.3222	6.42492	2.23266	2.21413	2.76128	5.05658	3.05485	0.748461	0.641546
+	29.3895	-2.72918	0.150811	6.63081	PCDH12	+	1.51683e-28	-2.72918	-12.6719	6.17971	6.80297	7.79448	7.05441	5.48736	5.13216	5.71479	7.7788	6.50906	5.55735	5.00045	8.14837	6.53962	6.93156	9.46101	7.36054	6.0433	7.17542	6.08108	9.59201	7.60511	7.26134	6.32445	5.72874	6.04702	6.85798	6.62176	6.71438	8.33561	5.23343	5.36737	9.14881	9.69799	8.54411	5.09508	7.9273	9.24301	6.41532	5.87012	6.35297
+	29.4749	-2.728	0.150935	6.62536	ADRA2B	+	1.25752e-28	-2.728	-12.695	3.39369	3.29425	4.06953	3.0993	3.30012	0.773996	3.49825	3.33485	5.30743	4.34483	3.65878	4.55336	4.67129	4.83744	4.14078	4.27277	4.74147	5.10476	3.55827	6.13258	3.34625	3.33056	3.69265	3.43563	4.32769	4.16752	4.16752	4.32409	7.38586	2.84197	3.6792	6.72096	6.07017	4.41481	3.95977	4.16671	5.91361	4.21335	4.23266	4.24336
+	11.1931	-2.7256	0.151186	6.61436	MFAP4	+	4.50527e-11	-2.7256	-7.13659	8.5922	8.77929	8.69731	5.49089	7.87781	7.96232	7.84172	8.09339	10.9292	4.37504	7.76851	5.96763	9.4028	7.49434	11.7392	4.82222	6.16591	8.00439	7.43296	10.9874	6.73633	10.1365	7.28614	7.0995	6.63372	8.09249	6.97842	7.88417	9.02431	1.15704	6.69251	9.45041	10.0312	3.50462	5.64241	8.26749	10.3535	8.2744	8.08412	8.88689
+	32.6961	-2.72049	0.151723	6.59097	CYYR1	+	9.7259e-32	-2.72049	-13.5586	5.45845	6.27314	6.53419	10.0475	6.26303	5.6014	6.42643	8.53939	6.78634	6.45088	5.16511	8.4412	6.63285	6.9585	8.79951	6.83074	5.88093	6.74106	5.3726	9.0486	6.96532	6.46483	5.48027	6.47086	5.70099	6.5738	6.94181	6.93156	7.65628	6.1983	5.95675	9.7112	8.90791	8.73139	5.20984	7.24498	9.11881	6.39866	6.20065	6.59813
+	14.7838	-2.71868	0.151913	6.5827	PCSK6	+	1.74725e-14	-2.71868	-8.38293	6.00877	4.21878	5.29462	5.16952	4.03474	4.69153	6.5741	8.37799	4.44162	3.41413	4.43763	11.291	5.5552	5.55398	7.84248	4.66903	4.46401	4.18824	7.38733	12.2861	5.8775	6.02813	3.40599	5.25965	3.55827	4.12928	4.77821	5.62147	4.64443	1.95606	4.84699	8.02209	8.05393	5.50335	2.90111	5.46467	7.82228	4.48864	3.2032	5.66959
+	26.0088	-2.71587	0.152209	6.5699	BCL6B	+	2.74859e-25	-2.71587	-11.744	4.86691	5.69544	6.92873	5.82782	4.72247	4.22805	5.12928	7.10664	5.98185	5.38647	4.84699	7.97631	6.1532	6.67455	8.39391	6.76195	5.07767	6.41007	5.70598	8.66881	5.52482	6.58105	5.90833	5.76394	5.05961	6.02459	5.7412	6.35825	7.33727	3.90593	4.71973	8.85259	8.63601	8.16932	4.3799	7.43371	7.72192	5.28651	5.08151	5.84172
+	22.9388	-2.71236	0.152581	6.55391	GPR77	+	2.54978e-22	-2.71236	-10.8764	3.34483	3.11769	2.39232	4.5373	2.58496	1.64616	4.97269	1.32769	5.14241	2.83794	1.83996	1.70044	5.1534	3.6427	3.1375	4.21023	2.17313	3.05485	0.739848	3.31615	5.18864	2.57046	1.73552	0.722466	1.1635	5.10685	3.01792	4.32409	2.83996	1.61353	2.7137	6.20653	6.08937	6.66078	2.21413	1.34483	5.09635	3.35896	1.90304	5.39951
	6.17382	-2.71211	0.152607	6.55279	TDRD9	+	2.41969e-06	-2.71211	-5.07104	7.47978	2.62994	0	0	6.76474	0	3.49825	2.59694	8.16481	0.526069	8.17553	2.33628	6.84837	4.98413	1.49569	0.85599	1.46467	3.86493	7.54141	6.51254	6.73633	2.57046	7.43671	4.32048	8.6852	7.84881	0.83996	7.23793	1.15704	5.82171	8.12298	8.47622	7.38042	2.11437	0.85599	0.475085	6.75181	2.66903	0.748461	9.21689
+	22.9915	-2.70947	0.152886	6.54081	CRISP2	+	2.26569e-22	-2.70947	-10.8915	0	0	2.39232	6.74025	0	0	0	0	0	0	0.722466	0	0	0	0	0.495695	0	0	0	0	0	0	0	1.85599	0	0.555816	0	0.411426	0	0	0	2.85599	3.67694	0	0	0	3.81147	0.575312	0	0.356144
+	18.7142	-2.70821	0.15302	6.53511	HEPH	+	3.02425e-18	-2.70821	-9.62772	5.78764	5.96947	6.76115	5.4446	5.41109	4.17233	7.16179	6.25229	8.52258	6.13668	4.60051	5.87135	6.69321	6.04723	8.23242	5.08704	5.28688	6.06113	6.926	8.6471	5.15664	5.87455	5.79207	5.83188	3.87676	5.72383	6.49474	7.00349	6.97016	4.5373	5.21374	8.8474	8.6414	4.68762	3.04963	6.89397	8.60689	7.1636	5.95233	6.57713
+	12.5561	-2.70426	0.153439	6.51725	PRELP	+	2.29613e-12	-2.70426	-7.62537	6.75582	9.15861	9.57319	7.28623	6.25588	7.57901	9.17879	9.33809	12.2075	5.53045	6.66007	7.21374	8.81089	8.57391	10.1808	7.24517	6.99311	7.22661	6.24394	11.1395	7.47873	10.8893	7.0936	6.69251	5.88435	7.66	8.0691	8.8352	9.96991	3.54844	7.20477	9.7254	10.3093	3.40735	5.17792	8.2908	9.9722	8.99161	9.0407	10.0679
+	14.1553	-2.70343	0.153528	6.51349	COL9A2	+	6.92215e-14	-2.70343	-8.17375	7.04843	8.5004	4.91361	8.49509	6.50827	6.05072	7.17732	3.47249	8.04489	6.1635	8.46119	1.88752	7.72233	8.74339	3.88557	7.20594	6.46254	8.7184	6.62483	4.78241	4.04789	8.11801	4.47508	8.80429	4.78346	7.47363	5.04308	7.0542	5.77004	3	6.63822	10.5169	8.74261	3.19062	7.80161	4.76607	8.60581	6.76487	3.49442	7.6939
+	25.352	-2.70075	0.153813	6.5014	NTF3	+	1.19806e-24	-2.70075	-11.5607	3.84599	2.20477	4.16993	2.83794	1.72683	1.64616	1.61353	1.32769	4.23802	2.17313	3.32769	2.86592	3.84599	3.45418	3.33628	2.45418	2.64846	3.30305	4.21101	5.18864	0.485427	3.44493	1.11103	2.48027	1.1635	2.926	2.30743	3.03914	3.9222	0	1.25701	4.9528	5.05918	1.51096	0.485427	4.19692	5.50399	4.09508	2.69599	3.50716
+	50.7626	-2.69895	0.154005	6.4933	PRMT8	+	2.27342e-49	-2.69895	-18.2355	0	3.64616	0	0.555816	2.38681	0	0.604071	0	1.65077	1.21412	0	0	0.411426	0	0.333424	0	1.1177	1.62761	0	1.81147	0.847997	1.40599	0	0	0	1.26903	2.52105	0	0	0.495695	1.02857	3.92125	3.33199	4.20007	0	0	3.02503	2.29278	0	1.926
+	25.1055	-2.69895	0.154005	6.49328	C1orf226	+	2.08017e-24	-2.69895	-11.4916	6.50478	6.77057	7.3497	9.17809	7.3036	5.58014	6.85025	7.86882	7.23974	3.22342	6.69655	7.75702	6.44559	5.57713	9.25231	7.09434	6.34288	7.62783	7.47192	5.79338	3.50589	6.15036	7.22014	6.50764	5.24489	6.45483	7.04887	5.89239	5.14893	6.49009	6.22805	10.1143	9.17859	9.1816	6.61014	7.6091	8.76039	6.57879	5.05181	7.59477
+	22.1235	-2.6984	0.154064	6.49081	C15orf56	+	1.55113e-21	-2.6984	-10.641	0.432959	3.22651	5.10392	5.11145	2.98732	1.64616	1.61353	0.584963	1.65077	1.21412	3.41819	0	3.55704	0	0	3.81044	3.52732	2.37295	3.18428	1.04963	4.33127	4.31832	0	2.64155	1.80323	1.74846	2.18587	1.85599	0	1.15704	1.25701	5.56102	5.32157	6.50526	2.9782	2.27799	3.93357	3.60999	1.24489	2.45681
+	86.6493	-2.69831	0.154073	6.49041	HELT	+	1.35389e-84	-2.69831	-27.7759	0	0	0	1.27501	0	0	0	0	0	0	0	0	0	0	0	0	0	0	0	0	0	0	0	0.411426	0	0	0	0	0.695994	0	0	4.55336	2.21101	0	0	0	2.85	0	0	0
+	12.6294	-2.6974	0.154171	6.48631	HECW2	+	1.95581e-12	-2.6974	-7.65108	1.46467	4.70432	5.24944	3.78346	2.67582	3.01792	3.20789	9.07999	3.36317	5.97499	2.28688	6.95606	3.34199	5.32481	8.1397	4.36107	3.37295	3.14241	3.47379	7.8226	5.58586	4.05745	2.5008	6.8846	5.19653	3.77926	3.49314	5.8846	4.9905	6.38733	1.77821	6.49329	7.78208	7.21442	3.11936	6.48607	7.50239	3.92029	3.87676	4.38612
+	23.9595	-2.69699	0.154215	6.48446	GAS1	+	2.67956e-23	-2.69699	-11.168	3.98094	6.31052	4.01614	5.31361	5.18587	4.9782	4.68538	4.01346	7.66263	7.25626	5.24108	6.20594	6.8727	5.83137	4.6241	5.68678	6.49089	6.5043	6.5016	5.14568	6.67582	6.78895	4.88313	6.37747	3.55827	5.53107	5.91169	6.55244	6.37313	6.14893	5.79468	7.9486	8.13679	3.72247	5.82858	8.48639	8.72281	5.35685	5.34696	4.88753
+	16.4195	-2.69693	0.154221	6.48421	SYN2	+	4.66289e-16	-2.69693	-8.9131	3.29278	4.64039	5.20242	0.555816	2.15704	0	3.28688	4.26078	3.5509	1.85997	3.86493	0.536053	8.252	2.02503	3.44361	1.15056	1.46467	3.30305	2.81967	5.43563	6.18468	1.79494	2.07039	4.29646	2.58015	5.20242	3.68257	4.09424	2.56803	1.15704	2.63459	5.02857	6.69697	3.91169	2.08406	6.43563	6.76009	6.00854	8.1057	2.21413
+	28.9164	-2.69596	0.154325	6.47985	B3GALT2	+	4.30632e-28	-2.69596	-12.5435	4.79545	2.52105	0	2.63227	2.58496	3.13914	3.20789	2.33342	3.0268	1.21412	1.83996	2.45681	3.8125	3.11437	2.95606	3.48285	2.50589	2.85997	2.51601	3.46336	2.06695	3.07211	1.45943	3.47768	0.871844	3.72792	2.41684	4.69711	2.40871	1.95606	3.11103	3.9607	5.71918	0.799087	0.485427	2.02857	5.34802	4.58014	1.24489	3.70598
+	33.7446	-2.6959	0.154331	6.47957	ACSBG2	+	9.2884e-33	-2.6959	-13.8364	1.04264	4.86938	0.687061	1.27501	2.27799	1.27501	1.02148	1.0072	0.773996	1.46467	0	1.23266	1.20789	0.823749	0.604071	0	1.1177	2.04614	3.18428	1.81147	0.485427	2.57046	0.659925	0.722466	1.1635	1.74846	2.41684	1.72247	1.51096	1.79494	0	4.67582	5.73552	0.799087	1.38957	2.02857	5.57137	0.575312	2.69599	1.26303
+	9.37222	-2.69562	0.154361	6.47831	VTN	+	2.35804e-09	-2.69562	-6.44461	0.765535	3.84097	5.90448	1.74846	2.27799	3.25096	1.74416	3.01257	5.45615	10.4918	2.28688	3.03386	2.78031	0.823749	1.20163	0.495695	1.46467	0.604071	1.88752	3.93829	2.53107	2.57046	0.903038	7.18963	0	2.51349	1.91073	4.393	1.79077	7.06975	2.26903	2.48027	5.86839	0.799087	0.485427	1.72683	7.62549	1.78241	8.2842	2.45681
+	36.5091	-2.69541	0.154383	6.47738	FRG2B	+	1.8809e-35	-2.69541	-14.5628	0	0	0	0	0	0	0	0	0.773996	0	0	0	0	1.33914	0	0	0	0.604071	0.739848	0.443607	0	0	0	0	0	0	0	0	0	0	0	2.11437	2.00719	1.31034	0.485427	0.475085	0.695994	0	0	0
+	25.9729	-2.69464	0.154465	6.47394	SNCAIP	+	2.96917e-25	-2.69464	-11.734	2.87578	3.69711	2.01436	2.92979	4.46989	2.88557	2.49569	3.26003	4.12433	1.67356	2.08066	2.20163	3.77926	3.72901	2.57046	3.19377	4.21335	2.85997	1.88752	4.15704	1.58014	4.12763	2.16671	2.64155	1.61824	4.50335	3.92695	4.76818	3.66676	0.863939	3.71699	7.06404	6.0505	7.31161	2.9782	3.24489	5.02945	4.71973	3.09255	3.57652
+	18.6871	-2.69395	0.15454	6.47083	PNMT	+	3.2039e-18	-2.69395	-9.61947	0.765535	3.67129	1.14405	3.78346	2.49057	1.64616	0.604071	0.584963	0	2.17313	0	1.23266	2.19849	2.27202	0	0.495695	2.50589	0	2.81967	0	0	2.10434	0	3.39094	0.495695	0.956057	0.475085	0.985501	1.15704	0	0.757023	4.1416	3.33199	6.28355	0.485427	1.34483	3.2765	1.97453	0	0
	6.53828	-2.68935	0.155034	6.45022	SLC10A2	+	1.10081e-06	-2.68935	-5.24132	3.44095	6.42878	8.68671	2.39506	4.22497	5.76102	2.62059	2.01078	4.0009	12.9954	5.57016	2.774	0.722466	4.58436	3.09424	3.63343	4.11936	2.63691	2.51601	11.3178	3.22805	7.31461	10.7143	3.24945	5.04177	4.98368	5.15906	3.7866	5.33664	6.77123	3.11103	4.41954	8.26421	0	3.67016	8.59679	10.216	3.66676	8.59891	5.57954
+	19.153	-2.68104	0.155929	6.41317	SNAI2	+	1.14296e-18	-2.68104	-9.76107	4.91791	5.32445	4.47573	4.28096	5.74712	3.62761	4.97269	5.22304	5.67384	4.40531	4.25474	6.48462	5.29205	5.40531	6.16932	5.29609	5.35014	4.67412	6.36685	7.54944	4.41481	6.09929	4.25096	5.81532	3.33914	4.16752	4.64789	5.42626	6.48655	3.07211	3.96162	6.78241	7.80568	5.44327	2.64616	5.43929	7.85169	7.1636	5.70957	4.94111
+	22.2231	-2.67717	0.156347	6.39602	GDPD2	+	1.24446e-21	-2.67717	-10.6699	0	0.536053	0	8.03078	0	0	0	0.584963	0	0.526069	0.722466	0.925999	1.39506	0.823749	2.21413	0	0	0.604071	0.739848	5.56163	0.485427	1.40599	0.367371	0.722466	1.1635	0.555816	0.475085	3.03914	0	0.495695	0.432959	1.41684	4.18824	1.31034	0.485427	0.823749	3.52982	0.575312	0	0.356144
+	14.3964	-2.67466	0.15662	6.38489	CA12	+	4.08771e-14	-2.67466	-8.25438	10.2867	11.742	12.1673	15.7229	11.315	12.2108	12.0185	13.406	11.2448	9.69131	11.2853	14.7266	11.5772	12.0378	13.6259	12.7914	10.7813	11.1575	12.0924	14.4539	11.06	12.6304	12.1059	10.7149	7.3466	12.0158	11.201	10.9011	14.1419	15.2041	11.2807	14.4207	14.71	16.0871	11.6791	7.21907	15.0048	9.88409	13.4562	12.3471
	7.76614	-2.67216	0.156891	6.37385	CLEC18C	+	7.73946e-08	-2.67216	-5.78594	5.31252	2.79909	7.14496	3.45022	5.9404	5.04177	6.84373	0	5.63081	2.17313	7.21849	0.948601	4.05918	4.48091	1.35614	8.3561	1.97453	5.41819	5.76102	10.8116	0.847997	3.44493	6.40582	0.411426	4.26679	6.09592	0.475085	4.41549	4.13996	1.15704	4.5373	5.32697	7.93481	0.895303	5.44228	0.823749	9.81101	4.55028	10.3376	5.62936
+	14.4489	-2.67193	0.156916	6.37282	ACSF2	+	3.64586e-14	-2.67193	-8.27187	9.02661	8.39489	10.7643	8.16279	6.3127	4.60999	10.4215	9.00829	9.74389	9.7775	9.0536	9.98741	8.6585	6.08044	9.4663	9.3295	10.4597	8.01022	6.42442	9.8241	9.02771	5.87455	7.18011	9.56529	5.1127	10.0299	10.1239	10.0549	10.0382	11.0871	9.9012	10.5058	12.0496	7.94533	4.10266	9.57981	13.243	9.0917	12.9401	10.5486
+	9.98341	-2.66999	0.157128	6.36423	VTCN1	+	6.25857e-10	-2.66999	-6.68254	10.2671	6.7003	6.76924	11.3433	5.9404	7.20858	10.6187	4.50526	6.01413	8.78849	7.8596	4.34554	4.26903	3.88655	8.76019	12.9238	7.6435	8.11171	5.11645	3.15056	7.58429	4.25777	7.97951	5.92813	7.29416	8.10978	8.28711	8.95841	5.86468	7.00641	11.4578	8.4195	9.8361	3.63923	7.29609	7.67037	9.6319	9.39519	7.07114	9.63729
+	14.1889	-2.6694	0.157192	6.36164	CECR7	+	6.42649e-14	-2.6694	-8.185	0.765535	1.70487	0	5.52105	1.34483	1.64616	2.20477	6.38888	5.02059	1.21412	0	4.49697	0.411426	2.66903	5.20477	0.85599	1.1177	3.64155	3.55827	2.40599	0.485427	0	1.85599	2.56316	0	4.53294	3.27501	3.60407	0.695994	3.86592	1.25701	6.60244	4.32481	5.44327	0	0.475085	4.12516	1.56072	1.60881	1.42223
	6.87811	-2.66891	0.157245	6.3595	COMP	+	5.29454e-07	-2.66891	-5.39628	0.432959	2.78031	3.05137	4.20867	0.464668	1.27501	2.62059	5.18349	7.63692	0.526069	1.83996	6.06781	7.88649	4.21878	2.21413	6.32229	0	2.21723	1.59455	7.5131	1.58014	3.54967	0	4.4121	0	0.956057	2.18587	6.34092	5.17393	0	0.757023	0.505891	6.04396	3.0036	4.9514	0.823749	7.89742	1.78241	4.17872	5.49217
+	13.0068	-2.66727	0.157424	6.35226	CAPN13	+	8.58237e-13	-2.66727	-7.78244	3.07039	6.66221	1.77821	2.10769	4.06867	3.99096	4.2891	1.32769	1.28096	4.14405	3.58256	0.536053	5.19298	6.63067	5.89482	6.12598	0	3.37851	5.89773	3.36737	1.37295	1.40599	1.11103	2.91457	5.56864	1.53107	2.30743	3.34908	4.78031	1.79494	4.08491	6.10559	6.20613	7.12547	3.52607	6.15259	5.82171	2.7761	1.24489	2.59694
+	87.4132	-2.66532	0.157637	6.34369	HCRTR2	+	2.47771e-85	-2.66532	-27.9915	0	0	0	0	0.464668	0	0	0	0	0	0	0	0	0	0	0	0	0	0	0	0	0	0	0	0	0	0	0	0	0	0	6.01569	5.65134	0	0	1.72683	2.85	0	0	0
+	10.5194	-2.66532	0.157637	6.34368	LONRF2	+	1.95099e-10	-2.66532	-6.88632	1.63691	9.4092	5.48285	8.776	5.60615	7.58969	5.58135	7.49369	4.852	5.29241	6.61324	7.43221	8.8141	8.48422	6.71411	6.67835	4.46401	4.58316	7.22786	2.96532	7.73769	4.68482	4.13586	6.13031	2.11103	4.34483	4.75756	7.5472	4.904	5.96162	1.91839	9.6324	8.93661	9.7682	7.4839	9.49911	8.44679	5.23151	5.81865	4.10936
+	41.8188	-2.66489	0.157685	6.34177	C7orf41	+	1.22684e-40	-2.66489	-15.94	9.9887	7.58549	8.6347	12.0315	9.81101	9.4543	9.1025	9.0611	9.59049	11.2594	10.4568	9.78759	10.6804	9.6539	8.15031	8.47322	9.9588	9.6347	10.8946	8.93699	7.68552	9.6471	9.2149	9.6576	10.4245	9.75091	7.93829	9.9348	7.32634	8.03293	10.0738	13.5383	12.8382	11.6101	9.9498	10.3125	11.8781	9.7895	8.97951	8.92229
+	42.8344	-2.66246	0.15795	6.33111	SYP	+	1.25779e-41	-2.66246	-16.2016	3.774	3.86295	6.47638	7.11468	3.81557	3.99096	4.62644	4.40531	5.47929	4.52042	4.60051	4.13996	5.76871	4.02945	5.5552	4.44427	4.97407	3.75809	5.56955	3.68145	4.1811	4.43296	2.64155	3.88166	3.95606	4.59036	4.2891	4.48091	4.03474	2.35614	4.66164	8.16912	7.41912	6.42055	3.75916	4.1035	6.67934	4.91886	3.57894	4.34625
+	18.6871	-2.6613	0.158077	6.32603	PSG5	+	3.20174e-18	-2.6613	-9.61946	1.04264	0	1.14405	2.25701	0	0	0.604071	5.22304	0	0	0	3.03386	0	0	7.71973	0	0	0	0.739848	0.443607	1.1375	0	0	0	0	0.555816	0	0.985501	0.695994	0	0	1.16993	4.6011	3.63923	1.14405	0	4.94486	0	0	1.08406
+	16.9718	-2.65118	0.15919	6.28179	FAM196B	+	1.39177e-16	-2.65118	-9.08797	0.432959	3.39094	0	1.53107	2.02857	2.39506	0.604071	0	2.19219	7.20574	0.722466	0.925999	4.03034	2.02503	0.604071	0.85599	0	1.852	1.88752	3.20789	0.485427	0	0	0.411426	1.41143	2.62761	1.36737	5.53232	0	0	0.432959	5.38543	5.09761	1.84398	1.38957	6.38336	4.20007	0.985501	0.748461	2.21413
+	12.9207	-2.64789	0.159553	6.26751	PNPLA3	+	1.03236e-12	-2.64789	-7.75261	3.57531	4.93499	0.687061	0	2.02857	1.64616	3.94767	0.584963	4.0009	2.17313	1.83996	0.536053	1.5656	1.72247	4.37712	2.74416	3.20633	2.96162	1.59455	5.43563	4.01346	1.79494	5.13093	2.30451	0	5.84699	2.79077	4.43763	3.66676	5.15259	3.89627	4.69933	7.22593	0.454176	0.485427	0.823749	8.06059	1.78241	5.63227	4.63401
+	20.2746	-2.64637	0.159722	6.2609	S100A2	+	9.54507e-20	-2.64637	-10.0977	7.91612	6.24755	9.09661	11.0843	6.61985	6.81276	6.81096	7.28531	6.8857	7.21432	7.16762	7.53021	6.11977	8.55639	8.4763	7.88032	7.80323	7.07275	8.12552	5.57228	6.75235	7.40854	5.28946	7.60541	6.0197	6.39951	7.57008	7.34952	8.25361	6.51633	6.82209	8.30259	9.4643	6.42055	6.87172	6.57622	9.39699	8.7791	6.13196	6.36772
	7.57239	-2.64421	0.159961	6.25154	GREM1	+	1.17574e-07	-2.64421	-5.70267	0.432959	4.93499	2.5509	0.555816	0.464668	1.27501	5.2709	1.32769	8.5421	2.17313	3.23266	4.06436	7.81308	5.75141	3.98368	6.01212	0.669027	1.852	4.10182	6.04133	2.88362	3.33056	1.29278	4.57954	1.61824	1.53107	2.61589	4.65993	3.43962	0.495695	3.05137	5.91982	3.67694	1.31034	1.59455	1.34483	3.02503	0	5.39472	5.75462
+	21.9223	-2.6384	0.160606	6.22642	FBP1	+	2.43073e-21	-2.6384	-10.5825	10.1463	8.35469	10.5746	8.03342	11.0164	8.53438	10.9791	5.07981	10.7805	12.3156	10.7449	3.76447	12.4718	10.0193	6.46091	9.4794	10.4294	10.6536	8.945	10.6262	9.86299	8.13078	10.5674	6.96613	9.73699	10.1478	8.99901	10.2707	6.69808	9.95831	10.3469	11.8949	12.6849	10.6304	9.7046	9.2534	13.4453	10.1615	11.0188	10.8576
+	31.2791	-2.63826	0.160622	6.2258	NRN1	+	2.30701e-30	-2.63826	-13.1807	4.24489	4.60051	2.82171	5.49089	4.59036	3.62761	5.15056	4.96763	5.69377	4.43496	4.15381	5.8824	4.90929	5.40531	5.72792	5.51759	4.34412	4.10266	4.21101	5.62556	6.49634	4.43296	3.95884	3.14568	2.93357	5.10685	5.26641	5.16108	5.3799	3.82477	4.47119	7.97751	7.29692	7.03078	4.32265	5.30524	6.57516	4.35755	4.6011	5.2589
+	14.846	-2.63668	0.160798	6.219	ASPN	+	1.52271e-14	-2.63668	-8.40346	5.62205	5.63749	5.85972	5.13093	3.05485	3.7845	4.43363	6.0691	6.93711	5.20945	4.34908	4.91743	4.81198	4.98413	7.20065	3.12763	5.05224	4.73227	6.65421	8.0926	5.25058	6.72288	3.19377	5.78973	3.91648	3.8748	4.64789	6.71891	6.51602	1.15704	5.33056	6.78241	7.57357	2.78869	3.67016	7.10245	7.83213	6.43979	3.57894	4.30597
+	24.031	-2.63321	0.161185	6.20404	SLC8A1	+	2.2892e-23	-2.63321	-11.1883	8.09772	7.28272	5.98959	8.92241	7.16742	9.03161	8.16722	5.96786	8.10978	7.5479	6.72315	5.56377	7.86851	7.08598	7.5953	8.3217	6.28983	6.29976	5.848	8.44091	7.13853	8.75449	6.46891	5.74658	6.10035	8.59969	7.03155	9.9163	5.72028	7.44501	8.50859	8.29108	10.4774	11.5752	6.15785	6.27966	11.1625	7.65041	6.55597	8.80152
+	17.1756	-2.63107	0.161424	6.19485	FRMD3	+	8.93784e-17	-2.63107	-9.15201	5.56955	6.72506	2.94111	5.13093	6.69669	5.18943	3.99458	4.22265	5.47929	8.94571	4.56133	5.29315	7.24279	2.8339	6.76328	5.91815	5.00045	4.22882	4.57954	8.61838	5.59783	4.12763	8.53111	5.80684	7.98869	5.12639	6.34873	5.71452	5.07211	6.86084	5.30524	8.51609	8.99081	4.22805	6.0648	8.80629	8.99701	4.82273	7.62029	5.81327
	7.90385	-2.62889	0.161669	6.18549	CREB3L1	+	5.7477e-08	-2.62889	-5.84458	4.75809	6.17732	8.07339	9.2233	3.18269	3.01792	5.41718	4.65707	8.88521	9.3233	3.50335	4.34554	4.29278	4.87529	7.02181	5.78581	4.83289	4.38128	5.2502	6.82667	5.68986	4.58916	4.3978	3.8166	0	4.04876	5.36632	6.82286	6.31868	4.77294	3.59813	6.91767	6.97865	8.7239	1.38957	5.1416	6.76009	5.33949	5.02148	5.9241
+	33.044	-2.62849	0.161713	6.1838	NR1I3	+	4.48133e-32	-2.62849	-13.6509	3.25096	4.14568	5.18229	4.04002	3.53481	3.60763	3.52231	3.09592	4.12102	3.33056	4.26828	2.96901	2.80529	4.15056	3.54102	3.45943	4.49761	3.49569	4.92267	3.63343	4.24717	2.43296	4.53419	4.2555	2.98914	3.09761	3.91934	2.97636	4.45418	3.58015	3.27947	7.25974	7.64688	3.22959	1.79077	3.22959	7.35861	3.23726	5.32445	3.65992
+	24.6093	-2.62675	0.161909	6.17631	SCN4A	+	6.27835e-24	-2.62675	-11.3519	1.26903	5.04745	2.39232	1.74846	1.10434	1.94111	1.02148	2.59694	2.58496	3.41413	1.55582	3.44493	2.91265	2.48543	2.13093	0.495695	1.73985	2.85997	3.7148	5.48285	4.63865	2.35614	2.99639	2.20163	3.87676	2.25399	2.41684	2.64386	4.74739	2.35614	1.45418	4.69933	5.69405	6.02148	1.38957	3.24489	4.33914	2.43029	1.60881	1.69599
+	17.6591	-2.62253	0.162383	6.1583	ZNF98	+	3.10832e-17	-2.62253	-9.30294	1.04264	4.84699	1.14405	1.74846	0	4.05398	2.35614	4.99095	1.28096	0.910733	1.55582	0.536053	1.9782	0	1.35614	3.19377	1.1177	0	3.07211	1.95233	4.93026	0	0	0.722466	1.61824	3.38267	2.30743	3.88557	3.06867	1.40599	0.757023	3.56316	5.12309	7.3015	1.14405	2.27799	3.93357	0.575312	2.14405	1.69599
+	12.1463	-2.6194	0.162736	6.14492	FAM167A	+	5.65295e-12	-2.6194	-7.48069	8.75509	6.50954	5.02547	10.0122	9.1753	7.37199	8.50048	7.45681	7.1335	3.52857	9.0126	4.10266	8.38331	6.93156	6.8857	5.43829	6.15401	9.05069	4.21101	3.31615	6.8993	9.388	6.75969	8.70819	8.91199	6.50811	4.73606	6.44245	4.28318	4.65993	8.3302	10.0226	9.77819	4.84449	6.47897	3.77821	9.29379	8.15861	6.77913	5.56255
+	10.7113	-2.61777	0.162919	6.138	ESPN	+	1.28303e-10	-2.61777	-6.95822	7.27202	6.91265	7.82572	8.54709	9.3213	4.43162	7.13556	3.18269	4.81609	6.60851	7.68503	8.45422	6.84021	7.73647	6.01569	10.2686	7.19101	6.80297	5.11645	7.7037	5.32409	6.33842	9.4765	2.7845	6.96116	7.4031	8.22178	5.22574	8.8885	5.11853	7.88521	9.9178	9.8913	10.0221	4.98869	4.44692	10.5449	6.45582	10.6857	7.42173
+	16.0312	-2.61729	0.162973	6.13598	TYRO3	+	1.10567e-15	-2.61729	-8.78898	5.97682	9.0324	8.41109	4.1334	3.30012	3.70819	3.94767	8.16872	5.56894	9.12879	6.81711	7.68629	6.42391	5.53013	7.84411	4.66903	6.21218	4.94251	6.86059	6.10266	6.69808	7.07114	5.27873	4.89724	7.15836	5.69766	6.83618	6.91994	6.67214	8.46459	4.98003	7.42021	9.4488	4.53481	4.43496	7.01067	10.1167	5.00899	6.91624	4.66619
+	10.8492	-2.61593	0.163128	6.13016	KCNJ12	+	9.47945e-11	-2.61593	-7.00959	4.01257	6.47346	4.8846	5.56499	5.52419	4.94533	6.79766	6.04723	5.56894	8.68611	2.08066	2.86592	5.38543	2.66903	4.26303	6.71246	7.54751	2.51096	2.95233	7.15158	7.35421	4.53854	2.5008	5.17073	7.20779	4.44228	8.0129	7.02536	3.16993	7.98448	6.04286	8.89361	8.71901	2.86394	4.3799	6.95803	6.89785	3.87283	7.27622	6.41126
+	12.0372	-2.61516	0.163215	6.1269	ITGA11	+	7.1456e-12	-2.61516	-7.44186	5.56955	6.63619	7.14221	4.96625	4.74308	3.92505	7.13042	7.49769	9.02439	5.37121	4.87873	4.78241	6.92005	5.86963	9.10211	6.96382	4.53792	5.32733	6.84386	9.26651	5.83794	7.22207	5.75355	5.44427	4.44228	5.51664	6.56864	7.9622	7.57947	3.78241	5.0268	7.69111	8.30058	4.01436	1.59455	7.83042	8.4051	6.11395	6.26622	7.38336
	5.52185	-2.61367	0.163383	6.12057	MIOX	+	9.84631e-06	-2.61367	-4.75461	9.1291	7.21189	12.5291	7.74947	10.8716	8.27822	10.8196	1.0072	9.8881	14.2045	10.3558	3.11103	7.73349	7.39266	3.88557	13.0293	13.6675	11.6085	11.0739	13.1943	10.1898	8.28739	14.4267	9.1715	10.2804	9.6962	13.5412	7.91588	10.3309	13.0345	11.1155	12.0061	13.8862	1.07724	9.12959	7.25955	14.7417	11.1658	12.575	11.1878
+	14.353	-2.61366	0.163384	6.12055	HIF3A	+	4.4861e-14	-2.61366	-8.23991	2.94298	10.6308	6.97808	3.57046	4.36597	4.73064	3.12598	1.81557	4.98823	5.61029	5.00045	3.25399	6.60407	6.66363	0.831877	3.37434	4.11936	4.8674	5.52795	2.89724	3.65076	4.48671	3.84599	7.82528	2.76765	4.20477	2.30743	4.43763	9.8069	4.51159	2.46205	7.3918	6.27538	5.23266	4.20163	5.68622	5.84524	5.65076	4.33414	4.49761
+	13.0763	-2.61247	0.163519	6.11551	SCARA5	+	7.35984e-13	-2.61247	-7.80648	0.765535	5.12433	1.14405	0.555816	2.15704	1.27501	3.94767	2.01078	6.10685	0.526069	0	0	5.39643	0.823749	2.95606	0	1.1177	0.604071	2.33342	2.58976	2.71809	0.863939	1.60407	0	0.495695	0.555816	1.12433	4.20085	2.56803	0	1.45418	4.97223	6.56514	0	1.77821	2.58737	3.64155	0.985501	3.80735	2.84197
	6.50399	-2.61154	0.163624	6.11157	KCNJ13	+	1.18424e-06	-2.61154	-5.22548	3.34483	5.23228	0	9.67849	6.63663	3.70819	5.34589	2.17951	6.0766	3.82477	5.38198	2.95233	3.19535	3.11437	5.02059	8.37221	0	0	2.95233	8.7976	5.66732	1.79494	10.1078	3.47768	4.73985	5.57471	1.12433	8.3451	6.94158	3	5.17273	7.89409	7.04286	5.05137	1.14405	2.49057	6.644	0.985501	6.18725	1.81557
	6.68456	-2.61056	0.163736	6.10739	CUBN	+	8.04503e-07	-2.61056	-5.30845	10.2307	10.1329	9.8219	6.95884	13.2169	8.6485	10.6762	4.47249	10.1428	13.4363	10.8851	5.02059	9.9663	6.9674	6.59887	10.3178	11.8244	9.7362	8.51369	14.4528	11.0739	7.72731	13.9154	10.9919	11.3332	10.6659	11.9067	7.97172	11.3474	12.6904	11.2086	13.3576	13.8988	5.17473	8.30269	10.6316	15.6343	10.4328	14.9324	9.6886
+	18.4329	-2.61045	0.163748	6.10693	LEFTY2	+	5.61295e-18	-2.61045	-9.54171	0.432959	1.23879	2.39232	1.27501	0.464668	0	1.61353	0	4.39369	0	1.19535	0	1.20789	1.72247	2.04264	1.78241	1.1177	1.02857	2.51601	2.40599	0.847997	2.75916	0.659925	0.985501	0	1.53107	0.83996	0	2.56803	0	0	3.45812	3.926	0.454176	0	1.5509	3.84298	0.575312	0.748461	1.08406
+	18.8089	-2.60911	0.1639	6.10128	S1PR3	+	2.45759e-18	-2.60911	-9.65661	5.20633	7.10706	6.19476	5.8387	7.82528	5.07254	7.86629	7.03617	8.53099	5.67384	5.6279	6.29113	7.60629	8.20579	8.9533	7.09845	5.50684	7.36999	7.5256	8.57149	6.94205	7.45672	6.41075	6.92778	5.1469	6.91444	6.27724	7.89609	8.61471	5.15218	6.22786	8.95399	8.93999	5.39232	7.03144	7.4559	9.78679	7.22603	6.56636	8.7997
+	46.1461	-2.60346	0.164543	6.07744	CPA1	+	7.33297e-45	-2.60346	-17.0523	0	0.298658	0	0.963474	0	2.18587	0	0	0	0	0	0	0	0	0	0	0	0	1.23266	0	0	0	0.367371	0	0	0	0	0	0	0	0	2.58496	3.98277	0.454176	0	0	4.52607	0	3.09255	0
+	26.6033	-2.6031	0.164585	6.0759	SLC45A1	+	7.43942e-26	-2.6031	-11.9091	4.10434	5.44162	4.8846	5.60763	2.83996	4.94533	5.1918	2.91839	4.66164	4.65191	5.68342	2.86592	6.38491	5.99639	3.22033	3.76871	3.28983	4.22882	7.11322	5.57228	4.01346	6.02813	4.58436	4.98914	3.15056	5.39266	4.45418	5.43729	4.18903	2.23266	3.46858	6.03408	6.77479	4.33771	3.9222	4.63749	7.47752	4.09508	4.47379	4.26454
+	14.6101	-2.59991	0.164948	6.0625	ATP2C2	+	2.5616e-14	-2.59991	-8.32543	3.88166	2.87184	0.687061	5.29646	3.64846	6.19751	4.5008	2.7115	4.62	4.31325	4.60051	3.90014	4.05918	7.06145	1.9486	2.45418	3.91073	3.14241	5.54905	4.72465	2.19849	5.74766	4.20633	2.64155	1.80323	3.01257	2.41684	2.98002	3.59455	1.61353	5.26679	6.41092	7.56209	9.12921	3.42089	6.68285	6.46793	4.45746	1.60881	2.89724
+	29.2603	-2.59917	0.165034	6.05936	C20orf160	+	2.00949e-28	-2.59917	-12.6369	4.1334	4.71644	6.37452	5.74093	4.74308	4.33342	5.21179	8.1813	5.59036	4.98778	4.30232	6.57592	5.14037	5.37886	7.05039	4.94158	5.0268	5.12639	5.11645	7.2466	5.36667	5.93405	4.49378	3.67582	4.35685	5.34305	5.39369	5.87652	7.3912	4.34625	4.77558	8.24441	7.3107	6.65564	3.75916	5.65335	7.04407	5.07339	4.75542	4.9542
+	44.2485	-2.59887	0.165067	6.05813	CYFIP2	+	5.26539e-43	-2.59887	-16.5652	10.9779	11.8032	11.2225	12.5371	10.7834	11.051	10.9926	10.3731	10.5782	13.2863	11.8548	11.565	11.9119	9.9461	11.1171	12.1326	11.6399	10.7455	10.2541	13.7543	11.4603	9.14509	12.8952	11.5068	11.9528	10.9876	12.9327	11.371	10.7128	12.3098	11.0138	15.204	14.6977	13.4877	11.1563	12.7007	13.9873	11.8415	12.6699	11.5642
+	10.7041	-2.59865	0.165092	6.05721	DYNC1I1	+	1.30264e-10	-2.59865	-6.95555	1.93357	4.5601	4.06953	2.83794	1.10434	2.73985	4.62644	3.53605	4.70155	4.67694	1.55582	3.03386	3.19535	2.27202	3.91073	2.82985	1.46467	3.4489	5.58976	5.20281	7.5168	3.82579	0.367371	2.39232	3.79285	4.96162	5.66448	4.91648	3.73552	3.07211	1.45418	3.88166	4.7866	4.28392	2.08406	2.38957	7.07767	2.55582	5.1102	5.64559
+	20.7753	-2.59431	0.16559	6.03901	FUT1	+	3.10873e-20	-2.59431	-10.2462	3.29278	3.5656	4.69432	7.79928	5.05832	2.88557	3.20789	5.58346	3.36317	4.86295	4.56133	5.06005	5.56499	6.19042	6.0781	3.93168	3.10601	5.71918	5.27538	5.57228	2.88362	6.04636	1.96717	3.8166	2.67582	3.38267	5.26641	3.88557	4.37156	2.46728	3.22188	6.75475	6.97865	6.67666	2.9782	5.68622	6.42694	4.69321	2.69599	4.40531
+	9.17543	-2.59059	0.166017	6.02347	FAM83G	+	3.61581e-09	-2.59059	-6.36663	2.73118	7.90002	0.687061	7.21383	2.58737	2.39506	2.94486	2.59694	3.46205	5.04832	4.71204	2.33628	3.55704	3.8125	3.09424	7.16289	2.65076	2.86394	7.76109	6.17632	3.45418	7.34997	2.94298	8.35852	3.45418	4.8495	1.36737	4.17473	2.22959	1.95606	2.7137	6.30159	6.81455	6.66078	1.94111	2.76128	6.69725	4.61176	8.9863	4.08576
+	35.2908	-2.58919	0.166179	6.0176	TRPM5	+	2.92771e-34	-2.58919	-14.2437	0	1.49057	1.14405	2.92979	0	0	0	0	1.28096	0.526069	0	0	0	0	1.02857	0	0	0	1.23266	0	0	0	0.367371	0.411426	0	0	0	0.731183	1.15704	0	0	2.93734	2.11103	5.17473	0	0	2.03562	0.575312	0.748461	0
+	23.8937	-2.58842	0.166268	6.01439	FGF7	+	3.08525e-23	-2.58842	-11.1493	3.91552	5.17033	3.5008	3.73227	4.67976	3.25096	5.23189	4.59813	6.20789	3.0036	2.76765	4.70984	5.25588	4.09508	6.46091	4.97957	4.83289	4.38128	4.36036	4.87332	4.46728	5.76951	4.08746	2.91457	3.33914	2.8339	4.95373	4.88509	5.24603	5.45286	3.8268	5.80632	7.53419	9.2559	2.90111	3.18428	7.52693	5.57924	4.47379	4.49761
+	58.2596	-2.58266	0.166933	5.99042	NT5C1A	+	1.04552e-56	-2.58266	-20.1627	0	0	0	3.62644	0	0	0	0	0	0	0	0	0	0	0.831877	1.15056	0	0	0	0.443607	0	0	0.367371	0	0	0	0.475085	0.411426	0	0	0	1.62293	5.08491	0	0	0	4.17553	0	0	0.641546
+	17.5985	-2.58189	0.167022	5.98722	RPS6KA6	+	3.55127e-17	-2.58189	-9.28411	5.21994	6.89627	2.01436	7.47062	5.77795	6.19751	5.59694	5.78188	4.18269	6.47946	3.79909	5.9364	5.9241	4.48929	7.84248	4.44427	3.10601	4.73227	4.15704	5.50557	6.31325	5.12019	6.36054	5.56894	4.92837	5.99299	4	6.19358	3.66676	5.35473	4.64155	8.95661	8.47622	7.6799	6.31252	6.42274	7.64803	5.09381	5.41785	6.08151
+	14.4875	-2.5809	0.167137	5.98311	UGT8	+	3.35435e-14	-2.5809	-8.28472	6.35138	5.47865	4.72792	9.6182	8.03061	7.62117	8.6761	8.3336	7.90563	7.17103	7.79403	8.05642	8.62549	5.60021	9.6871	7.95797	7.01279	6.34678	5.02989	10.3116	9.21929	7.08873	9.45931	10.2253	8.80371	8.20041	7.89112	8.62231	4.9905	9.61119	8.54921	11.2042	10.7768	11.6344	7.88301	8.74799	9.43369	7.1636	8.10931	8.55278
+	18.4134	-2.58018	0.16722	5.98016	CCL14	+	5.84903e-18	-2.58018	-9.53574	6.28392	5.55275	7.33181	7.34793	7.3972	4.56742	7.05115	5.70016	6.95024	6.65435	5.82985	5.38922	6.19436	4.48929	4.83592	6.71438	8.0284	6.38509	6.39008	6.08534	5.83112	6.28448	6.28374	4.6865	4.13832	5.65793	7.39257	6.74645	6.51033	6.32841	6.38612	9.37561	8.14022	8.7734	3.72137	3.46467	8.38961	6.27966	6.71562	6.88874
+	15.5042	-2.5799	0.167253	5.97897	NOTCH3	+	3.56813e-15	-2.5799	-8.61883	7.0445	9.3105	9.3658	11.2117	8.40769	7.49073	9.27191	10.276	10.4387	8.84471	6.81711	10.7598	8.55459	9.4822	11.7832	10.3109	7.60503	9.482	9.1281	12.4494	9.87231	9.9568	8.71211	8.79149	7.43912	9.6847	9.08119	9.1875	11.2567	7.57531	8.30501	12.6103	11.8914	8.6894	6.41887	11.0246	11.0544	8.4596	9.00661	10.2717
+	16.5042	-2.57837	0.16743	5.97264	LOC145820	+	3.87568e-16	-2.57837	-8.94005	6.04789	5.7447	4.58916	5.46042	5.41109	3.85699	5.72901	5.05788	7.88832	4.17951	5.87012	4.46793	5.61412	4.75756	6.507	5.31107	5.48832	5.10476	5.76102	7.54666	5.05658	5.74766	4.93923	4.76447	4.23496	5.25663	5.00809	6.31741	5.78634	1.15704	3.27501	7.34456	6.87848	1.9855	1.93734	5.43929	7.51231	7.4192	5.48575	4.38612
	8.98906	-2.57772	0.167506	5.96995	MCOLN3	+	5.40668e-09	-2.57772	-6.29214	4.29793	1.89142	1.14405	5.64904	4.06867	3.01792	4.2502	1.32769	5.08279	8.4127	4.71094	0.536053	7.67009	3.23726	2.13093	7.54813	5.2426	3.64155	3.47379	1.95233	4.51853	1.40599	1.85599	7.11655	1.1635	5.76182	5.82375	4.50208	7.00518	4.0917	3.71699	6.30104	7.37252	7.04297	1.77821	5.6311	7.27854	3.49057	3.2032	3.79701
+	24.8091	-2.57691	0.167599	5.96662	DNM3	+	4.0434e-24	-2.57691	-11.4082	5.16471	6.79429	3.9607	5.77873	5.10769	5.27128	5.06436	6.28983	6.30232	4.74953	3.23266	5.07938	5.29205	6.22033	8.37369	6.72356	5.52544	4.22882	5.17153	5.28466	3.97728	3.90785	3.04789	5.36632	4.73985	4.96162	5.49825	5.60229	6.25039	4.5373	5.36737	8.73911	8.03238	5.53823	6.49841	5.75969	7.19229	4.94205	3.30743	6.86419
	8.89197	-2.57445	0.167885	5.95646	DIRAS1	+	6.66531e-09	-2.57445	-6.25307	4.37295	4.20085	8.38249	9.63891	3.60407	2.88557	3.49825	8.29701	5.63256	6.28207	7.52716	8.97209	5.9472	0.823749	1.9486	4.33199	7.4876	3.75809	3.85599	1.48026	9.721	6.71163	1.73552	7.59813	6.96116	7.62249	8.26322	7.0542	2.22959	7.78627	5.14486	8.43342	8.81019	9.8577	2.08406	8.87661	7.66569	4.09508	4.51728	6.20731
	5.29435	-2.57225	0.168142	5.94735	SLC6A18	+	1.60199e-05	-2.57225	-4.6402	4.68089	3	5.96162	1.27501	7.3856	3.13914	3.28688	0	8.5366	3.28983	9.3347	0	6.1532	2.98185	0.333424	3.12763	2.17313	4.8674	0.739848	0.782409	0	0	9.16101	8.2341	5.97269	1.26903	6.49474	0.985501	7.48349	0	1.25701	10.737	5.61618	0	2.21413	7.01502	10.9229	6.25871	6.68636	0
+	14.8087	-2.57006	0.168397	5.93836	AG2	+	1.65498e-14	-2.57006	-8.39116	6.72724	5.55674	8.33181	7.2993	7.12433	5.3733	7.11967	6.80826	9.836	6.14568	6.3302	7.55451	8.20491	8.10098	8.0148	7.46066	7.62651	7.56963	9.04781	8.7212	5.5373	6.18349	6.60006	5.30816	5.17991	6.97613	6.83618	7.45039	8.40271	3.64616	6.58706	9.7304	8.07671	6.97682	5.86913	7.24859	9.24001	7.52607	6.49153	7.16692
	4.34191	-2.56923	0.168494	5.93493	FTCD	+	0.000124554	-2.56923	-4.13424	10.6903	7.41456	7.53123	3.96901	11.0048	7.07071	10.9941	2.01078	10.2458	12.6845	10.5273	2.45681	6.23055	9.74051	2.36737	6.26247	9.1951	9.4096	6.28188	9.7624	8.20921	6.35297	11.5432	4.22265	9.41811	8.83381	7.44824	4.37086	1.79077	8.51088	10.1164	9.8769	10.6186	0.799087	10.1025	9.80281	12.1064	10.2009	10.9645	12.0386
+	22.7437	-2.56064	0.1695	5.89969	TBXA2R	+	3.92804e-22	-2.56064	-10.8203	4.32337	4.42962	6.69502	3.38681	4.51917	2.57773	4.74201	5.76871	5.96532	5.58406	4.52105	5.98823	4.86146	5.08534	6.20026	5.15461	4.83289	5.58436	6.86901	7.21208	3.73985	5.31179	4.31542	4.19692	4.32769	5.08704	4.87824	5.26303	5.29205	3.26903	3.42223	6.33878	6.90785	5.49153	1.59455	5.64241	7.29847	5.45615	5.02148	5.0054
+	12.1677	-2.55798	0.169813	5.88884	FBLN1	+	5.40801e-12	-2.55798	-7.4883	8.42639	10.8553	11.2433	6.47492	8.23601	8.52881	7.94989	7.75542	12.6829	8.02242	7.59141	7.95809	8.8573	7.13412	9.5647	11.4863	9.04979	6.47913	6.83529	7.70618	8.7925	8.12231	6.75582	8.13	7.7732	6.76726	8.47638	9.26959	10.0534	6.29976	8.26158	10.744	10.934	3.5509	5.59515	6.97131	10.7268	9.41181	9.4324	8.29921
+	12.3984	-2.557	0.169928	5.88484	C10orf82	+	3.25272e-12	-2.557	-7.56992	0.432959	3.45154	0	3.0993	4.88117	3.45154	0	2.33342	1.28096	2.83794	3.32769	1.70044	3.90977	4.21878	0.604071	0	0.669027	5.16872	3.18428	0	0	4.19377	0	2.30159	7.6858	0.956057	0	2.20477	1.51096	0	2.04614	6.7039	5.65134	2.23266	4.53916	4.07039	4.38267	0	1.24489	1.5656
+	37.7257	-2.55602	0.170044	5.88083	NR3C2	+	1.22178e-36	-2.55602	-14.8802	8.01179	7.68222	5.88972	11.0016	7.62088	7.21549	7.83738	6.48945	7.59477	7.9978	7.38948	7.29857	8.13119	7.04483	8.33118	8.62979	7.79181	7.488	6.63474	7.23974	8.74769	7.53566	7.78568	8.49582	7.60511	7.06512	7.98168	8.3682	6.68089	8.26101	7.5821	10.8167	10.7013	11.7026	8.3374	9.10179	10.2998	7.31696	6.76102	7.8029
+	15.4153	-2.55302	0.170398	5.8686	HAS2	+	4.34696e-15	-2.55302	-8.58994	1.63691	1.36737	0	2.39506	2.75916	1.64616	1.61353	3.26003	2.40327	0	1.83996	0.925999	3.29425	0.823749	4.05311	2.91073	0.669027	0.604071	4.96901	2.30451	0.847997	1.40599	1.11103	3.09255	0.871844	0.956057	0.83996	3.25248	2.22959	0	1.77821	4.62819	4.72192	0.454176	0	1.88752	4.54535	2.29278	0.748461	2.29866
+	9.81941	-2.54802	0.170989	5.84832	WNT7A	+	8.92084e-10	-2.54802	-6.6193	2.28392	0	1.49569	4.44626	0	3.13914	0	0	1.28096	0.526069	0	0	0.411426	2.8339	0	3.43029	0	0	0	1.28096	0	6.8622	0.367371	0.722466	0	1.26903	1.12433	2.98002	2.40871	0	2.26903	3.75382	3.95513	2.62761	2.44626	0.823749	2.72028	4.09508	0.748461	2.29866
	7.33771	-2.54603	0.171226	5.84023	CLEC18B	+	1.95435e-07	-2.54603	-5.60055	6.48784	3.11769	10.0929	5.79129	7.56339	7.81551	6.98539	1.32769	8.1394	5.85972	8.76311	2.57046	6.2116	6.50223	1.35614	10.3141	4.16752	7.63923	9.3514	10.4228	2.95977	5.60851	7.83251	0.985501	7.40421	8.15821	0.83996	7.08937	5.29205	0.863939	6.07296	8.04729	9.34669	3.63923	6.15785	1.5509	9.49709	7.53753	10.8806	6.96151
+	20.6483	-2.54514	0.171331	5.83666	RXFP1	+	4.11648e-20	-2.54514	-10.2087	1.04264	1.49057	1.49569	2.83794	2.38681	1.64616	2.62059	2.81967	3.26003	3.86888	2.62527	0.925999	0.722466	3.81044	5.06609	3.96901	0	2.51096	2.12763	5.14568	2.62761	2.57046	2.82985	1.98185	1.61824	1.93734	2.94673	2.48285	2.22959	2.66676	0.432959	1.96717	5.74389	0.799087	0.485427	3.46205	5.89869	1.78241	2.83996	2.66221
+	17.7516	-2.54279	0.171611	5.82714	INSC	+	2.53505e-17	-2.54279	-9.33164	0.432959	2.27501	1.14405	0	1.34483	0	2.0321	3.7137	3.14731	0.526069	0	3.03386	0.411426	0	4.05311	1.60407	0.669027	2.96162	1.59455	1.48026	0	0.863939	4.70155	0	0	1.74846	1.12433	0	6.09001	4.83643	1.77821	7.44452	6.21801	0	0.85599	1.5509	2.96901	0.575312	4.28392	0.641546
+	13.133	-2.54191	0.171715	5.82359	FAM65C	+	6.49592e-13	-2.54191	-7.82604	7.91821	6.12226	4.76075	4.09424	7.5809	5.6014	6.1821	3.26003	7.03474	6.10014	7.72962	3.66562	7.33896	10.4632	4.2032	8.96691	6.88301	8.42601	9.28591	4.21413	2.06695	5.42694	7.11197	5.35473	7.21577	9.2768	6.66718	8.3245	5.3799	4.91743	7.57433	8.86431	7.99531	10.2686	7.03199	6.45467	8.93431	9.0271	4.89482	6.65134
+	27.0023	-2.5414	0.171776	5.82153	SOCS2	+	3.04773e-26	-2.5414	-12.0194	7.69118	4.89142	5.36001	7.83561	6.91946	7.10832	7.31904	6.47314	6.57546	9.0922	6.30688	6.52748	6.47768	6.73809	6.87615	7.4132	6.0936	6.98048	6.60511	8.0068	7.34713	6.3818	7.03716	7.1634	7.65642	7.25955	7.06167	7.86202	6.91241	8.03969	6.20105	9.22699	9.19579	8.19859	5.58286	5.97842	9.01959	7.7254	6.77004	6.80025
+	12.8654	-2.5412	0.171799	5.82075	CDH16	+	1.16671e-12	-2.5412	-7.73339	10.27	12.8571	13.3554	15.4558	13.0366	10.9302	12.192	13.0442	11.776	14.0732	13.7847	13.2359	11.7369	12.2451	12.799	13.7049	12.6929	11.6195	12.7264	10.3908	13.1755	9.6035	11.3797	12.4647	13.6734	10.7266	13.8663	11.0031	11.7834	15.2401	11.8735	15.2577	14.6982	14.6941	11.3952	14.6616	14.4316	11.5084	13.9812	11.9418
+	11.7465	-2.5388	0.172086	5.81105	KCNA5	+	1.34869e-11	-2.5388	-7.33768	2.17632	3.22651	3.84398	2.92979	1.54597	2.57773	2.49569	2.01078	3.5509	3.22342	0.722466	4.37712	5.09972	5.66704	4.48027	2.9855	1.73985	4.99095	2.12763	5.23074	2.06695	10.1301	2.76977	4.09085	1.61824	2.926	2.30743	2.48285	4.23726	0	2.37016	5.62322	5.5435	3.40735	3.24793	3.51223	6.22033	2.29278	1.60881	3.70598
+	12.3338	-2.5387	0.172098	5.81065	IGSF9	+	3.74905e-12	-2.5387	-7.54712	3.774	3.48027	2.01436	3.17632	5.35825	0.773996	4.79649	0	3.0268	0.910733	3.58256	0	5.39643	1.72247	0.831877	2.34199	2.17313	3.4489	3.7866	3.68145	0.485427	5.2817	1.60407	0.985501	0	0.956057	3.44228	1.57046	2.70929	2.57046	3.92979	6.55213	5.13545	5.05137	3.47379	4.49697	5.58105	3.66676	1.24489	1.926
+	9.18097	-2.5371	0.172289	5.80421	NPR3	+	3.57565e-09	-2.5371	-6.36883	8.7097	8.10192	2.5509	6.20574	6.53247	8.03441	7.59761	7.13278	5.91504	7.86833	6.2589	3.85699	9.01951	4.33342	6.38664	6.23917	6.0045	6.82972	5.66846	10.6265	6.41092	5.45418	9.77119	8.0698	9.3353	6.31669	9.6965	6.52685	7.08587	6.43613	7.54782	10.2423	10.9824	6.59066	7.57864	9.15051	10.8293	7.84649	8.63659	6.52089
+	27.8971	-2.53664	0.172343	5.80237	PAK7	+	4.15608e-27	-2.53664	-12.2653	0	1.70487	1.14405	3.38681	0.464668	0.773996	1.61353	0	1.9486	0.526069	1.55582	0	2.38957	0.823749	1.02857	0.85599	0	0.604071	1.23266	0	0.847997	0	0.367371	1.40054	0.871844	0.555816	2.61589	2.48285	1.15704	0.495695	0.432959	3.40327	3.53356	7.86059	1.93734	0	4.90062	0.985501	0.748461	1.69599
+	13.0053	-2.53589	0.172433	5.79935	CACNA1E	+	8.60847e-13	-2.53589	-7.78192	1.63691	5.92172	2.94111	0.555816	1.34483	3.01792	2.94486	1.59455	2.58496	9.63661	2.46467	0.536053	2.47768	3.23726	3.47768	3.76871	0	3.22497	1.23266	2.30451	2.53107	1.79494	2.5008	1.98185	1.61824	3.38267	3.44228	1.85599	6.41549	3.38681	1.02857	3.70819	4.28096	0	1.93734	4.92077	5.80581	3.96625	2.69599	3.4343
+	11.373	-2.53499	0.172541	5.79574	MGAT5	+	3.05402e-11	-2.53499	-7.20237	6.59156	7.25946	1.49569	6.59976	6.6642	6.95175	6.93156	7.55298	5.43229	6.9735	4.87873	6.69961	6.8727	4.09508	10.1724	8.0562	2.17313	5.52011	2.12763	7.38603	7.66021	6.70016	7.87958	6.0542	6.30323	7.56978	7.05322	7.18031	5.75382	7.55328	5.35509	9.7247	9.6656	7.52927	7.06717	7.1813	8.84071	5.65076	6.77913	7.92612
+	26.3273	-2.53438	0.172614	5.79329	ITPR1	+	1.36858e-25	-2.53438	-11.8326	8.39652	8.56799	4.55213	11.1685	8.85041	8.7011	9.82941	9.00121	8.31809	9.05569	8.05799	9.8738	9.1362	7.80729	11.3378	7.70839	6.0045	8.32872	8.13592	9.5799	7.70501	8.48611	9.9529	7.42198	9.3185	9.4501	7.85711	9.1916	7.46352	8.69411	8.60689	11.6686	11.613	12.6378	7.59976	7.04483	11.1539	8.1635	8.96769	9.83351
+	13.6296	-2.53318	0.172758	5.78845	GCNT4	+	2.18289e-13	-2.53318	-7.99614	6.27463	3.97085	3.15218	7.83257	3.30012	5.46891	3.56316	4.22265	1.9486	6.75047	3.86493	4.43829	0.985501	2.48543	4.92505	2.82985	2.64846	4.05832	5.30012	6.94474	5.5373	0.863939	6.39094	4.14486	6.74953	2.38957	3.76871	5.13422	2.02857	6.22226	4.64155	7.82693	8.19451	5.5267	5.65421	7.48422	7.20447	0.575312	3.09255	3.90881
+	10.6796	-2.53111	0.173006	5.78015	STK32A	+	1.37299e-10	-2.53111	-6.94639	4.27128	1.70487	0	8.0846	2.15704	3.01792	3.56316	4.53667	1.28096	3.08066	3.0197	4.73444	3.0321	4.33342	0.333424	2.34199	1.73985	3.51601	1.23266	1.48026	2.88362	4.12763	6.30323	2.09424	6.70998	4.2765	1.75275	4.80271	5.33664	3.07211	2.37016	5.54844	6.38905	8.09128	3.9222	5.89676	5.68902	3.55213	4.8268	1.69599
+	22.5315	-2.53093	0.173027	5.77943	GPBAR1	+	6.26929e-22	-2.53093	-10.7591	3.53232	5.89482	6.36387	5.11145	2.98732	2.39506	3.12598	3.01257	4.12433	3.63343	4.15381	5.82629	2.97269	3.23726	7.06447	2.09085	3.28983	3.51601	5.02989	4.29499	3.28836	0.863939	3.09761	2.30159	2.11103	2.926	3.49314	3.75168	3.35614	2.66676	3.05137	7.9364	5.98322	3.40735	1.59455	5.53854	4.40395	3.96625	1.90304	3.67469
+	21.9231	-2.52942	0.173209	5.77338	RORB	+	2.42865e-21	-2.52942	-10.5827	0.432959	2.40327	0	1.27501	0.823749	1.27501	0	0.584963	1.9486	2.64846	0	0	5	0.823749	0.831877	1.15056	1.97453	0	1.23266	0.443607	3.45418	0.863939	0	1.71809	0.495695	1.53107	0.83996	2.09761	0	4.43162	0	0.871844	4.08916	3.13093	0	4.47249	4.42492	0.575312	0.748461	0.641546
+	30.9282	-2.52855	0.173313	5.76992	GFRA3	+	4.98413e-30	-2.52855	-13.0867	0.432959	1.36737	3.5008	0.963474	2.02857	1.27501	0	1.32769	0	0.910733	0	0	0.411426	0	2.80323	0	0	0.604071	2.33342	1.04963	0.485427	0	0.659925	0.411426	0	0	0.475085	1.85599	1.15704	0	0.757023	4.07211	4.46989	0	0	1.34483	4.36107	0.575312	0	1.08406
+	10.6369	-2.52384	0.17388	5.7511	ECHDC3	+	1.50719e-10	-2.52384	-6.9304	9.74399	8.0983	5.27202	9.52871	10.6488	6.05072	9.1852	3.26003	9.00051	10.8991	9.65791	2.33628	6.61368	8.68548	3.47768	9.00739	9.8559	9.65819	6.29425	10.5537	2.62761	5.85424	8.89869	7.85012	7.6858	10.1151	9.1629	9.1728	9.6945	6.89615	10.4544	11.0253	10.9664	8.97131	8.9965	10.1226	11.4582	9.39101	8.69251	9.7206
+	20.9435	-2.52342	0.17393	5.74944	HSN2	+	2.1314e-20	-2.52342	-10.2959	2.73118	2.27501	0	6.64126	3.30012	3.45154	3.74093	6.01369	3.14731	2.17313	0	4.31325	3.34199	5.01881	7.92967	2.65535	2.3505	2.85997	3.55827	2.07724	4.87283	5.18705	4.56621	2.852	1.1635	4.31107	2.52105	5.14771	4.23726	4.89773	2.26903	6.09677	6.0036	4.43962	4.51412	3.18428	6.4165	2.55582	3.09255	4.38612
+	12.2824	-2.52253	0.174037	5.74591	RAMP1	+	4.19488e-12	-2.52253	-7.52896	3.29278	4.58737	5.33842	3.68032	3.73444	2.88557	7.11967	3.18269	7.56788	2.74631	3.65878	3.25399	5.74282	4.67356	4.80941	4.69209	4.46401	4.18824	5.88142	6.07232	1.76128	6.75636	2.25701	4.49825	1.96347	4.0072	4.16752	6.28744	5.33664	1.61353	3.75489	5.85898	5.97636	2.86394	1.93734	3.85699	5.60881	4.96486	4.28392	4.53294
+	13.1796	-2.52209	0.174091	5.74413	ADAM22	+	5.86263e-13	-2.52209	-7.8421	1.79494	4.12846	4.62527	7.35032	2.91457	4.17233	5.06436	7.23793	3.36317	6.75047	2.89918	7.71129	3.0321	2.8339	6.99853	5.66391	4.30159	3.30305	2.95233	7.25673	4.853	2.35614	7.04363	2.852	3.50716	5.44029	3.59096	5.76766	2.83996	4.28688	2.7866	6.75475	7.56209	7.81397	3.30743	5.09339	6.72656	4.87184	4.86096	6.60644
	8.53889	-2.52153	0.174158	5.74192	PSAT1	+	1.43939e-08	-2.52153	-6.10945	8.09961	9.7332	8.69731	8.8635	2.49057	4.60999	8.51069	11.9124	8.3245	9.73801	7.08757	11.3323	7.3706	4.5373	10.4225	10.5021	8.9354	5.36422	6.94977	8.30688	9.31361	9.4109	9.65841	11.4937	10.1484	10.5281	9.2848	10.196	7.45836	10.6864	7.01257	9.1069	11.1793	8.564	4.29352	9.80529	12.3735	8.81861	12.6307	6.47168
+	15.5304	-2.52021	0.174317	5.73667	LOC148709	+	3.36513e-15	-2.52021	-8.62733	3.34483	4.35191	4.55213	1.53107	3.92979	1.94111	2.49569	1.81557	3.5509	3.95327	3.98732	1.48543	1.5656	1.33914	2.36737	2.65535	4.42492	2.75275	3.47379	5.32409	6.26903	2.75916	5.63198	2.91457	1.80323	2.73552	5.06005	1.98185	5.24603	4.0917	4.25248	6.4596	6.74658	0.799087	1.38957	3.05658	7.99022	2.55582	6.45812	1.69599
+	16.375	-2.52018	0.174321	5.73655	CDH13	+	5.14429e-16	-2.52018	-8.89893	4.55704	5.56377	6.72014	4.98778	4.10098	4.17233	5.68622	7.07991	8.19668	5.32445	4.60051	7.50192	5.14037	7.75188	8.46041	7.57599	5.0268	5.73336	5.48543	9.98381	7.73227	7.11468	5.65707	4.83238	5.46401	6.0036	6.45006	5.97751	7.17473	5.31034	5.75809	8.92241	7.53177	8.4947	5.45549	8.35672	8.12298	5.32193	5.96809	6.39678
+	23.4993	-2.52007	0.174334	5.73611	GPR155	+	7.38962e-23	-2.52007	-11.0369	8.05631	8.03639	7.05257	7.00214	6.26303	6.40514	8.28151	7.29462	7.45483	6.26566	7.97527	7.83289	9.57069	5.81173	8.51779	8.93481	7.30743	5.63081	7.39309	6.92363	6.6125	5.42694	10.2208	7.08555	7.83213	8.48099	6.98743	8.84659	8.39489	8.4028	6.79533	9.60949	10.113	8.9249	5.12846	9.4945	10.9169	6.07275	9.54899	7.04045
+	62.3993	-2.51934	0.174423	5.73319	CST9	+	8.61698e-61	-2.51934	-21.2354	0	0	0	0	0	1.27501	0	0	0	0	0	0	0	0	0	0	0	0	0	0	0	0	0	0	0	0	0	0	0	0	0	6.57122	4.56499	0	0	0	1.66448	0	0	0
	8.53942	-2.51289	0.175205	5.7076	RGS7	+	1.43835e-08	-2.51289	-6.10967	1.46467	2.68257	0	7.56727	1.88362	0.773996	2.20477	2.81967	2.40327	0	5.13914	0.925999	0.722466	5.14893	2.63227	2.34199	1.1177	3.05485	0	0	4.91169	5.58376	0.367371	0.411426	0.871844	1.93734	7.89591	1.72247	2.40871	0	3.6792	5.0648	5.11061	4.33771	3.57531	3.93168	6.32445	0	0.748461	0.356144
+	18.4492	-2.51197	0.175316	5.70397	EDNRA	+	5.41824e-18	-2.51197	-9.54671	3.48671	5.99005	5.5404	6.06005	4.97269	3.92505	4.65592	6.29921	6.46303	4.57471	4.30232	6.92446	5.19298	5.90689	7.28253	5.6522	4.42492	5.38267	5.17153	8.07933	6.44444	6.36737	5.04439	6.04702	3.70377	6.12536	5.02547	6.46401	7.44319	4.15947	3.96162	7.69398	8.5675	5.79025	2.54844	7.24127	7.7198	4.8475	4.71864	5.32085
+	11.6634	-2.51002	0.175554	5.69627	FOS	+	1.62229e-11	-2.51002	-7.30773	10.4177	9.38841	8.12138	15.5589	9.1896	8.52329	10.7951	8.36711	12.2153	9.03419	9.5098	9.4778	13.3333	10.8164	10.8599	9.99741	11.7469	11.4635	8.20672	10.634	9.30909	9.9032	10.4351	7.42484	6.84624	11.837	11.4094	11.8845	9.9927	7.65693	10.5077	14.4785	12.4882	10.3291	15.4742	6.94005	10.2591	9.1744	9.4452	12.1068
+	22.37	-2.50533	0.176125	5.67779	RHOBTB3	+	8.99076e-22	-2.50533	-10.7124	9.28459	9.5141	5.81378	11.6196	7.98749	9.07221	9.1763	10.9805	8.35632	8.64079	7.64357	10.2596	8.83381	6.70667	10.4029	7.93899	7.69328	8.57171	7.34607	7.25673	7.43937	6.32355	6.8857	9.5622	9.6717	8.43459	5.8339	10.1257	5.57894	7.02481	7.88307	11.5235	10.9594	10.7685	8.0242	9.6339	10.5526	9.34201	8.52038	8.98911
+	15.4135	-2.50446	0.176231	5.67437	C7orf58	+	4.36079e-15	-2.50446	-8.58934	4.39712	6.6097	5.42257	4.80478	5.97613	4.11437	5.78398	4.82069	6.86814	4.28096	3.41819	3.90014	6.80271	6.15987	6.94474	5.15461	4.30159	4.94251	7.18844	7.75729	7.06738	5.9535	4.61883	5.33163	3.79285	5.77426	5.57198	7.19977	5.63372	4.83643	4.75702	7.54442	8.47249	5.06738	4.61294	5.5738	8.52912	6.75836	5.13832	6.92541
	8.80013	-2.50415	0.176269	5.67313	OVOL1	+	8.13605e-09	-2.50415	-6.21595	6.15866	7.33807	3.71589	8.50271	8.79899	5.32337	5.23189	0.584963	5.14241	6.95826	6.98834	2.05311	6.54982	7.97482	0.333424	7.1532	6.27891	8.49029	8.45681	8.48478	0	8.1266	7.74329	5.63692	5.81173	5.02592	6.39695	3.71589	8.10339	4.43162	7.53162	9.45549	8.3117	9.02661	8.28591	6.44841	8.04881	7.05137	6.1035	7.35896
+	11.6809	-2.50133	0.176614	5.66207	OIT3	+	1.56089e-11	-2.50133	-7.31407	0.432959	3.07895	0	2.51853	4.41887	0.773996	4.21101	2.17951	1.28096	0.526069	1.55582	1.48543	2.63691	0	1.02857	0	1.46467	1.62761	1.23266	7.21907	0.485427	0	3.95884	0	1.61824	3.92029	1.12433	0.731183	2.95791	4.5373	2.63459	3.08576	4.9364	4.1102	0.485427	1.11103	6.63952	3.92029	6.73349	3.2765
+	26.6493	-2.4987	0.176936	5.65177	CACNA2D2	+	6.7209e-26	-2.4987	-11.9218	4.34837	5.71397	4.12019	10.141	5.89433	5.55857	4.76924	3.18269	4.70155	6.83605	4.25474	2.45681	6.37938	5.1177	4.46336	4.21023	5.10224	5.30852	6.55428	2.89724	6.1035	7.77149	4.18349	4.43429	4.8679	4.56194	4.79857	4.06609	3.86295	5.41176	5.4614	7.44112	7.58037	7.07103	5.59515	5.29094	7.77597	4.8475	3.65992	4.58436
+	16.9867	-2.49781	0.177045	5.64828	ENOX1	+	1.35183e-16	-2.49781	-9.09265	4.49057	4.94533	3.84398	1.94111	6.26303	4.73064	3.20789	1.0072	3.36317	4.9472	0.722466	4.8515	3.29425	3.88655	4.42895	6.69544	5.26491	3.30305	5.83086	4.44493	3.78136	3.44493	5.44228	3.47768	2.67582	4.41075	3.59096	3.6792	3.59455	4.45878	5.66249	7.38111	7.39857	1.31034	6.42559	7.63169	7.24944	5.75889	4.06523	2.66221
	8.73815	-2.4975	0.177083	5.64707	SLCO1A2	+	9.30737e-09	-2.4975	-6.1908	0.432959	2.78031	0	0	0	1.27501	5.39985	1.0072	3.5509	0.526069	0	0	6.13319	0.823749	0.604071	3.58496	0	0	2.67582	6.6057	1.58014	0	1.73552	6.02547	0	9.0621	0	8.00518	2.22959	0	0	4.03562	3.98277	0	0	1.34483	3.45022	0.575312	1.24489	0.356144
+	23.4569	-2.49343	0.177584	5.63114	SOX18	+	8.12789e-23	-2.49343	-11.0248	5.55888	4.53169	7.21471	7.39558	5.91289	4.11437	6.37365	7.0691	6.52027	5.98482	5.31325	8.45599	6.41278	6.24963	7.43546	5.97522	6.92529	6.63125	6.0955	7.41962	6.20046	5.18705	5.72219	4.49825	4.90833	6.39146	6.76474	5.74147	7.56079	4.40327	5.44989	8.58662	8.72829	8.35672	3.30743	6.52888	8.04379	6.53388	5.27202	5.35085
+	15.1235	-2.49071	0.177918	5.62055	ALPL	+	8.28398e-15	-2.49071	-8.49465	7.02525	8.51909	10.4348	6.86839	9.5173	8.01469	6.96174	5.89651	9.48511	11.934	7.61058	6.40276	7.46956	7.49434	6.42643	9.7787	10.0532	7.74477	8.56339	8.49349	7.3786	7.02625	9.62689	6.14364	5.8009	7.70632	8.90241	5.74147	9.43821	8.21781	7.36536	10.015	10.9449	8.51519	6.70833	10.3329	12.03	7.55628	7.40412	8.04111
+	17.4887	-2.49025	0.177975	5.61876	CGN	+	4.5149e-17	-2.49025	-9.24989	6.88594	9.94759	8.98351	10.9528	9.6455	7.55198	8.9104	7.16872	8.5338	7.1035	8.18829	9.85919	7.8645	9.8971	10.1834	8.0114	7.53838	9.6128	7.7226	8.4274	5.92553	4.85848	9.61681	7.94322	8.88819	7.93752	7.7763	6.69627	11.4312	9.32679	9.5052	11.4518	10.7373	9.9858	9.1717	7.59193	10.8985	9.32461	9.8703	9.31411
+	10.5523	-2.48915	0.178112	5.61446	MFI2	+	1.818e-10	-2.48915	-6.89867	3.44095	5.06695	6.48623	2.73769	3.30012	4.2817	7.48172	1.32769	5.56894	3.95327	3.79909	8.18011	6.06458	4.33342	2.13093	2.91073	5.852	4.26828	6.23093	7.69377	5.5373	2.9241	7.28882	2.09424	2.76765	6.44708	5.60733	5.89239	6.35156	3.73877	6.07296	8.5534	7.71932	3.24793	3.47379	4.74524	5.59962	8.59309	5.02148	8.82311
+	27.9286	-2.48518	0.178602	5.59904	SOX7	+	3.88427e-27	-2.48518	-12.274	4.11853	4.29131	2.94111	5.53574	5.90256	4.85699	4.43363	5.97957	5.73308	4.57954	4.25323	5.74389	5.51444	5.8505	7.09223	5.31433	4.46401	5.08576	4.00809	6.5735	4.62994	7.22997	4.749	5.53854	3.88753	5.72574	5.29829	4.91648	5.99571	3.83794	4.22574	7.8687	7.20828	6.28799	3.47379	5.73173	7.27268	5.13545	4.59395	5.03034
+	23.2302	-2.48076	0.17915	5.58192	RAP1GAP	+	1.34246e-22	-2.48076	-10.96	8.83851	10.4735	10.5642	12.7604	9.42019	9.20989	9.25871	7.66491	10.0554	11.0632	10.746	11.8193	8.86851	9.44141	9.6371	11.3117	10.665	9.9599	10.8823	9.7766	11.6257	9.2717	11.0385	10.7258	9.27191	9.0129	11.425	6.91994	12.0719	11.5695	9.48931	13.6636	12.2285	12.7353	8.6318	9.69631	11.843	10.1683	11.5226	9.24179
+	30.0641	-2.48024	0.179214	5.57992	ADH4	+	3.3607e-29	-2.48024	-12.8543	0.765535	2.57773	2.82171	0.555816	0.464668	0	1.02148	1.59455	1.9486	0	0	0	0	0	3.04963	0.495695	0.669027	0	0	0	0.847997	0	0	3.34483	0	3.44626	0	0	1.51096	0	0	0.505891	2.00719	2.7115	0	0	2.72028	0	2.35332	0
+	15.4981	-2.47946	0.179312	5.57688	GDF3	+	3.61684e-15	-2.47946	-8.61684	1.46467	1.23879	0	1.27501	0.823749	1.27501	1.61353	0.584963	1.65077	2.43029	1.55582	1.48543	1.852	1.33914	0.604071	3.852	3.10601	1.36177	2.95233	1.81147	0.485427	0	0.903038	0.411426	1.1635	2.10434	2.52105	1.40054	1.79077	0.495695	1.45418	6.1821	5.16028	0.799087	0	0.475085	0.389567	1.29866	0.748461	1.5656
	7.31862	-2.47861	0.179417	5.5736	CREB3L3	+	2.03669e-07	-2.47861	-5.59218	0.765535	6.14995	3.05137	0.963474	5.23074	1.94111	0.604071	1.59455	1.28096	0	4.34908	3.66562	3.51601	0	2.85599	0	0	1.36177	4.26228	9.8138	1.37295	0	6.24926	3.14568	0.495695	3.24489	4.13504	2.30451	4.81198	5.21762	2.37016	1.80736	5.33235	0	0	4.25626	6.88277	2.29278	9.24501	2.66221
+	14.625	-2.47801	0.179492	5.57127	FGF5	+	2.48135e-14	-2.47801	-8.33038	0	3.72247	0	0	0	0.773996	0	0.584963	0.773996	0.526069	0	1.23266	0.411426	1.33914	0.333424	0.495695	0	0	0.739848	1.04963	2.95977	0	0	1.40054	0	0	0.83996	0	2.70929	0	0	1.62293	2.61824	0.454176	0.485427	1.88752	6.54195	0	0	0
+	35.0018	-2.47762	0.17954	5.5698	MMRN2	+	5.60162e-34	-2.47762	-14.1678	7.6233	8.61372	8.7224	9.3183	7.73213	7.10832	8.42681	8.85159	9.06159	7.99282	6.71425	9.3445	8.16279	8.75121	10.0135	8.75749	7.49233	8.32161	6.70155	10.3931	8.77159	8.74621	8.03331	6.93934	7.072	8.47529	8.6136	8.19481	9.32089	8.2077	8.09392	11.3323	11.0539	9.9245	6.95408	8.57799	10.2362	7.94111	8.29048	8.78051
+	20.4611	-2.47523	0.179838	5.56057	IL11	+	6.27746e-20	-2.47523	-10.1532	1.63691	0.536053	2.5509	2.10769	2.58496	0.773996	1.83996	1.32769	1.28096	0.910733	0.722466	3.61353	1.39506	2.02503	2.21413	0.495695	1.46467	2.04614	2.33342	0.443607	0.485427	3.44493	0.367371	0.985501	0	0.555816	0	0.985501	3.35614	0	1.45418	2.48027	3.33199	0.799087	2.44626	1.5509	1.66448	1.97453	0.748461	0.356144
	9.10577	-2.47397	0.179995	5.55572	CR1	+	4.20824e-09	-2.47397	-6.33886	7.3204	5.29168	3.64846	2.39506	5.89433	4.56742	8.94251	5.48929	8.91121	2.9222	4.15381	4.06436	6.44012	5.23955	8.92671	6.15097	6.28983	4.01257	1.88752	4.76341	4.51853	4.43296	6.51096	3.14568	3.45286	9.41071	4.42761	7.72547	2.83996	2.10098	6.8743	5.93946	8.77479	5.62732	2.73552	2.27799	9.32829	5.82222	5.41785	8.98031
	5.97958	-2.47289	0.18013	5.55155	SLC30A2	+	3.67583e-06	-2.47289	-4.97843	7.37043	6.02059	10.4176	10.3447	5.99367	1.94111	6.85025	2.17951	4.70155	7.48212	6.78359	1.48543	3.43162	2.98185	3.93546	10.1187	9.3139	7.9414	2.12763	5.62556	6.58286	4.48671	7.80839	7.54597	10.813	5.63081	7.91492	3.43829	8.3411	8.5093	7.63851	3.56316	9.76971	3.13093	1.93734	9.5607	10.6148	8.90041	10.4292	5.23764
+	14.8621	-2.47216	0.180221	5.54875	SGCA	+	1.47256e-14	-2.47216	-8.40878	0	2.68257	5.29462	1.74846	1.10434	2.18587	4.53294	1.59455	7.47241	3.15381	2.28688	3.18428	3.08916	3.55213	4.03034	4.59813	3.10601	0.604071	2.67582	6.54055	1.1375	4.05745	2.16671	3.09255	2.11103	3.09424	1.57046	3.09592	4.13996	1.61353	1.45418	5.02857	4.72192	1.51096	0.485427	3.93168	3.87381	1.29866	3.30743	4.68201
+	12.3402	-2.47017	0.18047	5.54109	LOC90246	+	3.69701e-12	-2.47017	-7.54939	2.06005	2.46467	0	3.24945	2.75916	2.73985	2.35614	7.6359	1.65077	3.0036	4.63807	6.91373	2.78031	7.51869	5.76288	2.09085	2.3505	2.51096	2.33342	2.75061	2.80323	1.40599	1.29278	5.61794	3.27947	2.62761	2.30743	2.78869	2.40871	3	2.5509	5.68314	4.72192	9.1139	2.44626	7.29536	4.83895	2.87578	3.2032	2.45681
+	14.3273	-2.46847	0.180682	5.53458	TAGLN	+	4.73371e-14	-2.46847	-8.23133	9.11741	10.2701	12.8621	9.9391	9.6462	9.5947	10.4872	10.1034	14.2414	10.0704	9.80059	11.9804	10.6811	10.6661	11.8463	10.6763	10.5413	9.6677	10.0907	13.1063	9.8204	11.4387	9.27919	9.0662	8.39292	9.9688	11.1811	11.0056	12.273	7.84687	9.0843	12.2318	11.6695	9.3178	6.78437	11.0711	11.983	10.9923	11.246	11.3894
+	10.4715	-2.46758	0.180794	5.53116	NTRK3	+	2.16862e-10	-2.46758	-6.86826	2.17632	6.7343	3.05137	2.51853	2.67582	4.65134	5.06436	2.59694	4.34341	4.21413	3.32769	2.20163	6.23668	7.17293	4.16189	5.78581	6.01748	5.9191	2.81967	4.90833	3.86295	3.73985	4.65249	4.91313	4.90833	4.9397	3.49314	5.93168	5.61559	0.495695	4.14323	7.50533	6.40973	0.454176	6.24508	6.99774	6.4165	3.42626	3.09255	2.7845
	8.54972	-2.46733	0.180826	5.53019	CDH11	+	1.40565e-08	-2.46733	-6.11389	6.31994	7.68538	4.6605	5.75382	6.50223	6.14057	6.73633	7.52959	9.37141	11.5308	4.78083	6.6744	7.66092	6.50223	9.31261	6.80993	4.91934	5.63081	8.27729	9.36389	8.1334	6.60585	5.51759	6.85624	4.29719	5.34305	5.43396	8.32008	7.54659	2.10098	5.63256	7.6409	9.06749	3.76235	3.6241	6.76195	8.99611	8.24222	6.67666	6.93204
+	11.9145	-2.46705	0.180861	5.52912	SLC7A2	+	9.31676e-12	-2.46705	-7.39801	5.12143	6.20848	7.9046	9.05401	5.24565	5.34837	6.66477	7.15846	8.08343	7.45352	4.30232	5.63081	6.9735	7.3046	7.47816	6.84097	5.10224	7.80658	4.04439	7.71108	9.31721	6.42391	5.86592	6.61265	4.26679	7.58759	5.75168	8.06652	7.78679	6.0177	5.53885	9.6844	9.928	9.51619	6.62805	8.99901	9.7701	7.43154	7.61522	8.13622
	7.62428	-2.46655	0.180923	5.52721	MUC1	+	1.05255e-07	-2.46655	-5.72506	10.7402	8.78741	9.3336	14.8264	11.4627	11.062	11.7432	9.8373	11.4897	7.0376	10.0852	9.99951	10.8959	13.5353	11.251	6.28503	10.5826	11.8605	11.9628	8.23319	4.30232	11.5412	9.09489	8.22458	8.6167	9.27461	7.22294	9.26959	8.8658	6.44989	12.6764	13.1058	12.8691	11.3684	12.9037	8.38202	11.9001	12.1166	7.73132	12.5498
+	13.1156	-2.46642	0.180939	5.52672	FAM181B	+	6.75193e-13	-2.46642	-7.82005	2.06005	3.74631	3.84398	6.40412	0	0.773996	2.49569	0.584963	3.5509	5.38647	4.52105	2.05311	1.20789	1.72247	1.20163	2.82985	3.45286	3.37851	0	3.20789	3.34625	2.10434	1.11103	4.53916	0.871844	5.51664	1.36737	3.88557	4.37156	2.35614	2.926	3.9607	4.86344	5.03518	0	2.16027	4.22419	1.29866	2.14405	1.08406
+	21.2937	-2.46512	0.181102	5.52174	SLC16A2	+	9.80302e-21	-2.46512	-10.3988	5.2604	7.41456	6.083	8.35632	6.45878	6.41718	7.02015	10.1309	8.71651	8.77699	7.93009	9.24329	8.49061	7.73647	6.08343	9.6464	7.4494	8.61268	7.75442	7.01837	7.75108	6.62994	6.28188	8.45599	8.41578	7.55903	6.26997	9.00059	8.74682	5.50589	6.22805	10.4626	10.6784	5.46761	8.26332	7.13463	10.6647	7.09835	8.4795	8.83469
	7.81929	-2.46465	0.181162	5.51993	GPR123	+	6.9011e-08	-2.46465	-5.80863	0	0.298658	0	8.10208	6.86332	1.27501	2.20477	0	0	0.526069	5.33664	0	6.77716	0	0.831877	2.34199	0.669027	0	0	0	0	0.863939	0.367371	3.74846	1.1635	1.26903	0	0.731183	1.51096	0	0.432959	2.48027	4.0635	0	5.88899	5.40054	5.4019	5.93003	0.748461	0
+	14.5086	-2.46464	0.181163	5.51989	NPTX1	+	3.20671e-14	-2.46464	-8.29173	0	2.34199	0	2.73769	0	1.27501	2.35614	5.28059	3.63691	6.03408	1.83996	2.05311	2.19849	2.02503	4.86196	1.15056	0.669027	2.51096	0	1.65535	0.485427	2.10434	1.11103	1.5656	1.96347	1.93734	0	5.05137	3.26604	0.495695	2.26903	2.93734	4.0365	1.31034	1.14405	1.72683	5.4019	1.29866	0.748461	1.81557
+	31.1802	-2.46449	0.181182	5.51931	ATP4B	+	2.86656e-30	-2.46449	-13.1542	1.04264	0.536053	0	1.94111	0.823749	1.27501	1.61353	0	0	5.24336	0	0	1.39506	3.95977	0	0	1.46467	2.37295	0	0	0.847997	0.863939	1.45943	1.85599	0.495695	0.555816	0.475085	0	1.51096	0.495695	0.432959	4.44758	3.41549	2.23266	0.485427	0	3.56803	0.575312	0	1.26303
+	11.4426	-2.46172	0.18153	5.50873	CYP3A7	+	2.62495e-11	-2.46172	-7.22771	1.93357	5.30816	3.15218	0.555816	4.27947	1.94111	3.36036	1.32769	2.74846	4.40531	2.89918	4.91743	3.67243	2.66903	2.43829	3.63343	3.52732	3.58015	3.18428	5.92695	5.09085	2.35614	6.36562	4.86493	2.47508	3.63691	5.52325	1.40054	6.14119	4.25626	2.5509	5.83794	6.43513	5.00225	2.33628	2.67807	7.86709	4.8475	6.48043	2.84197
+	11.3795	-2.46134	0.181578	5.50728	AQP5	+	3.0105e-11	-2.46134	-7.20475	1.26903	0.925999	2.5509	3.73227	4.10098	2.73985	2.0321	0	4.53356	0.526069	3.12928	0	2.09085	4.9486	0	2.09085	0.669027	6.67624	2.67582	0.443607	0	2.9241	1.11103	1.98185	0	4.2765	0.475085	1.20789	1.51096	0	1.62293	4.67582	3.8679	4.68762	3.11936	0.475085	3.74631	3.21568	0	3.39643
+	36.1364	-2.46051	0.181682	5.50412	CDH19	+	4.3465e-35	-2.46051	-14.4654	0	0	0	0	0	0	0	0	0.773996	0	0	0	0	0	0	0	0	0	0	1.04963	0	0	0	0	0	0	0	0	1.15704	0	0	2.68032	3.64155	4.60229	0	0	3.81147	0	0	0
+	23.9531	-2.45818	0.181976	5.49523	PEAR1	+	2.71281e-23	-2.45818	-11.1662	6.18686	6.88801	4.58916	6.39592	6.13463	4.22805	5.39985	7.36702	7.63169	5.91313	5.75409	6.98197	5.9472	5.75141	8.15031	5.8071	5.07767	6.38336	5.848	8.16279	6.04374	6.06415	5.40327	4.7115	6.52748	6.9154	6.1058	6.14751	7.75422	4.72846	5.33056	8.52431	8.33878	7.23926	5.09508	7.64559	8.46838	7.21179	5.80116	5.95047
+	51.047	-2.45783	0.182021	5.49388	PLA2G3	+	1.21216e-49	-2.45783	-18.3084	0.765535	0	0	3.17632	0	1.27501	0	0	1.28096	0	0	0	0	0	0	0	0	0	0	0	0	0	0	0	0	0	0	0	0	0	0	2.77189	3.49569	3.68145	0	0	3.64155	0	0.748461	0
+	19.8917	-2.45488	0.182393	5.48268	ANXA9	+	2.21759e-19	-2.45488	-9.98347	6.6585	6.50239	9.76359	7.71418	6.55628	5.3733	6.61265	5.67186	7.0735	7.78738	7.68503	9.02909	5.28021	6.27854	6.19515	8.3881	7.11385	6.82311	4.4957	9.1219	6.22362	4.31832	8.13088	5.80684	6.95152	7.17273	5.82375	5.37016	6.49634	8.02381	6.62805	9.6467	9.6859	7.62161	5.79753	7.41422	9.4683	6.66448	8.58609	7.74187
+	48.8238	-2.45445	0.182447	5.48103	C6orf146	+	1.79089e-47	-2.45445	-17.7386	0.432959	2.62994	0	2.25701	0	0	0	0	1.28096	0.910733	0	1.88752	0	0.823749	0	0.495695	0.669027	1.02857	0	0	0	0	0	0	0	0.555816	0	0.411426	1.15704	0	1.25701	4.52732	4.00988	0.454176	0	0.823749	3.07895	0	0	0
+	24.2573	-2.45404	0.182499	5.47948	ARAP3	+	1.38775e-23	-2.45404	-11.2524	6.31994	7.17413	7.03936	7.39146	6.0864	5.49185	6.71521	7.02514	6.53154	6.01458	5.44725	7.81282	7.49849	7.39934	8.07302	6.09191	6.16591	6.52904	6.72014	8.5247	6.76301	7.10612	5.49889	5.79831	5.51696	7.01335	6.42375	7.96982	7.92481	5.60703	6.16652	9.2489	8.6458	8.25908	4.20163	7.15025	8.40109	6.95257	5.80116	6.79675
+	18.698	-2.45323	0.182602	5.4764	SORD	+	3.1297e-18	-2.45323	-9.62278	8.34589	9.80121	8.7912	8.73971	8.29912	7.00843	9.2268	8.69342	8.9555	10.3384	8.78859	9.82671	7.71562	7.41878	8.51779	8.30501	9.7144	6.78934	6.00742	10.8208	10.4396	7.37313	11.0319	6.75074	8.44361	8.5352	10.7787	7.65921	9.42671	9.8454	8.9188	10.6235	12.0092	10.4591	7.64422	9.5652	12.4866	9.2352	11.9572	9.4847
+	12.1584	-2.45176	0.182787	5.47084	KMO	+	5.51503e-12	-2.45176	-7.48498	7.01703	6.70141	5.38405	3.98185	7.53768	5.67694	8.76759	4.19377	8.25559	4.69544	6.15805	6.54705	6.78424	7.17782	5.94509	5.17313	7.39549	6.11562	6.44576	8.30109	4.76128	5.42962	6.35632	5.76845	4.09255	7.97591	7.13422	8.24589	9.08571	6.79246	6.53528	8.24232	9.9534	3.53854	4.28983	2.78031	10.9755	7.00079	9.00711	8.29278
+	22.267	-2.45172	0.182792	5.4707	KCNC4	+	1.13062e-21	-2.45172	-10.6826	5.61176	5.44162	8.44419	10.8312	5.80787	5.53667	6.69377	8.2737	6.8049	6.6595	5.83794	6.62921	6.79416	7.31161	8.11562	6.30761	5.37086	6.25115	8.19682	6.62673	6.26903	7.11468	4.92553	6.40565	5.49057	7.61912	5.60733	7.17053	6.09001	4.91743	6.10978	8.72359	8.64032	6.73281	7.00955	5.61971	8.8339	5.77162	4.8268	7.57592
+	10.8874	-2.44895	0.183144	5.46018	RIPPLY1	+	8.72084e-11	-2.44895	-7.02378	2.22033	4.20477	0.687061	0	1.72247	3.42761	1.02148	2.58976	5.90641	1.46467	1.19535	0	4.14975	3.09424	4.48543	4.69933	1.39506	2.47249	3.40871	1.04963	2.42761	3.04789	2.08066	0.722466	1.41143	1.53107	1.36737	3.48156	3.926	1.15704	1.22651	4.74524	5.83769	0	2.10769	1.5509	4.69153	0.575312	2.14405	0.641546
+	16.5322	-2.44888	0.183153	5.45992	HMCN1	+	3.64459e-16	-2.44888	-8.94895	4.81353	6.78842	3.15218	6.83302	5.18587	4.22805	5.36422	6.39746	6.84134	6.56224	3.65878	3.94298	5.41887	5.68846	9.44601	5.25058	4.30159	4.70376	6.72014	9.4734	6.00832	6.06415	4.45615	4.43429	4.5735	4.08916	5.82375	5.77637	5.81813	5.04876	4.71973	8.02669	7.31886	4.70819	4.53916	7.67037	7.56758	5.35685	4.1235	6.96151
+	16.8935	-2.44761	0.183314	5.45512	MEOX2	+	1.65535e-16	-2.44761	-9.06329	0.432959	3.29425	1.14405	0.555816	0	0	0.604071	1.32769	2.74846	0	0	3.55949	0.411426	2.8339	0.333424	2.65535	0	0.604071	1.59455	2.96532	3.16511	0	0.659925	0	0	0.555816	2.05658	0.985501	2.40871	0	1.77821	3.51223	3.67694	6.4143	3.36597	3.18428	3.07895	0.985501	1.24489	1.08406
+	14.1737	-2.44561	0.183568	5.44757	ANO3	+	6.65237e-14	-2.44561	-8.1799	4.57834	6.22593	2.94111	2.83794	3.24184	1.64616	3.6837	1.59455	5.25474	3.41413	2.46467	1.48543	3.74416	2.98185	4.90014	5.20359	1.46467	2.75275	3.47379	5.79338	2.06695	4.12763	3.23879	3.67582	1.96347	3.44626	3.01792	1.72247	4.23726	0	3.37434	4.97223	5.71918	0	0.485427	4.39506	6.57984	3.774	3.57894	2.7845
+	18.1553	-2.4435	0.183837	5.43961	PDGFRB	+	1.03733e-17	-2.4435	-9.45645	8.24902	9.5172	9.07071	9.13509	8.54481	7.39661	8.6851	9.8317	10.6325	7.94989	7.88753	10.5238	9.51201	9.3797	11.1469	9.2934	8.35279	9.6941	10.5075	11.5515	9.31179	10.1098	8.69401	8.84178	8.0487	8.7651	9.16189	9.67359	11.2487	6.76035	8.12841	10.6193	11.2308	7.97103	6.89651	10.2417	11.6644	10.0298	8.73721	9.28591
+	10.5275	-2.43982	0.184307	5.42573	ADAM23	+	1.91621e-10	-2.43982	-6.88936	2.48027	6.30232	0	0.555816	1.54597	1.64616	2.62059	2.01078	4.0009	0	1.55582	5.8824	2.09085	2.02503	3.66676	3.12763	0	0	2.12763	3.55459	2.06695	0	4.16028	0	0.495695	2.25399	1.91073	1.72247	3.80012	0.495695	1.91839	6.11437	6.14609	0.799087	0.485427	2.49057	6.21432	2.43029	3.73552	1.81557
+	12.1143	-2.43847	0.184479	5.42068	PLCB1	+	6.05105e-12	-2.43847	-7.46929	7.07885	5.64414	4.58916	8.7172	3.35473	6.83086	5.06436	5.07981	7.11873	8.54909	7.8189	9.02909	8.81301	7.63452	7.96607	7.67708	6.54612	7.58143	4.76977	8.64191	4.56803	8.58229	5.81455	8.76789	8.42811	7.69321	7.87897	7.63793	5.8339	9.675	7.66839	11.0239	10.0804	6.69725	3.9222	9.2033	9.0895	6.95826	8.39981	5.96347
+	15.9389	-2.43686	0.184686	5.4146	CHRM1	+	1.3566e-15	-2.43686	-8.75932	0.432959	3.92884	0.687061	0.555816	1.34483	0	0	0	0	4.43496	0	0.536053	0.411426	0	0	0	3.10601	0	3.18428	0.782409	2.42761	0	0.367371	0	0	0.555816	3.01792	0.731183	3.06867	4.37504	0.432959	2.11437	3.80735	2.93546	0	0.475085	5.35896	0	2.83996	2.66221
+	27.9239	-2.43288	0.185196	5.39968	C1orf125	+	3.9198e-27	-2.43288	-12.2727	0.765535	3.07895	0	1.27501	0.464668	3.7845	1.61353	0	1.65077	2.17313	0	0.536053	2.19849	2.02503	0	0.85599	1.1177	2.63691	2.95233	0	0.485427	1.79494	0	1.40054	0.495695	2.51349	0.475085	1.23879	2.02857	0.863939	2.37016	2.06695	3.32912	0.799087	1.14405	1.34483	4.80478	1.29866	0	0.356144
+	15.4923	-2.43119	0.185412	5.39339	ALX1	+	3.6612e-15	-2.43119	-8.61496	0.432959	7.56841	0	1.27501	3.05485	0.773996	1.02148	2.46989	2.89336	0.526069	2.62527	1.23266	2.29866	1.33914	2.04264	0	1.1177	1.36177	3.47379	0	0.847997	2.10434	0.367371	2.20163	0	1.74846	0.83996	2.20477	3.06867	0	0.432959	4.52732	4.58316	0.454176	1.59455	1.34483	3.36597	2.87578	0.748461	0
	9.17252	-2.42965	0.185611	5.38762	PLD5	+	3.63722e-09	-2.42965	-6.36547	0.432959	5.47119	2.69153	0	0	0.773996	4.21101	5.96786	0.773996	9.17889	0	7.24831	0.722466	0.823749	10.9251	0	0	1.36177	1.59455	2.40599	2.53107	2.57046	0	0	0	0.555816	0.475085	2.64386	2.70929	0	0.757023	4.24031	4.50843	0	0	4.19692	4.27128	1.29866	0	0.641546
+	26.6331	-2.42929	0.185657	5.38628	GRRP1	+	6.96543e-26	-2.42929	-11.9173	3.18587	1.89142	3.71589	3.83188	3.18269	2.39506	4.5008	4.47249	4.39369	4.14405	2.62527	5.09845	3.55704	3.88655	5.66988	3.93168	3.59932	4.18824	1.88752	4.51475	3.16511	2.75916	3.36597	2.97636	2.67582	3.82782	3.8885	4.25172	4.08831	3.14078	3.37434	5.90977	5.65134	4.9514	1.38957	3.05658	5.64501	3.774	3.57894	3.67469
	3.53699	-2.42923	0.185665	5.38606	LOC339535	+	0.000699608	-2.42923	-3.66399	8.2771	0.536053	0	0.963474	7.94533	9.28411	2.84398	1.0072	8.12469	2.9222	7.42777	8.19338	2.56072	0	0.831877	8.73	0	1.62761	7.34012	8.34718	0.485427	8.20119	0	3.43563	8.42459	0	9.59859	2.30451	0	0	0.432959	7.62271	7.86301	6.13196	0	9.43469	7.95449	3.28983	9.2335	9.1068
+	12.3139	-2.42921	0.185667	5.38599	ASAM	+	3.91604e-12	-2.42921	-7.54007	4.66107	3.32625	3.57652	0	3.60407	4.11437	3.03738	0	3.7939	5.38647	2.08066	0.536053	4.79494	2.66903	2.43829	2.45418	2.64846	1.852	4.04439	1.95233	0.847997	2.10434	0.659925	3.09255	1.1635	3.09424	2.70708	7.65678	0	5.61912	2.7137	6.05224	6.27538	1.84398	2.44626	1.5509	6.45286	5.40735	1.60881	4.20007
+	22.7672	-2.42859	0.185747	5.38368	FNDC5	+	3.7366e-22	-2.42859	-10.827	3.53232	2.82782	2.82171	4.44626	3.05485	3.35473	4.5008	0.584963	4.29205	3.41413	3.23266	3.11103	2.91265	3.3505	1.35614	3.6792	3.20006	2.63691	3.85599	3.15056	4.41481	3.54967	1.60407	3.63807	1.96347	5.53107	3.01792	3.56438	2.95791	1.61353	3.22188	6.26247	6.90785	8.85059	1.77821	3.41007	5.47411	2.14078	1.60881	3.57652
	7.32968	-2.42784	0.185844	5.38086	SNURF	+	1.98833e-07	-2.42784	-5.59703	5.91695	5.38647	0	7.59962	6.29536	2.73118	5.29646	5.62702	5.8392	7.93452	4.95884	7.31461	5.78973	2.38957	3.61941	6.52231	5.18349	3.48929	0	5.93286	6.34767	4.26153	6.53947	5.09803	6.7761	6.24451	7.45714	4.7996	0	7.49601	6.81044	6.90292	8.21228	8.36912	7.07232	7.24298	8.2116	5.42861	6.71163	5.95861
+	14.3743	-2.42619	0.186056	5.37471	DUOX2	+	4.28637e-14	-2.42619	-8.24701	1.04264	4.05137	0	3.68032	0.464668	1.94111	3.6241	2.01078	2.40327	2.17313	2.28688	2.86592	3.24641	2.66903	2.13093	1.15056	1.97453	2.04614	2.51601	1.65535	2.62761	0.863939	4.33628	0.985501	0.495695	3.92029	0.475085	2.3978	2.40871	1.61353	1.45418	3.40327	3.926	3.19062	0.85599	1.11103	5.62702	3.42626	2.53356	3.854
	8.19585	-2.42317	0.186446	5.36348	SCN2A	+	3.0485e-08	-2.42317	-5.96746	10.0994	3.35896	5.10392	10.6913	6.35403	3.92505	6.97361	5.93263	7.08108	3.08066	4.87873	8.05642	4.47314	5.57713	8.39279	3.12763	5.00045	6.82972	5.9458	1.95233	8.95539	11.217	2.76977	4.67469	7.08534	6.14466	4.64789	6.19358	3.16993	3.26903	3.89627	6.97131	6.70957	7.6189	5.75489	4.03738	7.56293	4.17473	3.09255	4.06178
+	13.7647	-2.42222	0.186568	5.35997	LINGO2	+	1.62858e-13	-2.42222	-8.04204	0	0.925999	0	1.27501	4.36597	0	0.604071	0	0	0	0	0	3.63459	1.72247	2.63227	0	2.7761	1.02857	3.47379	0	2.19849	3.33056	0.659925	2.20163	0	0.555816	1.57046	1.20789	3.43962	0	2.46205	4.52732	4.9644	0.799087	6.39112	0	4.77505	0	0	0.879706
	6.7023	-2.42081	0.186751	5.35473	C19orf77	+	7.73916e-07	-2.42081	-5.31655	11.1515	11.8305	12.6691	12.5913	12.734	7.75522	9.88631	2.46989	11.184	9.9904	12.0118	6.47005	11.33	7.14975	3.26003	10.8706	10.5593	10.1105	9.837	12.2363	7.64588	9.2248	12.4296	10.7155	10.6078	9.1133	11.0647	8.46238	10.7249	11.3646	9.60249	11.4322	13.2412	12.0495	6.61014	11.8889	13.582	12.096	13.0205	10.8667
+	29.1346	-2.41913	0.186969	5.34848	C3orf32	+	2.65586e-28	-2.41913	-12.6027	2.65076	2.57773	2.94111	0.963474	2.38681	3.25096	3.28688	0.584963	3.71699	0.526069	2.28688	3.32049	2.09085	0	0.333424	0.85599	0	1.62761	4.40667	1.04963	1.37295	0.863939	3.51979	0.411426	2.58015	2.25399	0	1.57046	2.95791	0	2.7866	3.79805	4.36737	3.45681	0.485427	1.34483	5.02945	2.55582	3.57894	1.5656
+	13.1806	-2.41883	0.187008	5.34736	AFP	+	5.85318e-13	-2.41883	-7.84247	0	2.57773	0	0	1.10434	0.773996	2.35614	3.26003	4.70155	1.46467	1.19535	4.06436	1.5656	0	3.93546	4.9607	0	0	0	0	0.847997	0	1.29278	0.411426	0.495695	1.74846	0	2.09761	1.15704	0	0.757023	5.26566	5.44659	0	0.485427	0	5.44361	0.575312	0.748461	0
	7.06375	-2.41665	0.18729	5.33931	CHD5	+	3.54541e-07	-2.41665	-5.4795	0	1.70487	0	4.96625	3.18269	3.7845	0.604071	2.81967	2.40327	4.96763	3.92695	1.48543	2.7115	4.33342	2.69153	3.58496	1.73985	1.02857	6.84386	0.782409	1.1375	2.35614	0	8.19269	4.13668	1.26903	2.30743	1.72247	0.695994	0	1.02857	6.11437	5.75995	5.15987	5.00675	5.43929	4.36107	1.78241	1.24489	0
	5.7157	-2.41413	0.187618	5.32998	ENPP7	+	6.47991e-06	-2.41413	-4.8504	3.81044	7.31578	6.33163	1.27501	6.85848	2.18587	6.00832	0	4.77873	4.31325	4.94111	0.925999	4.31687	0	0.333424	5.34021	7.26416	8.45849	1.88752	10.5994	0.485427	0.863939	7.00495	3.24945	0.871844	3.50716	0.475085	0.411426	5.61559	5.85275	4.77558	5.32697	7.26894	0.454176	2.9782	2.76128	8.8021	6.92398	7.06383	4.9279
	6.53127	-2.41326	0.187732	5.32675	COX7A1	+	1.11667e-06	-2.41326	-5.23808	5.55888	4.30305	8.07017	4.96625	4.97269	8.76129	5.25134	4.40531	7.99729	5.12102	9.75821	5.61765	8.87649	9.2604	5.60999	10.8709	5.5435	10.4909	8.6458	6.16169	2.53107	7.77689	6.06717	4.24793	10.6661	4.44228	10.5903	5.50144	6.25039	4.05658	4.66164	9.37641	8.90701	10.1913	2.90111	5.74953	7.8993	5.98664	5.29756	4.81711
+	17.8455	-2.41179	0.187922	5.32135	PCSK2	+	2.05335e-17	-2.41179	-9.36076	0.432959	1.49057	0	0	0.823749	1.27501	0	0	1.28096	0	0	0	3.0321	0	0.831877	0	1.1177	0	3.55827	0.782409	0	0	4.27277	1.85599	0	1.26903	0.475085	0.411426	0	0	0	3.70819	4.32481	0	0.85599	1.5509	3.22959	0	0	0
+	17.4907	-2.40899	0.188288	5.31102	PEBP4	+	4.50007e-17	-2.40899	-9.25052	0.432959	1.09085	4.01614	3.83188	1.34483	0.773996	1.61353	0	0.773996	1.85997	0	0.536053	1.39506	1.33914	0	2.22342	2.50589	2.85997	1.23266	0	2.62761	1.40599	1.45943	0	1.96347	1.93734	4.10266	1.40054	1.51096	2.23266	0.757023	4.27202	5.25437	2.34199	0.485427	1.34483	4.50653	1.29866	1.24489	2.45681
	5.75409	-2.40506	0.188802	5.29656	DDC	+	5.97977e-06	-2.40506	-4.86919	9.85191	10.0188	10.7778	4.80478	11.9935	6.58646	9.88791	6.38888	9.63789	11.427	9.8937	10.6097	11.4451	4.91265	3.80735	9.47121	10.8382	9.7193	6.24394	11.4889	8.215	3.64731	11.5408	7.82318	10.2551	10.0486	11.3437	7.62117	9.57151	12.2329	10.6961	11.1907	12.3519	0.454176	8.82311	11.7535	13.7416	10.4072	11.3499	10.6759
	8.49663	-2.405	0.188809	5.29636	FOXA3	+	1.57846e-08	-2.405	-6.09209	1.46467	0.536053	0	6.87418	3.30012	2.57773	3.03738	1.0072	5.30743	3.82477	3.65878	0	1.9782	7.29756	0	0.85599	2.50589	6.82311	5.02989	0	0.485427	1.40599	5.05745	1.5656	1.80323	2.926	1.36737	5.31179	3.26604	0	3.46858	4.81044	4.70487	1.31034	5.30122	2.58737	4.83895	4.05311	0	5.17153
	7.17046	-2.40388	0.188955	5.29226	CACNA2D1	+	2.80673e-07	-2.40388	-5.52689	4.53543	5.43396	2.69153	5.90929	6.11873	4.11437	4.46728	6.62117	4.23802	3.86888	2.28688	5.99842	5.44062	2.8339	9.29	6.01212	2.8953	3.96532	0.739848	6.56255	7.04144	1.79494	5.70625	5.11728	6.24146	7.95948	6.08937	5.14771	3.35614	8.37799	3.75489	6.98561	7.6858	1.68706	5.97499	7.09445	7.65456	5.84699	6.75195	3.90881
+	14.5063	-2.4026	0.189124	5.28755	PRSS12	+	3.21995e-14	-2.4026	-8.29099	1.04264	3.5097	3.84398	1.94111	2.38681	2.18587	0	2.46989	4.53356	6.2902	0.722466	0.536053	1.5656	1.72247	3.47768	3.6792	0.669027	1.36177	1.23266	8.08311	4.01346	1.79494	1.45943	3.03562	1.41143	4.37851	3.15218	3.14893	3.35614	0	1.25701	3.08576	5.37504	0	2.82171	4.97499	6.37938	3.1375	1.24489	1.5656
+	26.5832	-2.39952	0.189528	5.27627	ELTD1	+	7.78002e-26	-2.39952	-11.9035	6.2075	6.81762	7.36571	7.68461	6.66974	4.94533	6.66477	8.17632	6.46303	6.74456	5.00045	8.573	7.14629	7.51262	9.4503	7.30961	5.90929	7.05028	5.91385	9.7936	7.84912	7.59828	6.14037	6.24679	6.42677	6.90412	7.21519	7.16058	8.25361	7.22458	6.18051	9.61791	9.4204	9.66811	5.85922	8.04979	8.90011	6.71218	6.77004	6.58135
+	34.3256	-2.39495	0.19013	5.25957	SLC25A25	+	2.51934e-33	-2.39495	-13.9898	7.63358	7.16952	9.0821	11.4329	8.66729	7.65721	8.7659	7.26651	8.31161	10.02	7.61537	7.55451	8.52419	7.6837	7.42459	8.2385	8.36308	9.02489	8.1531	8.47901	8.99879	8.43208	8.14878	7.08905	7.82158	8.27482	9.2299	8.864	7.86512	8.0192	8.02248	11.5788	10.0535	11.3159	8.60958	9.5014	10.0388	8.23988	10.4778	9.6449
+	16.973	-2.39324	0.190354	5.25336	C9	+	1.38979e-16	-2.39324	-9.08834	1.46467	6.00023	0.687061	5.41312	2.27799	1.64616	2.94486	0	0.773996	1.21412	0	0	2.91265	1.72247	0	1.78241	0.669027	2.37295	1.23266	4.12763	4.72846	0	0.903038	2.09424	0.871844	2.926	2.94673	2.30451	3.35614	0.863939	3.22188	3.56316	4.0635	5.62732	1.77821	4.49697	3.07895	2.14078	0	3.98732
+	17.2573	-2.39292	0.190397	5.25218	VIPR1	+	7.48325e-17	-2.39292	-9.17761	3.53232	2.91648	3.42089	6.01859	2.91457	3.54226	3.03738	0	3.26003	3.0036	1.55582	3.32049	3.0321	2.8339	0.604071	5.50462	1.73985	4.48543	4.36036	2.07724	3.0993	3.20789	2.5008	1.98185	1.61824	3.44626	3.80941	3.48156	4.18903	2.10098	2.7137	4.27202	5.7996	5.79025	1.14405	2.91648	6.49313	3.60999	3.09255	3.47119
+	18.3006	-2.39162	0.190569	5.24745	PID1	+	7.49927e-18	-2.39162	-9.50115	5.52607	5.26641	4.9982	3.92505	4.06867	4.17233	5.21179	3.26003	7.08873	4.79598	3.98732	1.88752	5.52482	5.08534	4.48027	4.21023	4.80323	4.01257	5.50684	5.66704	3.82273	4.05745	4.47508	4.38957	2.93357	5.81096	5.40735	5.41515	4.71425	2.9222	4.55888	6.37521	7.71101	6.97246	2.21413	4.42156	7.51964	6.33914	5.02148	5.38991
+	19.6165	-2.39085	0.19067	5.24465	DACT3	+	4.08277e-19	-2.39085	-9.90092	3.91552	5.15218	6.85487	4.59515	4.67976	4.17233	4.43363	5.03606	7.68278	4.17951	4.78083	6.44808	5.83618	6.06393	7.4071	4.66903	4.67694	5.23036	5.68734	7.18041	4.01346	5.63256	4.27277	5.76394	3.3978	4.37851	5.19062	5.09339	5.84925	4.93687	4.08491	6.89263	6.88582	4.20007	4.8334	6.44841	7.67892	5.33949	4.68032	5.69321
+	19.9902	-2.39008	0.190772	5.24185	EGFL7	+	1.78718e-19	-2.39008	-10.0129	7.7252	7.36597	10.1088	9.81429	7.11634	6.44095	7.17732	9.57999	7.88393	7.34864	7.18051	10.4258	7.55221	7.56613	8.15689	7.64523	8.23731	7.78973	8.6164	9.5663	6.89445	7.81967	5.69014	6.42777	7.10276	8.16772	7.70169	7.72329	9.9394	4.91743	7.33459	10.4039	9.26971	9.03779	4.63633	8.7389	8.88591	7.5932	7.05637	7.23017
+	30.2366	-2.38914	0.190896	5.23847	EHD3	+	2.29844e-29	-2.38914	-12.9007	7.09001	8.13119	7.53123	7.41168	7.64053	8.0881	7.82439	5.8339	8.27212	7.8409	8.70169	6.50621	8.52799	7.80232	8.2212	7.65399	5.9644	8.18601	7.49362	10.1824	6.50906	9.3557	8.08529	8.14848	8.28568	8.95931	7.17642	8.44079	9.002	6.3147	7.88521	9.03199	10.603	5.58346	8.33918	7.91121	11.364	7.9354	6.67666	8.2227
+	13.6732	-2.38861	0.190966	5.23652	MGC16121	+	1.98781e-13	-2.38861	-8.01097	2.87578	5.50048	4.35262	2.25701	2.02857	1.27501	1.61353	4.10098	2.58496	1.67356	4.97085	4.06436	2.38957	2.66903	0.604071	4.69209	4.30159	2.63691	3.47379	1.81147	3.0993	3.07211	3.84599	3.97545	1.1635	4.96162	5.12681	2.98002	8.28808	1.61353	5.20007	5.26566	5.29939	4.14078	5.11187	6.77215	5.44361	5.77162	3.2032	0.879706
	7.83247	-2.38777	0.191078	5.23347	MT3	+	6.70533e-08	-2.38777	-5.81424	0.765535	3.35896	4.6605	6.95884	0	1.27501	1.02148	0.584963	2.74846	0.910733	4.43763	0	2.7115	5.92529	0	2.09085	3.10601	1.36177	2.51601	7.79727	2.71809	2.9241	1.11103	4.1177	6.68706	3.8748	4.81916	1.72247	0	2.75702	0.757023	6.09677	5.66846	7.91468	1.14405	4.68145	4.15056	0	0.748461	0.879706
+	27.2477	-2.37572	0.192681	5.18993	S1PR1	+	1.76402e-26	-2.37572	-12.087	7.51633	7.37782	5.94767	7.78392	6.38094	6.69919	8.54689	8.42538	8.4566	8.09598	5.71918	8.41671	7.44269	7.8888	9.2798	8.51881	6.15401	7.59313	6.51223	9.76421	8.25498	7.89651	7.21442	6.66491	6.5404	8.12691	7.54589	8.10999	8.9633	7.52779	7.20477	10.4251	9.83559	8.8448	6.50494	7.50581	9.27151	7.55628	7.44997	8.9739
+	11.1702	-2.37055	0.193371	5.1714	NPY5R	+	4.72729e-11	-2.37055	-7.12815	1.63691	7.57871	1.49569	1.74846	4.84298	3.70819	4.97269	2.7115	5.33342	1.21412	4.39438	1.88752	4.97039	4.67356	1.62293	5.72055	1.97453	3.96532	5.05918	3.09255	5.65592	4.48671	0.903038	6.45483	6.36264	4.2765	4.75756	6.50096	0.695994	0	5.71122	6.63909	7.28577	0.454176	5.80787	6.49841	6.27333	4.79805	2.69599	4.88753
+	21.8632	-2.37021	0.193418	5.17016	FLT1	+	2.77453e-21	-2.37021	-10.5653	7.96578	8.4407	8.54141	8.99901	8.22308	7.81551	8.09022	10.9088	8.62801	9.18869	7.50676	9.5093	8.72451	9.79001	12.1535	8.51239	8.1419	8.7449	7.05593	12.5751	10.1799	8.43208	8.68489	7.36877	8.41409	8.68148	8.7254	8.13381	10.4714	9.6074	7.36536	10.706	11.3551	10.5554	8.28591	10.4638	11.5055	8.19259	8.65871	8.40442
+	33.0433	-2.3673	0.193808	5.15974	SFXN2	+	4.47773e-32	-2.3673	-13.6507	7.77479	6.63285	9.7238	8.42152	7.20545	7.595	8.15157	9.2737	8.89181	10.4905	7.08066	6.74859	6.76858	7.9302	7.62979	9.49991	8.81881	7.58143	6.98857	7.16611	8.60589	7.74409	8.36659	7.98288	8.60899	7.86641	9.5726	7.1639	9.3306	10.1218	7.54782	9.8115	10.788	8.29011	6.59216	8.15689	12.2697	7.23074	9.1085	8.51021
+	41.554	-2.36711	0.193834	5.15906	AGTR2	+	2.23097e-40	-2.36711	-15.8717	0	0.536053	0	0	0	0	0	0	0	0.526069	0	0	0	0	0	0	0	0	0	0	0.485427	0	0	0	0	0	0.83996	0	2.02857	0	0	3.08576	5.59842	0	0	0	1.9222	0	0	0.356144
+	15.3291	-2.36696	0.193853	5.15855	GRB14	+	5.26098e-15	-2.36696	-8.56186	7.42173	9.44981	3.78136	10.2369	6.76474	7.40871	6.1821	7.97682	3.71699	9.0036	7.56697	7.1917	8.52799	7.2032	5.99209	6.85125	5.41075	6.40122	8.08672	5.24451	6.18468	7.13165	5.58014	6.78097	6.17672	7.0343	8.54971	9.52611	7.78679	5.83213	6.87	8.4071	8.6749	9.86	7.26228	8.15502	8.8802	6.6851	5.59186	5.60466
	8.89171	-2.36656	0.193907	5.1571	ZNF676	+	6.6676e-09	-2.36656	-6.25297	1.79494	5.53605	3.78136	3.31904	2.83996	6.6388	5.08619	6.28059	3.0268	4.46401	3.41819	0	3.43162	1.72247	0.604071	3.81044	3.59932	0	3.18428	4.89093	5.85798	0	0.903038	1.20789	3.74846	5.81096	5.1102	1.20789	5.8339	3.64616	0.432959	4.97223	4.7866	8.48868	0	0.475085	3.81147	0.575312	4.89482	5.12598
+	31.7051	-2.36565	0.19403	5.15384	JAM2	+	8.95617e-31	-2.36565	-13.2946	4.73931	4.75328	4.6605	5.88655	5.76766	4.76871	5.1918	4.22265	6.06113	4.88411	3.7301	5.65678	5.5552	5.62293	5.85649	5.42492	4.89093	5.21023	2.95233	6.25267	4.56803	4.68482	4.51223	4.22265	3.95606	5.14609	5.33842	5.50144	5.87971	5.35473	5.22728	8.0082	7.16942	6.24888	4.23266	4.44692	6.48317	5.26828	4.71864	5.99548
+	12.4235	-2.3653	0.194077	5.1526	HSD11B1	+	3.0752e-12	-2.3653	-7.57875	4.16269	2.78031	1.49569	3.01614	3.85499	1.64616	5.12928	5.18349	7.28012	1.21412	2.28688	5.66959	5.54504	2.27202	6.46091	4.0781	3.91073	2.85997	3.63807	2.07724	2.31904	2.10434	3.44493	4.03386	0.871844	2.73552	3.92695	4.00809	2.56803	0.863939	3.59813	3.70819	5.46663	3.63923	0.485427	2.91648	5.02945	4.32265	4.51728	4.49761
+	12.9624	-2.36353	0.194315	5.14628	RGMA	+	9.45038e-13	-2.36353	-7.76706	2.48027	5.56377	3.78136	6.08044	3.45943	3.85699	4.8748	3.40463	7.40701	3.08066	2.46467	4.70984	4.26903	2.8339	4.11936	4.82222	4.50144	6.13791	2.95233	5.91001	5.33842	7.7385	1.85599	3.29866	0.495695	5.16511	5.76208	5.06523	5.35825	0.863939	5.20007	6.72096	6.21801	3.30305	4.40803	5.48993	6.46287	3.55213	4.33414	5.58796
+	13.8141	-2.36051	0.194723	5.13551	GGT5	+	1.46372e-13	-2.36051	-8.05876	8.56301	8.28642	9.54771	8.2097	8.86589	7.50764	8.50859	8.2547	10.8582	7.02303	7.8716	7.84699	9.4654	8.10502	9.3895	7.50016	9.3192	7.03309	9.4589	9.2022	7.6799	8.59772	8.1635	8.32962	6.62161	7.26397	8.87961	7.47192	9.08449	4.77294	7.31904	9.91719	10.9174	6.31723	4.26379	8.31189	10.4827	9.8464	8.54172	8.44791
+	15.8165	-2.35961	0.194844	5.13231	CACNB4	+	1.78173e-15	-2.35961	-8.71991	4.83137	5.27501	3.05137	9.1734	3.81557	4.2817	4.56499	7.96232	4.66164	4.17951	5.11228	5.9148	4.63343	4.58436	1.9486	2.9855	2.7761	4.26828	5.83086	4.24184	8.9095	6.88252	3.09761	6.13031	6.43363	6.08598	3.27501	8.40489	3.66676	4.31687	3.71699	8.10952	8.19298	8.61791	3.30743	7.23391	7.15512	4.96486	2.35332	3.96162
+	11.655	-2.35755	0.195123	5.12498	TLE6	+	1.65171e-11	-2.35755	-7.30469	0.432959	4.07125	5.7339	7.75902	1.34483	1.94111	0.604071	5.8212	2.89336	1.21412	2.08066	3.25399	3.38681	4.71644	5.49825	2.45418	0.669027	2.63691	1.59455	1.81147	0	3.33056	0	4.53916	2.11103	1.93734	1.36737	3.9486	4.32841	1.61353	1.62293	4.81044	4.08916	5.63807	0.485427	2.76128	2.85	1.29866	0	1.08406
+	9.78445	-2.35646	0.195269	5.12113	AKAP2	+	9.62445e-10	-2.35646	-6.60576	8.38901	8.83671	0	8.87679	8.64321	9.5422	8.9455	9.79829	8.6901	8.20941	6.88911	8.35909	8.80339	6.6642	10.8366	7.73078	4.67186	8.34558	6.1807	9.8662	9.47039	8.58819	9.0814	9.1769	8.48309	9.51641	8.25408	10.3972	7.00349	8.97499	7.59193	10.6908	10.9905	13.0294	8.31569	9.04059	10.8829	8.75131	8.898	9.61031
+	10.2895	-2.35622	0.195302	5.12028	PHF21B	+	3.21152e-10	-2.35622	-6.79945	1.79494	1.49057	1.14405	1.27501	3.5097	5.04177	4.36317	5.33557	3.14731	2.30743	2.46467	5.30961	3.24641	0.823749	5.28392	1.78241	0.669027	0.604071	4.26228	1.28096	3.97728	7.4224	2.82985	2.20163	0.495695	5.39266	2.61589	3.71589	1.51096	0	2.04614	5.85898	4.34625	2.86394	1.77821	4.80632	4.77505	1.56072	0.748461	0
+	11.1047	-2.34908	0.196271	5.09501	VWA2	+	5.45729e-11	-2.34908	-7.10409	5.50367	5.69544	1.77821	4.78031	2.98732	5.32337	6.40905	3.53605	3.93546	3.08066	2.76765	2.05311	2.848	3.55213	2.50589	3.53481	3.0036	2.37295	2.95233	1.28096	0	4.19377	3.8166	1.40054	2.47508	4.59036	3.59096	4.20085	0	3.73877	6.15967	6.52623	5.87578	6.25588	3.84298	5.51444	4.58316	4.89579	4.1235	5.06695
+	13.2232	-2.34868	0.196326	5.09357	C21orf130	+	5.33e-13	-2.34868	-7.85712	2.87578	5.16108	0	2.83794	3.05485	2.73985	4.59574	2.01078	3.0268	5.22612	0.722466	2.05311	1.852	2.02503	2.43829	3.31615	2.7761	4.01257	3.38267	0	2.31904	3.20789	0.367371	1.5656	2.36457	0.956057	5.85375	3.52356	0	1.15704	3.05137	5.85898	5.88338	7.78522	2.90111	4.95699	4.27128	2.43029	0.748461	2.52857
+	9.60012	-2.34545	0.196765	5.0822	SRPX	+	1.43406e-09	-2.34545	-6.53406	2.80529	6.12226	6.20672	3.87873	1.88362	2.57773	5.01926	9.70921	7.50112	2.30743	3.12928	9.67389	5.05788	4.38681	9.8746	3.43029	4.11936	2.96162	3.7866	5.57228	3.94017	4.774	3.65992	3.29866	2.24184	4.24108	6.1467	6.11374	6.12866	1.95606	3.11103	5.52231	6.28096	6.16209	1.77821	4.52168	5.86071	5.33949	3.94204	4.34625
+	11.3367	-2.34256	0.19716	5.07202	APCDD1	+	3.30633e-11	-2.34256	-7.18912	3.07039	6.13627	4.35262	5.8632	6.00225	5.88753	5.10811	7.11707	5.28133	4.86295	5.96278	5.52199	9.13371	6.90424	8.23869	4.66903	3.66676	4.78764	1.59455	6.93216	5.48671	7.88649	2.88753	4.67469	4.26679	4.80064	5.00809	6.92374	7.48349	4.79442	5.77663	9.05479	7.73992	8.1299	5.24108	8.08709	7.20447	5.47216	4.38198	5.66164
	7.60468	-2.3408	0.1974	5.06585	RNF212	+	1.09853e-07	-2.3408	-5.71661	2.73118	8.02758	2.69153	5.31361	4.70099	5.46891	4.92457	2.7115	5.65335	1.46467	8.01898	5.32589	1.20789	2.02503	1.62293	1.39506	4.91934	6.95641	7.38154	3.09255	1.9222	6.15036	0	7.63183	1.80323	2.10434	7.03155	2.20477	6.1536	6.8505	1.02857	7.95111	6.38905	0.454176	7.36859	5.48993	5.29205	7.7187	3.65992	4.56742
+	12.1905	-2.33975	0.197544	5.06216	ITM2A	+	5.14747e-12	-2.33975	-7.49639	6.2075	8.6938	4.26454	7.20994	5.66192	5.68342	7.16702	7.6359	7.74658	7.56468	4.91025	7.03727	9.4608	7.55443	6.57546	7.43371	4.38543	8.33338	5.17153	8.42589	5.18864	5.7252	5.50843	4.94392	7.44261	6.39951	6.34873	9.3866	5.68622	5.23343	7.82241	9.0297	9.3594	11.5518	8.47001	10.4599	8.8563	7.68152	5.67158	7.29094
+	14.9941	-2.33736	0.197873	5.05375	CSGALNACT1	+	1.1005e-14	-2.33736	-8.45221	5.84172	5.9798	4.91361	9.5624	6.3127	5.3978	6.4002	9.905	6.12164	5.43095	4.78083	8.19121	6.46712	8.19451	9.23561	7.11977	6.74025	6.08343	4.99955	7.12959	5.75516	6.24736	4.56621	5.25965	5.1469	6.74846	6.13052	8.21888	5.95327	5.86295	6.15259	8.73769	8.5172	11.8192	7.49369	6.25814	8.46459	6.98083	5.13832	6.86765
+	10.6958	-2.33567	0.198104	5.04784	GRIA3	+	1.32513e-10	-2.33567	-6.95246	1.93357	4.84699	0	3.96901	2.27799	1.64616	1.02148	0	2.40327	2.17313	3.0197	0.925999	2.56072	0	0.333424	2.22342	1.46467	0	1.59455	4.95884	2.19849	1.40599	4.37782	4.6565	2.93357	3.62176	1.75275	2.78869	0	8.67529	1.25701	2.77189	5.0457	0.454176	0	2.76128	7.22564	4.82273	5.7832	0.879706
+	19.9693	-2.33548	0.19813	5.0472	STON1-GTF2A1L	+	1.86885e-19	-2.33548	-10.0067	0	2.36737	0	0	0	2.11769	0	0	3.48543	1.79909	0.941106	0	0	0	3.14241	0	0	0	0	3.86295	0	0	1.32193	0	3.23113	0	1.58496	3.06523	0	0	0	4.70155	1.37851	1.76554	0	1.18269	4.58976	2.04264	2.04614	0
	5.81648	-2.33516	0.198174	5.04606	AOX1	+	5.22536e-06	-2.33516	-4.89961	12.9817	9.8212	4.12019	5.03034	10.9646	9.9744	10.3384	7.8996	10.5694	7.83542	8.39352	2.20163	10.4846	5.94345	7.6241	8.84059	9.1951	10.0155	1.88752	12.3754	4.72846	7.16521	13.8186	6.84812	10.6553	12.0566	11.1478	8.42849	12.1174	9.02561	11.6369	11.578	13.312	3.24793	9.0894	6.28688	12.7155	11.1826	14.2206	10.8604
[truncated: 19,445 more rows]
[truncated: 283 more columns]
