# Supplementary material for: Papillary Renal Cell Carcinomas Rewire Glutathione Metabolism and Are Deficient in Both Anabolic Glucose Synthesis and Oxidative Phosphorylation
Source: Cancers (Basel). 2019 Sep 3;11(9):1298. doi: 10.3390/cancers11091298 (PMC6770591; doi:10.3390/cancers11091298)
Supplement: Supplementary file 1 [file cancers-11-01298-s001.zip › cancers-570749-supplementary layout/Table S7.xlsx]

## Sheet: pRCC up
Table S7. Pathway enrichment analysis (GSEA) of transcriptome data between pRCC and healthy kidneys. mRNAs with a minimum of three valid values in at least one group were used, missing values were replaced from normal distribution. KEGG and Reactome databases were used; the significance threshold was set to ≤0.05 for the p-value and ≤0.10 FDR, respectively. Significant KEGG pathways were highligh…
Pathway	SIZE	NES	NOM p-val	FDR q-val
KEGG_RIBOSOME	87	2.59917	0	0
KEGG_ALLOGRAFT_REJECTION	35	2.10932	0	0.00043678
KEGG_GRAFT_VERSUS_HOST_DISEASE	37	2.09565	0	0.000376535
KEGG_HOMOLOGOUS_RECOMBINATION	26	2.02921	0	0.00107593
KEGG_PROTEASOME	44	2.01355	0	0.0011843
KEGG_CELL_CYCLE	118	1.96272	0	0.00213442
KEGG_BASE_EXCISION_REPAIR	33	1.92578	0.0049505	0.00350255
KEGG_DNA_REPLICATION	36	1.92464	0	0.0034352
KEGG_SYSTEMIC_LUPUS_ERYTHEMATOSUS	127	1.89593	0	0.00450573
KEGG_ANTIGEN_PROCESSING_AND_PRESENTATION	81	1.82825	0	0.00757055
KEGG_INTESTINAL_IMMUNE_NETWORK_FOR_IGA_PRODUCTION	46	1.75126	0	0.0163739
KEGG_AUTOIMMUNE_THYROID_DISEASE	50	1.69271	0	0.0239035
KEGG_P53_SIGNALING_PATHWAY	67	1.68989	0.0111111	0.0239675
KEGG_PRIMARY_IMMUNODEFICIENCY	35	1.67562	0.00598802	0.0268847
KEGG_ASTHMA	28	1.62175	0.0298507	0.0372863
KEGG_MISMATCH_REPAIR	23	1.61693	0.0196078	0.0374718
KEGG_LEISHMANIA_INFECTION	70	1.59975	0	0.0408213
KEGG_TYPE_I_DIABETES_MELLITUS	41	1.58276	0.012987	0.0450665
KEGG_NUCLEOTIDE_EXCISION_REPAIR	44	1.58142	0.0234375	0.0450059
KEGG_NATURAL_KILLER_CELL_MEDIATED_CYTOTOXICITY	132	1.51561	0	0.067789
KEGG_PATHOGENIC_ESCHERICHIA_COLI_INFECTION	53	1.41588	0.016	0.119104
KEGG_FC_GAMMA_R_MEDIATED_PHAGOCYTOSIS	95	1.32543	0.0181818	0.189995
KEGG_CHEMOKINE_SIGNALING_PATHWAY	188	1.25548	0	0.242567
KEGG_CYTOKINE_CYTOKINE_RECEPTOR_INTERACTION	264	1.23831	0	0.261112
KEGG_AMINO_SUGAR_AND_NUCLEOTIDE_SUGAR_METABOLISM	44	1.21493	0.120301	0.28819
KEGG_TOLL_LIKE_RECEPTOR_SIGNALING_PATHWAY	102	1.20254	0.0555556	0.301061
KEGG_VIRAL_MYOCARDITIS	68	1.19312	0.131868	0.310971
KEGG_SPLICEOSOME	114	1.18407	0.146341	0.323233
KEGG_CYTOSOLIC_DNA_SENSING_PATHWAY	55	1.17487	0.166667	0.336233
KEGG_SNARE_INTERACTIONS_IN_VESICULAR_TRANSPORT	38	1.14267	0.192547	0.381148
KEGG_PROGESTERONE_MEDIATED_OOCYTE_MATURATION	85	1.10959	0.205128	0.426631
KEGG_APOPTOSIS	87	1.10878	0.235294	0.425503
KEGG_NOD_LIKE_RECEPTOR_SIGNALING_PATHWAY	62	1.09745	0.253333	0.441082
KEGG_AMINOACYL_TRNA_BIOSYNTHESIS	41	1.08632	0.30137	0.456165
KEGG_LYSOSOME	121	1.06114	0.340426	0.493422
KEGG_BLADDER_CANCER	42	1.05478	0.320755	0.50428
KEGG_RNA_DEGRADATION	57	1.04557	0.366337	0.516607
KEGG_CHRONIC_MYELOID_LEUKEMIA	73	1.04364	0.322222	0.517801
KEGG_RNA_POLYMERASE	29	0.993025	0.461111	0.613333
KEGG_B_CELL_RECEPTOR_SIGNALING_PATHWAY	75	0.985803	0.479452	0.625223
KEGG_PANCREATIC_CANCER	70	0.979625	0.488636	0.63419
KEGG_GLYCOSAMINOGLYCAN_BIOSYNTHESIS_CHONDROITIN_SULFATE	22	0.978561	0.465438	0.63346
KEGG_FC_EPSILON_RI_SIGNALING_PATHWAY	78	0.964238	0.516854	0.663397
KEGG_HUNTINGTONS_DISEASE	172	0.934647	0.714286	0.702319
KEGG_T_CELL_RECEPTOR_SIGNALING_PATHWAY	108	0.89349	0.807692	0.767247
KEGG_NON_SMALL_CELL_LUNG_CANCER	54	0.864535	0.758333	0.816771
KEGG_RIG_I_LIKE_RECEPTOR_SIGNALING_PATHWAY	71	0.767468	0.922078	0.928321
KEGG_PROTEIN_EXPORT	23	0.688182	0.924528	0.968104
REACTOME_PEPTIDE_CHAIN_ELONGATION	86	2.52361	0	0
REACTOME_MITOTIC_M_M_G1_PHASES	162	2.47296	0	0
REACTOME_INFLUENZA_VIRAL_RNA_TRANSCRIPTION_AND_REPLICATION	102	2.45393	0	0
REACTOME_NONSENSE_MEDIATED_DECAY_ENHANCED_BY_THE_EXON_JUNCTION_COMPLEX	105	2.42957	0	0
REACTOME_CELL_CYCLE_CHECKPOINTS	105	2.40237	0	0
REACTOME_SRP_DEPENDENT_COTRANSLATIONAL_PROTEIN_TARGETING_TO_MEMBRANE	110	2.36276	0	0
REACTOME_DNA_REPLICATION	182	2.33077	0	0.00028211
REACTOME_INFLUENZA_LIFE_CYCLE	136	2.27778	0	0.000250765
REACTOME_3_UTR_MEDIATED_TRANSLATIONAL_REGULATION	106	2.27212	0	0.000225688
REACTOME_S_PHASE	100	2.26766	0	0.000205171
REACTOME_SYNTHESIS_OF_DNA	84	2.26689	0	0.000188073
REACTOME_CELL_CYCLE_MITOTIC	298	2.24336	0	0.000173606
REACTOME_M_G1_TRANSITION	72	2.23245	0	0.000161206
REACTOME_MITOTIC_G1_G1_S_PHASES	124	2.22804	0	0.000150459
REACTOME_ER_PHAGOSOME_PATHWAY	58	2.20896	0	0.000141055
REACTOME_G1_S_TRANSITION	100	2.20238	0	0.000132758
REACTOME_APC_C_CDH1_MEDIATED_DEGRADATION_OF_CDC20_AND_OTHER_APC_C_CDH1_TARGETED_PROTEINS_IN_LATE_MITOSIS_EARLY_G1	64	2.17937	0	0.000125382
REACTOME_MITOTIC_PROMETAPHASE	86	2.16894	0	0.000118783
REACTOME_GENERATION_OF_SECOND_MESSENGER_MOLECULES	26	2.14929	0	0.000214497
REACTOME_ASSEMBLY_OF_THE_PRE_REPLICATIVE_COMPLEX	57	2.14687	0	0.000204283
REACTOME_ACTIVATION_OF_ATR_IN_RESPONSE_TO_REPLICATION_STRESS	29	2.14235	0	0.000194997
REACTOME_APC_C_CDC20_MEDIATED_DEGRADATION_OF_MITOTIC_PROTEINS	65	2.13089	0	0.000281171
REACTOME_METABOLISM_OF_MRNA	209	2.12242	0	0.000269455
REACTOME_ACTIVATION_OF_THE_PRE_REPLICATIVE_COMPLEX	24	2.10714	0	0.000419981
REACTOME_TRANSLATION	147	2.10446	0	0.000404426
REACTOME_G2_M_CHECKPOINTS	35	2.10035	0	0.000389982
REACTOME_IMMUNOREGULATORY_INTERACTIONS_BETWEEN_A_LYMPHOID_AND_A_NON_LYMPHOID_CELL	61	2.09338	0	0.000442079
REACTOME_TELOMERE_MAINTENANCE	73	2.0927	0	0.000427818
REACTOME_DNA_STRAND_ELONGATION	30	2.08999	0	0.00049711
REACTOME_METABOLISM_OF_RNA	253	2.0755	0	0.000627671
REACTOME_REGULATION_OF_MITOTIC_CELL_CYCLE	77	2.04911	0	0.000941553
REACTOME_DNA_REPAIR	105	2.0422	0	0.00109992
REACTOME_P53_INDEPENDENT_G1_S_DNA_DAMAGE_CHECKPOINT	48	2.03274	0	0.00113571
REACTOME_AUTODEGRADATION_OF_CDH1_BY_CDH1_APC_C	56	2.03199	0	0.00110501
REACTOME_G1_S_SPECIFIC_TRANSCRIPTION	16	2.02669	0	0.00104834
REACTOME_EXTENSION_OF_TELOMERES	27	2.02475	0	0.00102214
REACTOME_CDK_MEDIATED_PHOSPHORYLATION_AND_REMOVAL_OF_CDC6	46	2.01104	0	0.0011561
REACTOME_P53_DEPENDENT_G1_DNA_DAMAGE_RESPONSE	53	1.99176	0	0.00152196
REACTOME_AUTODEGRADATION_OF_THE_E3_UBIQUITIN_LIGASE_COP1	47	1.99063	0	0.00148737
REACTOME_CDT1_ASSOCIATION_WITH_THE_CDC6_ORC_ORIGIN_COMPLEX	48	1.97611	0	0.00182115
REACTOME_ORC1_REMOVAL_FROM_CHROMATIN	59	1.96605	0	0.00208689
REACTOME_CYCLIN_E_ASSOCIATED_EVENTS_DURING_G1_S_TRANSITION_	62	1.95373	0	0.00227908
REACTOME_SCFSKP2_MEDIATED_DEGRADATION_OF_P27_P21	53	1.9496	0	0.00238368
REACTOME_DEPOSITION_OF_NEW_CENPA_CONTAINING_NUCLEOSOMES_AT_THE_CENTROMERE	58	1.93192	0	0.00328521
REACTOME_PHOSPHORYLATION_OF_CD3_AND_TCR_ZETA_CHAINS	15	1.91279	0.00355872	0.00378338
REACTOME_SCF_BETA_TRCP_MEDIATED_DEGRADATION_OF_EMI1	49	1.90291	0	0.00393817
REACTOME_E2F_MEDIATED_REGULATION_OF_DNA_REPLICATION	27	1.89357	0	0.00446633
REACTOME_VIF_MEDIATED_DEGRADATION_OF_APOBEC3G	49	1.8855	0	0.00499288
REACTOME_MEIOTIC_RECOMBINATION	79	1.85229	0	0.00664494
REACTOME_REGULATION_OF_ORNITHINE_DECARBOXYLASE_ODC	48	1.84977	0	0.00676
REACTOME_G1_PHASE	35	1.83518	0	0.00760679
REACTOME_DESTABILIZATION_OF_MRNA_BY_AUF1_HNRNP_D0	50	1.83362	0	0.0075986
REACTOME_TCR_SIGNALING	51	1.83169	0	0.00754412
REACTOME_CYCLIN_A_B1_ASSOCIATED_EVENTS_DURING_G2_M_TRANSITION	15	1.80019	0.0143369	0.0110145
REACTOME_RESOLUTION_OF_AP_SITES_VIA_THE_MULTIPLE_NUCLEOTIDE_PATCH_REPLACEMENT_PATHWAY	17	1.79081	0.00760456	0.0117326
REACTOME_BASE_EXCISION_REPAIR	19	1.79021	0.00362319	0.0116231
REACTOME_ANTIGEN_PROCESSING_CROSS_PRESENTATION	72	1.76828	0	0.0142602
REACTOME_G0_AND_EARLY_G1	23	1.75853	0.00448431	0.0157222
REACTOME_ANTIGEN_PRESENTATION_FOLDING_ASSEMBLY_AND_PEPTIDE_LOADING_OF_CLASS_I_MHC	20	1.75315	0.00877193	0.0162727
REACTOME_LAGGING_STRAND_SYNTHESIS	19	1.74736	0.00760456	0.0165825
REACTOME_FANCONI_ANEMIA_PATHWAY	21	1.74707	0.00438597	0.0163847
REACTOME_APC_CDC20_MEDIATED_DEGRADATION_OF_NEK2A	21	1.73963	0.00408163	0.0170667
REACTOME_PD1_SIGNALING	17	1.73879	0	0.0169327
REACTOME_CHROMOSOME_MAINTENANCE	114	1.73425	0	0.0175851
REACTOME_FORMATION_OF_THE_TERNARY_COMPLEX_AND_SUBSEQUENTLY_THE_43S_COMPLEX	49	1.72116	0	0.0193832
REACTOME_ACTIVATION_OF_THE_MRNA_UPON_BINDING_OF_THE_CAP_BINDING_COMPLEX_AND_EIFS_AND_SUBSEQUENT_BINDING_TO_43S	57	1.71875	0	0.0197394
REACTOME_RNA_POL_I_PROMOTER_OPENING	56	1.7029	0	0.0220842
REACTOME_MITOTIC_G2_G2_M_PHASES	74	1.69268	0	0.0236047
REACTOME_INFLAMMASOMES	16	1.67373	0.0181159	0.0270242
REACTOME_INHIBITION_OF_THE_PROTEOLYTIC_ACTIVITY_OF_APC_C_REQUIRED_FOR_THE_ONSET_OF_ANAPHASE_BY_MITOTIC_SPINDLE_CHECKPOINT_COMPONENTS	18	1.65164	0.0188679	0.0319862
REACTOME_HOMOLOGOUS_RECOMBINATION_REPAIR_OF_REPLICATION_INDEPENDENT_DOUBLE_STRAND_BREAKS	16	1.65127	0.0114943	0.031719
REACTOME_CROSS_PRESENTATION_OF_SOLUBLE_EXOGENOUS_ANTIGENS_ENDOSOMES	47	1.64726	0.00675676	0.0324959
REACTOME_GLOBAL_GENOMIC_NER_GG_NER	33	1.64134	0	0.0337935
REACTOME_PHOSPHORYLATION_OF_THE_APC_C	17	1.63947	0.030303	0.0339932
REACTOME_TRANSCRIPTION_COUPLED_NER_TC_NER	44	1.63885	0.016129	0.0338688
REACTOME_COSTIMULATION_BY_THE_CD28_FAMILY	61	1.63497	0.00775194	0.0345696
REACTOME_DOUBLE_STRAND_BREAK_REPAIR	22	1.62302	0.0207469	0.0371927
REACTOME_APC_C_CDC20_MEDIATED_DEGRADATION_OF_CYCLIN_B	19	1.61873	0.0171674	0.0378841
REACTOME_ACTIVATION_OF_NF_KAPPAB_IN_B_CELLS	61	1.61844	0	0.0375273
REACTOME_NUCLEOTIDE_BINDING_DOMAIN_LEUCINE_RICH_REPEAT_CONTAINING_RECEPTOR_NLR_SIGNALING_PATHWAYS	45	1.60951	0.00724638	0.0387517
REACTOME_NUCLEOTIDE_EXCISION_REPAIR	49	1.60005	0.00813008	0.0411165
REACTOME_PACKAGING_OF_TELOMERE_ENDS	46	1.59185	0.00699301	0.0426366
REACTOME_PROCESSIVE_SYNTHESIS_ON_THE_LAGGING_STRAND	15	1.56974	0.0429688	0.0486989
REACTOME_PROTEOLYTIC_CLEAVAGE_OF_SNARE_COMPLEX_PROTEINS	16	1.56476	0.0210526	0.0502264
REACTOME_MRNA_SPLICING_MINOR_PATHWAY	38	1.53416	0.0295858	0.0615366
REACTOME_REGULATION_OF_MRNA_STABILITY_BY_PROTEINS_THAT_BIND_AU_RICH_ELEMENTS	81	1.53154	0	0.0618249
REACTOME_HOST_INTERACTIONS_OF_HIV_FACTORS	120	1.49281	0	0.0781341
REACTOME_SYNTHESIS_AND_INTERCONVERSION_OF_NUCLEOTIDE_DI_AND_TRIPHOSPHATES	19	1.47028	0.0528634	0.0893284
REACTOME_CHEMOKINE_RECEPTORS_BIND_CHEMOKINES	55	1.44944	0.0238095	0.101001
REACTOME_INTERFERON_ALPHA_BETA_SIGNALING	62	1.43814	0	0.107011
REACTOME_HIV_INFECTION	193	1.43449	0	0.108088
REACTOME_SYNTHESIS_SECRETION_AND_DEACYLATION_OF_GHRELIN	16	1.42582	0.077821	0.113182
REACTOME_RNA_POL_I_TRANSCRIPTION	81	1.40779	0.0166667	0.123568
REACTOME_PREFOLDIN_MEDIATED_TRANSFER_OF_SUBSTRATE_TO_CCT_TRIC	25	1.38086	0.0772727	0.1425
REACTOME_GPVI_MEDIATED_ACTIVATION_CASCADE	31	1.35997	0.0625	0.159597
REACTOME_SIGNALING_BY_WNT	63	1.34277	0.0392157	0.173961
REACTOME_REGULATION_OF_APOPTOSIS	56	1.32332	0.0350877	0.190453
REACTOME_ACTIVATION_OF_BH3_ONLY_PROTEINS	16	1.31855	0.142857	0.194076
REACTOME_INTRINSIC_PATHWAY_FOR_APOPTOSIS	29	1.31785	0.0874317	0.193228
REACTOME_COMPLEMENT_CASCADE	29	1.31579	0.0967742	0.193978
REACTOME_INTERFERON_GAMMA_SIGNALING	59	1.31171	0.0204082	0.197048
REACTOME_INNATE_IMMUNE_SYSTEM	260	1.30584	0	0.202064
REACTOME_CD28_CO_STIMULATION	31	1.30234	0.095	0.204221
REACTOME_POST_CHAPERONIN_TUBULIN_FOLDING_PATHWAY	16	1.29855	0.129496	0.206653
REACTOME_LOSS_OF_NLP_FROM_MITOTIC_CENTROSOMES	52	1.29547	0.0692308	0.208055
REACTOME_DOWNSTREAM_TCR_SIGNALING	34	1.28257	0.0978261	0.221327
REACTOME_MRNA_SPLICING	97	1.27842	0.0243902	0.224746
REACTOME_CONVERSION_FROM_APC_C_CDC20_TO_APC_C_CDH1_IN_LATE_ANAPHASE	16	1.2757	0.144487	0.226034
REACTOME_MEIOSIS	107	1.26814	0.0192308	0.232477
REACTOME_CLEAVAGE_OF_GROWING_TRANSCRIPT_IN_THE_TERMINATION_REGION_	34	1.26427	0.13253	0.235677
REACTOME_PROTEIN_FOLDING	49	1.25841	0.0909091	0.240848
REACTOME_FORMATION_OF_TUBULIN_FOLDING_INTERMEDIATES_BY_CCT_TRIC	19	1.25281	0.186441	0.244471
REACTOME_HIV_LIFE_CYCLE	114	1.23447	0.0555556	0.264815
REACTOME_CYTOSOLIC_TRNA_AMINOACYLATION	24	1.22229	0.182741	0.279351
REACTOME_ABORTIVE_ELONGATION_OF_HIV1_TRANSCRIPT_IN_THE_ABSENCE_OF_TAT	23	1.2097	0.182979	0.294232
REACTOME_RECRUITMENT_OF_MITOTIC_CENTROSOME_PROTEINS_AND_COMPLEXES	59	1.20301	0.136842	0.302432
REACTOME_THE_ROLE_OF_NEF_IN_HIV1_REPLICATION_AND_DISEASE_PATHOGENESIS	27	1.19688	0.201835	0.307641
REACTOME_PROCESSING_OF_CAPPED_INTRONLESS_PRE_MRNA	23	1.15066	0.247619	0.373898
REACTOME_TAK1_ACTIVATES_NFKB_BY_PHOSPHORYLATION_AND_ACTIVATION_OF_IKKS_COMPLEX	23	1.1487	0.237288	0.37507
REACTOME_TRAF6_MEDIATED_NFKB_ACTIVATION	21	1.14319	0.275	0.382787
REACTOME_MITOCHONDRIAL_TRNA_AMINOACYLATION	21	1.13872	0.25	0.385743
REACTOME_NOD1_2_SIGNALING_PATHWAY	30	1.13545	0.240506	0.389226
REACTOME_TRNA_AMINOACYLATION	42	1.1311	0.212121	0.39494
REACTOME_RIP_MEDIATED_NFKB_ACTIVATION_VIA_DAI	18	1.13108	0.249084	0.392376
REACTOME_PROCESSING_OF_CAPPED_INTRON_CONTAINING_PRE_MRNA	126	1.12362	0.181818	0.404386
REACTOME_METABOLISM_OF_NON_CODING_RNA	47	1.1227	0.248175	0.40342
REACTOME_FORMATION_OF_THE_HIV1_EARLY_ELONGATION_COMPLEX	33	1.1087	0.278409	0.423021
REACTOME_INTERFERON_SIGNALING	153	1.10135	0.217391	0.435786
REACTOME_NUCLEOTIDE_LIKE_PURINERGIC_RECEPTORS	16	1.09549	0.319703	0.442164
REACTOME_BOTULINUM_NEUROTOXICITY	18	1.08977	0.307692	0.451667
REACTOME_IL_RECEPTOR_SHC_SIGNALING	27	1.08626	0.31068	0.4535
REACTOME_ACETYLCHOLINE_BINDING_AND_DOWNSTREAM_EVENTS	15	1.0854	0.348592	0.452846
REACTOME_DEGRADATION_OF_THE_EXTRACELLULAR_MATRIX	28	1.07826	0.331707	0.465334
REACTOME_TRANSCRIPTION	191	1.0743	0.181818	0.470736
REACTOME_TOLL_RECEPTOR_CASCADES	114	1.07073	0.320755	0.475483
REACTOME_APOPTOSIS	143	1.05458	0.178571	0.501845
REACTOME_RNA_POL_I_RNA_POL_III_AND_MITOCHONDRIAL_TRANSCRIPTION	114	1.04925	0.325581	0.511119
REACTOME_CTLA4_INHIBITORY_SIGNALING	21	1.03504	0.423664	0.533788
REACTOME_DESTABILIZATION_OF_MRNA_BY_KSRP	17	1.03476	0.4	0.531618
REACTOME_IL_3_5_AND_GM_CSF_SIGNALING	43	1.02656	0.377622	0.547383
REACTOME_RNA_POL_II_TRANSCRIPTION	93	1.02225	0.411765	0.554549
REACTOME_RIG_I_MDA5_MEDIATED_INDUCTION_OF_IFN_ALPHA_BETA_PATHWAYS	72	1.02166	0.444444	0.552944
REACTOME_G_PROTEIN_BETA_GAMMA_SIGNALLING	28	1.01782	0.404878	0.559068
REACTOME_G_BETA_GAMMA_SIGNALLING_THROUGH_PI3KGAMMA	25	1.00127	0.440529	0.596146
REACTOME_KINESINS	24	0.992267	0.444444	0.611865
REACTOME_NEGATIVE_REGULATORS_OF_RIG_I_MDA5_SIGNALING	30	0.98287	0.488636	0.629185
REACTOME_DEADENYLATION_DEPENDENT_MRNA_DECAY	44	0.966133	0.552448	0.661398
REACTOME_SEMAPHORIN_INTERACTIONS	63	0.953838	0.573171	0.686109
REACTOME_CYTOKINE_SIGNALING_IN_IMMUNE_SYSTEM	263	0.951048	0.5	0.689896
REACTOME_BIOSYNTHESIS_OF_THE_N_GLYCAN_PRECURSOR_DOLICHOL_LIPID_LINKED_OLIGOSACCHARIDE_LLO_AND_TRANSFER_TO_A_NASCENT_PROTEIN	28	0.949558	0.479592	0.690114
REACTOME_FORMATION_OF_RNA_POL_II_ELONGATION_COMPLEX_	43	0.945345	0.575342	0.697558
REACTOME_LATE_PHASE_OF_HIV_LIFE_CYCLE	101	0.944586	0.68	0.695877
REACTOME_FORMATION_OF_INCISION_COMPLEX_IN_GG_NER	21	0.940403	0.615385	0.702829
REACTOME_MRNA_CAPPING	29	0.940149	0.562814	0.699844
REACTOME_MEIOTIC_SYNAPSIS	69	0.938682	0.639175	0.69969
REACTOME_CHONDROITIN_SULFATE_BIOSYNTHESIS	19	0.9355	0.510204	0.703721
REACTOME_NEP_NS2_INTERACTS_WITH_THE_CELLULAR_EXPORT_MACHINERY	27	0.933296	0.562791	0.702363
REACTOME_GLUCOSE_TRANSPORT	38	0.929052	0.564935	0.709411
REACTOME_ACTIVATION_OF_CHAPERONE_GENES_BY_XBP1S	44	0.923749	0.61039	0.718681
REACTOME_TRANSPORT_OF_MATURE_TRANSCRIPT_TO_CYTOPLASM	44	0.91395	0.638462	0.739679
REACTOME_DOWNSTREAM_SIGNALING_EVENTS_OF_B_CELL_RECEPTOR_BCR	92	0.913739	0.650794	0.736583
REACTOME_REGULATION_OF_GLUCOKINASE_BY_GLUCOKINASE_REGULATORY_PROTEIN	27	0.906174	0.63285	0.751707
REACTOME_ELONGATION_ARREST_AND_RECOVERY	31	0.904066	0.601093	0.753041
REACTOME_REGULATION_OF_IFNA_SIGNALING	24	0.900076	0.608295	0.759355
REACTOME_CLASS_I_MHC_MEDIATED_ANTIGEN_PROCESSING_PRESENTATION	235	0.899534	0.666667	0.757176
REACTOME_ACTIVATION_OF_GENES_BY_ATF4	24	0.87867	0.696721	0.79685
REACTOME_PERK_REGULATED_GENE_EXPRESSION	27	0.877696	0.650485	0.795144
REACTOME_UNFOLDED_PROTEIN_RESPONSE	76	0.867051	0.788732	0.814634
REACTOME_MRNA_PROCESSING	146	0.858957	0.882353	0.82487
REACTOME_TRANSPORT_OF_MATURE_MRNA_DERIVED_FROM_AN_INTRONLESS_TRANSCRIPT	33	0.855892	0.72	0.827458
REACTOME_CD28_DEPENDENT_PI3K_AKT_SIGNALING	21	0.853486	0.681818	0.828767
REACTOME_MRNA_3_END_PROCESSING	25	0.853382	0.688995	0.825149
REACTOME_ENDOSOMAL_SORTING_COMPLEX_REQUIRED_FOR_TRANSPORT_ESCRT	25	0.841372	0.728155	0.8451
REACTOME_TRAF6_MEDIATED_IRF7_ACTIVATION	30	0.836899	0.78836	0.850312
REACTOME_DESTABILIZATION_OF_MRNA_BY_BRF1	17	0.834511	0.684426	0.850757
REACTOME_NEF_MEDIATES_DOWN_MODULATION_OF_CELL_SURFACE_RECEPTORS_BY_RECRUITING_THEM_TO_CLATHRIN_ADAPTERS	20	0.830916	0.699115	0.85372
REACTOME_RNA_POL_II_PRE_TRANSCRIPTION_EVENTS	59	0.81911	0.878261	0.870863
REACTOME_FORMATION_OF_TRANSCRIPTION_COUPLED_NER_TC_NER_REPAIR_COMPLEX	29	0.81307	0.746544	0.877719
REACTOME_SEMA4D_IN_SEMAPHORIN_SIGNALING	28	0.787142	0.815217	0.916767
REACTOME_PURINE_METABOLISM	33	0.785214	0.873563	0.915524
REACTOME_REGULATORY_RNA_PATHWAYS	24	0.775715	0.856557	0.924993
REACTOME_RNA_POL_II_TRANSCRIPTION_PRE_INITIATION_AND_PROMOTER_OPENING	40	0.774303	0.9	0.922878
REACTOME_SIGNALING_BY_THE_B_CELL_RECEPTOR_BCR	121	0.765915	1	0.926369
REACTOME_IL_2_SIGNALING	41	0.75313	0.919463	0.938731
REACTOME_MICRORNA_MIRNA_BIOGENESIS	21	0.735633	0.878543	0.95417
REACTOME_P130CAS_LINKAGE_TO_MAPK_SIGNALING_FOR_INTEGRINS	15	0.728364	0.826613	0.957784
REACTOME_ACTIVATED_TAK1_MEDIATES_P38_MAPK_ACTIVATION	17	0.726683	0.867647	0.955311
REACTOME_GRB2_SOS_PROVIDES_LINKAGE_TO_MAPK_SIGNALING_FOR_INTERGRINS_	15	0.721018	0.858553	0.956645
REACTOME_DEADENYLATION_OF_MRNA	19	0.713816	0.891129	0.959395
REACTOME_RNA_POL_I_TRANSCRIPTION_TERMINATION	21	0.704709	0.910638	0.963117
REACTOME_ASSOCIATION_OF_TRIC_CCT_WITH_TARGET_PROTEINS_DURING_BIOSYNTHESIS	26	0.689401	0.932127	0.9715
REACTOME_TRANSPORT_OF_RIBONUCLEOPROTEINS_INTO_THE_HOST_NUCLEUS	27	0.67728	0.970149	0.971336
REACTOME_RESPIRATORY_ELECTRON_TRANSPORT_ATP_SYNTHESIS_BY_CHEMIOSMOTIC_COUPLING_AND_HEAT_PRODUCTION_BY_UNCOUPLING_PROTEINS_	80	0.5795	1	1
REACTOME_INTERACTIONS_OF_VPR_WITH_HOST_CELLULAR_PROTEINS	32	0.552627	0.99435	1
REACTOME_ANTIVIRAL_MECHANISM_BY_IFN_STIMULATED_GENES	65	0.542738	1	1
REACTOME_RESPIRATORY_ELECTRON_TRANSPORT	64	0.510004	1	1
REACTOME_MITOCHONDRIAL_PROTEIN_IMPORT	49	0.494438	1	1
REACTOME_RNA_POL_I_TRANSCRIPTION_INITIATION	24	0.48771	1	0.997757
REACTOME_CELL_CYCLE	385			1

## Sheet: pRCC down
Table S7. Pathway enrichment analysis (GSEA) of transcriptome data between pRCC and healthy kidneys. KEGG and Reactome databases were used; the significance threshold was set to ≤0.05 for the p-value and ≤0.10 FDR, respectively. Significant pathways are highlighted in orange.
Pathway	SIZE	NES	NOM p-val	FDR q-val
KEGG_FATTY_ACID_METABOLISM	40	-1.8343	0	0.00640647
KEGG_TYROSINE_METABOLISM	42	-1.79803	0	0.0103806
KEGG_VASCULAR_SMOOTH_MUSCLE_CONTRACTION	114	-1.77264	0	0.00934847
KEGG_DRUG_METABOLISM_CYTOCHROME_P450	71	-1.76181	0	0.00880695
KEGG_ARGININE_AND_PROLINE_METABOLISM	54	-1.75262	0	0.00811387
KEGG_ALDOSTERONE_REGULATED_SODIUM_REABSORPTION	42	-1.74529	0	0.0089011
KEGG_PROXIMAL_TUBULE_BICARBONATE_RECLAMATION	23	-1.7252	0.00130208	0.0116515
KEGG_BETA_ALANINE_METABOLISM	22	-1.70081	0	0.0165326
KEGG_METABOLISM_OF_XENOBIOTICS_BY_CYTOCHROME_P450	69	-1.69891	0	0.0164685
KEGG_RETINOL_METABOLISM	63	-1.68737	0.00112613	0.0191756
KEGG_CALCIUM_SIGNALING_PATHWAY	177	-1.68276	0	0.0199234
KEGG_PPAR_SIGNALING_PATHWAY	69	-1.67897	0	0.0204917
KEGG_PROPANOATE_METABOLISM	32	-1.66263	0.00371287	0.0263686
KEGG_VIBRIO_CHOLERAE_INFECTION	54	-1.65356	0	0.0290703
KEGG_TRYPTOPHAN_METABOLISM	40	-1.63109	0.00115473	0.0376053
KEGG_ASCORBATE_AND_ALDARATE_METABOLISM	24	-1.61583	0.00753769	0.0432683
KEGG_NEUROACTIVE_LIGAND_RECEPTOR_INTERACTION	271	-1.59624	0	0.0518499
KEGG_VALINE_LEUCINE_AND_ISOLEUCINE_DEGRADATION	44	-1.58349	0.00468384	0.058123
KEGG_DILATED_CARDIOMYOPATHY	90	-1.5637	0	0.0692834
KEGG_CARDIAC_MUSCLE_CONTRACTION	73	-1.5548	0.00328587	0.0719531
KEGG_HYPERTROPHIC_CARDIOMYOPATHY_HCM	83	-1.55287	0.00432432	0.071007
KEGG_TASTE_TRANSDUCTION	51	-1.54499	0.00686499	0.0772528
KEGG_ADIPOCYTOKINE_SIGNALING_PATHWAY	67	-1.53241	0.00765027	0.0837201
KEGG_VASOPRESSIN_REGULATED_WATER_REABSORPTION	44	-1.52988	0.016317	0.0849636
KEGG_CITRATE_CYCLE_TCA_CYCLE	30	-1.52896	0.018315	0.0846366
KEGG_ARACHIDONIC_ACID_METABOLISM	57	-1.51378	0.00991189	0.0978544
KEGG_PHENYLALANINE_METABOLISM	18	-1.51047	0.0206718	0.0983279
KEGG_HEDGEHOG_SIGNALING_PATHWAY	56	-1.50472	0.016	0.0991371
KEGG_GLYCINE_SERINE_AND_THREONINE_METABOLISM	31	-1.48587	0.0233415	0.111712
KEGG_PENTOSE_AND_GLUCURONATE_INTERCONVERSIONS	27	-1.48555	0.020202	0.110577
KEGG_ARRHYTHMOGENIC_RIGHT_VENTRICULAR_CARDIOMYOPATHY_ARVC	74	-1.48351	0.00895857	0.111583
KEGG_GLYCOLYSIS_GLUCONEOGENESIS	62	-1.48009	0.0244444	0.112936
KEGG_COMPLEMENT_AND_COAGULATION_CASCADES	68	-1.47379	0.0120879	0.1177
KEGG_GLYCEROLIPID_METABOLISM	49	-1.4625	0.018244	0.131309
KEGG_STEROID_HORMONE_BIOSYNTHESIS	54	-1.45024	0.0249151	0.139116
KEGG_ALANINE_ASPARTATE_AND_GLUTAMATE_METABOLISM	32	-1.44179	0.0330073	0.148027
KEGG_PEROXISOME	77	-1.43338	0.0109769	0.155517
KEGG_LONG_TERM_POTENTIATION	70	-1.4091	0.0241228	0.184092
KEGG_RENIN_ANGIOTENSIN_SYSTEM	17	-1.39491	0.0764075	0.19405
KEGG_TERPENOID_BACKBONE_BIOSYNTHESIS	15	-1.39371	0.0712291	0.194384
KEGG_EPITHELIAL_CELL_SIGNALING_IN_HELICOBACTER_PYLORI_INFECTION	68	-1.39191	0.0361842	0.194015
KEGG_GLYOXYLATE_AND_DICARBOXYLATE_METABOLISM	16	-1.37685	0.0960219	0.209563
KEGG_MELANOGENESIS	101	-1.3747	0.0273109	0.209796
KEGG_OXIDATIVE_PHOSPHORYLATION	116	-1.36753	0.024974	0.216012
KEGG_AXON_GUIDANCE	129	-1.36416	0.0185376	0.220264
KEGG_TGF_BETA_SIGNALING_PATHWAY	85	-1.35463	0.0341515	0.230321
KEGG_LONG_TERM_DEPRESSION	68	-1.34934	0.0600667	0.23514
KEGG_GLYCOSAMINOGLYCAN_BIOSYNTHESIS_HEPARAN_SULFATE	26	-1.34732	0.0937115	0.237251
KEGG_BUTANOATE_METABOLISM	34	-1.34398	0.095858	0.238368
KEGG_TIGHT_JUNCTION	132	-1.31829	0.0425753	0.276263
KEGG_GLUTATHIONE_METABOLISM	50	-1.31605	0.08	0.27918
KEGG_PYRUVATE_METABOLISM	40	-1.31495	0.103819	0.277574
KEGG_DRUG_METABOLISM_OTHER_ENZYMES	49	-1.31412	0.096	0.275702
KEGG_ECM_RECEPTOR_INTERACTION	83	-1.29777	0.0793991	0.289921
KEGG_GAP_JUNCTION	87	-1.28188	0.0818084	0.309446
KEGG_MAPK_SIGNALING_PATHWAY	265	-1.27299	0.0251004	0.325213
KEGG_INOSITOL_PHOSPHATE_METABOLISM	54	-1.27079	0.141705	0.328505
KEGG_NITROGEN_METABOLISM	23	-1.27045	0.172855	0.327481
KEGG_HISTIDINE_METABOLISM	29	-1.26306	0.157161	0.334329
KEGG_BASAL_CELL_CARCINOMA	55	-1.25027	0.122034	0.346562
KEGG_SELENOAMINO_ACID_METABOLISM	26	-1.24416	0.169365	0.35291
KEGG_CELL_ADHESION_MOLECULES_CAMS	131	-1.23318	0.0929752	0.372224
KEGG_PANTOTHENATE_AND_COA_BIOSYNTHESIS	16	-1.22911	0.213371	0.374036
KEGG_STEROID_BIOSYNTHESIS	16	-1.22834	0.212851	0.373909
KEGG_PHOSPHATIDYLINOSITOL_SIGNALING_SYSTEM	76	-1.22198	0.149351	0.387164
KEGG_THYROID_CANCER	29	-1.22158	0.20155	0.386084
KEGG_LYSINE_DEGRADATION	44	-1.2214	0.186667	0.384546
KEGG_GLYCOSAMINOGLYCAN_DEGRADATION	21	-1.21381	0.221643	0.394236
KEGG_WNT_SIGNALING_PATHWAY	150	-1.20721	0.123077	0.398371
KEGG_N_GLYCAN_BIOSYNTHESIS	46	-1.20287	0.198864	0.40303
KEGG_FOCAL_ADHESION	198	-1.1618	0.139676	0.473411
KEGG_PORPHYRIN_AND_CHLOROPHYLL_METABOLISM	40	-1.15626	0.252632	0.479241
KEGG_STARCH_AND_SUCROSE_METABOLISM	49	-1.15549	0.261628	0.479054
KEGG_REGULATION_OF_ACTIN_CYTOSKELETON	210	-1.1548	0.154702	0.478772
KEGG_MELANOMA	71	-1.1536	0.263844	0.479809
KEGG_RIBOFLAVIN_METABOLISM	16	-1.15222	0.291139	0.4813
KEGG_GLYCOSPHINGOLIPID_BIOSYNTHESIS_LACTO_AND_NEOLACTO_SERIES	26	-1.14522	0.294554	0.484548
KEGG_GNRH_SIGNALING_PATHWAY	100	-1.14079	0.24554	0.491855
KEGG_ENDOCYTOSIS	180	-1.11924	0.245935	0.531481
KEGG_INSULIN_SIGNALING_PATHWAY	137	-1.11297	0.282427	0.543589
KEGG_DORSO_VENTRAL_AXIS_FORMATION	24	-1.11021	0.33291	0.546094
KEGG_TYPE_II_DIABETES_MELLITUS	47	-1.10119	0.349425	0.565323
KEGG_PENTOSE_PHOSPHATE_PATHWAY	27	-1.08632	0.36194	0.594775
KEGG_ADHERENS_JUNCTION	73	-1.07877	0.349293	0.605264
KEGG_SPHINGOLIPID_METABOLISM	39	-1.07848	0.374408	0.603673
KEGG_PROSTATE_CANCER	89	-1.07419	0.343315	0.60816
KEGG_ERBB_SIGNALING_PATHWAY	87	-1.06711	0.367281	0.615188
KEGG_OLFACTORY_TRANSDUCTION	382	-1.06295	0.295591	0.623994
KEGG_PATHWAYS_IN_CANCER	325	-1.05887	0.339	0.625327
KEGG_LEUKOCYTE_TRANSENDOTHELIAL_MIGRATION	115	-1.04999	0.4	0.641144
KEGG_PRIMARY_BILE_ACID_BIOSYNTHESIS	16	-1.02604	0.448087	0.679023
KEGG_O_GLYCAN_BIOSYNTHESIS	30	-1.02249	0.454982	0.680907
KEGG_BIOSYNTHESIS_OF_UNSATURATED_FATTY_ACIDS	22	-1.00834	0.462228	0.699745
KEGG_MATURITY_ONSET_DIABETES_OF_THE_YOUNG	25	-1.00312	0.458333	0.705601
KEGG_ENDOMETRIAL_CANCER	52	-0.990785	0.51071	0.713903
KEGG_CYSTEINE_AND_METHIONINE_METABOLISM	34	-0.990442	0.486715	0.712392
KEGG_NEUROTROPHIN_SIGNALING_PATHWAY	126	-0.987283	0.53102	0.715109
KEGG_ALPHA_LINOLENIC_ACID_METABOLISM	18	-0.985421	0.500664	0.712772
KEGG_GLYCOSPHINGOLIPID_BIOSYNTHESIS_GANGLIO_SERIES	15	-0.977405	0.504801	0.724157
KEGG_RENAL_CELL_CARCINOMA	70	-0.97347	0.545354	0.73092
KEGG_GLIOMA	65	-0.970734	0.50931	0.734841
KEGG_GLYCOSAMINOGLYCAN_BIOSYNTHESIS_KERATAN_SULFATE	15	-0.959204	0.558699	0.749268
KEGG_PURINE_METABOLISM	158	-0.955146	0.607217	0.751475
KEGG_PRION_DISEASES	35	-0.948041	0.559567	0.762071
KEGG_LINOLEIC_ACID_METABOLISM	28	-0.940094	0.564198	0.77004
KEGG_ALZHEIMERS_DISEASE	157	-0.937266	0.641026	0.773739
KEGG_AMYOTROPHIC_LATERAL_SCLEROSIS_ALS	53	-0.929905	0.597714	0.782496
KEGG_GALACTOSE_METABOLISM	26	-0.919857	0.618742	0.793774
KEGG_GLYCEROPHOSPHOLIPID_METABOLISM	76	-0.918062	0.62635	0.795336
KEGG_ABC_TRANSPORTERS	44	-0.899644	0.647337	0.818134
KEGG_VEGF_SIGNALING_PATHWAY	75	-0.890444	0.669231	0.833379
KEGG_HEMATOPOIETIC_CELL_LINEAGE	84	-0.890257	0.670614	0.831422
KEGG_FRUCTOSE_AND_MANNOSE_METABOLISM	34	-0.885055	0.663473	0.834238
KEGG_ETHER_LIPID_METABOLISM	32	-0.87673	0.662607	0.84257
KEGG_MTOR_SIGNALING_PATHWAY	52	-0.860166	0.718182	0.864891
KEGG_OOCYTE_MEIOSIS	112	-0.83608	0.796859	0.896893
KEGG_NOTCH_SIGNALING_PATHWAY	47	-0.808293	0.776	0.92567
KEGG_BASAL_TRANSCRIPTION_FACTORS	35	-0.80213	0.772289	0.930001
KEGG_NICOTINATE_AND_NICOTINAMIDE_METABOLISM	24	-0.778187	0.801598	0.949345
KEGG_JAK_STAT_SIGNALING_PATHWAY	155	-0.760633	0.913669	0.962645
KEGG_ONE_CARBON_POOL_BY_FOLATE	17	-0.746476	0.800532	0.973208
KEGG_ACUTE_MYELOID_LEUKEMIA	57	-0.711815	0.901895	0.990418
KEGG_PYRIMIDINE_METABOLISM	98	-0.709233	0.929713	0.988193
KEGG_SMALL_CELL_LUNG_CANCER	84	-0.680752	0.943617	1
KEGG_COLORECTAL_CANCER	62	-0.668897	0.949889	1
KEGG_PARKINSONS_DISEASE	112	-0.643704	0.975738	1
KEGG_OTHER_GLYCAN_DEGRADATION	16	-0.623549	0.917582	1
KEGG_REGULATION_OF_AUTOPHAGY	34	-0.60034	0.954208	1
KEGG_UBIQUITIN_MEDIATED_PROTEOLYSIS	134	-0.511676	1	1
KEGG_GLYCOSYLPHOSPHATIDYLINOSITOL_GPI_ANCHOR_BIOSYNTHESIS	25	-0.420592	0.998726	1
KEGG_OXIDATIVE_PHOSPHORYLATION (Modified)*	93	-0.71	0.93	0.93
REACTOME_TRANSPORT_OF_INORGANIC_CATIONS_ANIONS_AND_AMINO_ACIDS_OLIGOPEPTIDES	93	-1.82381	0	0.00678693
REACTOME_SLC_MEDIATED_TRANSMEMBRANE_TRANSPORT	240	-1.79561	0	0.0090586
REACTOME_AMINE_DERIVED_HORMONES	15	-1.79116	0.00137931	0.00830739
REACTOME_INSULIN_RECEPTOR_RECYCLING	23	-1.7872	0	0.0078721
REACTOME_NITRIC_OXIDE_STIMULATES_GUANYLATE_CYCLASE	25	-1.77201	0.00251256	0.00839611
REACTOME_TRANSPORT_OF_GLUCOSE_AND_OTHER_SUGARS_BILE_SALTS_AND_ORGANIC_ACIDS_METAL_IONS_AND_AMINE_COMPOUNDS	89	-1.76566	0	0.00915794
REACTOME_FGFR_LIGAND_BINDING_AND_ACTIVATION	22	-1.76103	0	0.00832666
REACTOME_PHASE1_FUNCTIONALIZATION_OF_COMPOUNDS	69	-1.75399	0	0.00855945
REACTOME_TRANSMEMBRANE_TRANSPORT_OF_SMALL_MOLECULES	409	-1.75226	0	0.00762405
REACTOME_TRANSFERRIN_ENDOCYTOSIS_AND_RECYCLING	25	-1.73382	0.0025413	0.0103759
REACTOME_NUCLEAR_RECEPTOR_TRANSCRIPTION_PATHWAY	47	-1.71095	0	0.0146953
REACTOME_IRON_UPTAKE_AND_TRANSPORT	36	-1.70613	0.00118483	0.0155084
REACTOME_AQUAPORIN_MEDIATED_TRANSPORT	50	-1.66372	0.00225989	0.0267403
REACTOME_SHC_MEDIATED_CASCADE	28	-1.65756	0.00249377	0.0280234
REACTOME_EICOSANOID_LIGAND_BINDING_RECEPTORS	15	-1.64685	0.00396301	0.0313331
REACTOME_AMINO_ACID_TRANSPORT_ACROSS_THE_PLASMA_MEMBRANE	31	-1.63696	0.00505051	0.0360536
REACTOME_CELL_CELL_JUNCTION_ORGANIZATION	56	-1.635	0.00113766	0.0359447
REACTOME_ACTIVATED_POINT_MUTANTS_OF_FGFR2	16	-1.62652	0.00819672	0.039079
REACTOME_CYTOCHROME_P450_ARRANGED_BY_SUBSTRATE_TYPE	50	-1.62455	0	0.0390861
REACTOME_BIOLOGICAL_OXIDATIONS	135	-1.61268	0	0.043877
REACTOME_CGMP_EFFECTS	19	-1.61239	0.00541272	0.0428015
REACTOME_G_ALPHA_S_SIGNALLING_EVENTS	120	-1.60682	0	0.0452079
REACTOME_PHOSPHOLIPASE_C_MEDIATED_CASCADE	53	-1.59541	0.00225225	0.0510449
REACTOME_LATENT_INFECTION_OF_HOMO_SAPIENS_WITH_MYCOBACTERIUM_TUBERCULOSIS	31	-1.59327	0.00967352	0.051725
REACTOME_REGULATION_OF_WATER_BALANCE_BY_RENAL_AQUAPORINS	43	-1.57977	0.00582751	0.0598236
REACTOME_AMINE_COMPOUND_SLC_TRANSPORTERS	27	-1.57801	0.00773196	0.0598428
REACTOME_REGULATION_OF_INSULIN_LIKE_GROWTH_FACTOR_IGF_ACTIVITY_BY_INSULIN_LIKE_GROWTH_FACTOR_BINDING_PROTEINS_IGFBPS	16	-1.57723	0.0121294	0.0592807
REACTOME_KERATAN_SULFATE_BIOSYNTHESIS	26	-1.56168	0.0140306	0.0700488
REACTOME_AMINO_ACID_AND_OLIGOPEPTIDE_SLC_TRANSPORTERS	49	-1.56086	0.00938967	0.069469
REACTOME_FRS2_MEDIATED_CASCADE	36	-1.55529	0.0180288	0.0729673
REACTOME_KERATAN_SULFATE_KERATIN_METABOLISM	30	-1.55426	0.02375	0.0710197
REACTOME_ACTIVATED_NOTCH1_TRANSMITS_SIGNAL_TO_THE_NUCLEUS	26	-1.54381	0.0138714	0.0772798
REACTOME_TIGHT_JUNCTION_INTERACTIONS	29	-1.5394	0.015	0.0805754
REACTOME_NEGATIVE_REGULATION_OF_FGFR_SIGNALING	36	-1.53713	0.014742	0.0815097
REACTOME_ION_CHANNEL_TRANSPORT	54	-1.53573	0.0100784	0.0815378
REACTOME_PLATELET_HOMEOSTASIS	76	-1.52373	0.00438597	0.0883196
REACTOME_RAP1_SIGNALLING	16	-1.51167	0.0276625	0.0984785
REACTOME_NCAM1_INTERACTIONS	39	-1.50987	0.0131265	0.0973996
REACTOME_SMOOTH_MUSCLE_CONTRACTION	23	-1.50902	0.036	0.0968359
REACTOME_RESPONSE_TO_ELEVATED_PLATELET_CYTOSOLIC_CA2_	79	-1.50715	0.00330761	0.0977288
REACTOME_GABA_RECEPTOR_ACTIVATION	52	-1.50207	0.0103567	0.100638
REACTOME_CLASS_B_2_SECRETIN_FAMILY_RECEPTORS	87	-1.50037	0.00537057	0.10121
REACTOME_INWARDLY_RECTIFYING_K_CHANNELS	31	-1.49862	0.0253807	0.101761
REACTOME_LIGAND_GATED_ION_CHANNEL_TRANSPORT	21	-1.48865	0.0328515	0.112578
REACTOME_METABOLISM_OF_AMINO_ACIDS_AND_DERIVATIVES	196	-1.48754	0	0.112264
REACTOME_SIGNALING_BY_INSULIN_RECEPTOR	105	-1.48628	0.00105263	0.112576
REACTOME_GLUCURONIDATION	17	-1.48139	0.0225464	0.112851
REACTOME_TERMINATION_OF_O_GLYCAN_BIOSYNTHESIS	19	-1.4738	0.0408432	0.119153
REACTOME_INTRINSIC_PATHWAY	16	-1.46041	0.0349462	0.132632
REACTOME_TRANSPORT_TO_THE_GOLGI_AND_SUBSEQUENT_MODIFICATION	33	-1.45933	0.0233415	0.132667
REACTOME_GLUTATHIONE_CONJUGATION	23	-1.4553	0.0490956	0.136769
REACTOME_CELL_JUNCTION_ORGANIZATION	77	-1.45191	0.0118153	0.13973
REACTOME_POTASSIUM_CHANNELS	98	-1.45143	0.00634921	0.138838
REACTOME_G_ALPHA_Q_SIGNALLING_EVENTS	179	-1.44286	0.00205128	0.148194
REACTOME_NUCLEAR_SIGNALING_BY_ERBB4	38	-1.44046	0.0269608	0.148255
REACTOME_FORMATION_OF_FIBRIN_CLOT_CLOTTING_CASCADE	31	-1.43873	0.0531646	0.149239
REACTOME_ACTIVATED_AMPK_STIMULATES_FATTY_ACID_OXIDATION_IN_MUSCLE	18	-1.42452	0.0542741	0.167642
REACTOME_NCAM_SIGNALING_FOR_NEURITE_OUT_GROWTH	64	-1.42385	0.0234114	0.166935
REACTOME_GLUCAGON_TYPE_LIGAND_RECEPTORS	33	-1.42177	0.0520581	0.168503
REACTOME_AMINE_LIGAND_BINDING_RECEPTORS	37	-1.42092	0.0455105	0.168096
REACTOME_ION_TRANSPORT_BY_P_TYPE_ATPASES	33	-1.41148	0.0449029	0.181717
REACTOME_REGULATION_OF_GENE_EXPRESSION_IN_BETA_CELLS	20	-1.40853	0.0696452	0.183237
REACTOME_GLUCAGON_SIGNALING_IN_METABOLIC_REGULATION	33	-1.40748	0.0518072	0.183322
REACTOME_BRANCHED_CHAIN_AMINO_ACID_CATABOLISM	17	-1.40385	0.0674764	0.187975
REACTOME_GLUCONEOGENESIS	31	-1.40264	0.0659341	0.188367
REACTOME_CITRIC_ACID_CYCLE_TCA_CYCLE	19	-1.40162	0.0722733	0.188298
REACTOME_ADHERENS_JUNCTIONS_INTERACTIONS	27	-1.39772	0.0603774	0.193093
REACTOME_GASTRIN_CREB_SIGNALLING_PATHWAY_VIA_PKC_AND_MAPK	200	-1.39602	0.00101215	0.193912
REACTOME_SIGNALING_BY_NODAL	18	-1.39323	0.0927152	0.19342
REACTOME_LIPID_DIGESTION_MOBILIZATION_AND_TRANSPORT	45	-1.38838	0.0600707	0.198471
REACTOME_HS_GAG_BIOSYNTHESIS	30	-1.3829	0.0777917	0.206
REACTOME_MAPK_TARGETS_NUCLEAR_EVENTS_MEDIATED_BY_MAP_KINASES	30	-1.38201	0.0670886	0.205804
REACTOME_ENDOGENOUS_STEROLS	15	-1.38124	0.0828804	0.205266
REACTOME_SIGNALING_BY_BMP	22	-1.3803	0.080207	0.205114
REACTOME_STEROID_HORMONES	29	-1.37625	0.0722154	0.208839
REACTOME_FATTY_ACID_TRIACYLGLYCEROL_AND_KETONE_BODY_METABOLISM	167	-1.37271	0.0102041	0.211786
REACTOME_CELL_CELL_COMMUNICATION	118	-1.37212	0.0219665	0.211135
REACTOME_GLYCOSAMINOGLYCAN_METABOLISM	108	-1.37085	0.0177824	0.211736
REACTOME_MUSCLE_CONTRACTION	46	-1.36392	0.0680507	0.218981
REACTOME_PYRIMIDINE_METABOLISM	24	-1.35723	0.0929648	0.229214
REACTOME_GRB2_EVENTS_IN_ERBB2_SIGNALING	22	-1.35669	0.114733	0.228316
REACTOME_GPCR_LIGAND_BINDING	395	-1.35087	0	0.235885
REACTOME_REGULATION_OF_BETA_CELL_DEVELOPMENT	30	-1.3495	0.0861009	0.236653
REACTOME_NEPHRIN_INTERACTIONS	19	-1.34713	0.0978552	0.235899
REACTOME_SIGNALING_BY_FGFR_MUTANTS	42	-1.345	0.0811456	0.238325
REACTOME_METABOLISM_OF_STEROID_HORMONES_AND_VITAMINS_A_AND_D	35	-1.34291	0.090799	0.238657
REACTOME_INTERACTION_BETWEEN_L1_AND_ANKYRINS	21	-1.33964	0.106242	0.24333
REACTOME_TRAFFICKING_OF_AMPA_RECEPTORS	27	-1.33915	0.09	0.242447
REACTOME_SIGNALING_BY_FGFR1_MUTANTS	28	-1.32921	0.0992462	0.259779
REACTOME_NEURONAL_SYSTEM	276	-1.32766	0.00600601	0.260992
REACTOME_DOWNSTREAM_SIGNALING_OF_ACTIVATED_FGFR	97	-1.32727	0.0543131	0.25994
REACTOME_NEUROTRANSMITTER_RECEPTOR_BINDING_AND_DOWNSTREAM_TRANSMISSION_IN_THE_POSTSYNAPTIC_CELL	135	-1.31557	0.039749	0.278282
REACTOME_PLATELET_ACTIVATION_SIGNALING_AND_AGGREGATION	195	-1.31476	0.022335	0.276166
REACTOME_PI_3K_CASCADE	54	-1.31282	0.085034	0.276615
REACTOME_SIGNAL_TRANSDUCTION_BY_L1	34	-1.31199	0.113001	0.276501
REACTOME_BASIGIN_INTERACTIONS	24	-1.30861	0.143448	0.28163
REACTOME_TRANSPORT_OF_VITAMINS_NUCLEOSIDES_AND_RELATED_MOLECULES	31	-1.30537	0.108209	0.286434
REACTOME_O_LINKED_GLYCOSYLATION_OF_MUCINS	53	-1.3053	0.0987371	0.284724
REACTOME_NEUROTRANSMITTER_RELEASE_CYCLE	34	-1.30503	0.117857	0.283455
REACTOME_SIGNALING_BY_ERBB4	87	-1.30194	0.057508	0.288307
REACTOME_SIGNALING_BY_NOTCH1	68	-1.30163	0.101883	0.287159
REACTOME_TIE2_SIGNALING	17	-1.30006	0.14624	0.288635
REACTOME_TRANSMISSION_ACROSS_CHEMICAL_SYNAPSES	184	-1.29977	0.0253036	0.287445
REACTOME_LIPOPROTEIN_METABOLISM	28	-1.29273	0.147783	0.298741
REACTOME_GABA_B_RECEPTOR_ACTIVATION	38	-1.28738	0.116745	0.308865
REACTOME_CHYLOMICRON_MEDIATED_LIPID_TRANSPORT	16	-1.28652	0.163934	0.308889
REACTOME_XENOBIOTICS	15	-1.28538	0.160377	0.309509
REACTOME_COLLAGEN_FORMATION	58	-1.28524	0.113208	0.307926
REACTOME_HEMOSTASIS	446	-1.28463	0.003003	0.307262
REACTOME_PPARA_ACTIVATES_GENE_EXPRESSION	104	-1.28234	0.0686378	0.310348
REACTOME_ENOS_ACTIVATION_AND_REGULATION	19	-1.28062	0.149803	0.310338
REACTOME_HEPARAN_SULFATE_HEPARIN_HS_GAG_METABOLISM	51	-1.2703	0.133257	0.325845
REACTOME_PI3K_CASCADE	68	-1.26585	0.104396	0.333946
REACTOME_SIGNALING_BY_PDGF	118	-1.26477	0.084122	0.334454
REACTOME_REGULATION_OF_INSULIN_SECRETION_BY_GLUCAGON_LIKE_PEPTIDE1	42	-1.26345	0.15493	0.335395
REACTOME_OPIOID_SIGNALLING	77	-1.26283	0.107726	0.332975
REACTOME_DARPP_32_EVENTS	24	-1.26216	0.189542	0.332636
REACTOME_N_GLYCAN_ANTENNAE_ELONGATION_IN_THE_MEDIAL_TRANS_GOLGI	18	-1.25976	0.184314	0.336115
REACTOME_SHC1_EVENTS_IN_EGFR_SIGNALING	15	-1.25574	0.189533	0.343333
REACTOME_METABOLISM_OF_CARBOHYDRATES	234	-1.25547	0.0425101	0.34209
REACTOME_SIGNALING_BY_FGFR	108	-1.2552	0.100742	0.340823
REACTOME_ACTIVATION_OF_NMDA_RECEPTOR_UPON_GLUTAMATE_BINDING_AND_POSTSYNAPTIC_EVENTS	37	-1.25069	0.14098	0.349437
REACTOME_EFFECTS_OF_PIP2_HYDROLYSIS	23	-1.25051	0.168798	0.347967
REACTOME_INHIBITION_OF_VOLTAGE_GATED_CA2_CHANNELS_VIA_GBETA_GAMMA_SUBUNITS	25	-1.24861	0.173533	0.348448
REACTOME_CLASS_A1_RHODOPSIN_LIKE_RECEPTORS	294	-1.24835	0.0281407	0.347193
REACTOME_METABOLISM_OF_LIPIDS_AND_LIPOPROTEINS	464	-1.24487	0.011	0.353219
REACTOME_NETRIN1_SIGNALING	38	-1.24338	0.149412	0.352828
REACTOME_GABA_SYNTHESIS_RELEASE_REUPTAKE_AND_DEGRADATION	17	-1.23633	0.199454	0.366836
REACTOME_PHASE_II_CONJUGATION	67	-1.23286	0.160735	0.371062
REACTOME_NA_CL_DEPENDENT_NEUROTRANSMITTER_TRANSPORTERS	17	-1.22994	0.196211	0.375957
REACTOME_TRIGLYCERIDE_BIOSYNTHESIS	38	-1.22976	0.176123	0.374377
REACTOME_DEVELOPMENTAL_BIOLOGY	383	-1.22035	0.0280561	0.384972
REACTOME_INSULIN_RECEPTOR_SIGNALLING_CASCADE	84	-1.21853	0.157667	0.387063
REACTOME_ERK_MAPK_TARGETS	21	-1.21622	0.228723	0.390521
REACTOME_PLC_BETA_MEDIATED_EVENTS	42	-1.21373	0.207503	0.392515
REACTOME_SIGNALING_BY_FGFR_IN_DISEASE	121	-1.21181	0.129436	0.39513
REACTOME_INTEGRATION_OF_ENERGY_METABOLISM	117	-1.20836	0.13811	0.401435
REACTOME_SIGNALING_BY_CONSTITUTIVELY_ACTIVE_EGFR	17	-1.20792	0.230245	0.400585
REACTOME_GROWTH_HORMONE_RECEPTOR_SIGNALING	24	-1.20755	0.228346	0.399468
REACTOME_BILE_ACID_AND_BILE_SALT_METABOLISM	27	-1.20463	0.229244	0.40262
REACTOME_CA_DEPENDENT_EVENTS	29	-1.20365	0.242274	0.403158
REACTOME_DAG_AND_IP3_SIGNALING	31	-1.20065	0.224242	0.406573
REACTOME_SYNTHESIS_OF_PIPS_AT_THE_GOLGI_MEMBRANE	17	-1.19414	0.263089	0.420253
REACTOME_AXON_GUIDANCE	240	-1.18726	0.0916415	0.435495
REACTOME_FATTY_ACYL_COA_BIOSYNTHESIS	18	-1.18486	0.260347	0.439329
REACTOME_PYRUVATE_METABOLISM_AND_CITRIC_ACID_TCA_CYCLE	40	-1.17719	0.222877	0.456308
REACTOME_GLUCOSE_METABOLISM	64	-1.17603	0.227069	0.456952
REACTOME_ZINC_TRANSPORTERS	15	-1.1755	0.279614	0.45611
REACTOME_PLATELET_AGGREGATION_PLUG_FORMATION	35	-1.17274	0.236715	0.461048
REACTOME_NUCLEAR_EVENTS_KINASE_AND_TRANSCRIPTION_FACTOR_ACTIVATION	24	-1.17173	0.260591	0.461434
REACTOME_GAP_JUNCTION_ASSEMBLY	18	-1.17103	0.274933	0.461059
REACTOME_PI3K_EVENTS_IN_ERBB2_SIGNALING	42	-1.16426	0.2497	0.475759
REACTOME_POST_TRANSLATIONAL_PROTEIN_MODIFICATION	180	-1.16355	0.155172	0.475198
REACTOME_THROMBOXANE_SIGNALLING_THROUGH_TP_RECEPTOR	23	-1.16228	0.270753	0.476338
REACTOME_GENERIC_TRANSCRIPTION_PATHWAY	342	-1.16228	0.109328	0.474243
REACTOME_TRANSCRIPTIONAL_REGULATION_OF_WHITE_ADIPOCYTE_DIFFERENTIATION	72	-1.16124	0.227917	0.472818
REACTOME_TRAFFICKING_OF_GLUR2_CONTAINING_AMPA_RECEPTORS	15	-1.16	0.288618	0.473741
REACTOME_G_ALPHA_I_SIGNALLING_EVENTS	190	-1.15766	0.155399	0.477817
REACTOME_ACTIVATION_OF_KAINATE_RECEPTORS_UPON_GLUTAMATE_BINDING	31	-1.15209	0.287286	0.479623
REACTOME_SULFUR_AMINO_ACID_METABOLISM	24	-1.15105	0.310209	0.480254
REACTOME_POST_NMDA_RECEPTOR_ACTIVATION_EVENTS	33	-1.15021	0.265625	0.480186
REACTOME_METAL_ION_SLC_TRANSPORTERS	22	-1.14848	0.304813	0.482374
REACTOME_SHC1_EVENTS_IN_ERBB4_SIGNALING	20	-1.14745	0.295125	0.48293
REACTOME_STRIATED_MUSCLE_CONTRACTION	27	-1.14671	0.30198	0.48274
REACTOME_PEPTIDE_LIGAND_BINDING_RECEPTORS	184	-1.14305	0.191296	0.488215
REACTOME_EGFR_DOWNREGULATION	24	-1.13738	0.302872	0.498383
REACTOME_PKA_MEDIATED_PHOSPHORYLATION_OF_CREB	17	-1.13437	0.322709	0.503782
REACTOME_SIGNALING_BY_NOTCH	99	-1.13295	0.269511	0.505332
REACTOME_EXTRACELLULAR_MATRIX_ORGANIZATION	86	-1.13114	0.274002	0.507797
REACTOME_SIGNALING_BY_ERBB2	97	-1.13068	0.259494	0.506794
REACTOME_INTEGRIN_CELL_SURFACE_INTERACTIONS	79	-1.12051	0.282774	0.530371
REACTOME_ARMS_MEDIATED_ACTIVATION	17	-1.1142	0.340599	0.542486
REACTOME_L1CAM_INTERACTIONS	84	-1.11216	0.308442	0.543458
REACTOME_HDL_MEDIATED_LIPID_TRANSPORT	15	-1.10779	0.350211	0.550166
REACTOME_UNBLOCKING_OF_NMDA_RECEPTOR_GLUTAMATE_BINDING_AND_ACTIVATION	15	-1.09923	0.374652	0.568287
REACTOME_HS_GAG_DEGRADATION	20	-1.09786	0.363636	0.56961
REACTOME_GLYCOLYSIS	27	-1.09544	0.348101	0.573499
REACTOME_NGF_SIGNALLING_VIA_TRKA_FROM_THE_PLASMA_MEMBRANE	134	-1.08486	0.334027	0.596249
REACTOME_VOLTAGE_GATED_POTASSIUM_CHANNELS	43	-1.08385	0.360849	0.596585
REACTOME_SYNTHESIS_OF_PIPS_AT_THE_PLASMA_MEMBRANE	30	-1.08284	0.368932	0.596934
REACTOME_ENERGY_DEPENDENT_REGULATION_OF_MTOR_BY_LKB1_AMPK	17	-1.07834	0.385794	0.601729
REACTOME_REGULATION_OF_INSULIN_SECRETION	90	-1.07727	0.364113	0.602273
REACTOME_CHOLESTEROL_BIOSYNTHESIS	21	-1.07098	0.381313	0.614175
REACTOME_YAP1_AND_WWTR1_TAZ_STIMULATED_GENE_EXPRESSION	24	-1.06853	0.391699	0.618229
REACTOME_PI3K_EVENTS_IN_ERBB4_SIGNALING	36	-1.06732	0.387952	0.619191
REACTOME_SIGNALLING_BY_NGF	212	-1.06727	0.316213	0.617062
REACTOME_ABC_FAMILY_PROTEINS_MEDIATED_TRANSPORT	33	-1.05974	0.407134	0.629846
REACTOME_SIGNAL_AMPLIFICATION	31	-1.05962	0.399751	0.62788
REACTOME_SIGNALING_BY_EGFR_IN_CANCER	105	-1.05945	0.391441	0.626064
REACTOME_NRAGE_SIGNALS_DEATH_THROUGH_JNK	43	-1.05207	0.412514	0.640452
REACTOME_SPHINGOLIPID_DE_NOVO_BIOSYNTHESIS	25	-1.05145	0.418275	0.63982
REACTOME_RAS_ACTIVATION_UOPN_CA2_INFUX_THROUGH_NMDA_RECEPTOR	17	-1.04883	0.422973	0.64197
REACTOME_G_ALPHA1213_SIGNALLING_EVENTS	73	-1.0487	0.402626	0.640075
REACTOME_SYNTHESIS_OF_BILE_ACIDS_AND_BILE_SALTS	19	-1.04724	0.421733	0.641501
REACTOME_PI3K_AKT_ACTIVATION	36	-1.04547	0.427527	0.643798
REACTOME_PROLONGED_ERK_ACTIVATION_EVENTS	19	-1.04165	0.429549	0.651192
REACTOME_CREB_PHOSPHORYLATION_THROUGH_THE_ACTIVATION_OF_RAS	27	-1.03519	0.443478	0.665145
REACTOME_THROMBIN_SIGNALLING_THROUGH_PROTEINASE_ACTIVATED_RECEPTORS_PARS	32	-1.03433	0.44458	0.66513
REACTOME_DOWNSTREAM_SIGNAL_TRANSDUCTION	91	-1.03004	0.445415	0.673592
REACTOME_PI_METABOLISM	47	-1.02938	0.424242	0.672981
REACTOME_PHOSPHOLIPID_METABOLISM	190	-1.02472	0.46425	0.680028
REACTOME_SIGNALING_BY_ROBO_RECEPTOR	29	-1.02264	0.44	0.682862
REACTOME_ADP_SIGNALLING_THROUGH_P2RY1	25	-1.02201	0.457216	0.67975
REACTOME_ACYL_CHAIN_REMODELLING_OF_PG	16	-1.01917	0.450954	0.684521
REACTOME_MYOGENESIS	26	-1.01718	0.47044	0.687125
REACTOME_SPHINGOLIPID_METABOLISM	62	-1.01316	0.453303	0.694863
REACTOME_APOPTOTIC_CLEAVAGE_OF_CELLULAR_PROTEINS	38	-1.01034	0.474201	0.699608
REACTOME_MAP_KINASE_ACTIVATION_IN_TLR_CASCADE	49	-1.00888	0.468009	0.700758
REACTOME_APOPTOTIC_EXECUTION_PHASE	52	-1.0063	0.47876	0.702354
REACTOME_GOLGI_ASSOCIATED_VESICLE_BIOGENESIS	52	-1.00327	0.460227	0.707555
REACTOME_ACYL_CHAIN_REMODELLING_OF_PE	21	-1.00279	0.490446	0.704082
REACTOME_METABOLISM_OF_VITAMINS_AND_COFACTORS	50	-0.998857	0.498845	0.711158
REACTOME_BETA_DEFENSINS	34	-0.998579	0.475669	0.709576
REACTOME_ASPARAGINE_N_LINKED_GLYCOSYLATION	80	-0.998576	0.500542	0.707282
REACTOME_AMINO_ACID_SYNTHESIS_AND_INTERCONVERSION_TRANSAMINATION	16	-0.997626	0.492393	0.707167
REACTOME_CIRCADIAN_REPRESSION_OF_EXPRESSION_BY_REV_ERBA	23	-0.995497	0.491139	0.70983
REACTOME_PTM_GAMMA_CARBOXYLATION_HYPUSINE_FORMATION_AND_ARYLSULFATASE_ACTIVATION	26	-0.993507	0.495564	0.712082
REACTOME_INHIBITION_OF_INSULIN_SECRETION_BY_ADRENALINE_NORADRENALINE	25	-0.992553	0.478764	0.712149
REACTOME_ACYL_CHAIN_REMODELLING_OF_PC	22	-0.987893	0.495553	0.716052
REACTOME_DEFENSINS	40	-0.986876	0.497653	0.713789
REACTOME_A_TETRASACCHARIDE_LINKER_SEQUENCE_IS_REQUIRED_FOR_GAG_SYNTHESIS	25	-0.98643	0.476373	0.712616
REACTOME_SIGNALING_BY_RHO_GTPASES	109	-0.98395	0.516985	0.713824
REACTOME_GAB1_SIGNALOSOME	36	-0.981801	0.521792	0.71647
REACTOME_CELL_SURFACE_INTERACTIONS_AT_THE_VASCULAR_WALL	84	-0.969515	0.573131	0.735293
REACTOME_GAP_JUNCTION_TRAFFICKING	27	-0.968682	0.537794	0.734896
REACTOME_RORA_ACTIVATES_CIRCADIAN_EXPRESSION	24	-0.96461	0.521092	0.741753
REACTOME_ACYL_CHAIN_REMODELLING_OF_PI	15	-0.959283	0.541608	0.75138
REACTOME_G_PROTEIN_ACTIVATION	27	-0.957767	0.552941	0.750233
REACTOME_OXYGEN_DEPENDENT_PROLINE_HYDROXYLATION_OF_HYPOXIA_INDUCIBLE_FACTOR_ALPHA	16	-0.956041	0.536986	0.751797
REACTOME_SIGNALING_BY_TGF_BETA_RECEPTOR_COMPLEX	60	-0.953763	0.573696	0.752374
REACTOME_GLYCEROPHOSPHOLIPID_BIOSYNTHESIS	82	-0.945606	0.593443	0.764977
REACTOME_SIGNALLING_TO_P38_VIA_RIT_AND_RIN	15	-0.945484	0.57223	0.763014
REACTOME_PEROXISOMAL_LIPID_METABOLISM	20	-0.941569	0.564238	0.769191
REACTOME_INTEGRIN_ALPHAIIB_BETA3_SIGNALING	27	-0.934771	0.573604	0.77676
REACTOME_G_ALPHA_Z_SIGNALLING_EVENTS	44	-0.933587	0.57093	0.777042
REACTOME_CELL_DEATH_SIGNALLING_VIA_NRAGE_NRIF_AND_NADE	58	-0.925472	0.614173	0.789115
REACTOME_CHONDROITIN_SULFATE_DERMATAN_SULFATE_METABOLISM	47	-0.920307	0.628866	0.797483
REACTOME_METABOLISM_OF_POLYAMINES	15	-0.920081	0.580556	0.795653
REACTOME_P75_NTR_RECEPTOR_MEDIATED_SIGNALLING	79	-0.914175	0.648649	0.801179
REACTOME_PKB_MEDIATED_EVENTS	28	-0.905142	0.619579	0.816952
REACTOME_PLATELET_CALCIUM_HOMEOSTASIS	16	-0.903259	0.626556	0.818105
REACTOME_ACYL_CHAIN_REMODELLING_OF_PS	15	-0.902488	0.577389	0.817377
REACTOME_DIABETES_PATHWAYS	128	-0.902311	0.69641	0.815408
REACTOME_DOWNREGULATION_OF_SMAD2_3_SMAD4_TRANSCRIPTIONAL_ACTIVITY	19	-0.887949	0.625166	0.833515
REACTOME_SYNTHESIS_OF_GLYCOSYLPHOSPHATIDYLINOSITOL_GPI	17	-0.885856	0.633199	0.835103
REACTOME_SEMA4D_INDUCED_CELL_MIGRATION_AND_GROWTH_CONE_COLLAPSE	24	-0.877942	0.663728	0.844974
REACTOME_LYSOSOME_VESICLE_BIOGENESIS	23	-0.876909	0.668387	0.844585
REACTOME_AMYLOIDS	76	-0.870792	0.717391	0.850864
REACTOME_CIRCADIAN_CLOCK	52	-0.8667	0.697834	0.855789
REACTOME_CREB_PHOSPHORYLATION_THROUGH_THE_ACTIVATION_OF_CAMKII	15	-0.850224	0.682243	0.879792
REACTOME_PROSTACYCLIN_SIGNALLING_THROUGH_PROSTACYCLIN_RECEPTOR	19	-0.838985	0.700662	0.896907
REACTOME_PRE_NOTCH_PROCESSING_IN_GOLGI	16	-0.838147	0.697581	0.895914
REACTOME_RECYCLING_PATHWAY_OF_L1	27	-0.825247	0.720901	0.911779
REACTOME_PIP3_ACTIVATES_AKT_SIGNALING	27	-0.822963	0.738213	0.912902
REACTOME_TRANSCRIPTIONAL_ACTIVITY_OF_SMAD2_SMAD3_SMAD4_HETEROTRIMER	36	-0.818611	0.756821	0.917271
REACTOME_TRANS_GOLGI_NETWORK_VESICLE_BUDDING	59	-0.810527	0.767574	0.927249
REACTOME_REGULATION_OF_HYPOXIA_INDUCIBLE_FACTOR_HIF_BY_OXYGEN	23	-0.810507	0.725641	0.924814
REACTOME_GLYCOSPHINGOLIPID_METABOLISM	37	-0.802472	0.774193	0.931948
REACTOME_NOTCH1_INTRACELLULAR_DOMAIN_REGULATES_TRANSCRIPTION	44	-0.801841	0.778169	0.927971
REACTOME_SYNTHESIS_SECRETION_AND_INACTIVATION_OF_GLP1	18	-0.797201	0.746134	0.932134
REACTOME_BMAL1_CLOCK_NPAS2_ACTIVATES_CIRCADIAN_EXPRESSION	36	-0.789405	0.780073	0.9409
REACTOME_PLATELET_SENSITIZATION_BY_LDL	16	-0.787562	0.734501	0.94098
REACTOME_OTHER_SEMAPHORIN_INTERACTIONS	15	-0.782779	0.763193	0.945346
REACTOME_FACTORS_INVOLVED_IN_MEGAKARYOCYTE_DEVELOPMENT_AND_PLATELET_PRODUCTION	125	-0.773569	0.884417	0.953101
REACTOME_METABOLISM_OF_NUCLEOTIDES	72	-0.771828	0.851571	0.953138
REACTOME_SIGNALLING_TO_RAS	27	-0.77007	0.783505	0.952897
REACTOME_SYNTHESIS_OF_PA	27	-0.751207	0.82125	0.972428
REACTOME_GLUTAMATE_NEUROTRANSMITTER_RELEASE_CYCLE	15	-0.747562	0.802837	0.974347
REACTOME_PYRUVATE_METABOLISM	18	-0.739743	0.801587	0.978913
REACTOME_G_BETA_GAMMA_SIGNALLING_THROUGH_PLC_BETA	20	-0.726812	0.819372	0.99153
REACTOME_PRE_NOTCH_TRANSCRIPTION_AND_TRANSLATION	27	-0.72657	0.829787	0.98929
REACTOME_MEMBRANE_TRAFFICKING	126	-0.726567	0.92244	0.986779
REACTOME_GLYCOGEN_BREAKDOWN_GLYCOGENOLYSIS	16	-0.724442	0.838019	0.986648
REACTOME_REGULATION_OF_KIT_SIGNALING	16	-0.723505	0.83558	0.985219
REACTOME_ABCA_TRANSPORTERS_IN_LIPID_HOMEOSTASIS	17	-0.71863	0.827446	0.988095
REACTOME_NFKB_AND_MAP_KINASES_ACTIVATION_MEDIATED_BY_TLR4_SIGNALING_REPERTOIRE	70	-0.716064	0.914917	0.988366
REACTOME_POST_TRANSLATIONAL_MODIFICATION_SYNTHESIS_OF_GPI_ANCHORED_PROTEINS	26	-0.710368	0.87037	0.989444
REACTOME_CTNNB1_PHOSPHORYLATION_CASCADE	16	-0.696565	0.849333	0.998447
REACTOME_SYNTHESIS_OF_BILE_ACIDS_AND_BILE_SALTS_VIA_7ALPHA_HYDROXYCHOLESTEROL	15	-0.696016	0.847042	0.996561
REACTOME_SIGNALLING_TO_ERKS	36	-0.688634	0.9118	1
REACTOME_TGF_BETA_RECEPTOR_SIGNALING_ACTIVATES_SMADS	24	-0.685286	0.890181	1
REACTOME_PRE_NOTCH_EXPRESSION_AND_PROCESSING	41	-0.675548	0.922892	1
REACTOME_INSULIN_SYNTHESIS_AND_PROCESSING	20	-0.675087	0.885333	1
REACTOME_SYNTHESIS_OF_PC	18	-0.669093	0.889175	1
REACTOME_ANTIGEN_ACTIVATES_B_CELL_RECEPTOR_LEADING_TO_GENERATION_OF_SECOND_MESSENGERS	29	-0.6636	0.916976	1
REACTOME_SIGNALING_BY_HIPPO	18	-0.662295	0.894947	1
REACTOME_MHC_CLASS_II_ANTIGEN_PRESENTATION	90	-0.661636	0.962607	1
REACTOME_INCRETIN_SYNTHESIS_SECRETION_AND_INACTIVATION	21	-0.652178	0.908176	1
REACTOME_DOWNREGULATION_OF_TGF_BETA_RECEPTOR_SIGNALING	21	-0.646557	0.910526	1
REACTOME_OLFACTORY_SIGNALING_PATHWAY	316	-0.645459	0.998	1
REACTOME_TRIF_MEDIATED_TLR3_SIGNALING	72	-0.643432	0.961956	1
REACTOME_TRAF6_MEDIATED_INDUCTION_OF_NFKB_AND_MAP_KINASES_UPON_TLR7_8_OR_9_ACTIVATION	75	-0.640195	0.974026	1
REACTOME_MYD88_MAL_CASCADE_INITIATED_ON_PLASMA_MEMBRANE	81	-0.639221	0.966738	1
REACTOME_SIGNALING_BY_SCF_KIT	75	-0.634941	0.966377	1
REACTOME_SMAD2_SMAD3_SMAD4_HETEROTRIMER_REGULATES_TRANSCRIPTION	25	-0.633103	0.925878	1
REACTOME_TCA_CYCLE_AND_RESPIRATORY_ELECTRON_TRANSPORT	116	-0.62904	0.982199	1
REACTOME_METABOLISM_OF_PROTEINS	422	-0.557531	1	1
REACTOME_ADP_SIGNALLING_THROUGH_P2RY12	21	-0.552037	0.976285	1
REACTOME_SHC_RELATED_EVENTS	17	-0.550044	0.970706	1
REACTOME_REGULATION_OF_SIGNALING_BY_CBL	18	-0.536836	0.978378	1
REACTOME_ACTIVATED_TLR4_SIGNALLING	91	-0.535623	0.997824	1
REACTOME_IL1_SIGNALING	39	-0.533493	0.993015	1
REACTOME_SIGNALING_BY_ILS	106	-0.468824	1	1
REACTOME_RNA_POL_III_TRANSCRIPTION	33	-0.448126	0.997525	1
REACTOME_RNA_POL_III_TRANSCRIPTION_INITIATION_FROM_TYPE_2_PROMOTER	23	-0.443652	0.998713	1
REACTOME_JNK_C_JUN_KINASES_PHOSPHORYLATION_AND_ACTIVATION_MEDIATED_BY_ACTIVATED_HUMAN_TAK1	16	-0.441776	0.99455	1
REACTOME_SHC_MEDIATED_SIGNALLING	15	-0.43522	0.998617	1
REACTOME_RNA_POL_III_TRANSCRIPTION_INITIATION_FROM_TYPE_3_PROMOTER	26	-0.431557	0.996222	1
REACTOME_RNA_POL_III_CHAIN_ELONGATION	17	-0.420442	0.997403	1
REACTOME_RNA_POL_III_TRANSCRIPTION_TERMINATION	19	-0.414536	0.998677	1
REACTOME_SIGNALING_BY_FGFR1_FUSION_MUTANTS	17	-0.411423	0.997386	1
REACTOME_ANTIGEN_PROCESSING_UBIQUITINATION_PROTEASOME_DEGRADATION	198	-0.389793	1	0.999706
REACTOME_DESTABILIZATION_OF_MRNA_BY_TRISTETRAPROLIN_TTP	17	-0.326547	1	0.997736
