# Supplementary material for: Papillary Renal Cell Carcinomas Rewire Glutathione Metabolism and Are Deficient in Both Anabolic Glucose Synthesis and Oxidative Phosphorylation
Source: Cancers (Basel). 2019 Sep 3;11(9):1298. doi: 10.3390/cancers11091298 (PMC6770591; doi:10.3390/cancers11091298)
Supplement: Supplementary file 1 [file cancers-11-01298-s001.zip › cancers-570749-supplementary layout/Table S8.xlsx]

## Sheet: Ceramide graph 
Metabolite	HMDB ID	KEGG ID	Q1 mass	RT tune	RT measured			16	17	18	19	20	21	22	23	24	25	26	27	28	29	30	31	32	33	34	35	36	37	38	39	40	41	42	43	44	45	46	47	48	49	50	51	52	53	54	55
Ceramide (d18:1/12:0)(IS)			482.395	32.42	31.58	no
Ceramide (d18:1/12:0)(IS)			482.395	32.43	31.58	no
Ceramide (d18:1/12:0)(IS)			482.395	32.41	31.56	no
Ceramide (C25, IS)			664.394	59.28	58.44	no
Ceramide (C25, IS)			664.394	59.29	58.44	no
Ceramide (C25, IS)			664.394	59.26	58.44	no
Ceramide (d16:1/22:0)	n/a		594.583	51.46		no
Ceramide (d16:1/22:0)	n/a		594.583	51.47		no
Ceramide (d16:1/22:0)	n/a		594.583	51.54		no
Ceramide (d18:0/12:0)	HMDB11758		484.465			no
Ceramide (d18:0/12:0)	HMDB11758		484.465			no
Ceramide (d18:0/12:0)	HMDB11758		484.465			no
Ceramide (d18:0/16:0)	HMDB11760		540.528	44.82	43.89	yes
Ceramide (d18:0/16:0)	HMDB11760		540.528	44.82	43.9	yes
Ceramide (d18:0/16:0)	HMDB11760		540.528	44.82	43.9	yes
Ceramide (d18:0/18:0)	HMDB11761		568.559	49.07	48.16	yes
Ceramide (d18:0/18:0)	HMDB11761		568.559	49.08	48.16	yes
Ceramide (d18:0/18:0)	HMDB11761		568.559	49.08	48.15	yes
Ceramide (d18:0/19:0)	n/a		582.583	51.04		no
Ceramide (d18:0/19:0)	n/a		582.583	51.05		no
Ceramide (d18:0/19:0)	n/a		582.583	51.01		no
Ceramide (d18:0/20:0)	HMDB11764		596.59	51.99		no
Ceramide (d18:0/20:0)	HMDB11764		596.59	51.95		no
Ceramide (d18:0/20:0)	HMDB11764		596.59	51.95		no
Ceramide (d18:0/21:0)	n/a		610.614	54.56		no
Ceramide (d18:0/21:0)	n/a		610.614	54.54		no
Ceramide (d18:0/21:0)	n/a		610.614	54.54		no
Ceramide (d18:0/22:0)	HMDB11765		624.622	56.12	55.21	yes
Ceramide (d18:0/22:0)	HMDB11765		624.622	56.12	55.17	yes
Ceramide (d18:0/22:0)	HMDB11765		624.622	56.12	55.14	yes
Ceramide (d18:0/23:0)	HMDB11767		638.637	57.62		no
Ceramide (d18:0/23:0)	HMDB11767		638.637	57.62		no
Ceramide (d18:0/23:0)	HMDB11767		638.637	57.62		no
Ceramide (d18:0/24:0)	HMDB11768		652.653	59.05	58.17	yes
Ceramide (d18:0/24:0)	HMDB11768		652.653	59.04	58.18	yes
Ceramide (d18:0/24:0)	HMDB11768		652.653	59.04	58.15	yes
Ceramide (d18:0/25:0)	HMDB11770		666.669			no
Ceramide (d18:0/25:0)	HMDB11770		666.669			no
Ceramide (d18:0/25:0)	HMDB11770		666.669			no
Ceramide (d18:0/24:1)	HMDB11769		650.637	56.55	55.64	yes
Ceramide (d18:0/24:1)	HMDB11769		650.637	56.55	55.64	yes
Ceramide (d18:0/24:1)	HMDB11769		650.637	56.55	55.64	yes
Ceramide (d18:1/14:0)	HMDB11773		510.481	37.12	37.12	yes
Ceramide (d18:1/14:0)	HMDB11773		510.481	37.16	37.16	yes
Ceramide (d18:1/14:0)	HMDB11773		510.481		36.95	yes
Ceramide (d18:1/16:0)	HMDB04949		538.512	42.11	42.11	yes
Ceramide (d18:1/16:0)	HMDB04949		538.512	42.12	42.12	yes
Ceramide (d18:1/16:0)	HMDB04949		538.512	42.14	42.14	yes
Ceramide (d18:1/18:0)	HMDB04950		566.543	46.59	46.59	yes
Ceramide (d18:1/18:0)	HMDB04950		566.543	46.6	46.6	yes
Ceramide (d18:1/18:0)	HMDB04950		566.543	46.59	46.59	yes
Ceramide (d18:1/19:0)	n/a		580.567	48.61	48.61	yes
Ceramide (d18:1/19:0)	n/a		580.567	48.6	48.6	yes
Ceramide (d18:1/19:0)	n/a		580.567	48.61	48.61	yes
Ceramide (d18:1/20:0)	HMDB04951		594.575	51.44	50.49	yes
Ceramide (d18:1/20:0)	HMDB04951		594.575	51.45	50.5	yes
Ceramide (d18:1/20:0)	HMDB04951		594.575	51.44	50.46	yes
Ceramide (d18:1/21:0)	n/a		608.598	53.21		no
Ceramide (d18:1/21:0)	n/a		608.598	53.19		no
Ceramide (d18:1/21:0)	n/a		608.598	53.19		no
Ceramide (d18:1/22:0)	HMDB04952		622.606	54.88	53.97	yes
Ceramide (d18:1/22:0)	HMDB04952		622.606	54.87	53.95	yes
Ceramide (d18:1/22:0)	HMDB04952		622.606	54.85	53.95	yes
Ceramide (d18:1/23:0)	HMDB00950		636.622	56.43	55.49	yes
Ceramide (d18:1/23:0)	HMDB00950		636.622	56.42	55.53	yes
Ceramide (d18:1/23:0)	HMDB00950		636.622	56.42		yes
Ceramide (d18:1/24:0)	HMDB04956		650.637	57.92	57.04	yes
Ceramide (d18:1/24:0)	HMDB04956		650.637	57.93	57.04	yes
Ceramide (d18:1/24:0)	HMDB04956		650.637	57.93	57.01	yes
Ceramide (d18:1/25:0)	HMDB04957		664.653	59.3	58.43	yes
Ceramide (d18:1/25:0)	HMDB04957		664.653	59.32	58.41	yes
Ceramide (d18:1/25:0)	HMDB04957		664.653	59.3	58.42	yes
Ceramide (d18:1/26:0)	HMDB04955		678.669	60.63		no
Ceramide (d18:1/26:0)	HMDB04955		678.669	60.64		no
Ceramide (d18:1/26:0)	HMDB04955		678.669	60.66		no
Ceramide (d18:1/23:1)	n/a		634.614	53.65		no
Ceramide (d18:1/23:1)	n/a		634.614	53.65		no
Ceramide (d18:1/23:1)	n/a		634.614	53.63		no
Ceramide (d18:1/24:1)	HMDB04953		648.622	55.23	54.39	yes
Ceramide (d18:1/24:1)	HMDB04953		648.622	55.22	54.4	yes
Ceramide (d18:1/24:1)	HMDB04953		648.622	55.23	54.39	yes
Ceramide (d18:1/25:1)	n/a		662.646	56.83		no
Ceramide (d18:1/25:1)	n/a		662.646	56.81		no
Ceramide (d18:1/25:1)	n/a		662.646	56.82		no
Ceramide (d18:1/26:1)	n/a		676.653	0		no
Ceramide (d18:1/26:1)	n/a		676.653	0		no
Ceramide (d18:1/26:1)	n/a		676.653	0		no
Ceramide (d18:2/16:0)	n/a		536.504	0		no
Ceramide (d18:2/16:0)	n/a		536.504	0		no
Ceramide (d18:2/16:0)	n/a		536.504	0		no
Ceramide (d18:2/18:0)	n/a		564.558	0		no
Ceramide (d18:2/18:0)	n/a		564.558	0		no
Ceramide (d18:2/18:0)	n/a		564.558	0		no
Ceramide (d18:2/19:0)	n/a		578.573	0		no
Ceramide (d18:2/19:0)	n/a		578.573	0		no
Ceramide (d18:2/19:0)	n/a		578.573	0		no
Ceramide (d18:2/20:0)	n/a		592.559	47.41		no
Ceramide (d18:2/20:0)	n/a		592.559	47.41		no
Ceramide (d18:2/20:0)	n/a		592.559	47.42		no
Ceramide (d18:2/21:0)	n/a		606.575	0		no
Ceramide (d18:2/21:0)	n/a		606.575	0		no
Ceramide (d18:2/21:0)	n/a		606.575	0		no
Ceramide (d18:2/22:0)	n/a		620.59	0		no
Ceramide (d18:2/22:0)	n/a		620.59	0		no
Ceramide (d18:2/22:0)	n/a		620.59	0		no
Ceramide (d18:2/23:0)	n/a		634.606	54.08		no
Ceramide (d18:2/23:0)	n/a		634.606	54.11		no
Ceramide (d18:2/23:0)	n/a		634.606	54.1		no
Ceramide (d18:2/24:0)	n/a		648.641	0		no
Ceramide (d18:2/24:0)	n/a		648.641	0		no
Ceramide (d18:2/24:0)	n/a		648.641	0		no
Ceramide (d18:2/23:1)	n/a		632.598	57.9		no
Ceramide (d18:2/23:1)	n/a		632.598	57.89		no
Ceramide (d18:2/23:1)	n/a		632.598	57.91		no
Ceramide (d18:2/24:1)	n/a		646.625	0	58.41	no
Ceramide (d18:2/24:1)	n/a		646.625	0	58.41	no
Ceramide (d18:2/24:1)	n/a		646.625	0	58.56	no
Ceramide (d18:2/24:2)	n/a		644.609	0		no
Ceramide (d18:2/24:2)	n/a		644.609	0		no
Ceramide (d18:2/24:2)	n/a		644.609	0		no
Sphingosine 1-phosphate	HMDB00277		380.249	25.64		no
Sphingosine 1-phosphate	HMDB00277		380.249	25.64		no
Sphingosine 1-phosphate	HMDB00277		380.249	25.64		no
Sphingosine	HMDB00252		300.282	9.34	5.17	no
Sphingosine	HMDB00252		300.282	9.34	5.17	no
Sphingosine	HMDB00252		300.282	9.34	5.14	no

## Sheet: Sheet1
Mass	Metabolite	HMDB ID	KEGG ID	Q1 mass	Q3 mass	Retention Time	Metabolite	DP	CE	CXP	ionization	Q3 mass ratios	Chain Type	Additional information	METLIN ID	Formula		Sample Name	Component Name	Area	Height	Retention Time	Width at 50%	Signal / Noise	Q1 mass	Approved	Chain Type	Additional information
323.012	Chloramphenicol			323.012	275	13.41	Chloramphenicol	50	20	14	+	1	-	Standard				C18_Pos_CH4_52_edited_AcylCarn_3NPH	Chloramphenicol (323,0 / 275,0)	19970	5621	13.97	0.05	N/A	323.012	no	-	Standard
323.012	Chloramphenicol			323.012	165	13.42	Chloramphenicol	50	37	11	+	1.05508	-	Standard				C18_Pos_CH4_52_edited_AcylCarn_3NPH	Chloramphenicol (323,0 / 165,0)	21070	3665	13.97	0.09	59.4	323.012	no	-	Standard
323.012	Chloramphenicol			323.012	83	13.41	Chloramphenicol	60	95	9	+	0.302103	-	Standard				C18_Pos_CH4_52_edited_AcylCarn_3NPH	Chloramphenicol (323,0 / 83,0)	6033	928.4	13.98	0.14	12.4	323.012	no	-	Standard
306.301	L-Carnitine-(trimethyl-d9)			306.301	238.082	6.81	L-Carnitine 3NPH-D9	120	23	14	+	1	C0	Isotope standard				C18_Pos_CH4_52_edited_AcylCarn_3NPH	L-Carnitine 3NPH-D9 (306,3 / 238,1)	950200	105200	6.52	0.08	5535.8	306.301	no	C0	Isotope standard	3 peaks
306.301	L-Carnitine-(trimethyl-d9)			306.301	145.076	6.81	L-Carnitine 3NPH-D9	120	37	16	+	0.564618	C0	Isotope standard				C18_Pos_CH4_52_edited_AcylCarn_3NPH	L-Carnitine 3NPH-D9 (306,3 / 145,1)	536500	59650	6.51	0.08	1126.4	306.301	no	C0	Isotope standard	3 peaks
306.301	L-Carnitine-(trimethyl-d9)			306.301	102	6.81	L-Carnitine 3NPH-D9	120	33	12	+	0.275626	C0	Isotope standard				C18_Pos_CH4_52_edited_AcylCarn_3NPH	L-Carnitine 3NPH-D9 (306,3 / 102,0)	261900	29480	6.51	0.08	2133.2	306.301	no	C0	Isotope standard	3 peaks
342.321	L-CARNITINE:HCL, O-ACETYL (N-METHYL-D3			342.321	220.072	9.17	L-CARNItine 3NPH O-ACETYL -D3	128	25	20	+	1	C2	Isotope standard				C18_Pos_CH4_52_edited_AcylCarn_3NPH	L-CARNItine 3NPH O-ACETYL -D3 (342,3 / 220,1)	1809000	314200	9.53	0.08	3777.1	342.321	no	C2	Isotope standard
342.321	L-CARNITINE:HCL, O-ACETYL (N-METHYL-D3			342.321	145.076	9.17	L-CARNItine 3NPH O-ACETYL -D3	128	38	20	+	0.482587	C2	Isotope standard				C18_Pos_CH4_52_edited_AcylCarn_3NPH	L-CARNItine 3NPH O-ACETYL -D3 (342,3 / 145,1)	873000	146900	9.54	0.1	3099.5	342.321	no	C2	Isotope standard
342.321	L-CARNITINE:HCL, O-ACETYL (N-METHYL-D3			342.321	84.044	9.17	L-CARNItine 3NPH O-ACETYL -D3	128	40	20	+	0.139635	C2	Isotope standard				C18_Pos_CH4_52_edited_AcylCarn_3NPH	L-CARNItine 3NPH O-ACETYL -D3 (342,3 / 84,0)	252600	41840	9.54	0.09	637.4	342.321	no	C2	Isotope standard
356.341	L-CARNITINE:HCL, O-PROPIONYL (N-METHYL-D3			356.341	220.072	10.83	L-CARNItine 3NPH O-PROPIONYL -D3	120	26	20	+	1	C3	Isotope standard				C18_Pos_CH4_52_edited_AcylCarn_3NPH	L-CARNItine 3NPH O-PROPIONYL -D3 (356,3 / 220,1)	438100	79610	11.11	0.09	1143.4	356.341	no	C3	Isotope standard
356.341	L-CARNITINE:HCL, O-PROPIONYL (N-METHYL-D3			356.341	145.076	10.83	L-CARNItine 3NPH O-PROPIONYL -D3	120	39	20	+	0.458115	C3	Isotope standard				C18_Pos_CH4_52_edited_AcylCarn_3NPH	L-CARNItine 3NPH O-PROPIONYL -D3 (356,3 / 145,1)	200700	38720	11.12	0.09	404.5	356.341	no	C3	Isotope standard
356.341	L-CARNITINE:HCL, O-PROPIONYL (N-METHYL-D3			356.341	84.044	10.83	L-CARNItine 3NPH O-PROPIONYL -D3	120	45	20	+	0.158457	C3	Isotope standard				C18_Pos_CH4_52_edited_AcylCarn_3NPH	L-CARNItine 3NPH O-PROPIONYL -D3 (356,3 / 84,0)	69420	14940	11.11	0.06	210.9	356.341	no	C3	Isotope standard
370.371	L-CARNITINE:HCL, O-BUTYRYL (N-METHYL-D3			370.371	220.072	12.43	L-CARNItine 3NPH O-BUTYRYL -D3	124	26	20	+	1	C4	Isotope standard				C18_Pos_CH4_52_edited_AcylCarn_3NPH	L-CARNItine 3NPH O-BUTYRYL -D3 (370,4 / 220,1)	147500	27280	12.66	0.09	335	370.371	no	C4	Isotope standard
370.371	L-CARNITINE:HCL, O-BUTYRYL (N-METHYL-D3			370.371	145.076	12.43	L-CARNItine 3NPH O-BUTYRYL -D3	124	39	20	+	0.535186	C4	Isotope standard				C18_Pos_CH4_52_edited_AcylCarn_3NPH	L-CARNItine 3NPH O-BUTYRYL -D3 (370,4 / 145,1)	78940	13790	12.66	0.09	190.9	370.371	no	C4	Isotope standard
370.371	L-CARNITINE:HCL, O-BUTYRYL (N-METHYL-D3			370.371	84.044	12.43	L-CARNItine 3NPH O-BUTYRYL -D3	124	50	20	+	0.140746	C4	Isotope standard				C18_Pos_CH4_52_edited_AcylCarn_3NPH	L-CARNItine 3NPH O-BUTYRYL -D3 (370,4 / 84,0)	20760	3181	12.66	0.1	32.5	370.371	no	C4	Isotope standard
390.431	L-CARNITINE:HCL, O-ISOVALERYL (N,N,N-TRIMETHYL-D9			390.431	220.072	13.79	L-CARNItine 3NPH O-ISOVALERYL -D9	135	28	20	+	1	C5	Isotope standard				C18_Pos_CH4_52_edited_AcylCarn_3NPH	L-CARNItine 3NPH O-ISOVALERYL -D9 (390,4 / 220,1)	634400	114400	13.96	0.09	1051.7	390.431	no	C5	Isotope standard
390.431	L-CARNITINE:HCL, O-ISOVALERYL (N,N,N-TRIMETHYL-D9			390.431	145.076	13.79	L-CARNItine 3NPH O-ISOVALERYL -D9	135	40	20	+	0.447667	C5	Isotope standard				C18_Pos_CH4_52_edited_AcylCarn_3NPH	L-CARNItine 3NPH O-ISOVALERYL -D9 (390,4 / 145,1)	284000	49990	13.97	0.1	372.8	390.431	no	C5	Isotope standard
390.431	L-CARNITINE:HCL, O-ISOVALERYL (N,N,N-TRIMETHYL-D9			390.431	84.044	13.79	L-CARNItine 3NPH O-ISOVALERYL -D9	135	54	20	+	0.120098	C5	Isotope standard				C18_Pos_CH4_52_edited_AcylCarn_3NPH	L-CARNItine 3NPH O-ISOVALERYL -D9 (390,4 / 84,0)	76190	13820	13.97	0.08	86	390.431	no	C5	Isotope standard
426.471	L-CARNITINE:HCL, O-OCTANOYL (N-METHYL-D3			426.471	220.072	18.25	L-CARNItine 3NPH O-OCTANOYL -D3	140	28	20	+	1	C8	Isotope standard				C18_Pos_CH4_52_edited_AcylCarn_3NPH	L-CARNItine 3NPH O-OCTANOYL -D3 (426,5 / 220,1)	339600	99020	18.44	0.04	981.3	426.471	no	C8	Isotope standard
426.471	L-CARNITINE:HCL, O-OCTANOYL (N-METHYL-D3			426.471	145.076	18.25	L-CARNItine 3NPH O-OCTANOYL -D3	140	41	20	+	0.732332	C8	Isotope standard				C18_Pos_CH4_52_edited_AcylCarn_3NPH	L-CARNItine 3NPH O-OCTANOYL -D3 (426,5 / 145,1)	248700	79500	18.4	0.03	1018.8	426.471	no	C8	Isotope standard
426.471	L-CARNITINE:HCL, O-OCTANOYL (N-METHYL-D3			426.471	84.044	18.25	L-CARNItine 3NPH O-OCTANOYL -D3	140	55	20	+	0.213722	C8	Isotope standard				C18_Pos_CH4_52_edited_AcylCarn_3NPH	L-CARNItine 3NPH O-OCTANOYL -D3 (426,5 / 84,0)	72580	15270	18.41	0.08	318.8	426.471	no	C8	Isotope standard
516.671	L-CARNITINE:HCL, O-MYRISTOYL (N,N,N-TRIMETHYL-D9			516.671	220.072	26.56	L-CARNItine 3NPH O-MYRISTOYL -D9	180	34	20	+	1	C14	Isotope standard				C18_Pos_CH4_52_edited_AcylCarn_3NPH	L-CARNItine 3NPH O-MYRISTOYL -D9 (516,7 / 220,1)	327400	71060	26.46	0.06	710.5	516.671	no	C14	Isotope standard
516.671	L-CARNITINE:HCL, O-MYRISTOYL (N,N,N-TRIMETHYL-D9			516.671	145.076	26.56	L-CARNItine 3NPH O-MYRISTOYL -D9	180	45	20	+	0.378436	C14	Isotope standard				C18_Pos_CH4_52_edited_AcylCarn_3NPH	L-CARNItine 3NPH O-MYRISTOYL -D9 (516,7 / 145,1)	123900	34130	26.45	0.05	361.1	516.671	no	C14	Isotope standard
516.671	L-CARNITINE:HCL, O-MYRISTOYL (N,N,N-TRIMETHYL-D9			516.671	84.044	26.56	L-CARNItine 3NPH O-MYRISTOYL -D9	180	75	20	+	0.0765119	C14	Isotope standard				C18_Pos_CH4_52_edited_AcylCarn_3NPH	L-CARNItine 3NPH O-MYRISTOYL -D9 (516,7 / 84,0)	25050	5076	26.44	0.09	117.2	516.671	no	C14	Isotope standard
538.691	L-CARNITINE:HCL, O-PALMITOYL (N-METHYL-D3			538.691	220.072	29.65	L-CARNItine 3NPH O-PALMITOYL -D3	180	34	20	+	1	C16	Isotope standard				C18_Pos_CH4_52_edited_AcylCarn_3NPH	L-CARNItine 3NPH O-PALMITOYL -D3 (538,7 / 220,1)	735700	112200	29.4	0.12	1496.1	538.691	no	C16	Isotope standard
538.691	L-CARNITINE:HCL, O-PALMITOYL (N-METHYL-D3			538.691	145.076	29.65	L-CARNItine 3NPH O-PALMITOYL -D3	180	45	20	+	0.529428	C16	Isotope standard				C18_Pos_CH4_52_edited_AcylCarn_3NPH	L-CARNItine 3NPH O-PALMITOYL -D3 (538,7 / 145,1)	389500	63410	29.4	0.1	976.6	538.691	no	C16	Isotope standard
538.691	L-CARNITINE:HCL, O-PALMITOYL (N-METHYL-D3			538.691	84.044	29.65	L-CARNItine 3NPH O-PALMITOYL -D3	180	70	20	+	0.142449	C16	Isotope standard				C18_Pos_CH4_52_edited_AcylCarn_3NPH	L-CARNItine 3NPH O-PALMITOYL -D3 (538,7 / 84,0)	104800	18370	29.43	0.09	371.4	538.691	no	C16	Isotope standard
159.09	3-Dehydrocarnitine		C02636	295.141	236	8.76	3-Dehydrocarnitine	71	25	14	+	1	C0	Saturated	582834	C7H13NO3		C18_Pos_CH4_52_edited_AcylCarn_3NPH	3-Dehydrocarnitine (295,1 / 236,0)	5465000	773600	8.51	0.11	4773.6	295.141	no	C0	Saturated
159.09	3-Dehydrocarnitine		C02636	295.141	143.076	8.75	3-Dehydrocarnitine	71	38	14	+	0.00126148	C0	Saturated	582834	C7H13NO3		C18_Pos_CH4_52_edited_AcylCarn_3NPH	3-Dehydrocarnitine (295,1 / 143,1)	6894	1111	8.5	0.07	54	295.141	no	C0	Saturated
159.09	3-Dehydrocarnitine		C02636	295.141	82.044	8.79	3-Dehydrocarnitine	71	90	14	+	0.00039634	C0	Saturated	582834	C7H13NO3		C18_Pos_CH4_52_edited_AcylCarn_3NPH	3-Dehydrocarnitine (295,1 / 82,0)	2166	420	8.49	0.07	16.9	295.141	no	C0	Saturated
161.105	L-Carnitine		C00318	297.156	238.082	7.63	L-Carnitine	71	23	14	+	1	C0	Saturated	52	C7H15NO3		C18_Pos_CH4_52_edited_AcylCarn_3NPH	L-Carnitine (297,2 / 238,1)	5295000	613100	6.52	0.07	2526	297.156	yes	C0	Saturated	3 peaks
161.105	L-Carnitine		C00318	297.156	145.076	7.62	L-Carnitine	71	37	16	+	0.558451	C0	Saturated	52	C7H15NO3		C18_Pos_CH4_52_edited_AcylCarn_3NPH	L-Carnitine (297,2 / 145,1)	2957000	323800	6.51	0.07	1214.9	297.156	yes	C0	Saturated	3 peaks
161.105	L-Carnitine		C00318	297.156	102	7.61	L-Carnitine	71	33	12	+	0.328423	C0	Saturated	52	C7H15NO3		C18_Pos_CH4_52_edited_AcylCarn_3NPH	L-Carnitine (297,2 / 102,0)	1739000	203300	6.51	0.07	1743	297.156	yes	C0	Saturated	3 peaks
203.116	Acetylcarnitine		C02571	339.167	220.072	9.71	Acetylcarnitine	86	25	20	+	1	C2	Saturated	956	C9H17NO4		C18_Pos_CH4_52_edited_AcylCarn_3NPH	Acetylcarnitine (339,2 / 220,1)	25710000	4118000	9.53	0.1	18214.9	339.167	yes	C2	Saturated
203.116	Acetylcarnitine		C02571	339.167	145.076	9.7	Acetylcarnitine	86	37	20	+	0.483081	C2	Saturated	956	C9H17NO4		C18_Pos_CH4_52_edited_AcylCarn_3NPH	Acetylcarnitine (339,2 / 145,1)	12420000	2094000	9.54	0.1	12768.5	339.167	yes	C2	Saturated
203.116	Acetylcarnitine		C02571	339.167	84.044	9.7	Acetylcarnitine	86	90	20	+	0.0360443	C2	Saturated	956	C9H17NO4		C18_Pos_CH4_52_edited_AcylCarn_3NPH	Acetylcarnitine (339,2 / 84,0)	926700	154600	9.54	0.11	3534.2	339.167	yes	C2	Saturated
217.131	Propionyl-L-carnitine	HMDB0000824	C03017	353.182	220.072	11.24	Propionyl-L-carnitine	76	25	20	+	1	C3	Saturated	965	C10H19NO4		C18_Pos_CH4_52_edited_AcylCarn_3NPH	Propionyl-L-carnitine (353,2 / 220,1)	4121000	688100	11.12	0.09	4154.9	353.182	yes	C3	Saturated
217.131	Propionyl-L-carnitine	HMDB0000824	C03017	353.182	145.076	11.24	Propionyl-L-carnitine	76	38	20	+	0.415676	C3	Saturated	965	C10H19NO4		C18_Pos_CH4_52_edited_AcylCarn_3NPH	Propionyl-L-carnitine (353,2 / 145,1)	1713000	313700	11.11	0.09	2209.5	353.182	yes	C3	Saturated
217.131	Propionyl-L-carnitine	HMDB0000824	C03017	353.182	84.044	11.24	Propionyl-L-carnitine	76	90	20	+	0.0363504	C3	Saturated	965	C10H19NO4		C18_Pos_CH4_52_edited_AcylCarn_3NPH	Propionyl-L-carnitine (353,2 / 84,0)	149800	25490	11.13	0.1	474.9	353.182	yes	C3	Saturated
231.147	Butyryl-L-carnitine	HMDB0002013	C02862	367.198	220.072	12.8	Butyryl-L-carnitine	54	26	20	+	1	C4	Saturated	964	C11H21NO4		C18_Pos_CH4_52_edited_AcylCarn_3NPH	Butyryl-L-carnitine (367,2 / 220,1)	1961000	359300	12.66	0.09	1427.6	367.198	yes	C4	Saturated
231.147	Butyryl-L-carnitine	HMDB0002013	C02862	367.198	145.076	12.8	Butyryl-L-carnitine	54	35	20	+	0.480418	C4	Saturated	964	C11H21NO4		C18_Pos_CH4_52_edited_AcylCarn_3NPH	Butyryl-L-carnitine (367,2 / 145,1)	942100	167800	12.66	0.09	846.3	367.198	yes	C4	Saturated
231.147	Butyryl-L-carnitine	HMDB0002013	C02862	367.198	84.044	12.8	Butyryl-L-carnitine	54	90	20	+	0.0462162	C4	Saturated	964	C11H21NO4		C18_Pos_CH4_52_edited_AcylCarn_3NPH	Butyryl-L-carnitine (367,2 / 84,0)	90630	17490	12.66	0.08	165.3	367.198	yes	C4	Saturated
245.163	Valerylcarnitine	HMDB0013128		381.214	220.072	14.25	Valerylcarnitine	100	32	20	+	1	C5	Saturated		C12H23NO4		C18_Pos_CH4_52_edited_AcylCarn_3NPH	Valerylcarnitine (381,2 / 220,1)	405700	79180	14.19	0.08	61.3	381.214	yes	C5	Saturated	2 peaks
245.163	Valerylcarnitine	HMDB0013128		381.214	145.076	14.25	Valerylcarnitine	100	40	20	+	0.354449	C5	Saturated		C12H23NO4		C18_Pos_CH4_52_edited_AcylCarn_3NPH	Valerylcarnitine (381,2 / 145,1)	143800	33810	13.68	0.04	113.5	381.214	yes	C5	Saturated	2 peaks
245.163	Valerylcarnitine	HMDB0013128		381.214	84.044	14.25	Valerylcarnitine	100	90	20	+	0.0966971	C5	Saturated		C12H23NO4		C18_Pos_CH4_52_edited_AcylCarn_3NPH	Valerylcarnitine (381,2 / 84,0)	39230	7182	14.19	0.07	41.4	381.214	yes	C5	Saturated	2 peaks
259.178	L-Hexanoylcarnitine	HMDB0000705		395.229	220.072	15.79	L-Hexanoylcarnitine	13	28	20	+	1	C6	Saturated	3548	C13H25NO4		C18_Pos_CH4_52_edited_AcylCarn_3NPH	L-Hexanoylcarnitine (395,2 / 220,1)	1787000	373200	15.72	0.07	1736.9	395.229	no	C6	Saturated
259.178	L-Hexanoylcarnitine	HMDB0000705		395.229	145.076	15.79	L-Hexanoylcarnitine	13	40	20	+	0.576945	C6	Saturated	3548	C13H25NO4		C18_Pos_CH4_52_edited_AcylCarn_3NPH	L-Hexanoylcarnitine (395,2 / 145,1)	1031000	235200	15.72	0.07	1466.6	395.229	no	C6	Saturated
259.178	L-Hexanoylcarnitine	HMDB0000705		395.229	84.044	15.78	L-Hexanoylcarnitine	13	90	20	+	0.0622272	C6	Saturated	3548	C13H25NO4		C18_Pos_CH4_52_edited_AcylCarn_3NPH	L-Hexanoylcarnitine (395,2 / 84,0)	111200	28720	15.73	0.04	385	395.229	no	C6	Saturated
273.194	Heptanoylcarnitine			409.245	220.072	17.11	Heptanoylcarnitine	71	25	14	+	1	C7	Saturated		C14H27NO4		C18_Pos_CH4_52_edited_AcylCarn_3NPH	Heptanoylcarnitine (409,2 / 220,1)	49200	10240	16.89	0.05	76.6	409.245	no	C7	Saturated
273.194	Heptanoylcarnitine			409.245	145.076	17.1	Heptanoylcarnitine	71	38	14	+	0.509146	C7	Saturated		C14H27NO4		C18_Pos_CH4_52_edited_AcylCarn_3NPH	Heptanoylcarnitine (409,2 / 145,1)	25050	3737	16.88	0.09	24.5	409.245	no	C7	Saturated
273.194	Heptanoylcarnitine			409.245	84.044	17.13	Heptanoylcarnitine	71	90	14	+	0.15374	C7	Saturated		C14H27NO4		C18_Pos_CH4_52_edited_AcylCarn_3NPH	Heptanoylcarnitine (409,2 / 84,0)	7564	1386	16.88	0.07	27.9	409.245	no	C7	Saturated
287.21	L-Octanoylcarnitine		C02838	423.261	220.072	18.45	L-Octanoylcarnitine	120	29	20	+	1	C8	Saturated	960	C15H29NO4		C18_Pos_CH4_52_edited_AcylCarn_3NPH	L-Octanoylcarnitine (423,3 / 220,1)	234100	54160	18.41	0.05	403.7	423.261	no	C8	Saturated
287.21	L-Octanoylcarnitine		C02838	423.261	145.076	18.45	L-Octanoylcarnitine	120	40	20	+	0.560017	C8	Saturated	960	C15H29NO4		C18_Pos_CH4_52_edited_AcylCarn_3NPH	L-Octanoylcarnitine (423,3 / 145,1)	131100	41610	18.41	0.04	350.8	423.261	no	C8	Saturated
287.21	L-Octanoylcarnitine		C02838	423.261	84.044	18.45	L-Octanoylcarnitine	120	90	20	+	0.0869714	C8	Saturated	960	C15H29NO4		C18_Pos_CH4_52_edited_AcylCarn_3NPH	L-Octanoylcarnitine (423,3 / 84,0)	20360	5060	18.42	0.06	69.4	423.261	no	C8	Saturated
301.225	Nonanoylcarnitine	HMDB0013288		437.276	220.072	19.67	Nonanoylcarnitine	50	25	20	+	1	C9	Saturated		C16H31NO4		C18_Pos_CH4_52_edited_AcylCarn_3NPH	Nonanoylcarnitine (437,3 / 220,1)	7700	2233	19.71	0.06	40.1	437.276	no	C9	Saturated
301.225	Nonanoylcarnitine	HMDB0013288		437.276	145.076	19.64	Nonanoylcarnitine	50	38	20	+	0.402857	C9	Saturated		C16H31NO4		C18_Pos_CH4_52_edited_AcylCarn_3NPH	Nonanoylcarnitine (437,3 / 145,1)	3102	1119	19.72	0.07	22.1	437.276	no	C9	Saturated
301.225	Nonanoylcarnitine	HMDB0013288		437.276	84.044	19.71	Nonanoylcarnitine	50	90	20	+	0.0815584	C9	Saturated		C16H31NO4		C18_Pos_CH4_52_edited_AcylCarn_3NPH	Nonanoylcarnitine (437,3 / 84,0)	628	209	19.47	0.05	3.8	437.276	no	C9	Saturated
315.241	Decanoyl-L-carnitine	HMDB0000651	C03299	451.292	220.072	20.99	Decanoyl-L-carnitine	80	35	20	+	1	C10	Saturated	962	C17H33NO4		C18_Pos_CH4_52_edited_AcylCarn_3NPH	Decanoyl-L-carnitine (451,3 / 220,1)	31680	14660	21.01	0.03	205.5	451.292	no	C10	Saturated
315.241	Decanoyl-L-carnitine	HMDB0000651	C03299	451.292	145.076	20.99	Decanoyl-L-carnitine	80	40	20	+	0.332071	C10	Saturated	962	C17H33NO4		C18_Pos_CH4_52_edited_AcylCarn_3NPH	Decanoyl-L-carnitine (451,3 / 145,1)	10520	2571	21.01	0.07	39.7	451.292	no	C10	Saturated
315.241	Decanoyl-L-carnitine	HMDB0000651	C03299	451.292	84.044	20.99	Decanoyl-L-carnitine	80	90	20	+	0.171433	C10	Saturated	962	C17H33NO4		C18_Pos_CH4_52_edited_AcylCarn_3NPH	Decanoyl-L-carnitine (451,3 / 84,0)	5431	1112	21.03	0.1	47.8	451.292	no	C10	Saturated
329.257	Undecanoylcarnitine			465.308	220.072	22	Undecanoylcarnitine	71	25	14	+		C11	Saturated		C18H35NO4		C18_Pos_CH4_52_edited_AcylCarn_3NPH	Undecanoylcarnitine (465,3 / 220,1)	2941	627	21.78	0.09	17.3	465.308	no	C11	Saturated
329.257	Undecanoylcarnitine			465.308	145.076	22	Undecanoylcarnitine	71	38	14	+		C11	Saturated		C18H35NO4		C18_Pos_CH4_52_edited_AcylCarn_3NPH	Undecanoylcarnitine (465,3 / 145,1)	1938	697	22	0.03	19.8	465.308	no	C11	Saturated
329.257	Undecanoylcarnitine			465.308	84.044	22	Undecanoylcarnitine	71	90	14	+		C11	Saturated		C18H35NO4		C18_Pos_CH4_52_edited_AcylCarn_3NPH	Undecanoylcarnitine (465,3 / 84,0)	N/A	N/A	N/A	N/A	N/A	465.308	no	C11	Saturated
343.272	Dodecanoylcarnitine			479.323	220.072	23.58	Dodecanoylcarnitine	150	45	20	+	1	C12	Saturated	34490	C19H37NO4		C18_Pos_CH4_52_edited_AcylCarn_3NPH	Dodecanoylcarnitine (479,3 / 220,1)	2865	963	23.66	0.02	N/A	479.323	no	C12	Saturated
343.272	Dodecanoylcarnitine			479.323	145.076	23.58	Dodecanoylcarnitine	150	36	20	+	0.91623	C12	Saturated	34490	C19H37NO4		C18_Pos_CH4_52_edited_AcylCarn_3NPH	Dodecanoylcarnitine (479,3 / 145,1)	2625	550	23.7	0.08	11.1	479.323	no	C12	Saturated
343.272	Dodecanoylcarnitine			479.323	84.044	23.58	Dodecanoylcarnitine	150	90	20	+	0.333438	C12	Saturated	34490	C19H37NO4		C18_Pos_CH4_52_edited_AcylCarn_3NPH	Dodecanoylcarnitine (479,3 / 84,0)	955.3	275	23.67	0.1	14.3	479.323	no	C12	Saturated
357.288	Tridecanoylcarnitine			493.339	220.072	25	Tridecanoylcarnitine	71	25	14	+		C13	Saturated		C20H39NO4		C18_Pos_CH4_52_edited_AcylCarn_3NPH	Tridecanoylcarnitine (493,3 / 220,1)	405.5	144	25.06	0.06	4.8	493.339	no	C13	Saturated
357.288	Tridecanoylcarnitine			493.339	145.076	25	Tridecanoylcarnitine	71	38	14	+		C13	Saturated		C20H39NO4		C18_Pos_CH4_52_edited_AcylCarn_3NPH	Tridecanoylcarnitine (493,3 / 145,1)	410.5	144	24.52	0.1	4.5	493.339	no	C13	Saturated
357.288	Tridecanoylcarnitine			493.339	84.044	25	Tridecanoylcarnitine	71	90	14	+		C13	Saturated		C20H39NO4		C18_Pos_CH4_52_edited_AcylCarn_3NPH	Tridecanoylcarnitine (493,3 / 84,0)	146.4	72	24.7	0.03	3.1	493.339	no	C13	Saturated
371.304	Tetradecanoylcarnitine			507.355	220.072	26.34	Tetradecanoylcarnitine	150	40	20	+	1	C14	Saturated	58293	C21H41NO4		C18_Pos_CH4_52_edited_AcylCarn_3NPH	Tetradecanoylcarnitine (507,4 / 220,1)	35580	6722	26.45	0.08	130.6	507.355	no	C14	Saturated
371.304	Tetradecanoylcarnitine			507.355	145.076	26.34	Tetradecanoylcarnitine	150	60	20	+	1.05874	C14	Saturated	58293	C21H41NO4		C18_Pos_CH4_52_edited_AcylCarn_3NPH	Tetradecanoylcarnitine (507,4 / 145,1)	37670	8813	26.46	0.07	140.8	507.355	no	C14	Saturated
371.304	Tetradecanoylcarnitine			507.355	84.044	26.34	Tetradecanoylcarnitine	150	90	20	+	0.14733	C14	Saturated	58293	C21H41NO4		C18_Pos_CH4_52_edited_AcylCarn_3NPH	Tetradecanoylcarnitine (507,4 / 84,0)	5242	1419	26.46	0.08	66.1	507.355	no	C14	Saturated
385.319	Pentadecanoylcarnitine	HMDB0062517		521.37	220.072	27.76	Pentadecanoylcarnitine	100	35	20	+	1	C15	Saturated		C22H43NO4		C18_Pos_CH4_52_edited_AcylCarn_3NPH	Pentadecanoylcarnitine (521,4 / 220,1)	2968	1152	27.61	0.02	18.5	521.37	no	C15	Saturated	2 peaks
385.319	Pentadecanoylcarnitine	HMDB0062517		521.37	145.076	27.71	Pentadecanoylcarnitine	100	45	20	+	0.532008	C15	Saturated		C22H43NO4		C18_Pos_CH4_52_edited_AcylCarn_3NPH	Pentadecanoylcarnitine (521,4 / 145,1)	1579	596.8	27.7	0.06	8.6	521.37	no	C15	Saturated	2 peaks
385.319	Pentadecanoylcarnitine	HMDB0062517		521.37	84.044	27.63	Pentadecanoylcarnitine	100	90	20	+	0.0824124	C15	Saturated		C22H43NO4		C18_Pos_CH4_52_edited_AcylCarn_3NPH	Pentadecanoylcarnitine (521,4 / 84,0)	244.6	77	27.62	0.07	2.8	521.37	no	C15	Saturated	2 peaks
399.335	Palmitoylcarnitine		C02990	535.386	220.072	29.24	Palmitoylcarnitine	176	37	20	+	1	C16	Saturated	961	C23H45NO4		C18_Pos_CH4_52_edited_AcylCarn_3NPH	Palmitoylcarnitine (535,4 / 220,1)	447000	60350	29.42	0.12	858.7	535.386	yes	C16	Saturated
399.335	Palmitoylcarnitine		C02990	535.386	145.076	29.24	Palmitoylcarnitine	176	47	16	+	0.48255	C16	Saturated	961	C23H45NO4		C18_Pos_CH4_52_edited_AcylCarn_3NPH	Palmitoylcarnitine (535,4 / 145,1)	215700	34980	29.4	0.1	534.3	535.386	yes	C16	Saturated
399.335	Palmitoylcarnitine		C02990	535.386	84.044	29.24	Palmitoylcarnitine	176	90	16	+	0.14519	C16	Saturated	961	C23H45NO4		C18_Pos_CH4_52_edited_AcylCarn_3NPH	Palmitoylcarnitine (535,4 / 84,0)	64900	8889	29.4	0.13	222.8	535.386	yes	C16	Saturated
413.351	Heptadecanoyl carnitine			549.402	220.072	30.27	Heptadecanoyl carnitine	120	37	20	+	1	C17	Saturated	58363	C24H47NO4		C18_Pos_CH4_52_edited_AcylCarn_3NPH	Heptadecanoyl carnitine (549,4 / 220,1)	5607	1295	30.46	0.15	15.5	549.402	no	C17	Saturated	2 peaks
413.351	Heptadecanoyl carnitine			549.402	145.076	30.28	Heptadecanoyl carnitine	120	47	20	+	0.146585	C17	Saturated	58363	C24H47NO4		C18_Pos_CH4_52_edited_AcylCarn_3NPH	Heptadecanoyl carnitine (549,4 / 145,1)	821.9	290	30.29	0.06	4.5	549.402	no	C17	Saturated	2 peaks
413.351	Heptadecanoyl carnitine			549.402	84.044	30.29	Heptadecanoyl carnitine	120	90	20	+	0.0943464	C17	Saturated	58363	C24H47NO4		C18_Pos_CH4_52_edited_AcylCarn_3NPH	Heptadecanoyl carnitine (549,4 / 84,0)	529	174	29.9	0.08	4.7	549.402	no	C17	Saturated	2 peaks
427.366	Stearoylcarnitine			563.417	220.072	32.18	Stearoylcarnitine	120	38	20	+	1	C18	Saturated	580324	C25H49NO4		C18_Pos_CH4_52_edited_AcylCarn_3NPH	Stearoylcarnitine (563,4 / 220,1)	175200	24490	32.6	0.19	386	563.417	no	C18	Saturated
427.366	Stearoylcarnitine			563.417	145.076	32.18	Stearoylcarnitine	120	65	20	+	0.33887	C18	Saturated	580324	C25H49NO4		C18_Pos_CH4_52_edited_AcylCarn_3NPH	Stearoylcarnitine (563,4 / 145,1)	59370	7840	32.64	0.14	160.5	563.417	no	C18	Saturated
427.366	Stearoylcarnitine			563.417	84.044	32.18	Stearoylcarnitine	120	90	20	+	0.12774	C18	Saturated	580324	C25H49NO4		C18_Pos_CH4_52_edited_AcylCarn_3NPH	Stearoylcarnitine (563,4 / 84,0)	22380	3797	32.63	0.1	119.9	563.417	no	C18	Saturated
455.397	Arachidyl carnitine			591.449	220.072	35.57	Arachidyl carnitine	150	40	20	+	1	C20	Saturated	58411	C27H53NO4		C18_Pos_CH4_52_edited_AcylCarn_3NPH	Arachidyl carnitine (591,4 / 220,1)	64.82	39	35.3	0.04	4.5	591.449	no	C20	Saturated
455.397	Arachidyl carnitine			591.449	145.076	35.57	Arachidyl carnitine	150	60	20	+	3.16723	C20	Saturated	58411	C27H53NO4		C18_Pos_CH4_52_edited_AcylCarn_3NPH	Arachidyl carnitine (591,4 / 145,1)	205.3	65	35.61	0.06	4	591.449	no	C20	Saturated
455.397	Arachidyl carnitine			591.449	84.044	35.56	Arachidyl carnitine	150	90	20	+	0.5	C20	Saturated	58411	C27H53NO4		C18_Pos_CH4_52_edited_AcylCarn_3NPH	Arachidyl carnitine (591,4 / 84,0)	32.41	26	35.9	0.02	3.7	591.449	no	C20	Saturated
483.429	C22			619.48	220.072	37	C22	150	50	20	+	1	C22	Saturated		C29H57NO4		C18_Pos_CH4_52_edited_AcylCarn_3NPH	C22 (619,5 / 220,1)	85.47	43.33	37.13	0.03	6.9	619.48	no	C22	Saturated
483.429	C22			619.48	145.076	37	C22	150	66	20	+	4.01778	C22	Saturated		C29H57NO4		C18_Pos_CH4_52_edited_AcylCarn_3NPH	C22 (619,5 / 145,1)	343.4	79	37.44	0.04	6.2	619.48	no	C22	Saturated
483.429	C22			619.48	84.044	37	C22	150	90	20	+	0.833041	C22	Saturated		C29H57NO4		C18_Pos_CH4_52_edited_AcylCarn_3NPH	C22 (619,5 / 84,0)	71.2	30	37.25	0.04	3.9	619.48	no	C22	Saturated
511.46	C24			647.511	220.072	39	C24	150	50	20	+	1	C24	Saturated		C31H61NO4		C18_Pos_CH4_52_edited_AcylCarn_3NPH	C24 (647,5 / 220,1)	150.6	42	38.66	0.04	11.2	647.511	no	C24	Saturated
511.46	C24			647.511	145.076	39	C24	150	66	20	+	0.375896	C24	Saturated		C31H61NO4		C18_Pos_CH4_52_edited_AcylCarn_3NPH	C24 (647,5 / 145,1)	56.61	16	38.9	0.07	2.3	647.511	no	C24	Saturated
511.46	C24			647.511	84.044	39	C24	150	90	20	+	0.760956	C24	Saturated		C31H61NO4		C18_Pos_CH4_52_edited_AcylCarn_3NPH	C24 (647,5 / 84,0)	114.6	36	38.67	0.07	9.2	647.511	no	C24	Saturated
215.116	Propenoylcarnitine	HMDB0013124		351.167	220.072	10	Propenoylcarnitine	71	25	14	+		C3:1	1-fold unsaturated		C10H17NO4		C18_Pos_CH4_52_edited_AcylCarn_3NPH	Propenoylcarnitine (351,2 / 220,1)	268.3	230	9.73	0.02	9.7	351.167	no	C3:1	1-fold unsaturated
215.116	Propenoylcarnitine	HMDB0013124		351.167	145.076	10	Propenoylcarnitine	71	25	14	+		C3:1	1-fold unsaturated		C10H17NO4		C18_Pos_CH4_52_edited_AcylCarn_3NPH	Propenoylcarnitine (351,2 / 145,1)	7852	1415	9.89	0.09	18.9	351.167	no	C3:1	1-fold unsaturated
215.116	Propenoylcarnitine	HMDB0013124		351.167	84.044	10	Propenoylcarnitine	71	90	14	+		C3:1	1-fold unsaturated		C10H17NO4		C18_Pos_CH4_52_edited_AcylCarn_3NPH	Propenoylcarnitine (351,2 / 84,0)	3264	685.5	9.76	0.17	12.2	351.167	no	C3:1	1-fold unsaturated
229.131	Butenylcarnitine	HMDB0013126		365.182	220.072	11.3	Butenylcarnitine	71	25	14	+	1	C4:1	1-fold unsaturated		C11H19NO4		C18_Pos_CH4_52_edited_AcylCarn_3NPH	Butenylcarnitine (365,2 / 220,1)	622.2	325	11.47	0.03	6.3	365.182	no	C4:1	1-fold unsaturated
229.131	Butenylcarnitine	HMDB0013126		365.182	145.076	11.3	Butenylcarnitine	71	38	14	+	0.989071	C4:1	1-fold unsaturated		C11H19NO4		C18_Pos_CH4_52_edited_AcylCarn_3NPH	Butenylcarnitine (365,2 / 145,1)	615.4	216	11.29	0.07	3.6	365.182	no	C4:1	1-fold unsaturated
229.131	Butenylcarnitine	HMDB0013126		365.182	84.044	11.3	Butenylcarnitine	71	90	14	+		C4:1	1-fold unsaturated		C11H19NO4		C18_Pos_CH4_52_edited_AcylCarn_3NPH	Butenylcarnitine (365,2 / 84,0)	1127	194.4	10.87	0.14	4.2	365.182	no	C4:1	1-fold unsaturated
257.163	2-Hexenoylcarnitine	HMDB0013161		393.214	220.072	15	2-Hexenoylcarnitine	50	25	20	+	1	C6:1	1-fold unsaturated		C13H23NO4		C18_Pos_CH4_52_edited_AcylCarn_3NPH	2-Hexenoylcarnitine (393,2 / 220,1)	4170	655	14.99	0.06	13.6	393.214	no	C6:1	1-fold unsaturated
257.163	2-Hexenoylcarnitine	HMDB0013161		393.214	145.076	15	2-Hexenoylcarnitine	50	38	20	+	0.61199	C6:1	1-fold unsaturated		C13H23NO4		C18_Pos_CH4_52_edited_AcylCarn_3NPH	2-Hexenoylcarnitine (393,2 / 145,1)	2552	1201	15.39	0.03	16	393.214	no	C6:1	1-fold unsaturated
257.163	2-Hexenoylcarnitine	HMDB0013161		393.214	84.044	15	2-Hexenoylcarnitine	50	90	20	+		C6:1	1-fold unsaturated		C13H23NO4		C18_Pos_CH4_52_edited_AcylCarn_3NPH	2-Hexenoylcarnitine (393,2 / 84,0)	2681	764	14.79	0.04	10	393.214	no	C6:1	1-fold unsaturated
285.194	2-Octenoylcarnitine	HMDB0013324		421.245	220.072	17.27	2-Octenoylcarnitine	50	32	20	+	1	C8:1	1-fold unsaturated		C15H27NO4		C18_Pos_CH4_52_edited_AcylCarn_3NPH	2-Octenoylcarnitine (421,2 / 220,1)	2065	853	17.05	0.06	13.8	421.245	no	C8:1	1-fold unsaturated
285.194	2-Octenoylcarnitine	HMDB0013324		421.245	145.076	17.27	2-Octenoylcarnitine	90	35	20	+	0.651332	C8:1	1-fold unsaturated		C15H27NO4		C18_Pos_CH4_52_edited_AcylCarn_3NPH	2-Octenoylcarnitine (421,2 / 145,1)	1345	512	17.07	0.02	10.2	421.245	no	C8:1	1-fold unsaturated
285.194	2-Octenoylcarnitine	HMDB0013324		421.245	84.044	17.27	2-Octenoylcarnitine	90	90	20	+	1.33462	C8:1	1-fold unsaturated		C15H27NO4		C18_Pos_CH4_52_edited_AcylCarn_3NPH	2-Octenoylcarnitine (421,2 / 84,0)	2756	597	16.92	0.08	10.1	421.245	no	C8:1	1-fold unsaturated
299.21	C9:1			435.261	220.072	18.47	C9:1	71	25	14	+	1	C9:1	1-fold unsaturated		C16H29NO4		C18_Pos_CH4_52_edited_AcylCarn_3NPH	C9:1 (435,3 / 220,1)	1847	829	18.44	0.03	16.2	435.261	no	C9:1	1-fold unsaturated
299.21	C9:1			435.261	145.076	18.47	C9:1	71	38	14	+	11.7109	C9:1	1-fold unsaturated		C16H29NO4		C18_Pos_CH4_52_edited_AcylCarn_3NPH	C9:1 (435,3 / 145,1)	21630	5838	18.11	0.05	94.4	435.261	no	C9:1	1-fold unsaturated
299.21	C9:1			435.261	84.044	18.47	C9:1	71	90	14	+		C9:1	1-fold unsaturated		C16H29NO4		C18_Pos_CH4_52_edited_AcylCarn_3NPH	C9:1 (435,3 / 84,0)	3538	904	18.09	0.05	18.7	435.261	no	C9:1	1-fold unsaturated
313.225	Decenoylcarnitine			449.276	220.072	19.19	Decenoylcarnitine	71	25	14	+	1	C10:1	1-fold unsaturated		C17H31NO4		C18_Pos_CH4_52_edited_AcylCarn_3NPH	Decenoylcarnitine (449,3 / 220,1)	19370	4098	19.16	0.07	57.3	449.276	no	C10:1	1-fold unsaturated
313.225	Decenoylcarnitine			449.276	145.076	19.19	Decenoylcarnitine	71	38	14	+	0.429169	C10:1	1-fold unsaturated		C17H31NO4		C18_Pos_CH4_52_edited_AcylCarn_3NPH	Decenoylcarnitine (449,3 / 145,1)	8313	2516	19.15	0.04	38.9	449.276	no	C10:1	1-fold unsaturated
313.225	Decenoylcarnitine			449.276	84.044	19.19	Decenoylcarnitine	71	90	14	+	0.164481	C10:1	1-fold unsaturated		C17H31NO4		C18_Pos_CH4_52_edited_AcylCarn_3NPH	Decenoylcarnitine (449,3 / 84,0)	3186	719	19.16	0.06	13	449.276	no	C10:1	1-fold unsaturated
327.241	C11:1			463.292	220.072	21	C11:1	71	25	14	+	1	C11:1	1-fold unsaturated		C18H33NO4		C18_Pos_CH4_52_edited_AcylCarn_3NPH	C11:1 (463,3 / 220,1)	923.9	278	20.87	0.09	4.3	463.292	no	C11:1	1-fold unsaturated
327.241	C11:1			463.292	145.076	21	C11:1	71	38	14	+	0.843381	C11:1	1-fold unsaturated		C18H33NO4		C18_Pos_CH4_52_edited_AcylCarn_3NPH	C11:1 (463,3 / 145,1)	779.2	278	21.02	0.05	5.5	463.292	no	C11:1	1-fold unsaturated
327.241	C11:1			463.292	84.044	21	C11:1	71	90	14	+		C11:1	1-fold unsaturated		C18H33NO4		C18_Pos_CH4_52_edited_AcylCarn_3NPH	C11:1 (463,3 / 84,0)	618.1	209	21.05	0.07	6.5	463.292	no	C11:1	1-fold unsaturated
341.257	trans-2-Dodecenoylcarnitine	HMDB0013326		477.308	220.072	22.22	trans-2-Dodecenoylcarnitine	100	25	20	+	1	C12:1	1-fold unsaturated		C19H35NO4		C18_Pos_CH4_52_edited_AcylCarn_3NPH	trans-2-Dodecenoylcarnitine (477,3 / 220,1)	12090	2348	22.27	0.08	79.2	477.308	no	C12:1	1-fold unsaturated
341.257	trans-2-Dodecenoylcarnitine	HMDB0013326		477.308	145.076	22.23	trans-2-Dodecenoylcarnitine	100	38	20	+	0.258809	C12:1	1-fold unsaturated		C19H35NO4		C18_Pos_CH4_52_edited_AcylCarn_3NPH	trans-2-Dodecenoylcarnitine (477,3 / 145,1)	3129	690	22.26	0.07	22.9	477.308	no	C12:1	1-fold unsaturated
341.257	trans-2-Dodecenoylcarnitine	HMDB0013326		477.308	84.044	22.22	trans-2-Dodecenoylcarnitine	100	90	20	+	0.108354	C12:1	1-fold unsaturated		C19H35NO4		C18_Pos_CH4_52_edited_AcylCarn_3NPH	trans-2-Dodecenoylcarnitine (477,3 / 84,0)	1310	414	22.27	0.05	13.8	477.308	no	C12:1	1-fold unsaturated
355.272	C13:1			491.323	220.072	24	C13:1	71	25	14	+	1	C13:1	1-fold unsaturated		C20H37NO4		C18_Pos_CH4_52_edited_AcylCarn_3NPH	C13:1 (491,3 / 220,1)	1337	418	23.53	0.03	12.6	491.323	no	C13:1	1-fold unsaturated
355.272	C13:1			491.323	145.076	24	C13:1	71	38	14	+	#VALUE!	C13:1	1-fold unsaturated		C20H37NO4		C18_Pos_CH4_52_edited_AcylCarn_3NPH	C13:1 (491,3 / 145,1)	N/A	N/A	N/A	N/A	N/A	491.323	no	C13:1	1-fold unsaturated
355.272	C13:1			491.323	84.044	24	C13:1	71	90	14	+	#VALUE!	C13:1	1-fold unsaturated		C20H37NO4		C18_Pos_CH4_52_edited_AcylCarn_3NPH	C13:1 (491,3 / 84,0)	N/A	N/A	N/A	N/A	N/A	491.323	no	C13:1	1-fold unsaturated
369.288	2-tetradecenoyl carnitine	HMDB0062588		505.339	145.076	24.55	2-tetradecenoyl carnitine	75	38	20	+	1	C14:1	1-fold unsaturated		C21H39NO4		C18_Pos_CH4_52_edited_AcylCarn_3NPH	2-tetradecenoyl carnitine (505,3 / 145,1)	4593	1725	24.91	0.05	17.6	505.339	no	C14:1	1-fold unsaturated	2 peaks
369.288	2-tetradecenoyl carnitine	HMDB0062588		505.339	84.044	24.56	2-tetradecenoyl carnitine	75	90	20	+	1.76268	C14:1	1-fold unsaturated		C21H39NO4		C18_Pos_CH4_52_edited_AcylCarn_3NPH	2-tetradecenoyl carnitine (505,3 / 84,0)	8096	2598	24.9	0.03	50.4	505.339	no	C14:1	1-fold unsaturated	2 peaks
369.288	2-tetradecenoyl carnitine	HMDB0062588		505.339	220.072	24.55	2-tetradecenoyl carnitine	80	40	20	+	0.386458	C14:1	1-fold unsaturated		C21H39NO4		C18_Pos_CH4_52_edited_AcylCarn_3NPH	2-tetradecenoyl carnitine (505,3 / 220,1)	1775	433	24.92	0.07	17.3	505.339	no	C14:1	1-fold unsaturated	2 peaks
369.288	trans-2-Tetradecenoylcarnitine	HMDB0013329		505.339	220.072	24.82	trans-2-Tetradecenoylcarnitine	120	38	20	+	1	C14:1	1-fold unsaturated		C21H39NO4		C18_Pos_CH4_52_edited_AcylCarn_3NPH	trans-2-Tetradecenoylcarnitine (505,3 / 220,1 (2))	12730	5431	24.92	0.02	82.9	505.339	no	C14:1	1-fold unsaturated	2 peaks
369.288	trans-2-Tetradecenoylcarnitine	HMDB0013329		505.339	145.076	24.82	trans-2-Tetradecenoylcarnitine	120	58	20	+	0.269207	C14:1	1-fold unsaturated		C21H39NO4		C18_Pos_CH4_52_edited_AcylCarn_3NPH	trans-2-Tetradecenoylcarnitine (505,3 / 145,1 (2))	3427	1361	24.92	0.07	25.5	505.339	no	C14:1	1-fold unsaturated	2 peaks
369.288	trans-2-Tetradecenoylcarnitine	HMDB0013329		505.339	84.044	24.82	trans-2-Tetradecenoylcarnitine	120	90	20	+	0.140299	C14:1	1-fold unsaturated		C21H39NO4		C18_Pos_CH4_52_edited_AcylCarn_3NPH	trans-2-Tetradecenoylcarnitine (505,3 / 84,0 (2))	1786	797	24.94	0.02	21.5	505.339	no	C14:1	1-fold unsaturated	2 peaks
369.288	cis-5-Tetradecenoylcarnitine	HMDB0002014		505.339	220.072	24.82	cis-5-Tetradecenoylcarnitine	100	35	20	+	1	C14:1	1-fold unsaturated	6437	C21H39NO4		C18_Pos_CH4_52_edited_AcylCarn_3NPH	cis-5-Tetradecenoylcarnitine (505,3 / 220,1 (3))	21520	6518	24.92	0.06	70.2	505.339	no	C14:1	1-fold unsaturated	2 peaks
369.288	cis-5-Tetradecenoylcarnitine	HMDB0002014		505.339	145.076	24.82	cis-5-Tetradecenoylcarnitine	100	45	20	+	0.259526	C14:1	1-fold unsaturated	6437	C21H39NO4		C18_Pos_CH4_52_edited_AcylCarn_3NPH	cis-5-Tetradecenoylcarnitine (505,3 / 145,1 (3))	5585	2164	24.92	0.02	24.1	505.339	no	C14:1	1-fold unsaturated	2 peaks
369.288	cis-5-Tetradecenoylcarnitine	HMDB0002014		505.339	84.044	24.82	cis-5-Tetradecenoylcarnitine	100	90	20	+	0.0382667	C14:1	1-fold unsaturated	6437	C21H39NO4		C18_Pos_CH4_52_edited_AcylCarn_3NPH	cis-5-Tetradecenoylcarnitine (505,3 / 84,0 (3))	823.5	579	24.95	0.02	11.6	505.339	no	C14:1	1-fold unsaturated	2 peaks
383.304	C15:1			519.355	220.072	27	C15:1	71	25	14	+	1	C15:1	1-fold unsaturated		C22H41NO4		C18_Pos_CH4_52_edited_AcylCarn_3NPH	C15:1 (519,4 / 220,1)	671.2	156	26.62	0.12	3.5	519.355	no	C15:1	1-fold unsaturated
383.304	C15:1			519.355	145.076	27	C15:1	71	38	14	+	#VALUE!	C15:1	1-fold unsaturated		C22H41NO4		C18_Pos_CH4_52_edited_AcylCarn_3NPH	C15:1 (519,4 / 145,1)	N/A	N/A	N/A	N/A	N/A	519.355	no	C15:1	1-fold unsaturated
383.304	C15:1			519.355	84.044	27	C15:1	71	90	14	+	16.2694	C15:1	1-fold unsaturated		C22H41NO4		C18_Pos_CH4_52_edited_AcylCarn_3NPH	C15:1 (519,4 / 84,0)	10920	8765	26.73	0.02	99.1	519.355	no	C15:1	1-fold unsaturated
397.319	9-Hexadecenoylcarnitine	HMDB0013207		533.37	220.072	27.18	9-Hexadecenoylcarnitine	130	37	20	+	1	C16:1	1-fold unsaturated		C23H43NO4		C18_Pos_CH4_52_edited_AcylCarn_3NPH	9-Hexadecenoylcarnitine (533,4 / 220,1)	155400	20820	27.23	0.2	157.8	533.37	yes	C16:1	1-fold unsaturated	2 peaks
397.319	9-Hexadecenoylcarnitine	HMDB0013207		533.37	145.076	27.17	9-Hexadecenoylcarnitine	130	48	20	+	0.607143	C16:1	1-fold unsaturated		C23H43NO4		C18_Pos_CH4_52_edited_AcylCarn_3NPH	9-Hexadecenoylcarnitine (533,4 / 145,1)	94350	11500	27.21	0.16	104.1	533.37	yes	C16:1	1-fold unsaturated	2 peaks
397.319	9-Hexadecenoylcarnitine	HMDB0013207		533.37	84.044	27.17	9-Hexadecenoylcarnitine	130	90	20	+	0.142793	C16:1	1-fold unsaturated		C23H43NO4		C18_Pos_CH4_52_edited_AcylCarn_3NPH	9-Hexadecenoylcarnitine (533,4 / 84,0)	22190	2877	27.2	0.25	79.8	533.37	yes	C16:1	1-fold unsaturated	2 peaks
397.319	trans-Hexadec-2-enoyl carnitine	HMDB0006317		533.37	220.072	27.17	trans-Hexadec-2-enoyl carnitine	120	33	20	+	1	C16:1	1-fold unsaturated	58388	C23H43NO4		C18_Pos_CH4_52_edited_AcylCarn_3NPH	trans-Hexadec-2-enoyl carnitine (533,4 / 220,1 (2))	279700	52850	27.22	0.04	670	533.37	no	C16:1	1-fold unsaturated	2 peaks
397.319	trans-Hexadec-2-enoyl carnitine	HMDB0006317		533.37	145.076	27.16	trans-Hexadec-2-enoyl carnitine	120	65	20	+	0.326421	C16:1	1-fold unsaturated	58388	C23H43NO4		C18_Pos_CH4_52_edited_AcylCarn_3NPH	trans-Hexadec-2-enoyl carnitine (533,4 / 145,1 (2))	91300	9706	27.25	0.25	90.1	533.37	no	C16:1	1-fold unsaturated	2 peaks
397.319	trans-Hexadec-2-enoyl carnitine	HMDB0006317		533.37	84.044	27.16	trans-Hexadec-2-enoyl carnitine	120	90	20	+	0.0645334	C16:1	1-fold unsaturated	58388	C23H43NO4		C18_Pos_CH4_52_edited_AcylCarn_3NPH	trans-Hexadec-2-enoyl carnitine (533,4 / 84,0 (2))	18050	2262	27.22	0.24	52.4	533.37	no	C16:1	1-fold unsaturated	2 peaks
425.35	Vaccenyl carnitine	HMDB0006351		561.402	220.072	29.87	Vaccenyl carnitine	150	36	20	+	1	C18:1	1-fold unsaturated	58401	C25H47NO4		C18_Pos_CH4_52_edited_AcylCarn_3NPH	Vaccenyl carnitine (561,4 / 220,1)	156000	76730	30.07	0.03	175.7	561.402	yes	C18:1	1-fold unsaturated
425.35	Vaccenyl carnitine	HMDB0006351		561.402	145.076	29.86	Vaccenyl carnitine	150	70	20	+	0.268526	C18:1	1-fold unsaturated	58401	C25H47NO4		C18_Pos_CH4_52_edited_AcylCarn_3NPH	Vaccenyl carnitine (561,4 / 145,1)	41890	25870	30.07	0.03	99.7	561.402	yes	C18:1	1-fold unsaturated
425.35	Vaccenyl carnitine	HMDB0006351		561.402	84.044	29.87	Vaccenyl carnitine	150	90	20	+	0.0782692	C18:1	1-fold unsaturated	58401	C25H47NO4		C18_Pos_CH4_52_edited_AcylCarn_3NPH	Vaccenyl carnitine (561,4 / 84,0)	12210	8924	30.08	0.05	61.4	561.402	yes	C18:1	1-fold unsaturated
425.351	Oleoylcarnitine	HMDB0005065		561.402	220.072	29.87	Oleoylcarnitine	120	37	20	+	1	C18:1	1-fold unsaturated		C25H47NO4		C18_Pos_CH4_52_edited_AcylCarn_3NPH	Oleoylcarnitine (561,4 / 220,1 (2))	232900	165100	30.04	0.02	275	561.402	no	C18:1	1-fold unsaturated
425.351	Oleoylcarnitine	HMDB0005065		561.402	145.076	29.86	Oleoylcarnitine	120	65	20	+	0.409704	C18:1	1-fold unsaturated		C25H47NO4		C18_Pos_CH4_52_edited_AcylCarn_3NPH	Oleoylcarnitine (561,4 / 145,1 (2))	95420	58030	30.03	0.01	377.5	561.402	no	C18:1	1-fold unsaturated
425.351	Oleoylcarnitine	HMDB0005065		561.402	84.044	29.86	Oleoylcarnitine	120	90	20	+	0.0355603	C18:1	1-fold unsaturated		C25H47NO4		C18_Pos_CH4_52_edited_AcylCarn_3NPH	Oleoylcarnitine (561,4 / 84,0 (2))	8282	4331	30.01	0.02	36.5	561.402	no	C18:1	1-fold unsaturated
425.351	Elaidic carnitine			561.402	220.072	29.86	Elaidic carnitine	120	38	20	+	1	C18:1	1-fold unsaturated	58415	C25H47NO4		C18_Pos_CH4_52_edited_AcylCarn_3NPH	Elaidic carnitine (561,4 / 220,1 (3))	99390	25990	29.93	0.06	146.4	561.402	no	C18:1	1-fold unsaturated
425.351	Elaidic carnitine			561.402	145.076	29.86	Elaidic carnitine	120	75	20	+	0.307274	C18:1	1-fold unsaturated	58415	C25H47NO4		C18_Pos_CH4_52_edited_AcylCarn_3NPH	Elaidic carnitine (561,4 / 145,1 (3))	30540	14150	29.92	0.04	99.5	561.402	no	C18:1	1-fold unsaturated
425.351	Elaidic carnitine			561.402	84.044	29.86	Elaidic carnitine	120	90	20	+	0.0576517	C18:1	1-fold unsaturated	58415	C25H47NO4		C18_Pos_CH4_52_edited_AcylCarn_3NPH	Elaidic carnitine (561,4 / 84,0 (3))	5730	3589	29.93	0.02	26.2	561.402	no	C18:1	1-fold unsaturated
425.351	11Z-Octadecenylcarnitine	HMDB0013338		561.402	220.072	29.86	11Z-Octadecenylcarnitine	140	35	20	+	1	C18:1	1-fold unsaturated		C25H47NO4		C18_Pos_CH4_52_edited_AcylCarn_3NPH	11Z-Octadecenylcarnitine (561,4 / 220,1 (4))	736900	176200	30.09	0.02	873.8	561.402	no	C18:1	1-fold unsaturated
425.351	11Z-Octadecenylcarnitine	HMDB0013338		561.402	145.076	29.86	11Z-Octadecenylcarnitine	150	78	20	+	0.425974	C18:1	1-fold unsaturated		C25H47NO4		C18_Pos_CH4_52_edited_AcylCarn_3NPH	11Z-Octadecenylcarnitine (561,4 / 145,1 (4))	313900	99680	30.04	0.02	1241.3	561.402	no	C18:1	1-fold unsaturated
425.351	11Z-Octadecenylcarnitine	HMDB0013338		561.402	84.044	29.85	11Z-Octadecenylcarnitine	150	90	20	+	0.102687	C18:1	1-fold unsaturated		C25H47NO4		C18_Pos_CH4_52_edited_AcylCarn_3NPH	11Z-Octadecenylcarnitine (561,4 / 84,0 (4))	75670	9949	30.04	0.13	142.6	561.402	no	C18:1	1-fold unsaturated
453.382	C20:1			589.433	220.072	33	C20:1	71	25	14	+	1	C20:1	1-fold unsaturated		C27H51NO4		C18_Pos_CH4_52_edited_AcylCarn_3NPH	C20:1 (589,4 / 220,1)	246200	31760	33.04	0.16	603.8	589.433	no	C20:1	1-fold unsaturated
453.382	C20:1			589.433	145.076	33	C20:1	71	38	14	+	0.326198	C20:1	1-fold unsaturated		C27H51NO4		C18_Pos_CH4_52_edited_AcylCarn_3NPH	C20:1 (589,4 / 145,1)	80310	9371	33.07	0.19	341.1	589.433	no	C20:1	1-fold unsaturated
453.382	C20:1			589.433	84.044	33	C20:1	71	90	14	+	0.0941917	C20:1	1-fold unsaturated		C27H51NO4		C18_Pos_CH4_52_edited_AcylCarn_3NPH	C20:1 (589,4 / 84,0)	23190	3553	33.07	0.13	181.9	589.433	no	C20:1	1-fold unsaturated
481.413	C22:1			617.464	220.072	36	C22:1	150	50	20	+	1	C22:1	1-fold unsaturated		C29H55NO4		C18_Pos_CH4_52_edited_AcylCarn_3NPH	C22:1 (617,5 / 220,1)	49.86	24	36.3	0.03	2.8	617.464	no	C22:1	1-fold unsaturated
481.413	C22:1			617.464	145.076	36	C22:1	150	66	20	+	3.61813	C22:1	1-fold unsaturated		C29H55NO4		C18_Pos_CH4_52_edited_AcylCarn_3NPH	C22:1 (617,5 / 145,1)	180.4	145	35.79	0.01	8.6	617.464	no	C22:1	1-fold unsaturated
481.413	C22:1			617.464	84.044	36	C22:1	150	90	20	+	#VALUE!	C22:1	1-fold unsaturated		C29H55NO4		C18_Pos_CH4_52_edited_AcylCarn_3NPH	C22:1 (617,5 / 84,0)	N/A	N/A	N/A	N/A	N/A	617.464	no	C22:1	1-fold unsaturated
283.178	C8:2			419.229	220.072	16	C8:2	50	32	20	+	1	C8:2	2-fold unsaturated		C15H25NO4		C18_Pos_CH4_52_edited_AcylCarn_3NPH	C8:2 (419,2 / 220,1)	65820	14720	16.11	0.07	175.1	419.229	no	C8:2	2-fold unsaturated
283.178	C8:2			419.229	145.076	16	C8:2	90	35	20	+	0.122562	C8:2	2-fold unsaturated		C15H25NO4		C18_Pos_CH4_52_edited_AcylCarn_3NPH	C8:2 (419,2 / 145,1)	8067	1942	16.1	0.07	37.7	419.229	no	C8:2	2-fold unsaturated
283.178	C8:2			419.229	84.044	16	C8:2	90	90	20	+	0.0463841	C8:2	2-fold unsaturated		C15H25NO4		C18_Pos_CH4_52_edited_AcylCarn_3NPH	C8:2 (419,2 / 84,0)	3053	920	16.16	0.04	18.7	419.229	no	C8:2	2-fold unsaturated
297.194	C9:2			433.245	220.072	16.7	C9:2	71	25	14	+		C9:2	2-fold unsaturated		C16H27NO4		C18_Pos_CH4_52_edited_AcylCarn_3NPH	C9:2 (433,2 / 220,1)	4605	1011	16.26	0.06	16.5	433.245	no	C9:2	2-fold unsaturated
297.194	C9:2			433.245	145.076	16.7	C9:2	71	38	14	+		C9:2	2-fold unsaturated		C16H27NO4		C18_Pos_CH4_52_edited_AcylCarn_3NPH	C9:2 (433,2 / 145,1)	759.5	276	16.29	0.02	7.3	433.245	no	C9:2	2-fold unsaturated
297.194	C9:2			433.245	84.044	16.7	C9:2	71	90	14	+		C9:2	2-fold unsaturated		C16H27NO4		C18_Pos_CH4_52_edited_AcylCarn_3NPH	C9:2 (433,2 / 84,0)	N/A	N/A	N/A	N/A	N/A	433.245	no	C9:2	2-fold unsaturated
311.21	2-trans,4-cis-Decadienoylcarnitine	HMDB0013325		447.261	220.072	17.5	2-trans,4-cis-Decadienoylcarnitine	71	25	14	+		C10:2	2-fold unsaturated		C17H29NO4		C18_Pos_CH4_52_edited_AcylCarn_3NPH	2-trans,4-cis-Decadienoylcarnitine (447,3 / 220,1)	1109	332	17.42	0.07	8.1	447.261	no	C10:2	2-fold unsaturated
311.21	2-trans,4-cis-Decadienoylcarnitine	HMDB0013325		447.261	145.076	17.5	2-trans,4-cis-Decadienoylcarnitine	71	38	14	+		C10:2	2-fold unsaturated		C17H29NO4		C18_Pos_CH4_52_edited_AcylCarn_3NPH	2-trans,4-cis-Decadienoylcarnitine (447,3 / 145,1)	1517	498	17.76	0.1	10.9	447.261	no	C10:2	2-fold unsaturated
311.21	2-trans,4-cis-Decadienoylcarnitine	HMDB0013325		447.261	84.044	17.5	2-trans,4-cis-Decadienoylcarnitine	71	90	14	+		C10:2	2-fold unsaturated		C17H29NO4		C18_Pos_CH4_52_edited_AcylCarn_3NPH	2-trans,4-cis-Decadienoylcarnitine (447,3 / 84,0)	301.3	166	17.4	0.03	2.8	447.261	no	C10:2	2-fold unsaturated
339.241	C12:2			475.292	220.072	21	C12:2	100	25	20	+	1	C12:2	2-fold unsaturated		C19H33NO4		C18_Pos_CH4_52_edited_AcylCarn_3NPH	C12:2 (475,3 / 220,1)	1393	278	20.94	0.11	8	475.292	no	C12:2	2-fold unsaturated
339.241	C12:2			475.292	145.076	21	C12:2	100	38	20	+	0.167552	C12:2	2-fold unsaturated		C19H33NO4		C18_Pos_CH4_52_edited_AcylCarn_3NPH	C12:2 (475,3 / 145,1)	233.4	139	20.97	0.03	3.6	475.292	no	C12:2	2-fold unsaturated
339.241	C12:2			475.292	84.044	21	C12:2	100	90	20	+	#VALUE!	C12:2	2-fold unsaturated		C19H33NO4		C18_Pos_CH4_52_edited_AcylCarn_3NPH	C12:2 (475,3 / 84,0)	N/A	N/A	N/A	N/A	N/A	475.292	no	C12:2	2-fold unsaturated
367.272	Tetradecadienylcarnitine			503.323	220.072	23	Tetradecadienylcarnitine	71	25	14	+	1	C14:2	2-fold unsaturated		C21H37NO4		C18_Pos_CH4_52_edited_AcylCarn_3NPH	Tetradecadienylcarnitine (503,3 / 220,1)	3836	880	23.44	0.05	22.2	503.323	no	C14:2	2-fold unsaturated
367.272	Tetradecadienylcarnitine			503.323	145.076	23	Tetradecadienylcarnitine	71	38	14	+	0.387643	C14:2	2-fold unsaturated		C21H37NO4		C18_Pos_CH4_52_edited_AcylCarn_3NPH	Tetradecadienylcarnitine (503,3 / 145,1)	1487	474	23.43	0.07	11.2	503.323	no	C14:2	2-fold unsaturated
367.272	Tetradecadienylcarnitine			503.323	84.044	23	Tetradecadienylcarnitine	71	90	14	+	0.184437	C14:2	2-fold unsaturated		C21H37NO4		C18_Pos_CH4_52_edited_AcylCarn_3NPH	Tetradecadienylcarnitine (503,3 / 84,0)	707.5	203	23.34	0.02	7.6	503.323	no	C14:2	2-fold unsaturated
381.288	C15:2			517.339	220.072	24.5	C15:2	71	25	14	+		C15:2	2-fold unsaturated		C22H39NO4		C18_Pos_CH4_52_edited_AcylCarn_3NPH	C15:2 (517,3 / 220,1)	N/A	N/A	N/A	N/A	N/A	517.339	no	C15:2	2-fold unsaturated
381.288	C15:2			517.339	145.076	24.5	C15:2	71	38	14	+		C15:2	2-fold unsaturated		C22H39NO4		C18_Pos_CH4_52_edited_AcylCarn_3NPH	C15:2 (517,3 / 145,1)	282.1	216	24.32	0.02	11.1	517.339	no	C15:2	2-fold unsaturated
381.288	C15:2			517.339	84.044	24.5	C15:2	71	90	14	+		C15:2	2-fold unsaturated		C22H39NO4		C18_Pos_CH4_52_edited_AcylCarn_3NPH	C15:2 (517,3 / 84,0)	N/A	N/A	N/A	N/A	N/A	517.339	no	C15:2	2-fold unsaturated
395.304	9,12-Hexadecadienoylcarnitine	HMDB0013334		531.355	220.072	25.56	9,12-Hexadecadienoylcarnitine	100	40	20	+	1	C16:2	2-fold unsaturated		C23H41NO4		C18_Pos_CH4_52_edited_AcylCarn_3NPH	9,12-Hexadecadienoylcarnitine (531,4 / 220,1)	8375	1801	25.65	0.07	46.1	531.355	no	C16:2	2-fold unsaturated
395.304	9,12-Hexadecadienoylcarnitine	HMDB0013334		531.355	145.076	25.56	9,12-Hexadecadienoylcarnitine	100	50	20	+	0.152	C16:2	2-fold unsaturated		C23H41NO4		C18_Pos_CH4_52_edited_AcylCarn_3NPH	9,12-Hexadecadienoylcarnitine (531,4 / 145,1)	1273	576	25.7	0.03	12.1	531.355	no	C16:2	2-fold unsaturated
395.304	9,12-Hexadecadienoylcarnitine	HMDB0013334		531.355	84.044	25.56	9,12-Hexadecadienoylcarnitine	100	90	20	+	0.0370627	C16:2	2-fold unsaturated		C23H41NO4		C18_Pos_CH4_52_edited_AcylCarn_3NPH	9,12-Hexadecadienoylcarnitine (531,4 / 84,0)	310.4	144	25.63	0.07	7.6	531.355	no	C16:2	2-fold unsaturated
423.335	Linoleyl carnitine			559.386	220.072	27.97	Linoleyl carnitine	120	45	20	+	1	C18:2	2-fold unsaturated	58418	C25H45NO4		C18_Pos_CH4_52_edited_AcylCarn_3NPH	Linoleyl carnitine (559,4 / 220,1)	46790	10420	28.06	0.07	87	559.386	no	C18:2	2-fold unsaturated
423.335	Linoleyl carnitine			559.386	145.076	27.98	Linoleyl carnitine	120	65	20	+	0.920282	C18:2	2-fold unsaturated	58418	C25H45NO4		C18_Pos_CH4_52_edited_AcylCarn_3NPH	Linoleyl carnitine (559,4 / 145,1)	43060	6116	28.12	0.12	75.1	559.386	no	C18:2	2-fold unsaturated
423.335	Linoleyl carnitine			559.386	84.044	27.97	Linoleyl carnitine	120	90	20	+	0.338106	C18:2	2-fold unsaturated	58418	C25H45NO4		C18_Pos_CH4_52_edited_AcylCarn_3NPH	Linoleyl carnitine (559,4 / 84,0)	15820	2572	28.07	0.07	57.4	559.386	no	C18:2	2-fold unsaturated
423.335	Linoelaidyl carnitine			559.386	220.072	27.97	Linoelaidyl carnitine	150	37	20	+	1	C18:2	2-fold unsaturated	58412	C25H45NO4		C18_Pos_CH4_52_edited_AcylCarn_3NPH	Linoelaidyl carnitine (559,4 / 220,1 (2))	94530	18290	28.08	0.09	154.2	559.386	no	C18:2	2-fold unsaturated
423.335	Linoelaidyl carnitine			559.386	145.076	27.97	Linoelaidyl carnitine	150	100	20	+	0.169682	C18:2	2-fold unsaturated	58412	C25H45NO4		C18_Pos_CH4_52_edited_AcylCarn_3NPH	Linoelaidyl carnitine (559,4 / 145,1 (2))	16040	3632	28.1	0.07	68.4	559.386	no	C18:2	2-fold unsaturated
423.335	Linoelaidyl carnitine			559.386	84.044	27.97	Linoelaidyl carnitine	150	90	20	+	0.131281	C18:2	2-fold unsaturated	58412	C25H45NO4		C18_Pos_CH4_52_edited_AcylCarn_3NPH	Linoelaidyl carnitine (559,4 / 84,0 (2))	12410	3178	28.09	0.06	70.6	559.386	no	C18:2	2-fold unsaturated
451.366	C20:2			587.417	220.072	31.3	C20:2	71	25	14	+	1	C20:2	2-fold unsaturated		C27H49NO4		C18_Pos_CH4_52_edited_AcylCarn_3NPH	C20:2 (587,4 / 220,1)	40930	6488	30.75	0.09	152	587.417	no	C20:2	2-fold unsaturated
451.366	C20:2			587.417	145.076	31.3	C20:2	71	38	14	+	0.390423	C20:2	2-fold unsaturated		C27H49NO4		C18_Pos_CH4_52_edited_AcylCarn_3NPH	C20:2 (587,4 / 145,1)	15980	3082	30.77	0.1	88.6	587.417	no	C20:2	2-fold unsaturated
451.366	C20:2			587.417	84.044	31.3	C20:2	71	90	14	+	0.133936	C20:2	2-fold unsaturated		C27H49NO4		C18_Pos_CH4_52_edited_AcylCarn_3NPH	C20:2 (587,4 / 84,0)	5482	1241	30.77	0.09	36.3	587.417	no	C20:2	2-fold unsaturated
479.397	C22:2			615.449	220.072	34	C22:2	150	50	20	+	1	C22:2	2-fold unsaturated		C29H53NO4		C18_Pos_CH4_52_edited_AcylCarn_3NPH	C22:2 (615,4 / 220,1)	144.5	81	33.02	0.04	4.1	615.449	no	C22:2	2-fold unsaturated
479.397	C22:2			615.449	145.076	34	C22:2	150	66	20	+	1.2436	C22:2	2-fold unsaturated		C29H53NO4		C18_Pos_CH4_52_edited_AcylCarn_3NPH	C22:2 (615,4 / 145,1)	179.7	108	32.87	0.03	4.6	615.449	no	C22:2	2-fold unsaturated
479.397	C22:2			615.449	84.044	34	C22:2	150	90	20	+	0.93218	C22:2	2-fold unsaturated		C29H53NO4		C18_Pos_CH4_52_edited_AcylCarn_3NPH	C22:2 (615,4 / 84,0)	134.7	81	32.89	0.03	10.6	615.449	no	C22:2	2-fold unsaturated
309.194	C10:3			445.245	220.072	18	C10:3	71	25	14	+	1	C10:3	3-fold unsaturated		C17H27NO4		C18_Pos_CH4_52_edited_AcylCarn_3NPH	C10:3 (445,2 / 220,1)	5229	1093	17.74	0.06	25	445.245	no	C10:3	3-fold unsaturated
309.194	C10:3			445.245	145.076	18	C10:3	71	38	14	+	0.749283	C10:3	3-fold unsaturated		C17H27NO4		C18_Pos_CH4_52_edited_AcylCarn_3NPH	C10:3 (445,2 / 145,1)	3918	925.5	17.69	0.1	11.1	445.245	no	C10:3	3-fold unsaturated
309.194	C10:3			445.245	84.044	18	C10:3	71	90	14	+	0.3559	C10:3	3-fold unsaturated		C17H27NO4		C18_Pos_CH4_52_edited_AcylCarn_3NPH	C10:3 (445,2 / 84,0)	1861	390	17.71	0.13	6	445.245	no	C10:3	3-fold unsaturated
337.225	C12:3			473.276	220.072	20	C12:3	100	25	20	+	1	C12:3	3-fold unsaturated		C19H31NO4		C18_Pos_CH4_52_edited_AcylCarn_3NPH	C12:3 (473,3 / 220,1)	3282	2682	20.38	0.02	40.3	473.276	no	C12:3	3-fold unsaturated
337.225	C12:3			473.276	145.076	20	C12:3	100	38	20	+	0.272182	C12:3	3-fold unsaturated		C19H31NO4		C18_Pos_CH4_52_edited_AcylCarn_3NPH	C12:3 (473,3 / 145,1)	893.3	344	19.93	0.04	7.5	473.276	no	C12:3	3-fold unsaturated
337.225	C12:3			473.276	84.044	20	C12:3	100	90	20	+	0.147593	C12:3	3-fold unsaturated		C19H31NO4		C18_Pos_CH4_52_edited_AcylCarn_3NPH	C12:3 (473,3 / 84,0)	484.4	138	20.26	0.13	3	473.276	no	C12:3	3-fold unsaturated
365.257	C14:3			501.308	220.072	21	C14:3	71	25	14	+		C14:3	3-fold unsaturated		C21H35NO4		C18_Pos_CH4_52_edited_AcylCarn_3NPH	C14:3 (501,3 / 220,1)	N/A	N/A	N/A	N/A	N/A	501.308	no	C14:3	3-fold unsaturated
365.257	C14:3			501.308	145.076	21	C14:3	71	38	14	+		C14:3	3-fold unsaturated		C21H35NO4		C18_Pos_CH4_52_edited_AcylCarn_3NPH	C14:3 (501,3 / 145,1)	231.3	139	20.6	0.03	4.5	501.308	no	C14:3	3-fold unsaturated
365.257	C14:3			501.308	84.044	21	C14:3	71	90	14	+		C14:3	3-fold unsaturated		C21H35NO4		C18_Pos_CH4_52_edited_AcylCarn_3NPH	C14:3 (501,3 / 84,0)	154.9	70	20.85	0.04	3	501.308	no	C14:3	3-fold unsaturated
393.288	C16:3			529.339	220.072	22.5	C16:3	71	25	14	+		C16:3	3-fold unsaturated		C23H39NO4		C18_Pos_CH4_52_edited_AcylCarn_3NPH	C16:3 (529,3 / 220,1)	143.4	68	22.4	0.04	5.6	529.339	no	C16:3	3-fold unsaturated
393.288	C16:3			529.339	145.076	22.5	C16:3	71	38	14	+		C16:3	3-fold unsaturated		C23H39NO4		C18_Pos_CH4_52_edited_AcylCarn_3NPH	C16:3 (529,3 / 145,1)	153.1	68	22.53	0.06	3	529.339	no	C16:3	3-fold unsaturated
394.288	C16:3			530.339	84.044	22.5	C16:3	71	90	14	+		C16:3	3-fold unsaturated		C23H39NO4		C18_Pos_CH4_52_edited_AcylCarn_3NPH	C16:3 (529,3 / 84,0)	143.4	68	22.42	0.05	3.5	530.339	no	C16:3	3-fold unsaturated
421.319	Alpha Linolenyl carnitine	HMDB0006319		557.37	220.072	26.7	Alpha Linolenyl carnitine	176	37	20	+	1	C18:3	3-fold unsaturated	58390	C25H43NO4		C18_Pos_CH4_52_edited_AcylCarn_3NPH	Alpha Linolenyl carnitine (557,4 / 220,1)	4148	616	26.52	0.17	11.2	557.37	no	C18:3	3-fold unsaturated	2 peaks
421.319	Alpha Linolenyl carnitine	HMDB0006319		557.37	145.076	26.7	Alpha Linolenyl carnitine	176	47	20	+	0.321601	C18:3	3-fold unsaturated	58390	C25H43NO4		C18_Pos_CH4_52_edited_AcylCarn_3NPH	Alpha Linolenyl carnitine (557,4 / 145,1)	1334	385	26.52	0.05	11.6	557.37	no	C18:3	3-fold unsaturated	2 peaks
421.319	Alpha Linolenyl carnitine	HMDB0006319		557.37	84.044	26.62	Alpha Linolenyl carnitine	176	90	20	+	0.111258	C18:3	3-fold unsaturated	58390	C25H43NO4		C18_Pos_CH4_52_edited_AcylCarn_3NPH	Alpha Linolenyl carnitine (557,4 / 84,0)	461.5	153	26.77	0.08	N/A	557.37	no	C18:3	3-fold unsaturated	2 peaks
449.351	C20:3			585.402	220.072	29	C20:3	71	25	14	+		C20:3	3-fold unsaturated		C27H47NO4		C18_Pos_CH4_52_edited_AcylCarn_3NPH	C20:3 (585,4 / 220,1)	13620	2019	29.05	0.14	38.1	585.402	no	C20:3	3-fold unsaturated
449.351	C20:3			585.402	145.076	29	C20:3	71	38	14	+		C20:3	3-fold unsaturated		C27H47NO4		C18_Pos_CH4_52_edited_AcylCarn_3NPH	C20:3 (585,4 / 145,1)	5178	1183	29.07	0.08	23.3	585.402	no	C20:3	3-fold unsaturated
449.351	C20:3			585.402	84.044	29	C20:3	71	90	14	+		C20:3	3-fold unsaturated		C27H47NO4		C18_Pos_CH4_52_edited_AcylCarn_3NPH	C20:3 (585,4 / 84,0)	592.1	278	29.03	0.06	6.9	585.402	no	C20:3	3-fold unsaturated
477.382	C22:3			613.433	220.072	32	C22:3	150	50	20	+	1	C22:3	3-fold unsaturated		C29H51NO4		C18_Pos_CH4_52_edited_AcylCarn_3NPH	C22:3 (613,4 / 220,1)	2682	504	31.61	0.12	18.4	613.433	no	C22:3	3-fold unsaturated
477.382	C22:3			613.433	145.076	32	C22:3	150	66	20	+	0.271626	C22:3	3-fold unsaturated		C29H51NO4		C18_Pos_CH4_52_edited_AcylCarn_3NPH	C22:3 (613,4 / 145,1)	728.5	144	31.56	0.11	4.7	613.433	no	C22:3	3-fold unsaturated
477.382	C22:3			613.433	84.044	32	C22:3	150	90	20	+	0.185533	C22:3	3-fold unsaturated		C29H51NO4		C18_Pos_CH4_52_edited_AcylCarn_3NPH	C22:3 (613,4 / 84,0)	497.6	144	31.63	0.07	18.2	613.433	no	C22:3	3-fold unsaturated
335.21	C12:4			471.261	220.072	19	C12:4	100	25	20	+	1	C12:4	4-fold unsaturated		C19H29NO4		C18_Pos_CH4_52_edited_AcylCarn_3NPH	C12:4 (471,3 / 220,1)	2134	436	18.67	0.09	13.7	471.261	no	C12:4	4-fold unsaturated
335.21	C12:4			471.261	145.076	19	C12:4	100	38	20	+	0.313402	C12:4	4-fold unsaturated		C19H29NO4		C18_Pos_CH4_52_edited_AcylCarn_3NPH	C12:4 (471,3 / 145,1)	668.8	364	18.68	0.02	10.7	471.261	no	C12:4	4-fold unsaturated
335.21	C12:4			471.261	84.044	19	C12:4	100	90	20	+	0.355155	C12:4	4-fold unsaturated		C19H29NO4		C18_Pos_CH4_52_edited_AcylCarn_3NPH	C12:4 (471,3 / 84,0)	757.9	436	19.27	0.02	6.5	471.261	no	C12:4	4-fold unsaturated
419.304	Stearidonyl carnitine	HMDB0006463		555.355	220.072	25.27	Stearidonyl carnitine	120	37	20	+		C18:4	4-fold unsaturated	58414	C25H41NO4		C18_Pos_CH4_52_edited_AcylCarn_3NPH	Stearidonyl carnitine (555,4 / 220,1)	N/A	N/A	N/A	N/A	N/A	555.355	no	C18:4	4-fold unsaturated
419.304	Stearidonyl carnitine	HMDB0006463		555.355	145.076	25.25	Stearidonyl carnitine	120	47	20	+		C18:4	4-fold unsaturated	58414	C25H41NO4		C18_Pos_CH4_52_edited_AcylCarn_3NPH	Stearidonyl carnitine (555,4 / 145,1)	229	144	25.61	0.03	4	555.355	no	C18:4	4-fold unsaturated
419.304	Stearidonyl carnitine	HMDB0006463		555.355	84.044	25.28	Stearidonyl carnitine	120	90	20	+		C18:4	4-fold unsaturated	58414	C25H41NO4		C18_Pos_CH4_52_edited_AcylCarn_3NPH	Stearidonyl carnitine (555,4 / 84,0)	261.3	72	25.18	0.06	N/A	555.355	no	C18:4	4-fold unsaturated
447.335	Arachidonyl carnitine (C20:4)			583.386	220.072	27.88	Arachidonyl carnitine (C20:4)	130	40	20	+	1	C20:4	4-fold unsaturated		C27H45NO4		C18_Pos_CH4_52_edited_AcylCarn_3NPH	Arachidonyl carnitine (C20:4) (583,4 / 220,1)	17940	3888	27.99	0.07	56.8	583.386	no	C20:4	4-fold unsaturated
447.335	Arachidonyl carnitine (C20:4)			583.386	145.076	27.89	Arachidonyl carnitine (C20:4)	130	55	20	+	0.240468	C20:4	4-fold unsaturated		C27H45NO4		C18_Pos_CH4_52_edited_AcylCarn_3NPH	Arachidonyl carnitine (C20:4) (583,4 / 145,1)	4314	1982	28.01	0.03	33.1	583.386	no	C20:4	4-fold unsaturated
447.335	Arachidonyl carnitine (C20:4)			583.386	84.044	27.88	Arachidonyl carnitine (C20:4)	130	90	20	+	0.159699	C20:4	4-fold unsaturated		C27H45NO4		C18_Pos_CH4_52_edited_AcylCarn_3NPH	Arachidonyl carnitine (C20:4) (583,4 / 84,0)	2865	762	28.01	0.03	23.6	583.386	no	C20:4	4-fold unsaturated
475.366	C22:4			611.417	220.072	30	C22:4	150	50	20	+	1	C22:4	4-fold unsaturated		C29H49NO4		C18_Pos_CH4_52_edited_AcylCarn_3NPH	C22:4 (611,4 / 220,1)	5147	1200	30.1	0.07	42.1	611.417	no	C22:4	4-fold unsaturated
475.366	C22:4			611.417	145.076	30	C22:4	150	66	20	+	0.464737	C22:4	4-fold unsaturated		C29H49NO4		C18_Pos_CH4_52_edited_AcylCarn_3NPH	C22:4 (611,4 / 145,1)	2392	568	30.11	0.1	13.3	611.417	no	C22:4	4-fold unsaturated
475.366	C22:4			611.417	84.044	30	C22:4	150	90	20	+	0.061531	C22:4	4-fold unsaturated		C29H49NO4		C18_Pos_CH4_52_edited_AcylCarn_3NPH	C22:4 (611,4 / 84,0)	316.7	189	30.09	0.02	N/A	611.417	no	C22:4	4-fold unsaturated
503.397	Arachidonyl carnitine	HMDB0006455		639.449	220.072	32.14	Arachidonyl carnitine	120	50	20	+	1	C24:4	4-fold unsaturated	58409	C31H53NO4		C18_Pos_CH4_52_edited_AcylCarn_3NPH	Arachidonyl carnitine (639,4 / 220,1)	2562	595	32.48	0.08	36.6	639.449	no	C24:4	4-fold unsaturated
503.397	Arachidonyl carnitine	HMDB0006455		639.449	145.076	32.13	Arachidonyl carnitine	120	66	20	+	0.307494	C24:4	4-fold unsaturated	58409	C31H53NO4		C18_Pos_CH4_52_edited_AcylCarn_3NPH	Arachidonyl carnitine (639,4 / 145,1)	787.8	292.7	32.55	0.06	10	639.449	no	C24:4	4-fold unsaturated
503.397	Arachidonyl carnitine	HMDB0006455		639.449	84.044	32.14	Arachidonyl carnitine	120	90	20	+	0.0795472	C24:4	4-fold unsaturated	58409	C31H53NO4		C18_Pos_CH4_52_edited_AcylCarn_3NPH	Arachidonyl carnitine (639,4 / 84,0)	203.8	105	32.45	0.03	4.2	639.449	no	C24:4	4-fold unsaturated
503.397	Tetracosatetraenoyl carnitine	HMDB0060158		639.449	220.072	32.13	Tetracosatetraenoyl carnitine	150	45	20	+	1	C24:4	4-fold unsaturated		C31H53NO4		C18_Pos_CH4_52_edited_AcylCarn_3NPH	Tetracosatetraenoyl carnitine (639,4 / 220,1 (2))	2476	666	32.51	0.02	50.7	639.449	no	C24:4	4-fold unsaturated
503.397	Tetracosatetraenoyl carnitine	HMDB0060158		639.449	145.076	32.14	Tetracosatetraenoyl carnitine	150	60	20	+	0.270436	C24:4	4-fold unsaturated		C31H53NO4		C18_Pos_CH4_52_edited_AcylCarn_3NPH	Tetracosatetraenoyl carnitine (639,4 / 145,1 (2))	669.6	350	32.46	0.03	13.2	639.449	no	C24:4	4-fold unsaturated
503.397	Tetracosatetraenoyl carnitine	HMDB0060158		639.449	84.044	32.14	Tetracosatetraenoyl carnitine	150	90	20	+	0.0429321	C24:4	4-fold unsaturated		C31H53NO4		C18_Pos_CH4_52_edited_AcylCarn_3NPH	Tetracosatetraenoyl carnitine (639,4 / 84,0 (2))	106.3	70	31.9	0.04	7.6	639.449	no	C24:4	4-fold unsaturated
445.319	C20:5			581.37	220.072	27	C20:5	150	50	20	+	1	C20:5	5-fold unsaturated		C27H43NO4		C18_Pos_CH4_52_edited_AcylCarn_3NPH	C20:5 (581,4 / 220,1)	283.9	78	26.69	0.1	N/A	581.37	no	C20:5	5-fold unsaturated
445.319	C20:5			581.37	145.076	27	C20:5	150	66	20	+	2.62592	C20:5	5-fold unsaturated		C27H43NO4		C18_Pos_CH4_52_edited_AcylCarn_3NPH	C20:5 (581,4 / 145,1)	745.5	235	26.51	0.05	11.7	581.37	no	C20:5	5-fold unsaturated
445.319	C20:5			581.37	84.044	27	C20:5	150	90	20	+	0.607256	C20:5	5-fold unsaturated		C27H43NO4		C18_Pos_CH4_52_edited_AcylCarn_3NPH	C20:5 (581,4 / 84,0)	172.4	78	27.43	0.06	N/A	581.37	no	C20:5	5-fold unsaturated
473.351	Clupanodonyl carnitine			609.402	220.072	28.43	Clupanodonyl carnitine	120	50	20	+	1	C22:5	5-fold unsaturated	58428	C29H47NO4		C18_Pos_CH4_52_edited_AcylCarn_3NPH	Clupanodonyl carnitine (609,4 / 220,1)	300.1	73	28.48	0.09	N/A	609.402	no	C22:5	5-fold unsaturated	2 peaks
473.351	Clupanodonyl carnitine			609.402	145.076	28.38	Clupanodonyl carnitine	120	70	20	+	1.38221	C22:5	5-fold unsaturated	58428	C29H47NO4		C18_Pos_CH4_52_edited_AcylCarn_3NPH	Clupanodonyl carnitine (609,4 / 145,1)	414.8	146	28.3	0.05	2.8	609.402	no	C22:5	5-fold unsaturated	2 peaks
473.351	Clupanodonyl carnitine			609.402	84.044	28.39	Clupanodonyl carnitine	120	90	20	+	2.06498	C22:5	5-fold unsaturated	58428	C29H47NO4		C18_Pos_CH4_52_edited_AcylCarn_3NPH	Clupanodonyl carnitine (609,4 / 84,0)	619.7	146	28.06	0.08	4.6	609.402	no	C22:5	5-fold unsaturated	2 peaks
473.351	Docosa-4,7,10,13,16-pentaenoyl carnitine			609.402	220.072	28.41	Docosa-4,7,10,13,16-pentaenoyl carnitine	150	45	20	+	1	C22:5	5-fold unsaturated	58392	C29H47NO4		C18_Pos_CH4_52_edited_AcylCarn_3NPH	Docosa-4,7,10,13,16-pentaenoyl carnitine (609,4 / 220,1 (2))	1992	364	28.47	0.1	16.9	609.402	no	C22:5	5-fold unsaturated	2 peaks
473.351	Docosa-4,7,10,13,16-pentaenoyl carnitine			609.402	145.076	28.41	Docosa-4,7,10,13,16-pentaenoyl carnitine	150	60	20	+	0.8499	C22:5	5-fold unsaturated	58392	C29H47NO4		C18_Pos_CH4_52_edited_AcylCarn_3NPH	Docosa-4,7,10,13,16-pentaenoyl carnitine (609,4 / 145,1 (2))	1693	364	28.52	0.11	11	609.402	no	C22:5	5-fold unsaturated	2 peaks
473.351	Docosa-4,7,10,13,16-pentaenoyl carnitine			609.402	84.044	28.41	Docosa-4,7,10,13,16-pentaenoyl carnitine	150	90	20	+	0.155572	C22:5	5-fold unsaturated	58392	C29H47NO4		C18_Pos_CH4_52_edited_AcylCarn_3NPH	Docosa-4,7,10,13,16-pentaenoyl carnitine (609,4 / 84,0 (2))	309.9	146	28.03	0.04	7.4	609.402	no	C22:5	5-fold unsaturated	2 peaks
471.335	Cervonyl carnitine			607.386	220.072	27.73	Cervonyl carnitine	150	45	20	+	1	C22:6	6-fold unsaturated	58436	C29H45NO4		C18_Pos_CH4_52_edited_AcylCarn_3NPH	Cervonyl carnitine (607,4 / 220,1)	512.2	308	27.7	0.02	N/A	607.386	no	C22:6	6-fold unsaturated
471.335	Cervonyl carnitine			607.386	145.076	27.75	Cervonyl carnitine	150	60	20	+	0.414877	C22:6	6-fold unsaturated	58436	C29H45NO4		C18_Pos_CH4_52_edited_AcylCarn_3NPH	Cervonyl carnitine (607,4 / 145,1)	212.5	77	28.24	0.07	2.3	607.386	no	C22:6	6-fold unsaturated
471.335	Cervonyl carnitine			607.386	84.044	27.65	Cervonyl carnitine	150	90	20	+	#VALUE!	C22:6	6-fold unsaturated	58436	C29H45NO4		C18_Pos_CH4_52_edited_AcylCarn_3NPH	Cervonyl carnitine (607,4 / 84,0)	N/A	N/A	N/A	N/A	N/A	607.386	no	C22:6	6-fold unsaturated
231.147	Isobutyryl carnitine	HMDB0062556		367.198	220.072	12.78	Isobutyryl carnitine	54	26	20	+	1	C3-Methyl	methyl	34492	C11H21NO4		C18_Pos_CH4_52_edited_AcylCarn_3NPH	Isobutyryl carnitine (367,2 / 220,1 (2))	1954000	334200	12.65	0.09	1289.1	367.198	no	C3-Methyl	methyl
231.147	Isobutyryl carnitine	HMDB0062556		367.198	145.076	12.78	Isobutyryl carnitine	54	35	20	+	0.104759	C3-Methyl	methyl	34492	C11H21NO4		C18_Pos_CH4_52_edited_AcylCarn_3NPH	Isobutyryl carnitine (367,2 / 145,1 (2))	204700	36980	12.65	0.09	163.8	367.198	no	C3-Methyl	methyl
231.147	Isobutyryl carnitine	HMDB0062556		367.198	84.044	12.78	Isobutyryl carnitine	54	90	20	+	0.123644	C3-Methyl	methyl	34492	C11H21NO4		C18_Pos_CH4_52_edited_AcylCarn_3NPH	Isobutyryl carnitine (367,2 / 84,0 (2))	241600	42270	12.65	0.09	322.8	367.198	no	C3-Methyl	methyl
245.163	2-Methylbutyroylcarnitine			381.214	220.072	14.23	2-Methylbutyroylcarnitine	6	24	20	+	1	C4-Methyl	Methyl	5367	C12H23NO4		C18_Pos_CH4_52_edited_AcylCarn_3NPH	2-Methylbutyroylcarnitine (381,2 / 220,1 (2))	410100	92580	14.21	0.05	237.2	381.214	no	C4-Methyl	Methyl	2 peaks
245.163	2-Methylbutyroylcarnitine			381.214	145.076	14.24	2-Methylbutyroylcarnitine	6	40	20	+	0.66813	C4-Methyl	Methyl	5367	C12H23NO4		C18_Pos_CH4_52_edited_AcylCarn_3NPH	2-Methylbutyroylcarnitine (381,2 / 145,1 (2))	274000	56930	14.19	0.08	165	381.214	no	C4-Methyl	Methyl	2 peaks
245.163	2-Methylbutyroylcarnitine			381.214	84.044	14.24	2-Methylbutyroylcarnitine	6	90	20	+	0.0675933	C4-Methyl	Methyl	5367	C12H23NO4		C18_Pos_CH4_52_edited_AcylCarn_3NPH	2-Methylbutyroylcarnitine (381,2 / 84,0 (2))	27720	4416	14.2	0.1	21.5	381.214	no	C4-Methyl	Methyl	2 peaks
245.163	Isovalerylcarnitine	HMDB0000688		381.214	220.072	14.23	Isovalerylcarnitine	160	33	20	+		C4-Methyl	methyl		C12H23NO4		C18_Pos_CH4_52_edited_AcylCarn_3NPH	Isovalerylcarnitine (381,2 / 220,1 (3))	292400	64570	14.18	0.07	89.5	381.214	no	C4-Methyl	methyl	2 peaks
245.163	Isovalerylcarnitine	HMDB0000688		381.214	145.076	14.23	Isovalerylcarnitine	160	55	20	+		C4-Methyl	methyl		C12H23NO4		C18_Pos_CH4_52_edited_AcylCarn_3NPH	Isovalerylcarnitine (381,2 / 145,1 (3))	124800	23810	14.19	0.07	41	381.214	no	C4-Methyl	methyl	2 peaks
245.163	Isovalerylcarnitine	HMDB0000688		381.214	84.044	14.24	Isovalerylcarnitine	160	90	20	+		C4-Methyl	methyl		C12H23NO4		C18_Pos_CH4_52_edited_AcylCarn_3NPH	Isovalerylcarnitine (381,2 / 84,0 (3))	12870	2292	14.21	0.11	25.5	381.214	no	C4-Methyl	methyl	2 peaks
243.147	Tiglylcarnitine	HMDB0002366		379.198	220.072	0	Tiglylcarnitine	50	25	20	+		C4:1-Methyl	1-fold unsaturated Methyl		C12H21NO4		C18_Pos_CH4_52_edited_AcylCarn_3NPH	Tiglylcarnitine (379,2 / 220,1)	471.5	92	13.35	0.15	3.9	379.198	no	C4:1-Methyl	1-fold unsaturated Methyl
243.147	Tiglylcarnitine	HMDB0002366		379.198	145.076	0	Tiglylcarnitine	50	38	20	+		C4:1-Methyl	1-fold unsaturated Methyl		C12H21NO4		C18_Pos_CH4_52_edited_AcylCarn_3NPH	Tiglylcarnitine (379,2 / 145,1)	1866	740	13.81	0.03	9.5	379.198	no	C4:1-Methyl	1-fold unsaturated Methyl
243.147	Tiglylcarnitine	HMDB0002366		379.198	84.044	0	Tiglylcarnitine	50	90	20	+		C4:1-Methyl	1-fold unsaturated Methyl		C12H21NO4		C18_Pos_CH4_52_edited_AcylCarn_3NPH	Tiglylcarnitine (379,2 / 84,0)	N/A	N/A	N/A	N/A	N/A	379.198	no	C4:1-Methyl	1-fold unsaturated Methyl
245.163	Pivaloylcarnitine			381.214	220.072	14.23	Pivaloylcarnitine	6	24	20	+	1	C3-Di-Methyl	Di-Methyl	96200	C12H23NO4		C18_Pos_CH4_52_edited_AcylCarn_3NPH	Pivaloylcarnitine (381,2 / 220,1 (4))	602900	93310	14.2	0.1	305.9	381.214	no	C3-Di-Methyl	Di-Methyl	2 peaks
245.163	Pivaloylcarnitine			381.214	145.076	14.23	Pivaloylcarnitine	6	40	20	+	0.4621	C3-Di-Methyl	Di-Methyl	96200	C12H23NO4		C18_Pos_CH4_52_edited_AcylCarn_3NPH	Pivaloylcarnitine (381,2 / 145,1 (4))	278600	68680	14.18	0.06	188.9	381.214	no	C3-Di-Methyl	Di-Methyl	2 peaks
245.163	Pivaloylcarnitine			381.214	84.044	14.23	Pivaloylcarnitine	6	90	20	+	0.0438381	C3-Di-Methyl	Di-Methyl	96200	C12H23NO4		C18_Pos_CH4_52_edited_AcylCarn_3NPH	Pivaloylcarnitine (381,2 / 84,0 (4))	26430	4741	14.19	0.1	29.3	381.214	no	C3-Di-Methyl	Di-Methyl	2 peaks
301.225	2,6 dimethylheptanoyl carnitine			437.276	220.072	19.6	2,6 dimethylheptanoyl carnitine	100	25	20	+	1	C7-Di-Methyl	Di-Methyl	58391	C16H31NO4		C18_Pos_CH4_52_edited_AcylCarn_3NPH	2,6 dimethylheptanoyl carnitine (437,3 / 220,1 (2))	4975	1191	19.47	0.09	21.9	437.276	no	C7-Di-Methyl	Di-Methyl
301.225	2,6 dimethylheptanoyl carnitine			437.276	145.076	19.6	2,6 dimethylheptanoyl carnitine	100	38	20	+	0.644221	C7-Di-Methyl	Di-Methyl	58391	C16H31NO4		C18_Pos_CH4_52_edited_AcylCarn_3NPH	2,6 dimethylheptanoyl carnitine (437,3 / 145,1 (2))	3205	666.2	19.49	0.09	9	437.276	no	C7-Di-Methyl	Di-Methyl
301.225	2,6 dimethylheptanoyl carnitine			437.276	84.044	19.6	2,6 dimethylheptanoyl carnitine	100	90	20	+	0.425528	C7-Di-Methyl	Di-Methyl	58391	C16H31NO4		C18_Pos_CH4_52_edited_AcylCarn_3NPH	2,6 dimethylheptanoyl carnitine (437,3 / 84,0 (2))	2117	1121	19.24	0.02	19.6	437.276	no	C7-Di-Methyl	Di-Methyl
329.257	4,8 dimethylnonanoyl carnitine			465.308	220.072	22	4,8 dimethylnonanoyl carnitine	100	25	20	+		C9-Di-Methyl	Di-Methyl	58362	C18H35NO4		C18_Pos_CH4_52_edited_AcylCarn_3NPH	4,8 dimethylnonanoyl carnitine (465,3 / 220,1 (2))	1691	348	22.3	0.15	9.7	465.308	no	C9-Di-Methyl	Di-Methyl
329.257	4,8 dimethylnonanoyl carnitine			465.308	145.076	22	4,8 dimethylnonanoyl carnitine	100	38	20	+		C9-Di-Methyl	Di-Methyl	58362	C18H35NO4		C18_Pos_CH4_52_edited_AcylCarn_3NPH	4,8 dimethylnonanoyl carnitine (465,3 / 145,1 (2))	895.3	348	21.98	0.03	7.2	465.308	no	C9-Di-Methyl	Di-Methyl
329.257	4,8 dimethylnonanoyl carnitine			465.308	84.044	22	4,8 dimethylnonanoyl carnitine	100	90	20	+		C9-Di-Methyl	Di-Methyl	58362	C18H35NO4		C18_Pos_CH4_52_edited_AcylCarn_3NPH	4,8 dimethylnonanoyl carnitine (465,3 / 84,0 (2))	155.2	70	21.64	0.04	2.3	465.308	no	C9-Di-Methyl	Di-Methyl
243.147	2-Ethylacrylylcarnitine			379.198	220.072	16	2-Ethylacrylylcarnitine	50	25	20	+		C4-Ethyl	Ethyl	6417	C12H21NO4		C18_Pos_CH4_52_edited_AcylCarn_3NPH	2-Ethylacrylylcarnitine (379,2 / 220,1 (2))	462.4	204	15.68	0.06	7.6	379.198	no	C4-Ethyl	Ethyl
243.147	2-Ethylacrylylcarnitine			379.198	145.076	16	2-Ethylacrylylcarnitine	50	38	20	+		C4-Ethyl	Ethyl	6417	C12H21NO4		C18_Pos_CH4_52_edited_AcylCarn_3NPH	2-Ethylacrylylcarnitine (379,2 / 145,1 (2))	925	204	15.72	0.09	4.8	379.198	no	C4-Ethyl	Ethyl
243.147	2-Ethylacrylylcarnitine			379.198	84.044	16	2-Ethylacrylylcarnitine	50	90	20	+		C4-Ethyl	Ethyl	6417	C12H21NO4		C18_Pos_CH4_52_edited_AcylCarn_3NPH	2-Ethylacrylylcarnitine (379,2 / 84,0 (2))	294.9	102	15.82	0.05	4.7	379.198	no	C4-Ethyl	Ethyl
233.126	Hydroxypropionylcarnitine	HMDB0013125		369.177	220.072	9.2	Hydroxypropionylcarnitine	120	38	20	+		C3-OH	-Hydroxy		C10H19NO5		C18_Pos_CH4_52_edited_AcylCarn_3NPH	Hydroxypropionylcarnitine (369,2 / 220,1)	352.3	121	8.89	0.06	5.6	369.177	no	C3-OH	-Hydroxy
233.126	Hydroxypropionylcarnitine	HMDB0013125		369.177	145.076	9.2	Hydroxypropionylcarnitine	120	55	20	+		C3-OH	-Hydroxy		C10H19NO5		C18_Pos_CH4_52_edited_AcylCarn_3NPH	Hydroxypropionylcarnitine (369,2 / 145,1)	4626	827.6	9.26	0.09	21.5	369.177	no	C3-OH	-Hydroxy
233.126	Hydroxypropionylcarnitine	HMDB0013125		369.177	84.044	9.2	Hydroxypropionylcarnitine	120	90	20	+		C3-OH	-Hydroxy		C10H19NO5		C18_Pos_CH4_52_edited_AcylCarn_3NPH	Hydroxypropionylcarnitine (369,2 / 84,0)	1292	303	9.26	0.07	4.9	369.177	no	C3-OH	-Hydroxy
247.142	3-hydroxybutyrylcarnitine	HMDB0062735		383.193	220.072	10.01	3-hydroxybutyrylcarnitine	95	25	20	+	1	C4-OH	-Hydroxy		C11H21NO5		C18_Pos_CH4_52_edited_AcylCarn_3NPH	3-hydroxybutyrylcarnitine (383,2 / 220,1)	595500	112700	9.86	0.08	946.1	383.193	yes	C4-OH	-Hydroxy
247.142	3-hydroxybutyrylcarnitine	HMDB0062735		383.193	145.076	10.01	3-hydroxybutyrylcarnitine	95	45	20	+	0.423342	C4-OH	-Hydroxy		C11H21NO5		C18_Pos_CH4_52_edited_AcylCarn_3NPH	3-hydroxybutyrylcarnitine (383,2 / 145,1)	252100	52730	9.85	0.07	951.3	383.193	yes	C4-OH	-Hydroxy
247.142	3-hydroxybutyrylcarnitine	HMDB0062735		383.193	84.044	10.01	3-hydroxybutyrylcarnitine	95	90	20	+	0.0500756	C4-OH	-Hydroxy		C11H21NO5		C18_Pos_CH4_52_edited_AcylCarn_3NPH	3-hydroxybutyrylcarnitine (383,2 / 84,0)	29820	6690	9.85	0.07	176.4	383.193	yes	C4-OH	-Hydroxy
261.158	Hydroxyvalerylcarnitine	HMDB0013132		397.209	220.072	11.88	Hydroxyvalerylcarnitine	71	25	14	+		C5-OH	-Hydroxy		C12H23NO5		C18_Pos_CH4_52_edited_AcylCarn_3NPH	Hydroxyvalerylcarnitine (397,2 / 220,1)	603600	118300	11.97	0.07	778	397.209	no	C5-OH	-Hydroxy
261.158	Hydroxyvalerylcarnitine	HMDB0013132		397.209	145.076	11.88	Hydroxyvalerylcarnitine	71	38	14	+		C5-OH	-Hydroxy		C12H23NO5		C18_Pos_CH4_52_edited_AcylCarn_3NPH	Hydroxyvalerylcarnitine (397,2 / 145,1)	2701000	566100	10.99	0.08	1591.9	397.209	no	C5-OH	-Hydroxy
261.158	Hydroxyvalerylcarnitine	HMDB0013132		397.209	84.044	11.88	Hydroxyvalerylcarnitine	71	90	14	+		C5-OH	-Hydroxy		C12H23NO5		C18_Pos_CH4_52_edited_AcylCarn_3NPH	Hydroxyvalerylcarnitine (397,2 / 84,0)	650200	137900	10.99	0.07	581.3	397.209	no	C5-OH	-Hydroxy
275.173	Hydroxyhexanoycarnitine	HMDB0013131		411.224	220.072	13	Hydroxyhexanoycarnitine	71	25	14	+	1	C6-OH	-Hydroxy		C13H25NO5		C18_Pos_CH4_52_edited_AcylCarn_3NPH	Hydroxyhexanoycarnitine (411,2 / 220,1)	1771	667.5	13.33	0.03	10.6	411.224	no	C6-OH	-Hydroxy
275.173	Hydroxyhexanoycarnitine	HMDB0013131		411.224	145.076	13	Hydroxyhexanoycarnitine	71	38	14	+	159.74	C6-OH	-Hydroxy		C13H25NO5		C18_Pos_CH4_52_edited_AcylCarn_3NPH	Hydroxyhexanoycarnitine (411,2 / 145,1)	282900	53730	13.32	0.08	325.7	411.224	no	C6-OH	-Hydroxy
275.173	Hydroxyhexanoycarnitine	HMDB0013131		411.224	84.044	13	Hydroxyhexanoycarnitine	71	90	14	+	44.681	C6-OH	-Hydroxy		C13H25NO5		C18_Pos_CH4_52_edited_AcylCarn_3NPH	Hydroxyhexanoycarnitine (411,2 / 84,0)	79130	17980	13.32	0.07	115.1	411.224	no	C6-OH	-Hydroxy
289.189	3-hydroxyhexanoyl carnitine	HMDB0061633		425.24	220.072	14.3	3-hydroxyhexanoyl carnitine	85	35	20	+	1	C7-OH	-Hydroxy		C14H27NO5		C18_Pos_CH4_52_edited_AcylCarn_3NPH	3-hydroxyhexanoyl carnitine (425,2 / 220,1)	1571	663	14.2	0.04	10.1	425.24	no	C7-OH	-Hydroxy
289.189	3-hydroxyhexanoyl carnitine	HMDB0061633		425.24	145.076	14.3	3-hydroxyhexanoyl carnitine	85	35	20	+	3.8746	C7-OH	-Hydroxy		C14H27NO5		C18_Pos_CH4_52_edited_AcylCarn_3NPH	3-hydroxyhexanoyl carnitine (425,2 / 145,1)	6087	774	14.13	0.14	7.9	425.24	no	C7-OH	-Hydroxy
289.189	3-hydroxyhexanoyl carnitine	HMDB0061633		425.24	84.044	14.3	3-hydroxyhexanoyl carnitine	85	90	20	+	8.62508	C7-OH	-Hydroxy		C14H27NO5		C18_Pos_CH4_52_edited_AcylCarn_3NPH	3-hydroxyhexanoyl carnitine (425,2 / 84,0)	13550	2143	14.14	0.15	24	425.24	no	C7-OH	-Hydroxy
303.205	3-hydroxyoctanoyl carnitine	HMDB0061634		439.256	220.072	15.7	3-hydroxyoctanoyl carnitine	50	25	20	+	1	C8-OH	-Hydroxy		C15H29NO5		C18_Pos_CH4_52_edited_AcylCarn_3NPH	3-hydroxyoctanoyl carnitine (439,3 / 220,1)	15780	2335	15.72	0.1	36.5	439.256	no	C8-OH	-Hydroxy
303.205	3-hydroxyoctanoyl carnitine	HMDB0061634		439.256	145.076	15.7	3-hydroxyoctanoyl carnitine	50	38	20	+	0.748416	C8-OH	-Hydroxy		C15H29NO5		C18_Pos_CH4_52_edited_AcylCarn_3NPH	3-hydroxyoctanoyl carnitine (439,3 / 145,1)	11810	1274	15.72	0.17	25.7	439.256	no	C8-OH	-Hydroxy
303.205	3-hydroxyoctanoyl carnitine	HMDB0061634		439.256	84.044	15.7	3-hydroxyoctanoyl carnitine	50	90	20	+	0.0496705	C8-OH	-Hydroxy		C15H29NO5		C18_Pos_CH4_52_edited_AcylCarn_3NPH	3-hydroxyoctanoyl carnitine (439,3 / 84,0)	783.8	209.8	15.76	0.1	2.6	439.256	no	C8-OH	-Hydroxy
317.22	3-hydroxynonanoyl carnitine	HMDB0061635		453.271	220.072	16.8	3-hydroxynonanoyl carnitine	50	25	20	+	1	C9-OH	-Hydroxy		C16H31NO5		C18_Pos_CH4_52_edited_AcylCarn_3NPH	3-hydroxynonanoyl carnitine (453,3 / 220,1)	994.8	452	17.01	0.03	12.5	453.271	no	C9-OH	-Hydroxy
317.22	3-hydroxynonanoyl carnitine	HMDB0061635		453.271	145.076	16.8	3-hydroxynonanoyl carnitine	50	38	20	+	1.42541	C9-OH	-Hydroxy		C16H31NO5		C18_Pos_CH4_52_edited_AcylCarn_3NPH	3-hydroxynonanoyl carnitine (453,3 / 145,1)	1418	271	16.3	0.12	5.8	453.271	no	C9-OH	-Hydroxy
317.22	3-hydroxynonanoyl carnitine	HMDB0061635		453.271	84.044	16.8	3-hydroxynonanoyl carnitine	50	90	20	+		C9-OH	-Hydroxy		C16H31NO5		C18_Pos_CH4_52_edited_AcylCarn_3NPH	3-hydroxynonanoyl carnitine (453,3 / 84,0)	217.8	90	17.04	0.04	2.7	453.271	no	C9-OH	-Hydroxy
331.236	3-hydroxydecanoyl carnitine	HMDB0061636		467.287	220.072	18.37	3-hydroxydecanoyl carnitine	100	25	20	+	1	C10-OH	-Hydroxy		C17H33NO5		C18_Pos_CH4_52_edited_AcylCarn_3NPH	3-hydroxydecanoyl carnitine (467,3 / 220,1)	4802	910	18.36	0.15	34.2	467.287	no	C10-OH	-Hydroxy
331.236	3-hydroxydecanoyl carnitine	HMDB0061636		467.287	145.076	18.37	3-hydroxydecanoyl carnitine	100	38	20	+	0.661391	C10-OH	-Hydroxy		C17H33NO5		C18_Pos_CH4_52_edited_AcylCarn_3NPH	3-hydroxydecanoyl carnitine (467,3 / 145,1)	3176	531	18.33	0.13	11.3	467.287	no	C10-OH	-Hydroxy
331.236	3-hydroxydecanoyl carnitine	HMDB0061636		467.287	84.044	18.38	3-hydroxydecanoyl carnitine	100	90	20	+	0.14519	C10-OH	-Hydroxy		C17H33NO5		C18_Pos_CH4_52_edited_AcylCarn_3NPH	3-hydroxydecanoyl carnitine (467,3 / 84,0)	697.2	227	18.34	0.07	12.1	467.287	no	C10-OH	-Hydroxy
345.252	3-hydroxyundecanoyl carnitine	HMDB0061637		481.303	220.072	19.59	3-hydroxyundecanoyl carnitine	100	35	20	+		C11-OH	-Hydroxy		C18H35NO5		C18_Pos_CH4_52_edited_AcylCarn_3NPH	3-hydroxyundecanoyl carnitine (481,3 / 220,1)	227.1	140	19.57	0.05	2.8	481.303	no	C11-OH	-Hydroxy
345.252	3-hydroxyundecanoyl carnitine	HMDB0061637		481.303	145.076	19.56	3-hydroxyundecanoyl carnitine	100	35	20	+		C11-OH	-Hydroxy		C18H35NO5		C18_Pos_CH4_52_edited_AcylCarn_3NPH	3-hydroxyundecanoyl carnitine (481,3 / 145,1)	238.2	70	19.29	0.06	2.5	481.303	no	C11-OH	-Hydroxy
345.252	3-hydroxyundecanoyl carnitine	HMDB0061637		481.303	84.044	19.57	3-hydroxyundecanoyl carnitine	100	90	20	+		C11-OH	-Hydroxy		C18H35NO5		C18_Pos_CH4_52_edited_AcylCarn_3NPH	3-hydroxyundecanoyl carnitine (481,3 / 84,0)	N/A	N/A	N/A	N/A	N/A	481.303	no	C11-OH	-Hydroxy
359.267	3-hydroxydodecanoyl carnitine	HMDB0061638		495.318	220.072	20.88	3-hydroxydodecanoyl carnitine	100	45	20	+	1	C12-OH	-Hydroxy		C19H37NO5		C18_Pos_CH4_52_edited_AcylCarn_3NPH	3-hydroxydodecanoyl carnitine (495,3 / 220,1)	2071	415	20.92	0.08	18.6	495.318	no	C12-OH	-Hydroxy
359.267	3-hydroxydodecanoyl carnitine	HMDB0061638		495.318	145.076	20.87	3-hydroxydodecanoyl carnitine	100	45	20	+	0.33182	C12-OH	-Hydroxy		C19H37NO5		C18_Pos_CH4_52_edited_AcylCarn_3NPH	3-hydroxydodecanoyl carnitine (495,3 / 145,1)	687.2	276	20.93	0.06	5.5	495.318	no	C12-OH	-Hydroxy
359.267	3-hydroxydodecanoyl carnitine	HMDB0061638		495.318	84.044	20.87	3-hydroxydodecanoyl carnitine	100	90	20	+	0.184355	C12-OH	-Hydroxy		C19H37NO5		C18_Pos_CH4_52_edited_AcylCarn_3NPH	3-hydroxydodecanoyl carnitine (495,3 / 84,0)	381.8	138	20.92	0.05	3.5	495.318	no	C12-OH	-Hydroxy
373.283	3-hydroxytridecanoyl carnitine	HMDB0061639		509.334	220.072	22	3-hydroxytridecanoyl carnitine	100	35	20	+	1	C13-OH	-Hydroxy		C20H39NO5		C18_Pos_CH4_52_edited_AcylCarn_3NPH	3-hydroxytridecanoyl carnitine (509,3 / 220,1)	368.4	279	21.84	0.02	10	509.334	no	C13-OH	-Hydroxy
373.283	3-hydroxytridecanoyl carnitine	HMDB0061639		509.334	145.076	22	3-hydroxytridecanoyl carnitine	100	45	20	+	#VALUE!	C13-OH	-Hydroxy		C20H39NO5		C18_Pos_CH4_52_edited_AcylCarn_3NPH	3-hydroxytridecanoyl carnitine (509,3 / 145,1)	N/A	N/A	N/A	N/A	N/A	509.334	no	C13-OH	-Hydroxy
373.283	3-hydroxytridecanoyl carnitine	HMDB0061639		509.334	84.044	22	3-hydroxytridecanoyl carnitine	100	90	20	+	1.19381	C13-OH	-Hydroxy		C20H39NO5		C18_Pos_CH4_52_edited_AcylCarn_3NPH	3-hydroxytridecanoyl carnitine (509,3 / 84,0)	439.8	139	22.1	0.07	2.6	509.334	no	C13-OH	-Hydroxy
387.298	3-hydroxytetradecanoyl carnitine	HMDB0061640		523.35	220.072	23.43	3-hydroxytetradecanoyl carnitine	100	35	20	+	1	C14-OH	-Hydroxy		C21H41NO5		C18_Pos_CH4_52_edited_AcylCarn_3NPH	3-hydroxytetradecanoyl carnitine (523,3 / 220,1)	1727	755	23.56	0.03	25.6	523.35	no	C14-OH	-Hydroxy
387.298	3-hydroxytetradecanoyl carnitine	HMDB0061640		523.35	145.076	23.43	3-hydroxytetradecanoyl carnitine	100	45	20	+	0.137927	C14-OH	-Hydroxy		C21H41NO5		C18_Pos_CH4_52_edited_AcylCarn_3NPH	3-hydroxytetradecanoyl carnitine (523,3 / 145,1)	238.2	137	23.58	0.03	5.7	523.35	no	C14-OH	-Hydroxy
387.298	3-hydroxytetradecanoyl carnitine	HMDB0061640		523.35	84.044	23.46	3-hydroxytetradecanoyl carnitine	100	90	20	+	#VALUE!	C14-OH	-Hydroxy		C21H41NO5		C18_Pos_CH4_52_edited_AcylCarn_3NPH	3-hydroxytetradecanoyl carnitine (523,3 / 84,0)	N/A	N/A	N/A	N/A	N/A	523.35	no	C14-OH	-Hydroxy
401.314	3-hydroxypentadecanoyl carnitine	HMDB0061641		537.365	220.072	25	3-hydroxypentadecanoyl carnitine	100	40	20	+		C15-OH	-Hydroxy		C22H43NO5		C18_Pos_CH4_52_edited_AcylCarn_3NPH	3-hydroxypentadecanoyl carnitine (537,4 / 220,1)	355.1	144	25.38	0.05	9	537.365	no	C15-OH	-Hydroxy
401.314	3-hydroxypentadecanoyl carnitine	HMDB0061641		537.365	145.076	25	3-hydroxypentadecanoyl carnitine	100	50	20	+		C15-OH	-Hydroxy		C22H43NO5		C18_Pos_CH4_52_edited_AcylCarn_3NPH	3-hydroxypentadecanoyl carnitine (537,4 / 145,1)	2809	937	24.73	0.08	15	537.365	no	C15-OH	-Hydroxy
401.314	3-hydroxypentadecanoyl carnitine	HMDB0061641		537.365	84.044	25	3-hydroxypentadecanoyl carnitine	100	90	20	+		C15-OH	-Hydroxy		C22H43NO5		C18_Pos_CH4_52_edited_AcylCarn_3NPH	3-hydroxypentadecanoyl carnitine (537,4 / 84,0)	198.1	144	24.53	0.02	5.3	537.365	no	C15-OH	-Hydroxy
415.33	3-hydroxyhexadecanoyl carnitine	HMDB0061642		551.381	220.072	26.2	3-hydroxyhexadecanoyl carnitine	120	37	20	+	1	C16-OH	-Hydroxy		C23H45NO5		C18_Pos_CH4_52_edited_AcylCarn_3NPH	3-hydroxyhexadecanoyl carnitine (551,4 / 220,1)	4781	811	26.36	0.13	29.2	551.381	no	C16-OH	-Hydroxy
415.33	3-hydroxyhexadecanoyl carnitine	HMDB0061642		551.381	145.076	26.22	3-hydroxyhexadecanoyl carnitine	120	47	20	+	0.436729	C16-OH	-Hydroxy		C23H45NO5		C18_Pos_CH4_52_edited_AcylCarn_3NPH	3-hydroxyhexadecanoyl carnitine (551,4 / 145,1)	2088	296	26.35	0.12	7.8	551.381	no	C16-OH	-Hydroxy
415.33	3-hydroxyhexadecanoyl carnitine	HMDB0061642		551.381	84.044	26.19	3-hydroxyhexadecanoyl carnitine	120	90	20	+	0.121544	C16-OH	-Hydroxy		C23H45NO5		C18_Pos_CH4_52_edited_AcylCarn_3NPH	3-hydroxyhexadecanoyl carnitine (551,4 / 84,0)	581.1	295	26.4	0.02	10.3	551.381	no	C16-OH	-Hydroxy
443.361	C18-OH			579.412	220.072	29.15	C18-OH	71	25	14	+	1	C18-OH	-Hydroxy		C25H49NO5		C18_Pos_CH4_52_edited_AcylCarn_3NPH	C18-OH (579,4 / 220,1)	11780	1731	29.4	0.15	36.5	579.412	no	C18-OH	-Hydroxy
443.361	C18-OH			579.412	145.076	29.19	C18-OH	71	38	14	+	0.53455	C18-OH	-Hydroxy		C25H49NO5		C18_Pos_CH4_52_edited_AcylCarn_3NPH	C18-OH (579,4 / 145,1)	6297	760	29.4	0.18	27.2	579.412	no	C18-OH	-Hydroxy
443.361	C18-OH			579.412	84.044	29.14	C18-OH	71	90	14	+	0.0955008	C18-OH	-Hydroxy		C25H49NO5		C18_Pos_CH4_52_edited_AcylCarn_3NPH	C18-OH (579,4 / 84,0)	1125	346	29.39	0.03	6.3	579.412	no	C18-OH	-Hydroxy
471.392	C20-OH			607.443	220.072	31	C20-OH	80	33	20	+	#VALUE!	C20-OH	-Hydroxy		C27H53NO5		C18_Pos_CH4_52_edited_AcylCarn_3NPH	C20-OH (607,4 / 220,1 (2))	N/A	N/A	N/A	N/A	N/A	607.443	no	C20-OH	-Hydroxy
471.392	C20-OH			607.443	145.076	31	C20-OH	80	60	20	+	#VALUE!	C20-OH	-Hydroxy		C27H53NO5		C18_Pos_CH4_52_edited_AcylCarn_3NPH	C20-OH (607,4 / 145,1 (2))	433.5	94	30.94	0.15	4.5	607.443	no	C20-OH	-Hydroxy
471.392	C20-OH			607.443	84.044	31	C20-OH	80	90	20	+	#VALUE!	C20-OH	-Hydroxy		C27H53NO5		C18_Pos_CH4_52_edited_AcylCarn_3NPH	C20-OH (607,4 / 84,0 (2))	N/A	N/A	N/A	N/A	N/A	607.443	no	C20-OH	-Hydroxy
273.158	C6:1-OH			409.209	220.072	12	C6:1-OH	71	25	14	+	1	C6:1-OH	-Hydroxy 1-fold unsaturated		C13H23NO5		C18_Pos_CH4_52_edited_AcylCarn_3NPH	C6:1-OH (409,2 / 220,1 (2))	2121	605	12.09	0.07	16.1	409.209	no	C6:1-OH	-Hydroxy 1-fold unsaturated	komisch
273.158	C6:1-OH			409.209	145.076	12	C6:1-OH	71	38	14	+	1.87553	C6:1-OH	-Hydroxy 1-fold unsaturated		C13H23NO5		C18_Pos_CH4_52_edited_AcylCarn_3NPH	C6:1-OH (409,2 / 145,1 (2))	3978	605	11.96	0.11	18	409.209	no	C6:1-OH	-Hydroxy 1-fold unsaturated	komisch
273.158	C6:1-OH			409.209	84.044	12	C6:1-OH	71	90	14	+	5.06365	C6:1-OH	-Hydroxy 1-fold unsaturated		C13H23NO5		C18_Pos_CH4_52_edited_AcylCarn_3NPH	C6:1-OH (409,2 / 84,0 (2))	10740	1231	11.98	0.21	20.2	409.209	no	C6:1-OH	-Hydroxy 1-fold unsaturated	komisch
315.205	C9:1-OH			451.256	220.072	15.5	C9:1-OH	71	25	14	+		C9:1-OH	-Hydroxy 1-fold unsaturated		C16H29NO5		C18_Pos_CH4_52_edited_AcylCarn_3NPH	C9:1-OH (451,3 / 220,1 (2))	2276	645	15.69	0.06	8.6	451.256	no	C9:1-OH	-Hydroxy 1-fold unsaturated
315.205	C9:1-OH			451.256	145.076	15.5	C9:1-OH	71	38	14	+		C9:1-OH	-Hydroxy 1-fold unsaturated		C16H29NO5		C18_Pos_CH4_52_edited_AcylCarn_3NPH	C9:1-OH (451,3 / 145,1 (2))	926.8	323	15.49	0.05	8	451.256	no	C9:1-OH	-Hydroxy 1-fold unsaturated
315.205	C9:1-OH			451.256	84.044	15.5	C9:1-OH	71	90	14	+		C9:1-OH	-Hydroxy 1-fold unsaturated		C16H29NO5		C18_Pos_CH4_52_edited_AcylCarn_3NPH	C9:1-OH (451,3 / 84,0 (2))	N/A	N/A	N/A	N/A	N/A	451.256	no	C9:1-OH	-Hydroxy 1-fold unsaturated
385.283	3-Hydroxy-cis-5-tetradecenoylcarnitine	HMDB0013330		521.334	220.072	22.38	3-Hydroxy-cis-5-tetradecenoylcarnitine	100	35	20	+	1	C14:1-OH	-Hydroxy 1-fold unsaturated		C21H39NO5		C18_Pos_CH4_52_edited_AcylCarn_3NPH	3-Hydroxy-cis-5-tetradecenoylcarnitine (521,3 / 220,1)	3740	1098	22.46	0.05	30.3	521.334	no	C14:1-OH	-Hydroxy 1-fold unsaturated
385.283	3-Hydroxy-cis-5-tetradecenoylcarnitine	HMDB0013330		521.334	145.076	22.38	3-Hydroxy-cis-5-tetradecenoylcarnitine	100	45	20	+	0.272193	C14:1-OH	-Hydroxy 1-fold unsaturated		C21H39NO5		C18_Pos_CH4_52_edited_AcylCarn_3NPH	3-Hydroxy-cis-5-tetradecenoylcarnitine (521,3 / 145,1)	1018	343	22.45	0.06	9.4	521.334	no	C14:1-OH	-Hydroxy 1-fold unsaturated
385.283	3-Hydroxy-cis-5-tetradecenoylcarnitine	HMDB0013330		521.334	84.044	22.38	3-Hydroxy-cis-5-tetradecenoylcarnitine	100	90	20	+	0.0786096	C14:1-OH	-Hydroxy 1-fold unsaturated		C21H39NO5		C18_Pos_CH4_52_edited_AcylCarn_3NPH	3-Hydroxy-cis-5-tetradecenoylcarnitine (521,3 / 84,0)	294	137	22.49	0.04	7.7	521.334	no	C14:1-OH	-Hydroxy 1-fold unsaturated
413.314	3-Hydroxy-9-hexadecenoylcarnitine	HMDB0013333		549.365	220.072	24.6	3-Hydroxy-9-hexadecenoylcarnitine	120	37	20	+	1	C16:1-OH	-Hydroxy 1-fold unsaturated		C23H43NO5		C18_Pos_CH4_52_edited_AcylCarn_3NPH	3-Hydroxy-9-hexadecenoylcarnitine (549,4 / 220,1 (2))	1847	578	24.49	0.08	8.9	549.365	no	C16:1-OH	-Hydroxy 1-fold unsaturated	2 peaks
413.314	3-Hydroxy-9-hexadecenoylcarnitine	HMDB0013333		549.365	145.076	24.6	3-Hydroxy-9-hexadecenoylcarnitine	120	47	20	+	0.418408	C16:1-OH	-Hydroxy 1-fold unsaturated		C23H43NO5		C18_Pos_CH4_52_edited_AcylCarn_3NPH	3-Hydroxy-9-hexadecenoylcarnitine (549,4 / 145,1 (2))	772.8	433	24.47	0.03	9.6	549.365	no	C16:1-OH	-Hydroxy 1-fold unsaturated	2 peaks
413.314	3-Hydroxy-9-hexadecenoylcarnitine	HMDB0013333		549.365	84.044	24.6	3-Hydroxy-9-hexadecenoylcarnitine	120	90	20	+	0.175636	C16:1-OH	-Hydroxy 1-fold unsaturated		C23H43NO5		C18_Pos_CH4_52_edited_AcylCarn_3NPH	3-Hydroxy-9-hexadecenoylcarnitine (549,4 / 84,0 (2))	324.4	144	25.05	0.04	3.7	549.365	no	C16:1-OH	-Hydroxy 1-fold unsaturated	2 peaks
441.345	3-Hydroxy-11Z-octadecenoylcarnitine	HMDB0013339		577.397	220.072	27.01	3-Hydroxy-11Z-octadecenoylcarnitine	150	45	20	+	1	C18:1-OH	-Hydroxy 1-fold unsaturated		C25H47NO5		C18_Pos_CH4_52_edited_AcylCarn_3NPH	3-Hydroxy-11Z-octadecenoylcarnitine (577,4 / 220,1)	5697	1722	27.05	0.03	29.7	577.397	no	C18:1-OH	-Hydroxy 1-fold unsaturated
441.345	3-Hydroxy-11Z-octadecenoylcarnitine	HMDB0013339		577.397	145.076	27.01	3-Hydroxy-11Z-octadecenoylcarnitine	150	60	20	+	0.449886	C18:1-OH	-Hydroxy 1-fold unsaturated		C25H47NO5		C18_Pos_CH4_52_edited_AcylCarn_3NPH	3-Hydroxy-11Z-octadecenoylcarnitine (577,4 / 145,1)	2563	704	27.04	0.06	21.2	577.397	no	C18:1-OH	-Hydroxy 1-fold unsaturated
441.345	3-Hydroxy-11Z-octadecenoylcarnitine	HMDB0013339		577.397	84.044	27.01	3-Hydroxy-11Z-octadecenoylcarnitine	150	90	20	+	0.0603651	C18:1-OH	-Hydroxy 1-fold unsaturated		C25H47NO5		C18_Pos_CH4_52_edited_AcylCarn_3NPH	3-Hydroxy-11Z-octadecenoylcarnitine (577,4 / 84,0)	343.9	235	27.21	0.02	N/A	577.397	no	C18:1-OH	-Hydroxy 1-fold unsaturated
383.267	Hydroxytetradecadienylcarnitine			519.318	220.072	21.2	Hydroxytetradecadienylcarnitine	71	25	14	+	1	C14:2-OH	-Hydroxy 2-fold unsaturated		C21H37NO5		C18_Pos_CH4_52_edited_AcylCarn_3NPH	Hydroxytetradecadienylcarnitine (519,3 / 220,1)	450.8	139	21.17	0.04	4.1	519.318	no	C14:2-OH	-Hydroxy 2-fold unsaturated
383.267	Hydroxytetradecadienylcarnitine			519.318	145.076	21.2	Hydroxytetradecadienylcarnitine	71	38	14	+		C14:2-OH	-Hydroxy 2-fold unsaturated		C21H37NO5		C18_Pos_CH4_52_edited_AcylCarn_3NPH	Hydroxytetradecadienylcarnitine (519,3 / 145,1)	376.2	208	21.17	0.02	11.4	519.318	no	C14:2-OH	-Hydroxy 2-fold unsaturated
383.267	Hydroxytetradecadienylcarnitine			519.318	84.044	21.2	Hydroxytetradecadienylcarnitine	71	90	14	+		C14:2-OH	-Hydroxy 2-fold unsaturated		C21H37NO5		C18_Pos_CH4_52_edited_AcylCarn_3NPH	Hydroxytetradecadienylcarnitine (519,3 / 84,0)	226.9	139	21.19	0.02	5.4	519.318	no	C14:2-OH	-Hydroxy 2-fold unsaturated
411.298	Hydroxyhexadecadienylcarnitine			547.35	220.072	23.5	Hydroxyhexadecadienylcarnitine	71	25	14	+	1	C16:2-OH	-Hydroxy 2-fold unsaturated		C23H41NO5		C18_Pos_CH4_52_edited_AcylCarn_3NPH	Hydroxyhexadecadienylcarnitine (547,3 / 220,1)	795.6	275	23.92	0.05	5.5	547.35	no	C16:2-OH	-Hydroxy 2-fold unsaturated
411.298	Hydroxyhexadecadienylcarnitine			547.35	145.076	23.5	Hydroxyhexadecadienylcarnitine	71	38	14	+	#VALUE!	C16:2-OH	-Hydroxy 2-fold unsaturated		C23H41NO5		C18_Pos_CH4_52_edited_AcylCarn_3NPH	Hydroxyhexadecadienylcarnitine (547,3 / 145,1)	N/A	N/A	N/A	N/A	N/A	547.35	no	C16:2-OH	-Hydroxy 2-fold unsaturated
411.298	Hydroxyhexadecadienylcarnitine			547.35	84.044	23.5	Hydroxyhexadecadienylcarnitine	71	90	14	+	0.799522	C16:2-OH	-Hydroxy 2-fold unsaturated		C23H41NO5		C18_Pos_CH4_52_edited_AcylCarn_3NPH	Hydroxyhexadecadienylcarnitine (547,3 / 84,0)	636.1	481	23.62	0.02	10	547.35	no	C16:2-OH	-Hydroxy 2-fold unsaturated
325.189	C10:3-OH			461.24	220.072	15.5	C10:3-OH	71	25	14	+		C10:3-OH	-Hydroxy 3-fold unsaturated		C17H27NO5		C18_Pos_CH4_52_edited_AcylCarn_3NPH	C10:3-OH (461,2 / 220,1)	55450	10330	15.73	0.08	134.9	461.24	no	C10:3-OH	-Hydroxy 3-fold unsaturated
325.189	C10:3-OH			461.24	145.076	15.5	C10:3-OH	71	38	14	+		C10:3-OH	-Hydroxy 3-fold unsaturated		C17H27NO5		C18_Pos_CH4_52_edited_AcylCarn_3NPH	C10:3-OH (461,2 / 145,1)	3413	860	15.76	0.07	9.5	461.24	no	C10:3-OH	-Hydroxy 3-fold unsaturated
325.189	C10:3-OH			461.24	84.044	15.5	C10:3-OH	71	90	14	+		C10:3-OH	-Hydroxy 3-fold unsaturated		C17H27NO5		C18_Pos_CH4_52_edited_AcylCarn_3NPH	C10:3-OH (461,2 / 84,0)	15840	1829	15.73	0.16	26.2	461.24	no	C10:3-OH	-Hydroxy 3-fold unsaturated
353.22	C12:3-OH			489.271	220.072	17.5	C12:3-OH	71	25	14	+		C12:3-OH	-Hydroxy 3-fold unsaturated		C19H31NO5		C18_Pos_CH4_52_edited_AcylCarn_3NPH	C12:3-OH (489,3 / 220,1)	200.9	83	17.08	0.04	2.8	489.271	no	C12:3-OH	-Hydroxy 3-fold unsaturated
353.22	C12:3-OH			489.271	145.076	17.5	C12:3-OH	71	38	14	+		C12:3-OH	-Hydroxy 3-fold unsaturated		C19H31NO5		C18_Pos_CH4_52_edited_AcylCarn_3NPH	C12:3-OH (489,3 / 145,1)	721.7	249	17.33	0.08	3.9	489.271	no	C12:3-OH	-Hydroxy 3-fold unsaturated
353.22	C12:3-OH			489.271	84.044	17.5	C12:3-OH	71	90	14	+		C12:3-OH	-Hydroxy 3-fold unsaturated		C19H31NO5		C18_Pos_CH4_52_edited_AcylCarn_3NPH	C12:3-OH (489,3 / 84,0)	731.2	166	17.22	0.1	2.2	489.271	no	C12:3-OH	-Hydroxy 3-fold unsaturated
381.252	C14:3-OH			517.303	220.072	21.35	C14:3-OH	71	25	14	+		C14:3-OH	-Hydroxy 3-fold unsaturated		C21H35NO5		C18_Pos_CH4_52_edited_AcylCarn_3NPH	C14:3-OH (517,3 / 220,1 (2))	3576	1109	21.32	0.06	27	517.303	no	C14:3-OH	-Hydroxy 3-fold unsaturated
381.252	C14:3-OH			517.303	145.076	21.35	C14:3-OH	71	38	14	+		C14:3-OH	-Hydroxy 3-fold unsaturated		C21H35NO5		C18_Pos_CH4_52_edited_AcylCarn_3NPH	C14:3-OH (517,3 / 145,1 (2))	1752	624	21.34	0.06	15.9	517.303	no	C14:3-OH	-Hydroxy 3-fold unsaturated
381.252	C14:3-OH			517.303	84.044	21.35	C14:3-OH	71	90	14	+		C14:3-OH	-Hydroxy 3-fold unsaturated		C21H35NO5		C18_Pos_CH4_52_edited_AcylCarn_3NPH	C14:3-OH (517,3 / 84,0 (2))	308.6	139	21.49	0.02	5.3	517.303	no	C14:3-OH	-Hydroxy 3-fold unsaturated
309.158	C9:4-OH			445.209	220.072	12	C9:4-OH	71	25	14	+		C9:4-OH	-Hydroxy 4-fold unsaturated		C16H23NO5		C18_Pos_CH4_52_edited_AcylCarn_3NPH	C9:4-OH (445,2 / 220,1 (2))	945200	227500	12.43	0.05	1148	445.209	no	C9:4-OH	-Hydroxy 4-fold unsaturated
309.158	C9:4-OH			445.209	145.076	12	C9:4-OH	71	38	14	+		C9:4-OH	-Hydroxy 4-fold unsaturated		C16H23NO5		C18_Pos_CH4_52_edited_AcylCarn_3NPH	C9:4-OH (445,2 / 145,1 (2))	234300	36040	10.56	0.08	124.8	445.209	no	C9:4-OH	-Hydroxy 4-fold unsaturated
309.158	C9:4-OH			445.209	84.044	12	C9:4-OH	71	90	14	+		C9:4-OH	-Hydroxy 4-fold unsaturated		C16H23NO5		C18_Pos_CH4_52_edited_AcylCarn_3NPH	C9:4-OH (445,2 / 84,0 (2))	4349000	670800	10.56	0.08	1535.8	445.209	no	C9:4-OH	-Hydroxy 4-fold unsaturated
261.158	3-Hydroxylisovaleryl carnitine (C5OH)			397.209	220.072	12	3-Hydroxylisovaleryl carnitine (C5OH)	70	28	20	+		C4-Methyl-OH	-Hydroxy Methyl	6505	C12H23O5N1		C18_Pos_CH4_52_edited_AcylCarn_3NPH	3-Hydroxylisovaleryl carnitine (C5OH) (397,2 / 220,1 (2))	607000	127400	11.97	0.08	790.3	397.209	no	C4-Methyl-OH	-Hydroxy Methyl
261.158	3-Hydroxylisovaleryl carnitine (C5OH)			397.209	145.076	12	3-Hydroxylisovaleryl carnitine (C5OH)	70	40	20	+		C4-Methyl-OH	-Hydroxy Methyl	6505	C12H23O5N1		C18_Pos_CH4_52_edited_AcylCarn_3NPH	3-Hydroxylisovaleryl carnitine (C5OH) (397,2 / 145,1 (2))	51660	12060	11.97	0.06	35.9	397.209	no	C4-Methyl-OH	-Hydroxy Methyl
261.158	3-Hydroxylisovaleryl carnitine (C5OH)			397.209	84.044	12	3-Hydroxylisovaleryl carnitine (C5OH)	70	90	20	+		C4-Methyl-OH	-Hydroxy Methyl	6505	C12H23O5N1		C18_Pos_CH4_52_edited_AcylCarn_3NPH	3-Hydroxylisovaleryl carnitine (C5OH) (397,2 / 84,0 (2))	41010	9462	11.97	0.07	92.6	397.209	no	C4-Methyl-OH	-Hydroxy Methyl
247.106	Malonyl carnitine (C3DC)			518.2	220.072	13.79	Malonyl carnitine (C3DC)	150	35	20	+	1	C3-DC	Dicarboxy	6484	C10H17NO6		C18_Pos_CH4_52_edited_AcylCarn_3NPH	Malonyl carnitine (C3DC) (518,2 / 220,1)	96100	24980	13.57	0.05	287.4	518.2	no	C3-DC	Dicarboxy
247.106	Malonyl carnitine (C3DC)			518.2	145.076	13.79	Malonyl carnitine (C3DC)	150	80	20	+	0.322268	C3-DC	Dicarboxy	6484	C10H17NO6		C18_Pos_CH4_52_edited_AcylCarn_3NPH	Malonyl carnitine (C3DC) (518,2 / 145,1)	30970	6858	13.58	0.06	84.4	518.2	no	C3-DC	Dicarboxy
247.106	Malonyl carnitine (C3DC)			518.2	84.044	13.79	Malonyl carnitine (C3DC)	150	90	20	+	0.126015	C3-DC	Dicarboxy	6484	C10H17NO6		C18_Pos_CH4_52_edited_AcylCarn_3NPH	Malonyl carnitine (C3DC) (518,2 / 84,0)	12110	3685	13.59	0.08	36.8	518.2	no	C3-DC	Dicarboxy
261.121	Succinylcarnitine (C4DC)	HMDB0061717		532.216	220.072	14.05	Succinylcarnitine (C4DC)	80	33	20	+	1	C4-DC	Dicarboxy		C11H19NO6		C18_Pos_CH4_52_edited_AcylCarn_3NPH	Succinylcarnitine (C4DC) (532,2 / 220,1)	163400	27940	13.9	0.09	277.8	532.216	no	C4-DC	Dicarboxy
261.121	Succinylcarnitine (C4DC)	HMDB0061717		532.216	145.076	14.05	Succinylcarnitine (C4DC)	80	60	20	+	0.521542	C4-DC	Dicarboxy		C11H19NO6		C18_Pos_CH4_52_edited_AcylCarn_3NPH	Succinylcarnitine (C4DC) (532,2 / 145,1)	85220	20740	13.87	0.08	148.7	532.216	no	C4-DC	Dicarboxy
261.121	Succinylcarnitine (C4DC)	HMDB0061717		532.216	84.044	14.05	Succinylcarnitine (C4DC)	80	90	20	+	0.0571053	C4-DC	Dicarboxy		C11H19NO6		C18_Pos_CH4_52_edited_AcylCarn_3NPH	Succinylcarnitine (C4DC) (532,2 / 84,0)	9331	2506	13.89	0.05	16.8	532.216	no	C4-DC	Dicarboxy
275.137	Glutaryl carnitine (C5DC)			546.231	220.072	14.23	Glutaryl carnitine (C5DC)	150	37	20	+	1	C5-DC	Dicarboxy		C12H21NO6		C18_Pos_CH4_52_edited_AcylCarn_3NPH	Glutaryl carnitine (C5DC) (546,2 / 220,1)	1222000	337700	14.1	0.05	1087.2	546.231	no	C5-DC	Dicarboxy
275.137	Glutaryl carnitine (C5DC)			546.231	145.076	14.23	Glutaryl carnitine (C5DC)	150	55	20	+	0.299509	C5-DC	Dicarboxy		C12H21NO6		C18_Pos_CH4_52_edited_AcylCarn_3NPH	Glutaryl carnitine (C5DC) (546,2 / 145,1)	366000	107500	14.1	0.04	521.9	546.231	no	C5-DC	Dicarboxy
275.137	Glutaryl carnitine (C5DC)			546.231	84.044	14.23	Glutaryl carnitine (C5DC)	150	90	20	+	0.155565	C5-DC	Dicarboxy		C12H21NO6		C18_Pos_CH4_52_edited_AcylCarn_3NPH	Glutaryl carnitine (C5DC) (546,2 / 84,0)	190100	81760	14.1	0.03	427.5	546.231	no	C5-DC	Dicarboxy
289.153	Adipoyl carnitine (C6DC)	HMDB0061677		560.247	220.072	14.57	Adipoyl carnitine (C6DC)	150	35	20	+	1	C6-DC	Dicarboxy		C13H23NO6		C18_Pos_CH4_52_edited_AcylCarn_3NPH	Adipoyl carnitine (C6DC) (560,2 / 220,1)	212600	64820	14.45	0.05	268.8	560.247	no	C6-DC	Dicarboxy
289.153	Adipoyl carnitine (C6DC)	HMDB0061677		560.247	145.076	14.57	Adipoyl carnitine (C6DC)	150	75	20	+	0.316322	C6-DC	Dicarboxy		C13H23NO6		C18_Pos_CH4_52_edited_AcylCarn_3NPH	Adipoyl carnitine (C6DC) (560,2 / 145,1)	67250	21330	14.46	0.04	175.9	560.247	no	C6-DC	Dicarboxy
289.153	Adipoyl carnitine (C6DC)	HMDB0061677		560.247	84.044	14.57	Adipoyl carnitine (C6DC)	150	90	20	+	0.0898401	C6-DC	Dicarboxy		C13H23NO6		C18_Pos_CH4_52_edited_AcylCarn_3NPH	Adipoyl carnitine (C6DC) (560,2 / 84,0)	19100	4862	14.46	0.06	42.7	560.247	no	C6-DC	Dicarboxy
303.168	Pimelylcarnitine	HMDB0013328		574.262	220.072	15.3	Pimelylcarnitine	135	45	20	+	1	C7-DC	Dicarboxy		C14H25NO6		C18_Pos_CH4_52_edited_AcylCarn_3NPH	Pimelylcarnitine (574,3 / 220,1)	36880	7796	15.23	0.08	108.6	574.262	no	C7-DC	Dicarboxy
303.168	Pimelylcarnitine	HMDB0013328		574.262	145.076	15.3	Pimelylcarnitine	135	70	20	+	0.50705	C7-DC	Dicarboxy		C14H25NO6		C18_Pos_CH4_52_edited_AcylCarn_3NPH	Pimelylcarnitine (574,3 / 145,1)	18700	3789	15.23	0.07	49.8	574.262	no	C7-DC	Dicarboxy
303.168	Pimelylcarnitine	HMDB0013328		574.262	84.044	15.3	Pimelylcarnitine	135	90	20	+	0.150054	C7-DC	Dicarboxy		C14H25NO6		C18_Pos_CH4_52_edited_AcylCarn_3NPH	Pimelylcarnitine (574,3 / 84,0)	5534	1455	15.22	0.07	17.8	574.262	no	C7-DC	Dicarboxy
317.195	C8-DC			588.289	220.072	15.69	C8-DC	135	45	20	+	1	C8-DC	Dicarboxy		C15H27NO6		C18_Pos_CH4_52_edited_AcylCarn_3NPH	C8-DC (588,3 / 220,1)	6044	1168	15.58	0.07	23.6	588.289	no	C8-DC	Dicarboxy
317.195	C8-DC			588.289	145.076	15.69	C8-DC	135	70	20	+	0.29186	C8-DC	Dicarboxy		C15H27NO6		C18_Pos_CH4_52_edited_AcylCarn_3NPH	C8-DC (588,3 / 145,1)	1764	531	15.58	0.05	3.7	588.289	no	C8-DC	Dicarboxy
317.195	C8-DC			588.289	84.044	15.69	C8-DC	135	90	20	+	0.132545	C8-DC	Dicarboxy		C15H27NO6		C18_Pos_CH4_52_edited_AcylCarn_3NPH	C8-DC (588,3 / 84,0)	801.1	318	15.59	0.04	5	588.289	no	C8-DC	Dicarboxy
373.246	Dodecanedioylcarnitine	HMDB0013327		644.341	220.072	18	Dodecanedioylcarnitine	150	45	20	+	#VALUE!	C12-DC	Dicarboxy		C19H35NO6		C18_Pos_CH4_52_edited_AcylCarn_3NPH	Dodecanedioylcarnitine (644,3 / 220,1)	N/A	N/A	N/A	N/A	N/A	644.341	no	C12-DC	Dicarboxy
373.246	Dodecanedioylcarnitine	HMDB0013327		644.341	145.076	18	Dodecanedioylcarnitine	150	60	20	+	#VALUE!	C12-DC	Dicarboxy		C19H35NO6		C18_Pos_CH4_52_edited_AcylCarn_3NPH	Dodecanedioylcarnitine (644,3 / 145,1)	239	156	18.47	0.03	N/A	644.341	no	C12-DC	Dicarboxy
373.246	Dodecanedioylcarnitine	HMDB0013327		644.341	84.044	18	Dodecanedioylcarnitine	150	90	20	+	#VALUE!	C12-DC	Dicarboxy		C19H35NO6		C18_Pos_CH4_52_edited_AcylCarn_3NPH	Dodecanedioylcarnitine (644,3 / 84,0)	1433	468	18.14	0.06	14.9	644.341	no	C12-DC	Dicarboxy
259.106	Fumarylcarnitine	HMDB0013134		530.2	220.072	14	Fumarylcarnitine	135	45	20	+		C4:1-DC	Dicarboxy 1-fold unsaturated		C11H17NO6		C18_Pos_CH4_52_edited_AcylCarn_3NPH	Fumarylcarnitine (530,2 / 220,1)	12830	2552	13.24	0.09	62.3	530.2	no	C4:1-DC	Dicarboxy 1-fold unsaturated
259.106	Fumarylcarnitine	HMDB0013134		530.2	145.076	14	Fumarylcarnitine	135	70	20	+		C4:1-DC	Dicarboxy 1-fold unsaturated		C11H17NO6		C18_Pos_CH4_52_edited_AcylCarn_3NPH	Fumarylcarnitine (530,2 / 145,1)	336.1	211.1	13.37	0.02	4.5	530.2	no	C4:1-DC	Dicarboxy 1-fold unsaturated
259.106	Fumarylcarnitine	HMDB0013134		530.2	84.044	14	Fumarylcarnitine	135	90	20	+		C4:1-DC	Dicarboxy 1-fold unsaturated		C11H17NO6		C18_Pos_CH4_52_edited_AcylCarn_3NPH	Fumarylcarnitine (530,2 / 84,0)	6264	1699	13.24	0.04	26.2	530.2	no	C4:1-DC	Dicarboxy 1-fold unsaturated
273.121	Glutaconylcarnitine	HMDB0013129		544.216	220.072	14	Glutaconylcarnitine	100	40	20	+		C5:1-DC	Dicarboxy 1-fold unsaturated		C12H19NO6		C18_Pos_CH4_52_edited_AcylCarn_3NPH	Glutaconylcarnitine (544,2 / 220,1)	844.9	107	14.18	0.16	1.6	544.216	no	C5:1-DC	Dicarboxy 1-fold unsaturated
273.121	Glutaconylcarnitine	HMDB0013129		544.216	145.076	14	Glutaconylcarnitine	100	50	20	+		C5:1-DC	Dicarboxy 1-fold unsaturated		C12H19NO6		C18_Pos_CH4_52_edited_AcylCarn_3NPH	Glutaconylcarnitine (544,2 / 145,1)	524.2	213	14.02	0.04	2.8	544.216	no	C5:1-DC	Dicarboxy 1-fold unsaturated
273.121	Glutaconylcarnitine	HMDB0013129		544.216	84.044	14	Glutaconylcarnitine	100	90	20	+		C5:1-DC	Dicarboxy 1-fold unsaturated		C12H19NO6		C18_Pos_CH4_52_edited_AcylCarn_3NPH	Glutaconylcarnitine (544,2 / 84,0)	1825	483.8	14.43	0.13	5	544.216	no	C5:1-DC	Dicarboxy 1-fold unsaturated
315.168	C8:1-DC			586.262	220.072	15.7	C8:1-DC	71	25	14	+	1	C8:1-DC	Dicarboxy 1-fold unsaturated		C15H25NO6		C18_Pos_CH4_52_edited_AcylCarn_3NPH	C8:1-DC (586,3 / 220,1)	30200	6368	15.53	0.04	116.4	586.262	no	C8:1-DC	Dicarboxy 1-fold unsaturated
315.168	C8:1-DC			586.262	145.076	15.7	C8:1-DC	71	38	14	+	0.145695	C8:1-DC	Dicarboxy 1-fold unsaturated		C15H25NO6		C18_Pos_CH4_52_edited_AcylCarn_3NPH	C8:1-DC (586,3 / 145,1)	4400	955	15.52	0.08	20.1	586.262	no	C8:1-DC	Dicarboxy 1-fold unsaturated
315.168	C8:1-DC			586.262	84.044	15.7	C8:1-DC	71	90	14	+	0.0643046	C8:1-DC	Dicarboxy 1-fold unsaturated		C15H25NO6		C18_Pos_CH4_52_edited_AcylCarn_3NPH	C8:1-DC (586,3 / 84,0)	1942	406.7	15.51	0.12	5.4	586.262	no	C8:1-DC	Dicarboxy 1-fold unsaturated
329.184	C9:3-DC			600.278	220.072	16	C9:3-DC	71	25	14	+		C9:3-DC	Dicarboxy 3-fold unsaturated		C16H27NO6		C18_Pos_CH4_52_edited_AcylCarn_3NPH	C9:3-DC (600,3 / 220,1)	2672	920	16.09	0.03	24	600.278	no	C9:3-DC	Dicarboxy 3-fold unsaturated
329.184	C9:3-DC			600.278	145.076	16	C9:3-DC	71	38	14	+		C9:3-DC	Dicarboxy 3-fold unsaturated		C16H27NO6		C18_Pos_CH4_52_edited_AcylCarn_3NPH	C9:3-DC (600,3 / 145,1)	N/A	N/A	N/A	N/A	N/A	600.278	no	C9:3-DC	Dicarboxy 3-fold unsaturated
329.184	C9:3-DC			600.278	84.044	16	C9:3-DC	71	90	14	+		C9:3-DC	Dicarboxy 3-fold unsaturated		C16H27NO6		C18_Pos_CH4_52_edited_AcylCarn_3NPH	C9:3-DC (600,3 / 84,0)	1169	613	16.25	0.03	9.1	600.278	no	C9:3-DC	Dicarboxy 3-fold unsaturated
343.199	C10:3-DC			614.294	220.072	17	C10:3-DC	71	25	14	+		C10:3-DC	Dicarboxy 3-fold unsaturated		C17H29NO6		C18_Pos_CH4_52_edited_AcylCarn_3NPH	C10:3-DC (614,3 / 220,1)	4869	1404	16.95	0.03	28.4	614.294	no	C10:3-DC	Dicarboxy 3-fold unsaturated
343.199	C10:3-DC			614.294	145.076	17	C10:3-DC	71	38	14	+		C10:3-DC	Dicarboxy 3-fold unsaturated		C17H29NO6		C18_Pos_CH4_52_edited_AcylCarn_3NPH	C10:3-DC (614,3 / 145,1)	533.2	175	16.99	0.08	4.8	614.294	no	C10:3-DC	Dicarboxy 3-fold unsaturated
343.199	C10:3-DC			614.294	84.044	17	C10:3-DC	71	90	14	+		C10:3-DC	Dicarboxy 3-fold unsaturated		C17H29NO6		C18_Pos_CH4_52_edited_AcylCarn_3NPH	C10:3-DC (614,3 / 84,0)	2832	965	16.71	0.03	17.4	614.294	no	C10:3-DC	Dicarboxy 3-fold unsaturated
261.121	Methylmalonyl carnitine	HMDB0013133		532.216	220.072	14	Methylmalonyl carnitine	80	33	20	+	1	C3-DC-Methyl	Dicarboxy Methyl		C11H19NO6		C18_Pos_CH4_52_edited_AcylCarn_3NPH	Methylmalonyl carnitine (532,2 / 220,1 (2))	159000	43140	13.89	0.04	248.8	532.216	no	C3-DC-Methyl	Dicarboxy Methyl
261.121	Methylmalonyl carnitine	HMDB0013133		532.216	145.076	14	Methylmalonyl carnitine	80	60	20	+	0.280503	C3-DC-Methyl	Dicarboxy Methyl		C11H19NO6		C18_Pos_CH4_52_edited_AcylCarn_3NPH	Methylmalonyl carnitine (532,2 / 145,1 (2))	44600	14200	13.87	0.06	90.9	532.216	no	C3-DC-Methyl	Dicarboxy Methyl
261.121	Methylmalonyl carnitine	HMDB0013133		532.216	84.044	14	Methylmalonyl carnitine	80	90	20	+	0.113459	C3-DC-Methyl	Dicarboxy Methyl		C11H19NO6		C18_Pos_CH4_52_edited_AcylCarn_3NPH	Methylmalonyl carnitine (532,2 / 84,0 (2))	18040	4055	13.89	0.06	28.8	532.216	no	C3-DC-Methyl	Dicarboxy Methyl
289.153	3-Methylglutarylcarnitine			560.247	220.072	14.5	3-Methylglutarylcarnitine	100	28	20	+	1	C5-DC-Methyl	Dicarboxy Methyl	5536	C13H23NO6		C18_Pos_CH4_52_edited_AcylCarn_3NPH	3-Methylglutarylcarnitine (560,2 / 220,1 (2))	160000	55450	14.45	0.03	508.3	560.247	no	C5-DC-Methyl	Dicarboxy Methyl
289.153	3-Methylglutarylcarnitine			560.247	145.076	14.5	3-Methylglutarylcarnitine	100	40	20	+	0.358063	C5-DC-Methyl	Dicarboxy Methyl	5536	C13H23NO6		C18_Pos_CH4_52_edited_AcylCarn_3NPH	3-Methylglutarylcarnitine (560,2 / 145,1 (2))	57290	22460	14.45	0.03	198.5	560.247	no	C5-DC-Methyl	Dicarboxy Methyl
289.153	3-Methylglutarylcarnitine			560.247	84.044	14.5	3-Methylglutarylcarnitine	100	90	20	+	0.219125	C5-DC-Methyl	Dicarboxy Methyl	5536	C13H23NO6		C18_Pos_CH4_52_edited_AcylCarn_3NPH	3-Methylglutarylcarnitine (560,2 / 84,0 (2))	35060	9112	14.44	0.05	83.6	560.247	no	C5-DC-Methyl	Dicarboxy Methyl
333.179	C8-DC-OH			604.273	220.072	0	C8-DC-OH	71	25	14	+		C8-DC-OH	Dicarboxy-hydroxy		C15H27NO7		C18_Pos_CH4_52_edited_AcylCarn_3NPH	C8-DC-OH (604,3 / 220,1)	16320	1659	14.05	0.22	24.3	604.273	no	C8-DC-OH	Dicarboxy-hydroxy
333.179	C8-DC-OH			604.273	145.076	0	C8-DC-OH	71	38	14	+		C8-DC-OH	Dicarboxy-hydroxy		C15H27NO7		C18_Pos_CH4_52_edited_AcylCarn_3NPH	C8-DC-OH (604,3 / 145,1)	5066	996	14.08	0.09	23.6	604.273	no	C8-DC-OH	Dicarboxy-hydroxy
333.179	C8-DC-OH			604.273	84.044	0	C8-DC-OH	71	90	14	+		C8-DC-OH	Dicarboxy-hydroxy		C15H27NO7		C18_Pos_CH4_52_edited_AcylCarn_3NPH	C8-DC-OH (604,3 / 84,0)	1103	332	14.66	0.09	4.2	604.273	no	C8-DC-OH	Dicarboxy-hydroxy
361.21	C10-DC-OH			632.304	220.072	0	C10-DC-OH	71	25	14	+		C10-DC-OH	Dicarboxy-hydroxy		C17H31NO7		C18_Pos_CH4_52_edited_AcylCarn_3NPH	C10-DC-OH (632,3 / 220,1)	2755	864	15.33	0.07	15.5	632.304	no	C10-DC-OH	Dicarboxy-hydroxy
361.21	C10-DC-OH			632.304	145.076	0	C10-DC-OH	71	38	14	+		C10-DC-OH	Dicarboxy-hydroxy		C17H31NO7		C18_Pos_CH4_52_edited_AcylCarn_3NPH	C10-DC-OH (632,3 / 145,1)	803.8	324	15.26	0.03	6.2	632.304	no	C10-DC-OH	Dicarboxy-hydroxy
361.21	C10-DC-OH			632.304	84.044	0	C10-DC-OH	71	90	14	+		C10-DC-OH	Dicarboxy-hydroxy		C17H31NO7		C18_Pos_CH4_52_edited_AcylCarn_3NPH	C10-DC-OH (632,3 / 84,0)	816.2	324	15.61	0.04	4.8	632.304	no	C10-DC-OH	Dicarboxy-hydroxy
Standards 3NPH
	L-Carnitine-(trimethyl-d9)			306.301	238.082	6.81	L-Carnitine 3NPH-D9	120	23	14	+
	L-Carnitine-(trimethyl-d9)			306.301	145.076	6.81	L-Carnitine 3NPH-D9	120	37	16	+
	L-Carnitine-(trimethyl-d9)			306.301	102	6.81	L-Carnitine 3NPH-D9	120	33	12	+
	L-CARNITINE:HCL, O-ACETYL (N-METHYL-D3			342.321	220.072	9.17	L-CARNItine 3NPH O-ACETYL -D3	128	25	20	+
	L-CARNITINE:HCL, O-ACETYL (N-METHYL-D3			342.321	145.076	9.17	L-CARNItine 3NPH O-ACETYL -D3	128	38	20	+
	L-CARNITINE:HCL, O-ACETYL (N-METHYL-D3			342.321	84.044	9.17	L-CARNItine 3NPH O-ACETYL -D3	128	40	20	+
	L-CARNITINE:HCL, O-PROPIONYL (N-METHYL-D3			356.341	220.072	10.83	L-CARNItine 3NPH O-PROPIONYL -D3	120	26	20	+
	L-CARNITINE:HCL, O-PROPIONYL (N-METHYL-D3			356.341	145.076	10.83	L-CARNItine 3NPH O-PROPIONYL -D3	120	39	20	+
	L-CARNITINE:HCL, O-PROPIONYL (N-METHYL-D3			356.341	84.044	10.83	L-CARNItine 3NPH O-PROPIONYL -D3	120	45	20	+
	L-CARNITINE:HCL, O-BUTYRYL (N-METHYL-D3			370.371	220.072	12.43	L-CARNItine 3NPH O-BUTYRYL -D3	124	26	20	+
	L-CARNITINE:HCL, O-BUTYRYL (N-METHYL-D3			370.371	145.076	12.43	L-CARNItine 3NPH O-BUTYRYL -D3	124	39	20	+
	L-CARNITINE:HCL, O-BUTYRYL (N-METHYL-D3			370.371	84.044	12.43	L-CARNItine 3NPH O-BUTYRYL -D3	124	50	20	+
	L-CARNITINE:HCL, O-ISOVALERYL (N,N,N-TRIMETHYL-D9			390.431	220.072	13.79	L-CARNItine 3NPH O-ISOVALERYL -D9	135	28	20	+
	L-CARNITINE:HCL, O-ISOVALERYL (N,N,N-TRIMETHYL-D9			390.431	145.076	13.79	L-CARNItine 3NPH O-ISOVALERYL -D9	135	40	20	+
	L-CARNITINE:HCL, O-ISOVALERYL (N,N,N-TRIMETHYL-D9			390.431	84.044	13.79	L-CARNItine 3NPH O-ISOVALERYL -D9	135	54	20	+
	L-CARNITINE:HCL, O-OCTANOYL (N-METHYL-D3			426.471	220.072	18.25	L-CARNItine 3NPH O-OCTANOYL -D3	140	28	20	+
	L-CARNITINE:HCL, O-OCTANOYL (N-METHYL-D3			426.471	145.076	18.25	L-CARNItine 3NPH O-OCTANOYL -D3	140	41	20	+
	L-CARNITINE:HCL, O-OCTANOYL (N-METHYL-D3			426.471	84.044	18.25	L-CARNItine 3NPH O-OCTANOYL -D3	140	55	20	+
	L-CARNITINE:HCL, O-MYRISTOYL (N,N,N-TRIMETHYL-D9			516.671	220.072	26.56	L-CARNItine 3NPH O-MYRISTOYL -D9	180	34	20	+
	L-CARNITINE:HCL, O-MYRISTOYL (N,N,N-TRIMETHYL-D9			516.671	145.076	26.56	L-CARNItine 3NPH O-MYRISTOYL -D9	180	45	20	+
	L-CARNITINE:HCL, O-MYRISTOYL (N,N,N-TRIMETHYL-D9			516.671	84.044	26.56	L-CARNItine 3NPH O-MYRISTOYL -D9	180	75	20	+
	L-CARNITINE:HCL, O-PALMITOYL (N-METHYL-D3			538.691	220.072	29.65	L-CARNItine 3NPH O-PALMITOYL -D3	180	34	20	+
	L-CARNITINE:HCL, O-PALMITOYL (N-METHYL-D3			538.691	145.076	29.65	L-CARNItine 3NPH O-PALMITOYL -D3	180	45	20	+
	L-CARNITINE:HCL, O-PALMITOYL (N-METHYL-D3			538.691	84.044	29.65	L-CARNItine 3NPH O-PALMITOYL -D3	180	70	20	+
				323.012	275	13.41	Chloramphenicol	50	20	14	+
				323.012	165	13.42	Chloramphenicol	50	37	11	+
				323.012	83	13.41	Chloramphenicol	60	95	9	+
	2-Methylbutyryl-L-carnitine			381.214	220.072	13.54	2-Methylbutyryl-L-carnitine 3NPH	131	25	28	+
	2-Methylbutyryl-L-carnitine			381.214	145.076	13.54	2-Methylbutyryl-L-carnitine 3NPH	131	41	18	+
	2-Methylbutyryl-L-carnitine			381.214	84.044	13.54	2-Methylbutyryl-L-carnitine 3NPH	131	47	12	+
	Isovaleryl-L-carnitine			381.214	220.072	13.77	Isovaleryl-L-carnitine 3NPH	131	25	28	+
	Isovaleryl-L-carnitine			381.214	145.076	13.77	Isovaleryl-L-carnitine 3NPH	131	41	18	+
	Isovaleryl-L-carnitine			381.214	84.044	13.77	Isovaleryl-L-carnitine 3NPH	131	47	12	+
	Valeryl-L-carnitine			381.214	220.072	13.99	Valeryl-L-carnitine 3NPH	131	25	28	+
	Valeryl-L-carnitine			381.214	145.076	13.99	Valeryl-L-carnitine 3NPH	131	41	18	+
	Valeryl-L-carnitine			381.214	84.044	13.99	Valeryl-L-carnitine 3NPH	131	47	12	+
	L-Carnitine-(trimethyl-d9)L-Carnitine-(trimethyl-d9)			171.25	85	1.5	L-Carnitine-D9	1	27	10	+
Standards	L-Carnitine-(trimethyl-d9)L-Carnitine-(trimethyl-d9)			171.25	69	1.5	L-Carnitine-D9	1	23	10	+
	L-Carnitine-(trimethyl-d9)L-Carnitine-(trimethyl-d9)			171.25	103	1.5	L-Carnitine-D9	1	23	10	+
	L-CARNITINE:HCL, O-ACETYL (N-METHYL-D3			207.27	85	1.5	L-CARNITINE O-ACETYL -D3	61	23	10	+
	L-CARNITINE:HCL, O-ACETYL (N-METHYL-D3			207.27	145	1.5	L-CARNITINE O-ACETYL -D3	61	17	10	+
	L-CARNITINE:HCL, O-ACETYL (N-METHYL-D3			207.27	63	1.5	L-CARNITINE O-ACETYL -D3	61	17	10	+
	L-CARNITINE:HCL, O-PROPIONYL (N-METHYL-D3			221.29	85	1.5	L-CARNITINE O-PROPIONYL -D3	56	23	10	+
	L-CARNITINE:HCL, O-PROPIONYL (N-METHYL-D3			221.29	159	1.5	L-CARNITINE O-PROPIONYL -D3	56	15	10	+
	L-CARNITINE:HCL, O-PROPIONYL (N-METHYL-D3			221.29	63	1.5	L-CARNITINE O-PROPIONYL -D3	56	17	10	+
	L-CARNITINE:HCL, O-BUTYRYL (N-METHYL-D3			235.32	85	5.4	L-CARNITINE O-BUTYRYL -D3	71	23	10	+
	L-CARNITINE:HCL, O-BUTYRYL (N-METHYL-D3			235.32	173	5.4	L-CARNITINE O-BUTYRYL -D3	71	17	10	+
	L-CARNITINE:HCL, O-BUTYRYL (N-METHYL-D3			235.32	63	5.4	L-CARNITINE O-BUTYRYL -D3	71	17	10	+
	L-CARNITINE:HCL, O-ISOVALERYL (N,N,N-TRIMETHYL-D9			255.38	85	7.53	L-CARNITINE O-ISOVALERYL -D9	76	25	10	+
	L-CARNITINE:HCL, O-ISOVALERYL (N,N,N-TRIMETHYL-D9			255.38	187	7.53	L-CARNITINE O-ISOVALERYL -D9	76	19	10	+
	L-CARNITINE:HCL, O-ISOVALERYL (N,N,N-TRIMETHYL-D9			255.38	57	7.53	L-CARNITINE O-ISOVALERYL -D9	76	51	10	+
	L-CARNITINE:HCL, O-OCTANOYL (N-METHYL-D3			291.42	85	14.5	L-CARNITINE O-OCTANOYL -D3	116	27	10	+
	L-CARNITINE:HCL, O-OCTANOYL (N-METHYL-D3			291.42	229.2	14.5	L-CARNITINE O-OCTANOYL -D3	116	19	10	+
	L-CARNITINE:HCL, O-OCTANOYL (N-METHYL-D3			291.42	57	14.5	L-CARNITINE O-OCTANOYL -D3	116	57	10	+
	L-CARNITINE:HCL, O-MYRISTOYL (N,N,N-TRIMETHYL-D9			381.62	85	24.36	L-CARNITINE O-MYRISTOYL -D9	161	29	10	+
	L-CARNITINE:HCL, O-MYRISTOYL (N,N,N-TRIMETHYL-D9			381.62	313.2	24.36	L-CARNITINE O-MYRISTOYL -D9	161	23	10	+
	L-CARNITINE:HCL, O-MYRISTOYL (N,N,N-TRIMETHYL-D9			381.62	211.2	24.36	L-CARNITINE O-MYRISTOYL -D9	161	27	10	+
	L-CARNITINE:HCL, O-PALMITOYL (N-METHYL-D3			403.64	85	28.11	L-CARNITINE O-PALMITOYL -D3	161	29	10	+
	L-CARNITINE:HCL, O-PALMITOYL (N-METHYL-D3			403.64	341.2	28.11	L-CARNITINE O-PALMITOYL -D3	161	25	10	+
	L-CARNITINE:HCL, O-PALMITOYL (N-METHYL-D3			403.64	239.2	28.11	L-CARNITINE O-PALMITOYL -D3	161	27	10	+
				323.012	275	13.41	Chloramphenicol	50	20	14	+
				323.012	165	13.42	Chloramphenicol	50	37	11	+
				323.012	83	13.41	Chloramphenicol	60	95	9	+
	2-Methylbutyryl-L-carnitine			246.32	85		2-Methylbutyryl-L-carnitine	76	25	10	+
	2-Methylbutyryl-L-carnitine			246.32	187		2-Methylbutyryl-L-carnitine	76	19	18	+
	2-Methylbutyryl-L-carnitine			246.32	57		2-Methylbutyryl-L-carnitine	76	48	8	+
	Isovaleryl-L-carnitine			246.32	85		Isovaleryl-L-carnitine	76	25	10	+
	Isovaleryl-L-carnitine			246.32	187		Isovaleryl-L-carnitine	76	19	18	+
	Isovaleryl-L-carnitine			246.32	57		Isovaleryl-L-carnitine	76	48	8	+
	Valeryl-L-carnitine			246.32	85		Valeryl-L-carnitine	76	25	10	+
	Valeryl-L-carnitine			246.32	187		Valeryl-L-carnitine	76	19	18	+
	Valeryl-L-carnitine			246.32	57		Valeryl-L-carnitine	76	48	8	+

## Sheet: metabolome pRCC typeI
Table S8. Significantly regulated metabolites between pRCC I and healthy kidneys as log2 peak areas. Significance was tested with a two-sample t-test and additionally with multiple test correction by Benjamini-Hochberg (FDR 0.05), indicated by a + sign.												log2 intensities
Significant	-LOG(P-value)	Difference	Fold-change	Metabolite	HMDB ID	KEGG ID	Student's T-test Significant pRCC I_Kidney I	-Log Student's T-test p-value pRCC I_Kidney I	Student's T-test q-value pRCC I_Kidney I	Student's T-test Difference pRCC I_Kidney I	Student's T-test Test statistic pRCC I_Kidney I	Case1_kidney_type I	Case2_kidney_type I	Case3_kidney_type I	Case4_kidney_type I	Case5_kidney_type I	Case6_kidney_type I	Case1_pRCC_type I	Case2_pRCC_type I	Case3_pRCC_type I	Case4_pRCC_type I	Case5_pRCC_type I	Case6_pRCC_type I
*	4.01369	9.7668	871.165	Oxidized glutathione	HMDB03337	C00127	+	4.01369	0.00277123	9.7668	6.23523	4.36457	4.74587	4.54222	3.76426	4.35367	3.25605	17.3144	14.6326	18.0314	11.8272	7.69798	14.1239
*	4.3494	8.86925	467.639	Ophthalmic acid	HMDB0005765	58300	+	4.3494	0.00639645	8.86925	6.84734	10.3987	10.8558	10.0846	8.59474	6.84256	9.0621	16.661	18.1782	20.8665	19.8796	13.3502	20.1184
*	3.51632	7.54485	186.735	Cysteineglutathione disulfide	HMDB0000656	5628	+	3.51632	0.00725873	7.54485	5.39268	12.2732	13.3943	12.5677	12.2546	5.34956	12.696	17.4203	19.7165	18.7558	21.3995	16.8997	19.6125
*	4.2269	5.56826	47.4474	Glutathione	HMDB00125	C00051	+	4.2269	0.00424038	5.56826	6.6196	16.6662	18.532	16.6439	16.7062	16.6476	16.4881	24.8169	23.176	23.2647	21.8326	19.152	22.8512
*	4.06548	3.37661	10.3863	Ureidopropionic acid	HMDB00026	C02642	+	4.06548	0.00307463	3.37661	6.32724	20.343	20.8456	19.6614	19.273	21.1269	21.0495	24.2976	23.7991	24.0945	25.2265	22.2579	22.8834
*	2.2771	2.15621	4.45742	CDP-choline	HMDB01413	C00307		2.2771	0.107928	2.15621	3.5483	23.5165	23.9785	22.9715	22.318	23.0281	22.923	25.8527	24.5742	26.1128	25.437	22.9047	26.7915
	4.14524	1.8361	3.57045	S-Adenosylhomocysteine	HMDB00939	C00021	+	4.14524	0.00341171	1.8361	6.47063	22.7512	21.9619	23.6344	21.9891	22.6408	22.5487	24.0543	24.3118	24.6282	24.3034	24.9794	24.2658
	0.915405	1.82615	3.54589	Protoporphyrin IX	HMDB00241	C02191		0.915405	0.434381	1.82615	1.69207	16.9316	17.699	12.7229	17.1794	14.4856	19.8011	18.2003	19.1619	19.3972	17.8671	17.1031	18.0467
	1.86368	1.40605	2.6501	Adenosine monophosphate	HMDB00045	C00020		1.86368	0.150562	1.40605	2.98512	28.066	27.3163	26.09	27.4008	27.5934	28.1182	28.174	28.5119	29.2804	29.272	27.6657	30.117
	1.46583	1.34541	2.54103	5'-Methylthioadenosine	HMDB01173	C00170		1.46583	0.244608	1.34541	2.4508	23.2678	23.4934	22.897	25.0921	23.4122	23.8465	23.1971	25.5021	24.3643	26.3888	25.0932	25.5361
	0.92458	1.30891	2.47754	L-Lactic acid	HMDB00190	C00186		0.92458	0.447685	1.30891	1.70523	22.0789	21.4393	22.2859	22.1368	19.621	21.9252	22.4198	21.172	24.1278	24.3125	24.3575	20.951
	1.29647	1.25364	2.38443	L-Glutamine	HMDB00641	C00064		1.29647	0.267611	1.25364	2.22194	25.7156	26.379	25.1148	24.132	24.2673	25.4119	26.9541	25.4213	27.4452	26.2863	24.9132	27.5222
	0.940341	1.17315	2.25504	E-(gamma-Glutamyl)-lysine	HMDB0003869	58180		0.940341	0.443398	1.17315	1.72778	14.0362	14.7319	16.542	14.8376	14.0365	16.5062	15.4973	16.7841	14.3636	17.8011	16.3302	16.953
	0.385185	0.961677	1.94757	C20:1				0.385185	0.692998	0.961677	0.856222	17.0426	21.5502	17.5011	20.3772	21.3788	18.5232	19.9901	23.4715	19.8537	21.4173	19.6408	17.7697
	0.957134	0.810921	1.75433	Xanthine	HMDB00292	C00385		0.957134	0.438429	0.810921	1.75172	18.6662	19.7792	20.1073	19.1215	17.5717	18.4931	20.3857	19.6609	20.5021	19.6505	18.6553	19.75
	0.3409	0.798658	1.73948	Stearoylcarnitine				0.3409	0.716795	0.798658	0.775234	18.2232	22.1397	18.3971	21.8388	22.4526	19.6877	21.4405	23.8467	20.7784	21.9878	20.5067	18.971
	1.50218	0.787981	1.72666	L-Isoleucine	HMDB00172	C00407		1.50218	0.264669	0.787981	2.49968	27.4154	27.4896	28.3475	26.893	26.8681	27.6008	29.0424	28.0936	28.3227	27.618	27.6733	28.5922
	1.31775	0.787308	1.72585	L-Methionine	HMDB00696	C00073		1.31775	0.264612	0.787308	2.25084	24.5165	23.9709	25.2783	24.2438	23.3242	24.3113	25.9513	24.8624	24.9402	24.65	24.4444	25.5206
	1.41781	0.780612	1.71786	trans-2-Hydroxycinnamate	HMDB02641	C01772		1.41781	0.248374	0.780612	2.38611	21.7915	23.3438	23.2189	22.6566	22.9872	22.2872	23.1568	24.2268	22.9419	23.4342	23.1227	24.0866
	0.909853	0.749023	1.68065	L-Alanine	HMDB00161	C00041		0.909853	0.419019	0.749023	1.6841	23.8764	23.743	25.2034	23.2509	22.7988	24.7142	24.2403	25.727	24.7414	23.8961	24.7869	24.6894
	1.37215	0.74267	1.67327	L-Leucine	HMDB00687	C00123		1.37215	0.242799	0.74267	2.32448	27.2803	27.379	28.2135	26.7848	26.7261	27.5507	28.9222	27.9244	28.1585	27.4392	27.5289	28.4173
	0.491815	0.738374	1.66829	Niacinamide	HMDB01406	C00153		0.491815	0.658298	0.738374	1.04133	28.8945	28.0234	28.8454	28.4344	28.5012	26.6215	30.1994	27.6201	29.7508	30.509	26.6881	28.9832
	2.05533	0.720517	1.64777	L-Threonine	HMDB00167	C00188		2.05533	0.157368	0.720517	3.24439	23.2258	23.0508	23.8285	22.7882	23.2673	23.7021	24.5002	23.9862	23.7631	23.6751	23.7643	24.4967
	0.254634	0.687896	1.61093	N-Acetylglutamine	HMDB06029	n/a		0.254634	0.73668	0.687896	0.60858	22.019	19.7294	18.6379	19.0384	20.6882	21.1562	18.993	18.1257	23.587	22.7352	18.9872	22.9683
	0.299715	0.661801	1.58206	Biliverdin	HMDB01008	C00500		0.299715	0.739349	0.661801	0.697279	22.5141	23.6821	21.3115	20.3012	20.2428	24.275	22.8657	25.4162	21.162	21.2467	22.3439	23.263
	0.920356	0.654486	1.57405	Pyroglutamic acid	HMDB0000267	3251		0.920356	0.44047	0.654486	1.69918	24.1095	25.8227	24.9015	25.1326	25.276	25.0917	26.0715	24.1815	26.1947	25.8623	25.8717	26.0794
	0.783813	0.640211	1.55856	L-Valine	HMDB00883	C00183		0.783813	0.52277	0.640211	1.5	27.7129	27.8327	28.5162	27.2901	26.3357	28.2809	28.9078	28.4525	28.5228	27.9669	27.0676	28.8923
	0.155226	0.622797	1.53986	Sphingomyelin (d19:1/24:1(15Z))	HMDB11699			0.155226	0.833545	0.622797	0.397322	15.6835	23.5982	23.9995	25.0632	25.9147	23.6184	21.9327	23.9228	23.052	24.4908	24.8813	23.3345
	0.502538	0.614612	1.53115	Succinic acid	HMDB00254	C00042		0.502538	0.661133	0.614612	1.05929	21.8839	21.4573	19.668	19.961	18.6819	21.8443	21.291	21.4682	21.9458	21.0851	20.5269	20.867
	1.03933	0.603011	1.51888	L-Serine	HMDB00187	C00065		1.03933	0.373197	0.603011	1.86777	23.019	23.1245	23.2435	22.1608	23.4591	23.6523	23.8999	23.7607	23.125	22.8943	24.1496	24.4478
	0.458813	0.571921	1.4865	N-Acetyl-L-methionine	HMDB11745	C02712		0.458813	0.637424	0.571921	0.985363	17.4894	15.5484	16.8422	16.0046	15.3704	16.9598	17.9626	15.3434	17.7141	16.2014	16.3217	18.1032
	1.13066	0.55727	1.47148	L-Histidine	HMDB00177	C00135		1.13066	0.330767	0.55727	1.99487	25.4041	25.476	25.5334	24.3307	26.0969	25.6106	25.9763	25.9719	25.5581	25.6347	26.5589	26.0953
	0.505534	0.550884	1.46498	Inosine	HMDB00195	C00294		0.505534	0.666387	0.550884	1.06428	21.1015	20.5683	20.2556	20.1831	19.2511	18.2277	20.4814	19.6864	21.5535	20.9617	19.6394	20.5704
	0.510023	0.546618	1.46066	Choline	HMDB00097	C00114		0.510023	0.669529	0.546618	1.07176	29.3346	29.3266	30.1978	30.5749	31.6429	29.2347	30.5322	30.8384	29.1632	30.4016	31.476	31.18
	0.484943	0.532059	1.44599	Sphingomyelin (d18:0/22:0)	HMDB12091			0.484943	0.650221	0.532059	1.02976	27.4154	26.8311	26.7694	27.8033	29.665	26.6641	27.5252	28.1745	28.219	28.2449	28.8585	27.3186
	1.19161	0.520812	1.43476	L-Phenylalanine	HMDB00159	C00079		1.19161	0.317196	0.520812	2.07881	27.5898	27.5279	28.6917	27.4827	27.5101	27.6727	28.826	28.0375	28.3318	27.7059	28.1389	28.5597
	0.19049	0.518496	1.43246	2',3'-Cyclic AMP	HMDB11616	C02353		0.19049	0.801952	0.518496	0.475093	20.8499	17.5237	18.1625	20.0767	18.1789	18.8798	21.2549	18.5098	21.5852	20.5745	15.2535	19.6045
	0.328272	0.51018	1.42423	Sphingomyelin (d18:0/20:2(11Z,14Z))	HMDB13465			0.328272	0.729922	0.51018	0.751619	23.0691	21.4907	22.6287	23.3199	24.5095	22.04	22.4199	23.2676	23.1461	23.6036	25.683	21.9987
	0.620178	0.50038	1.41459	L-Glutamic acid	HMDB00148	C00025		0.620178	0.581174	0.50038	1.24993	27.9977	27.8925	26.7808	25.96	27.9974	28.2551	28.2788	27.4353	27.9138	27.6936	28.1289	28.4353
	0.400386	0.458982	1.37457	L-Proline	HMDB00162	C00148		0.400386	0.693643	0.458982	0.883414	27.9089	27.5924	29.5094	27.6357	26.8368	28.1857	29.4795	28.8416	28.1379	28.3009	26.817	28.8459
	0.698997	0.458725	1.37433	L-Tyrosine	HMDB00158	C00082		0.698997	0.56075	0.458725	1.37222	26.8623	26.605	27.5298	26.544	25.918	27.1526	28.1441	27.2599	27.2186	26.8171	26.3853	27.539
	0.23976	0.455235	1.37101	D-Fructose 2,6-bisphosphate	HMDB01047	C00665		0.23976	0.741742	0.455235	0.578447	19.6662	18.8804	19.7035	19.6288	17.4471	19.0258	18.5442	17.0021	20.787	21.3202	20.861	18.5688
	0.381253	0.453736	1.36958	Uridine diphosphate-N-acetylglucosamine	HMDB00290	C00043		0.381253	0.691169	0.453736	0.849141	14.906	14.7916	12.9574	13.096	14.0952	15.3332	15.6277	13.6526	14.7576	13.8204	14.4166	15.627
	0.312461	0.409422	1.32815	Sphingomyelin (d18:1/22:0), Sphingomyelin (d18:0/22:1(13Z))	HMDB12103, HMDB12092			0.312461	0.725443	0.409422	0.7217	29.2007	28.3142	28.8588	29.5766	30.9545	28.3326	28.1394	29.0623	30.587	29.8818	30.7073	29.3161
	0.285606	0.378471	1.29996	Sphingomyelin (d16:1/24:1(15Z))	HMDB11694			0.285606	0.748332	0.378471	0.669923	30.4334	29.5516	30.1129	30.8791	32.1921	29.5842	29.3519	30.2537	31.7355	31.1138	31.9386	30.6305
	0.660301	0.366659	1.28936	L-Tryptophan	HMDB00929	C00078		0.660301	0.539022	0.366659	1.31266	26.0752	26.1893	26.9221	25.8228	25.5546	26.1704	27.3444	26.3289	26.4718	26.2043	25.8659	26.7191
	0.664095	0.338057	1.26405	2-Phospho-D-glyceric acid	HMDB03391	C00631		0.664095	0.553418	0.338057	1.31854	17.6869	18.1226	17.3393	17.2605	18.3424	18.201	18.0928	18.4859	18.1678	18.0259	17.4855	18.7231
	0.252017	0.337088	1.2632	Sphingomyelin (d18:0/18:0)	HMDB12087			0.252017	0.734332	0.337088	0.603312	27.9595	26.8245	27.2991	28.0851	29.402	26.7907	26.7418	28.0271	28.372	28.2753	29.5471	27.4201
	0.293366	0.290621	1.22317	Isonicotinic acid	HMDB60665	C07446		0.293366	0.742582	0.290621	0.685012	23.391	23.6925	23.8279	23.4613	24.9829	23.1433	25.4031	23.1289	23.564	24.5227	23.6734	23.9506
	0.202514	0.279196	1.21352	Sphingomyelin (d18:1/18:0)	HMDB01348			0.202514	0.786895	0.279196	0.500852	29.3217	28.2543	28.6595	29.4767	30.7572	28.172	28.072	29.3423	29.6751	29.6092	30.9034	28.7147
	0.471821	0.271663	1.2072	Hypoxanthine	HMDB00157	C00262		0.471821	0.64336	0.271663	1.00755	28.6075	29.1242	29.676	29.1314	29.0203	29.1599	29.7223	28.7728	28.9742	29.0485	30.2789	29.5525
	0.0698365	0.263291	1.20021	Hydroxypyruvic acid	HMDB01352	C00168		0.0698365	0.929455	0.263291	0.192166	18.0265	18.1281	15.7463	14.5458	12.045	17.3825	18.6852	18.4504	16.2207	15.6904	12.1432	16.2641
	0.26724	0.262549	1.1996	L-Carnitine	HMDB00062	C00318		0.26724	0.743126	0.262549	0.63377	29.509	27.7416	29.2104	29.306	29.7311	28.6512	28.6727	29.7391	29.7742	29.2755	28.2238	30.0393
	0.072421	0.252271	1.19108	(R)-3-Hydroxybutyric acid	HMDB00011	C01089		0.072421	0.931047	0.252271	0.198795	18.8454	17.668	17.2013	15.5055	11.6865	17.6504	17.8169	17.0089	17.0228	17.6797	17.3946	13.1478
	0.13807	0.246864	1.18662	Sphingomyelin (d18:0/22:3(10Z,13Z,16Z))	HMDB13468			0.13807	0.852917	0.246864	0.358167	25.2678	24.925	25.2656	25.9988	27.673	25.2605	24.2113	25.7404	26.1408	26.1736	28.3034	25.3025
	0.281483	0.231774	1.17428	L-Asparagine	HMDB00168	C00152		0.281483	0.74051	0.231774	0.661862	19.8965	19.8516	20.895	19.8217	20.6918	20.7069	21.016	19.6336	20.3751	19.8457	21.1353	21.2484
	0.162579	0.210543	1.15712	4-Hydroxybenzoic acid	HMDB00500	C00156		0.162579	0.826437	0.210543	0.41383	19.0664	18.8666	18.3542	18.5019	17.2299	18.9067	19.6374	19.2798	18.8638	19.1929	16.7021	18.5128
	0.0525165	0.20052	1.14911	Betaine	HMDB00043	C00719		0.0525165	0.918207	0.20052	0.146937	31.6198	30.8545	30.3078	31.1339	25.6665	29.6427	29.9363	30.5358	32.5863	31.3239	25.2115	30.8345
	0.0655201	0.198031	1.14713	N-Acetylglutamine	HMDB06029	n/a		0.0655201	0.931627	0.198031	0.181026	21.9601	21.0099	18.955	19.2267	22.5955	22.7679	19.7083	18.1719	23.0495	22.3504	20.8184	23.6048
	0.059108	0.180409	1.13321	11Z-Octadecenylcarnitine	HMDB0013338			0.059108	0.924473	0.180409	0.164319	18.3056	23.3312	19.3038	21.9661	22.92	20.2864	21.4121	24.0612	20.7192	22.1133	19.5067	19.3832
	0.190171	0.164342	1.12065	Thiamine pyrophosphate	HMDB01372	C00068		0.190171	0.795623	0.164342	0.474406	20.5261	19.3931	19.5435	19.4009	18.9179	20.4588	19.9033	19.8171	20.3198	20.1845	18.8136	20.1882
	0.0632892	0.136864	1.09951	NAD	HMDB00902	C00003		0.0632892	0.929384	0.136864	0.175235	24.391	23.1487	23.4446	23.4964	21.0472	24.5071	21.0021	23.6478	25.0632	23.065	23.3204	24.7577
	0.0287482	0.0877806	1.06273	Elaidic carnitine				0.0287482	0.956004	0.0877806	0.0824084	18.624	23.3948	19.2913	21.9661	22.875	20.2993	21.5861	23.8686	20.9018	21.9283	19.5449	19.1475
	0.057145	0.0823654	1.05875	Adenosine triphosphate	HMDB00538	C00002		0.057145	0.915104	0.0823654	0.159164	22.6865	21.2519	21.806	21.5646	20.2531	22.5662	20.8371	21.5722	23.0321	20.9569	21.5689	22.6551
	0.00499228	0.00932948	1.00649	L-Lysine	HMDB00182	C00047		0.00499228	0.995532	0.00932948	0.0146872	21.9777	23.621	22.4313	21.9397	24.3471	23.2305	23.8999	23.8468	21.3975	21.368	23.7267	23.3644
	0.000841737	-0.00273196	0.998108	Vaccenyl carnitine	HMDB0006351			0.000841737	0.998064	-0.00273196	-0.00248812	18.8423	23.0821	19.426	22.001	23.017	20.2062	21.597	23.9732	20.7784	22.2288	19.3614	18.6196
	0.0422027	-0.0581404	0.960501	L-Arginine	HMDB00517	C00062		0.0422027	0.933509	-0.0581404	-0.119304	24.9716	25.9902	25.3698	24.7138	26.9819	25.4006	26.3185	25.5994	24.3191	24.5666	26.2737	26.0016
	0.0595361	-0.0655384	0.955589	Sphingomyelin (d18:1/12:0)	HMDB12096			0.0595361	0.930455	-0.0655384	-0.16544	26.3811	26.027	25.8699	26.586	27.5041	25.6641	25.504	26.0879	26.2427	26.6492	27.4611	25.694
	0.0252856	-0.0825793	0.944368	Palmitoylcarnitine		C02990		0.0252856	0.956822	-0.0825793	-0.0727492	18.2185	23.4793	19.403	22.7249	23.0925	20.2864	21.8786	23.7558	20.6364	21.7335	19.6822	19.0226
	0.0740832	-0.117767	0.921613	Xanthosine	HMDB00299	C01762		0.0740832	0.93468	-0.117767	-0.203043	19.0479	17.2925	19.1683	17.4839	15.8949	18.9665	17.5151	17.3694	18.8735	17.6157	17.7246	18.0492
	0.0585452	-0.1389	0.908211	Butyryl-L-carnitine	HMDB0002013	C02862		0.0585452	0.918866	-0.1389	-0.162843	23.2419	22.6285	21.8552	20.8727	22.6211	23.2452	23.3555	23.5547	23.2816	22.3659	18.5614	22.512
	0.114025	-0.181425	0.881831	Creatine	HMDB00064	C00300		0.114025	0.879834	-0.181425	-0.301667	28.3367	28.1978	27.4733	27.8146	27.2474	28.7225	29.5339	27.453	27.6538	28.3557	25.4291	28.2784
	0.268668	-0.185907	0.879096	L-Glycine	HMDB00123	C00037		0.268668	0.747879	-0.185907	-0.636603	23.417	23.7814	23.6002	22.8222	23.8613	23.7263	23.5231	23.3352	22.3438	23.1347	24.1794	23.5769
	0.432356	-0.212212	0.863213	Ethanolamine	HMDB00149	C00189		0.432356	0.660527	-0.212212	-0.939679	25.2926	25.4226	25.6796	25.7311	24.7789	26.0094	25.6042	25.534	25.1662	25.4072	24.6332	25.296
	0.127621	-0.219873	0.858641	Sphingomyelin (d18:1/22:1(13Z))	HMDB12104			0.127621	0.859594	-0.219873	-0.333858	29.3599	28.2197	28.8689	29.7407	30.6449	28.2291	27.2459	28.1971	29.5315	29.3769	31.0175	28.3751
	0.12939	-0.230958	0.852069	Sphingomyelin (d18:1/14:0)	HMDB12097			0.12939	0.86306	-0.230958	-0.337999	28.2759	28.3581	28.0133	29.0851	30.2094	27.8846	27.5049	29.0376	27.5564	27.9571	31.0362	27.3483
	0.0970904	-0.271213	0.828622	Tetradecanoylcarnitine				0.0970904	0.900413	-0.271213	-0.260628	16.2859	19.8266	16.1041	18.5591	19.9369	16.8283	18.3108	20.6411	17.4946	18.0662	15.8291	15.5719
	0.0907551	-0.282348	0.822252	linoleyl carnitine				0.0907551	0.906507	-0.282348	-0.24499	15.1155	21.0914	17.528	20.2666	20.206	17.5364	17.9835	20.691	19.0328	19.3188	16.7212	16.3025
	0.110679	-0.289679	0.818084	linoelaidyl carnitine				0.110679	0.879604	-0.289679	-0.293642	17.1357	21.8695	18.6602	21.001	21.0385	18.0527	18.8851	21.3368	19.971	20.3326	17.6649	17.8289
	0.245965	-0.33496	0.792806	Sphingomyelin (d18:0/14:1(9Z)(OH))	HMDB13462			0.245965	0.737868	-0.33496	-0.591073	27.391	27.027	27.5845	28.2671	28.9147	27.1905	26.1706	27.2943	26.9756	27.2853	29.6639	26.9752
	0.213394	-0.352603	0.78317	Sphingomyelin (d18:0/14:0)	HMDB12085			0.213394	0.774218	-0.352603	-0.52385	24.7024	24.6849	24.5163	25.4039	26.7201	24.4195	23.8692	25.2874	23.7606	24.4201	27.2972	23.6971
	0.355346	-0.399425	0.758161	Sphingomyelin (d17:1/24:1(15Z))	HMDB11696			0.355346	0.708925	-0.399425	-0.801956	25.5812	24.8571	25.7409	26.5255	26.8456	25.3973	23.9815	25.2874	24.9928	25.9153	26.9054	25.4688
	0.322058	-0.402314	0.756644	Sphingomyelin (d18:0/20:0)	HMDB12090			0.322058	0.724687	-0.402314	-0.739908	30.947	29.9491	30.4369	31.2166	32.6874	30.1604	29.7641	30.3904	30.4715	30.7492	32.0501	29.5581
	0.237556	-0.482668	0.715653	N-Acetylputrescine	HMDB02064	C02714		0.237556	0.738859	-0.482668	-0.573941	23.178	21.6086	23.0375	22.4567	18.5025	22.1476	21.8469	20.8421	21.8279	22.3818	19.2822	21.8539
	0.477159	-0.490586	0.711736	Flavin Mononucleotide	HMDB01520	C00061		0.477159	0.644088	-0.490586	-1.01661	19.4991	17.7932	19.6971	18.3333	17.1343	19.7542	18.4015	18.1624	17.8416	17.7803	18.1835	18.8984
	0.154046	-0.492034	0.711022	Trimethylamine N-oxide	HMDB00925	C01104		0.154046	0.828904	-0.492034	-0.394659	25.1565	24.6095	23.6487	25.04	27.7201	21.4243	21.6942	23.1635	23.6695	24.5526	28.3013	23.2658
	0.284273	-0.50578	0.70428	Hydroxyhexanoycarnitine	HMDB0013131			0.284273	0.743126	-0.50578	-0.667321	17.7602	17.1409	16.722	16.2517	17.2111	17.8565	16.7328	19.3789	17.2037	15.6053	14.1075	16.8794
	0.491484	-0.514505	0.700033	FAD	HMDB01248	C00016		0.491484	0.649522	-0.514505	-1.04077	23.0691	21.145	22.3284	21.9533	20.3246	23.1016	20.7115	21.2523	21.9882	21.1942	21.6437	22.0451
	0.470143	-0.516114	0.699253	Fumaric acid	HMDB00134	C00122		0.470143	0.629075	-0.516114	-1.0047	16.7471	15.1469	15.7829	17.1351	14.4329	17.4327	16.1018	16.0676	15.5707	15.2475	15.0924	15.501
	0.347304	-0.527106	0.693946	Riboflavin	HMDB00244	C00255		0.347304	0.714151	-0.527106	-0.787118	20.5638	21.1058	23.3347	21.0909	20.1845	21.6064	21.143	21.4938	19.7032	20.0979	22.6959	19.5897
	0.37538	-0.539398	0.688058	Sphingomyelin (d18:1/20:0)	HMDB12102			0.37538	0.692527	-0.539398	-0.838524	30.947	29.5214	31.075	31.4899	31.6725	30.2568	28.3244	29.5017	31.228	30.6171	32.1664	29.8885
	0.186808	-0.550434	0.682814	trans-Hexadec-2-enoyl carnitine	HMDB0006317			0.186808	0.794954	-0.550434	-0.467133	17.3836	21.3948	17.1041	20.1046	21.5826	18.0709	19.1989	22.0266	18.4206	19.586	16.4758	16.6301
	0.781947	-0.552133	0.682011	N-Acetylmannosamine	HMDB01129	C00645		0.781947	0.513608	-0.552133	-1.49722	19.7257	19.5433	19.9263	19.4453	20.3381	19.4608	19.6918	18.4216	19.1229	18.4657	20.5974	18.8272
	0.272357	-0.556095	0.68014	Sarcosine	HMDB00271	C00213		0.272357	0.748823	-0.556095	-0.643905	21.2535	24.9013	20.8741	21.4908	21.476	20.9851	22.1013	21.5993	20.6469	22.8697	18.6703	21.7569
	0.58254	-0.558837	0.678849	3-Dehydrocarnitine		C02636		0.58254	0.593548	-0.558837	-1.1901	22.654	22.1777	20.2596	23.2229	21.423	21.5794	21.8786	21.4914	21.359	21.6923	20.5307	21.0117
	0.543507	-0.560198	0.678209	Sphingomyelin (d18:1/24:1(15Z))	HMDB12107			0.543507	0.629384	-0.560198	-1.12694	30.0737	28.7345	30.0247	30.9553	31.7989	30.3159	29.5332	29.1839	29.0565	30.1688	30.8159	29.7835
	0.178866	-0.568924	0.674119	Deoxyadenosine	HMDB00101	C00559		0.178866	0.802764	-0.568924	-0.449838	19.7537	18.2519	21.8902	19.1807	14.8317	20.0751	15.834	16.6354	20.4333	20.863	18.5573	18.2468
	0.435398	-0.588888	0.664855	dCTP	HMDB00998	C00458		0.435398	0.664219	-0.588888	-0.944971	22.1332	21.9249	21.6588	20.8205	19.3622	22.2907	21.426	21.6452	21.1756	20.1831	18.9033	21.3237
	0.320127	-0.602834	0.658459	L-Hexanoylcarnitine	HMDB0000705			0.320127	0.720253	-0.602834	-0.736257	20.2066	21.9187	19.8012	20.4351	20.6115	20.2469	20.6432	21.5303	20.9766	20.1913	16.2944	19.9672
	0.267038	-0.603997	0.657929	L-Palmitoylcarnitine	HMDB00222	C02990		0.267038	0.736391	-0.603997	-0.633369	26.4105	26.045	26.3094	26.368	25.0347	25.2704	26.1672	27.9081	25.604	26.5991	21.4813	24.0543
	0.322608	-0.638539	0.642363	Creatinine	HMDB00562	C00791		0.322608	0.731551	-0.638539	-0.740948	27.7453	27.3724	28.6513	26.8455	28.3251	27.3829	25.2093	27.3085	26.5178	25.7989	30.8807	26.776
	0.816096	-0.657983	0.633764	Biotin	HMDB00030	C00120		0.816096	0.496349	-0.657983	-1.54775	18.5049	17.1736	18.7184	17.3531	16.0698	17.7995	16.719	16.565	17.2775	16.5224	17.2979	17.2897
	0.404867	-0.696852	0.616917	Valerylcarnitine	HMDB0013128			0.404867	0.694998	-0.696852	-0.891374	19.7537	18.9428	18.8209	19.3772	15.7461	20.7866	18.1505	18.3543	19.1549	17.9907	16.6667	18.929
	0.67007	-0.708081	0.612134	Sphingomyelin (d18:0/24:1(15Z))	HMDB12095			0.67007	0.555781	-0.708081	-1.32778	27.1115	25.8311	27.3066	28.4708	29.0061	27.547	26.7895	26.2023	25.9607	27.3245	27.8043	26.9431
	0.388589	-0.709031	0.611731	Glycolic acid	HMDB00115	C00160		0.388589	0.695773	-0.709031	-0.862337	20.8034	18.7872	18.673	18.2801	20.1747	20.0823	18.8747	16.673	18.5767	18.9967	21.8152	17.6102
	0.616828	-0.729832	0.602974	Sphingomyelin (d18:0/24:1(15Z)(OH)), Sphingomyelin (d18:1/25:0)	HMDB13469, n/a			0.616828	0.575912	-0.729832	-1.24465	23.4676	23.1624	23.8516	25.0632	25.9934	23.6347	22.0103	23.1369	23.1566	24.3457	24.5561	23.5883
	0.593018	-0.733862	0.601292	Sphingomyelin (d18:1/16:0)	HMDB10169			0.593018	0.588743	-0.733862	-1.20686	29.9259	28.976	29.9668	30.6881	32.2732	30.1307	29.5629	28.626	28.8229	29.5709	31.4598	29.515
	0.577357	-0.736515	0.600187	Sphingomyelin (d18:0/16:1(9Z))	HMDB13464			0.577357	0.591288	-0.736515	-1.18178	31.3515	30.2786	31.4831	32.1988	33.7418	31.7256	31.2429	30.0102	30.2345	31.0494	32.869	30.9544
	0.369183	-0.742037	0.597895	NADP	HMDB00217	C00006		0.369183	0.694497	-0.742037	-0.827272	15.4956	13.4297	14.9016	14.081	14.1573	14.9493	10.1449	13.4185	14.9289	13.6455	16.3438	14.0808
	0.673824	-0.756797	0.591809	Sphingomyelin (d18:0/22:1(13Z)(OH))	HMDB13466			0.673824	0.561201	-0.756797	-1.33357	24.3443	23.5092	24.7141	26.0119	26.1505	24.4413	22.7747	23.6009	23.7375	24.7834	25.4154	24.3186
	0.662342	-0.776021	0.583975	Sphingomyelin (d18:0/16:1(9Z)(OH))	HMDB13463			0.662342	0.545908	-0.776021	-1.31582	25.7286	25.4317	25.9275	26.8697	27.948	25.6374	24.4199	24.8863	25.1142	25.9831	27.4085	25.0747
	0.26693	-0.783899	0.580795	cis-5-Tetradecenoylcarnitine	HMDB0002014			0.26693	0.729625	-0.783899	-0.633154	15.7153	18.9988	13.7606	18.9511	19.9834	16.4665	17.349	19.3934	16.5195	16.9434	14.59	14.377
	0.729355	-0.818613	0.566987	Sphingomyelin (d18:1/23:0)	HMDB12105			0.729355	0.544234	-0.818613	-1.41837	24.3307	23.7667	24.7231	26.1636	26.477	24.4779	22.8692	23.7788	23.714	24.7664	25.4575	24.4415
	0.399615	-0.828553	0.563094	Acetylcarnitine		C02571		0.399615	0.686504	-0.828553	-0.882041	26.8858	27.1806	25.1423	27.079	23.943	26.7535	26.5779	26.0777	26.1771	25.6652	21.5366	25.9782
	0.606964	-0.843761	0.557189	Pyridoxal	HMDB01545	C00250		0.606964	0.579484	-0.843761	-1.22904	20.3752	17.3655	21.1995	19.9505	19.3459	21.201	18.5949	17.871	19.7792	19.2914	20.2378	18.6007
	0.675919	-0.850039	0.55477	Sphingomyelin (d18:0/16:0)	HMDB10168			0.675919	0.569038	-0.850039	-1.3368	27.8973	26.8441	28.3471	29.0378	30.4895	28.3878	27.7031	26.6777	26.7346	27.8058	29.3619	27.6203
	0.255699	-0.894879	0.537792	Decanoyl-L-carnitine	HMDB0000651	C03299		0.255699	0.741742	-0.894879	-0.610722	13.5864	19.8873	15.8501	15.4356	18.6951	14.8023	16.9386	19.8507	14.8932	15.4196	13.2917	12.4937
	0.909953	-0.944655	0.519554	Sphingomyelin (d18:1/24:0)	HMDB11697			0.909953	0.42914	-0.944655	-1.68424	25.0443	23.6043	25.5189	26.7018	27.0061	25.4764	24.6765	24.1858	23.6659	25.1715	25.3531	24.6309
	1.12822	-0.956599	0.51527	Pyridoxal 5'-phosphate	HMDB01491	C00018		1.12822	0.322554	-0.956599	-1.99149	17.9714	16.271	18.31	17.0628	15.6564	18.5154	16.2495	16.1541	16.2673	16.4519	16.2795	16.6451
	1.50084	-0.96352	0.512804	Pantothenic acid	HMDB00210	C00864		1.50084	0.250742	-0.96352	-2.49787	25.0894	24.9849	26.2851	26.5226	25.638	25.4824	24.6626	23.6104	24.6025	24.7087	25.8441	24.793
	0.686443	-0.988654	0.503948	Uric acid	HMDB00289	C00366		0.686443	0.566096	-0.988654	-1.35299	15.7524	16.7739	16.9512	13.7433	15.4383	17.9478	16.5147	13.3877	14.6922	15.4045	15.4019	15.274
	0.470851	-1.00842	0.49709	3-hydroxyhexadecanoyl carnitine	HMDB0061642			0.470851	0.636314	-1.00842	-1.0059	15.9748	19.7953	15.6494	19.0314	19.4563	16.9382	16.9923	19.2648	16.3633	17.6899	16.0368	14.4478
	1.08555	-1.04342	0.485175	Sphingomyelin (d18:0/24:0)	HMDB12094			1.08555	0.345387	-1.04342	-1.93231	22.6928	21.3366	23.1336	24.4039	24.6293	23.1054	21.9386	21.7899	21.5221	22.2462	23.0596	22.485
	1.39845	-1.09389	0.468495	Guanosine	HMDB00133	C00387		1.39845	0.238052	-1.09389	-2.36001	25.7312	26.3012	24.7561	24.8904	25.9376	25.4244	25.5765	23.1979	23.8677	24.5227	25.484	23.8288
	0.728441	-1.10629	0.464486	3-hydroxybutyrylcarnitine	HMDB0062735			0.728441	0.534472	-1.10629	-1.41699	23.8576	24.376	21.4044	23.5233	22.5728	23.6843	23.3121	24.2971	21.8869	21.7392	19.6474	21.8977
	0.750123	-1.11286	0.462377	Sphingomyelin (d18:1/18:1(9Z)), Sphingomyelin (d18:1/18:1(11Z))	HMDB12101, HMDB12100			0.750123	0.529629	-1.11286	-1.44967	27.976	27.0213	27.4215	27.8769	28.5395	27.674	24.6383	27.2733	26.6035	26.5924	29.6956	25.0289
	1.66817	-1.13238	0.456164	Guanine	HMDB00132	C00242		1.66817	0.20468	-1.13238	-2.72245	25.3239	25.7782	24.4223	24.5099	25.3691	24.7605	24.8286	22.7984	23.3873	24.1816	24.8707	23.303
	0.481399	-1.26157	0.417089	trans-2-Tetradecenoylcarnitine	HMDB0013329			0.481399	0.646568	-1.26157	-1.02378	15.2805	18.991	13.9377	18.6083	20.017	16.1745	16.8442	18.8169	15.6056	16.2171	14.1774	13.7783
	1.13416	-1.26704	0.415513	Uridine	HMDB00296	C00299		1.13416	0.338702	-1.26704	-1.9997	19.2787	18.2194	19.3379	17.356	16.4705	19.4812	18.3215	16.2513	18.1764	16.6603	16.2093	16.9226
	0.75977	-1.31388	0.402237	Adenine	HMDB00034	C00147		0.75977	0.529015	-1.31388	-1.46413	26.673	25.6863	26.0182	25.2865	24.4488	25.8505	22.5155	22.0675	27.6898	25.5153	23.8382	24.4537
	1.16723	-1.40514	0.377581	Sphingomyelin (d18:0/18:1(9Z)), Sphingomyelin (d18:0/18:1(11Z))	HMDB12089, HMDB12088			1.16723	0.324327	-1.40514	-2.04531	27.6389	26.105	27.9187	29.2394	29.808	28.2753	25.924	25.7301	26.1386	27.1607	28.5882	27.0129
	1.52611	-1.40546	0.377497	Inositol	HMDB00211	C00137		1.52611	0.266135	-1.40546	-2.53183	20.6627	22.2801	20.4998	20.9634	22.0517	20.1744	20.496	20.5686	19.453	20.5727	17.9694	19.1398
	1.40309	-1.48492	0.357268	Uracil	HMDB00300	C00106		1.40309	0.245764	-1.48492	-2.36627	25.0691	23.9849	25.7082	23.2547	24.5724	25.9325	23.9915	22.0855	23.3888	22.2775	25.1044	22.7647
	0.872941	-1.51575	0.349715	N-Acetyl-L-aspartic acid	HMDB00812	C01042		0.872941	0.44558	-1.51575	-1.6308	23.9495	24.0928	23.47	24.0918	23.935	24.055	26.24	19.6897	23.0844	22.2067	20.6689	22.6098
	0.501357	-1.52708	0.346979	Adenosine	HMDB00050	C00212		0.501357	0.653327	-1.52708	-1.05731	30.6881	29.8259	29.2276	29.4323	28.3718	29.9589	24.6985	23.7938	32.7693	30.4554	27.3128	29.3124
	1.19848	-1.56067	0.338994	Glycerol 3-phosphate	HMDB00126	C00093		1.19848	0.323371	-1.56067	-2.08823	24.6431	23.2339	23.8662	22.2133	23.0456	25.6636	22.6088	23.0921	21.3303	22.0304	24.0443	20.1958
	1.91583	-1.76579	0.294066	Thiamine	HMDB00235	C00378		1.91583	0.157801	-1.76579	-3.05544	22.882	21.9131	24.0905	23.2112	20.8517	23.123	21.771	20.5397	20.4477	21.666	21.4269	19.6257
	1.46058	-1.7784	0.291506	Propionyl-L-carnitine	HMDB0000824	C03017		1.46058	0.235795	-1.7784	-2.44373	23.6757	21.5899	22.0416	22.6872	19.9745	23.8139	20.4486	21.5466	21.5409	19.6585	18.9338	20.984
	1.82888	-1.98046	0.253408	N-Acetyl-L-glutamic_acid	HMDB01138	C00624		1.82888	0.151469	-1.98046	-2.93828	24.9628	22.4883	22.3326	24.1534	23.6256	24.5381	22.784	19.3143	21.9946	21.5285	22.5053	22.0913
	1.49569	-2.3336	0.198389	Cytidine	HMDB00089	C00475		1.49569	0.240376	-2.3336	-2.49095	20.9098	18.9223	21.1481	20.266	19.9488	19.8648	15.1545	15.649	18.105	20.9921	18.6434	18.5141
*	1.92304	-4.20019	0.0544021	Kynurenic acid	HMDB00715	C01717		1.92304	0.170726	-4.20019	-3.06516	22.7098	22.8894	22.6041	22.0585	24.1771	23.2539	18.1847	18.5137	15.9961	17.6239	25.1861	16.987
*	1.90953	-4.31578	0.0502134	Hippuric acid	HMDB00714	C01586		1.90953	0.146765	-4.31578	-3.04694	29.995	28.0565	27.7064	27.6586	29.3266	29.1592	23.2925	23.1516	22.6853	24.2101	30.9286	21.7395
*	2.00139	-5.3218	0.0250022	Salicyluric acid	HMDB00840	C07588		2.00139	0.15838	-5.3218	-3.17116	28.0084	24.8143	24.3168	23.7761	27.2019	26.6446	19.8525	18.2505	18.6107	18.7921	28.0044	19.321

## Sheet: metabolome pRCC typeII
Table S8. Significantly regulated metabolites between pRCC II and healthy kidneys as log2 peak areas. Significance was tested with a two-sample t-test and additionally with multiple test correction by Benjamini-Hochberg (FDR 0.05), indicated by a + sign.												log2 intensities
Significant	-LOG(P-value)	Difference	Fold-change	Metabolite	HMDB ID	KEGG ID	Student's T-test Significant pRCC II_Kidney II	-Log Student's T-test p-value pRCC II_Kidney II	Student's T-test q-value pRCC II_Kidney II	Student's T-test Difference pRCC II_Kidney II	Student's T-test Test statistic pRCC II_Kidney II	Case1_kidney_type II	Case2_kidney_type II	Case3_kidney_type II	Case4_kidney_type II	Case5_kidney_type II	Case6_kidney_type II	Case1_pRCC_type II	Case2_pRCC_type II	Case3_pRCC_type II	Case4_pRCC_type II	Case5_pRCC_type II	Case6_pRCC_type II
*	3.10406	9.72591	846.821	Oxidized glutathione	HMDB03337	C00127	+	3.10406	0.0163009	9.72591	4.74434	5.82833	5.18279	12.3921	5.69447	3.51039	5.98254	16.6085	21.0085	8.99675	16.5725	18.1285	15.6312
*	2.42397	6.26262	76.7777	Ophthalmic acid	HMDB0005765	58300	+	2.42397	0.0496603	6.26262	3.75266	13.7024	17.9551	21.1534	19.7791	14.7342	12.9339	22.8376	26.0099	19.2766	21.9682	24.0981	23.6436
*	2.41805	6.0977	68.4845	Glutathione	HMDB00125	C00051	+	2.41805	0.0461459	6.0977	3.74437	16.3507	17.7842	25.0047	21.0347	17.6413	17.3115	24.981	26.6173	21.7062	23.685	27.8714	26.8524
*	2.02968	4.10716	17.2337	Cysteineglutathione disulfide	HMDB0000656	5628		2.02968	0.0902815	4.10716	3.20953	15.9868	18.9853	23.0031	21.5926	19.1338	17.4337	24.0369	23.9292	22.3985	26.3107	21.0988	23.0041
*	4.06319	3.31663	9.96337	CDP-choline	HMDB01413	C00307	+	4.06319	0.00626832	3.31663	6.32314	21.2696	21.9044	22.0308	21.0742	19.2801	20.2085	24.0729	24.8311	25.1195	24.7555	23.5944	23.294
	1.63766	3.14999	8.87649	Ureidopropionic acid	HMDB00026	C02642		1.63766	0.139155	3.14999	2.68152	20.9076	23.6705	21.9378	20.1561	20.4101	21.9099	24.9695	25.0788	24.8151	27.4987	25.7185	19.8114
*	2.94189	2.71783	6.57883	L-Lactic acid	HMDB00190	C00186	+	2.94189	0.0207201	2.71783	4.49996	22.2471	23.3778	23.8665	23.5498	20.8864	22.4785	26.2198	23.9968	24.8361	26.7819	25.3702	25.5083
*	2.60278	2.68906	6.44892	5'-Methylthioadenosine	HMDB01173	C00170	+	2.60278	0.0361898	2.68906	4.00556	22.7527	25.1245	24.9535	25.4258	23.9464	23.2064	26.9092	24.6096	27.7404	26.8705	27.387	28.0269
	2.09096	2.28795	4.88362	(R)-3-Hydroxybutyric acid	HMDB00011	C01089		2.09096	0.0840008	2.28795	3.29288	17.5096	19.2251	16.9321	18.0869	16.9097	18.2032	18.1806	19.394	19.6374	22.4846	20.8035	20.0944
*	4.61775	2.11309	4.32616	S-Adenosylhomocysteine	HMDB00939	C00021	+	4.61775	0.00349641	2.11309	7.36496	22.7521	22.1493	23.2745	21.8971	22.4454	22.1559	23.6785	24.4581	25.082	24.6276	24.9493	24.5572
	1.80067	1.94695	3.85558	D-Fructose 2,6-bisphosphate	HMDB01047	C00665		1.80067	0.114727	1.94695	2.90034	19.5322	19.2433	20.3702	21.4051	17.937	19.1883	22.0845	20.1213	21.7269	23.3679	20.5844	21.4729
*	2.35377	1.90935	3.7564	Malonic acid	HMDB00691	C00383	+	2.35377	0.0493919	1.90935	3.65463	17.9229	19.774	18.4066	19.3875	17.8956	19.2904	19.6107	20.0588	20.2341	22.4391	20.898	20.8923
*	2.8403	1.65327	3.14545	L-Proline	HMDB00162	C00148	+	2.8403	0.0232718	1.65327	4.34961	27.8087	27.0551	27.8284	26.04	26.5474	26.51	28.5409	28.9583	28.0539	29.2074	29.1078	27.8407
	1.96446	1.62078	3.07541	Inosine	HMDB00195	C00294		1.96446	0.0983539	1.62078	3.12114	20.137	20.2124	18.9303	17.9377	19.535	19.1816	22.3735	19.5408	20.3785	21.028	21.3388	20.9991
	1.6217	1.58308	2.9961	N-Acetyl-L-methionine	HMDB11745	C02712		1.6217	0.138587	1.58308	2.66012	13.9144	12.1884	14.6601	12.5116	14.4776	14.4464	16.4178	15.8175	15.7006	15.6117	14.1801	13.9692
	0.811366	1.53537	2.89864	N-Acetylglutamine	HMDB06029	n/a		0.811366	0.385988	1.53537	1.54078	20.8651	23.8877	20.32	21.0297	19.4801	20.1987	20.8599	21.1518	23.432	23.8774	20.542	25.1303
	0.784318	1.49918	2.82683	2-Octenoylcarnitine	HMDB0013324			0.784318	0.39059	1.49918	1.50075	19.8001	18.1387	19.0263	16.6881	16.4562	15.9059	18.3158	20.4949	20.2907	15.6787	19.9214	20.3087
	1.85641	1.45518	2.7419	L-Alanine	HMDB00161	C00041		1.85641	0.11212	1.45518	2.97533	24.3156	22.6959	23.6277	22.1551	23.2534	23.6211	25.6798	25.5916	23.5617	23.6892	24.7399	25.1379
	0.395106	1.38923	2.6194	Betaine	HMDB00043	C00719		0.395106	0.68682	1.38923	0.874002	30.7919	32.8728	31.6167	33.6808	25.8798	25.9772	31.7158	32.5177	31.6844	28.3576	30.8657	34.0135
	1.08766	1.32872	2.5118	E-(gamma-Glutamyl)-lysine	HMDB0003869	58180		1.08766	0.338564	1.32872	1.93524	17.3667	18.1251	18.4274	17.3037	19.2994	18.5798	18.0548	19.3283	20.7145	20.8285	17.4135	20.7349
	1.08012	1.24819	2.37544	Niacinamide	HMDB01406	C00153		1.08012	0.334923	1.24819	1.92475	28.2882	29.7096	29.0923	29.2755	27.26	28.6464	30.292	29.3708	28.553	31.0168	28.663	31.8654
	1.00694	1.24228	2.36572	L-Carnitine	HMDB00062	C00318		1.00694	0.356752	1.24228	1.82225	28.7597	29.3504	30.6688	30.5804	28.6737	28.62	28.8992	30.1263	32.9492	31.2265	30.0209	30.8845
	1.78202	1.15289	2.22359	Adenosine monophosphate	HMDB00045	C00020		1.78202	0.11406	1.15289	2.87526	28.3205	28.67	29.2967	28.6713	27.505	27.497	28.1899	29.9658	29.3339	29.6293	29.7814	29.9774
	1.76094	1.1249	2.18086	Pyroglutamic acid	HMDB0000267	3251		1.76094	0.11429	1.1249	2.84695	27.0359	26.4443	25.9833	26.1449	26.7772	26.6864	27.9936	28.3015	26.3112	28.7273	27.0634	27.4244
	1.3012	1.11382	2.16417	Xanthosine	HMDB00299	C01762		1.3012	0.241572	1.11382	2.22837	16.8558	14.9954	15.9041	14.758	15.2142	15.623	16.6169	16.1098	16.6099	18.5309	15.8187	16.3472
	1.20527	1.09703	2.13913	Creatine	HMDB00064	C00300		1.20527	0.273897	1.09703	2.09753	27.9825	27.2802	26.7422	26.9856	26.7337	26.0956	26.9485	29.541	26.7034	29.0072	27.955	28.2467
	0.933999	1.09048	2.12944	Sphingomyelin (d18:0/22:0)	HMDB12091			0.933999	0.375109	1.09048	1.71871	27.2776	27.6866	28.1576	28.7477	28.8784	29.5642	28.9738	29.4499	28.9149	32.0509	29.0811	28.3844
	0.573358	1.07088	2.10071	Adenylsuccinic acid	HMDB00536	C03794		0.573358	0.561256	1.07088	1.17535	21.0373	20.4911	18.9497	19.424	16.7183	17.1046	17.9899	22.2302	20.0786	19.6448	19.6576	20.5491
	0.857152	1.02855	2.03997	Succinylcarnitine (C4DC)	HMDB0061717			0.857152	0.395045	1.02855	1.60785	19.7807	19.6343	18.5263	17.4602	18.012	17.5933	19.2254	17.486	20.6121	19.093	20.6332	20.1283
	0.484427	0.992061	1.98902	3-hydroxybutyrylcarnitine	HMDB0062735			0.484427	0.625356	0.992061	1.02889	24.5231	25.247	22.857	23.7121	23.0041	22.1358	20.7386	26.7491	25.6823	24.4333	24.4996	25.3285
	0.972588	0.978618	1.97058	Methylmalonyl carnitine	HMDB0013133			0.972588	0.367732	0.978618	1.77368	19.4356	19.4412	18.147	17.6717	17.98	17.6062	18.8754	17.6534	20.3321	18.9977	19.9092	20.3857
	0.375383	0.964832	1.95184	Hydroxyhexanoycarnitine	HMDB0013131			0.375383	0.710374	0.964832	0.838529	17.5127	20.2306	18.9226	19.0457	15.8832	15.6683	17.0289	22.1725	18.9305	16.8051	17.625	20.49
	1.56209	0.936183	1.91346	L-Valine	HMDB00883	C00183		1.56209	0.152863	0.936183	2.58014	27.8209	27.1359	27.2656	25.4426	26.745	26.7872	27.9647	28.4632	27.3018	27.7695	27.628	27.6871
	0.487037	0.874623	1.83353	Isobutyryl carnitine	HMDB0062556			0.487037	0.629897	0.874623	1.03329	22.8873	25.1739	23.8754	24.222	21.2458	20.4838	22.2904	25.3296	24.4476	23.6156	23.8384	23.6141
	0.878505	0.867622	1.82465	Succinic acid	HMDB00254	C00042		0.878505	0.399597	0.867622	1.63886	21.4908	20.7246	20.2348	19.649	20.1702	20.3597	21.9143	21.1292	19.1858	22.3344	22.0258	21.2453
	0.872573	0.858899	1.81365	Sphingomyelin (d18:1/22:0), Sphingomyelin (d18:0/22:1(13Z))	HMDB12103, HMDB12092			0.872573	0.396825	0.858899	1.63026	29.0367	29.3388	29.5751	30.3351	30.5275	31.3576	30.5265	30.8914	30.1428	32.7435	30.7726	30.2474
	0.852886	0.854364	1.80796	Sphingomyelin (d16:1/24:1(15Z))	HMDB11694			0.852886	0.383889	0.854364	1.60164	30.2602	30.521	30.7985	31.5845	31.6885	32.5836	31.7632	32.0523	31.3328	34.0056	31.9179	31.4909
	0.452593	0.808334	1.75119	Butyryl-L-carnitine	HMDB0002013	C02862		0.452593	0.63927	0.808334	0.974692	22.9287	25.3337	24.1801	23.9258	21.3831	20.5785	22.3119	25.1528	24.4323	23.6439	23.9352	23.7037
	1.03221	0.793399	1.73315	L-Isoleucine	HMDB00172	C00407		1.03221	0.36388	0.793399	1.85778	27.2535	26.9147	27.0376	25.1572	27.0681	27.2809	27.7925	28.2049	26.6115	28.3477	27.37	27.1457
	0.867886	0.790626	1.72982	NAD	HMDB00902	C00003		0.867886	0.393108	0.790626	1.62346	22.1834	21.0002	21.2485	20.8277	20.6688	21.4507	21.4835	23.0241	22.5182	22.5772	22.4042	20.116
	0.410656	0.752916	1.6852	N-Acetylglutamine	HMDB06029	n/a		0.410656	0.678631	0.752916	0.901621	20.7675	22.936	19.4949	19.5398	20.1054	19.9915	19.5695	20.4549	22.1592	23.0131	19.4771	22.6788
	0.891551	0.741853	1.67232	Propionyl-L-carnitine	HMDB0000824	C03017		0.891551	0.396021	0.741853	1.65773	23.5392	22.1176	21.7129	22.3689	20.8609	20.9729	22.2008	22.3108	23.3035	22.2998	23.0875	22.8211
	0.854141	0.705468	1.63067	L-Tyrosine	HMDB00158	C00082		0.854141	0.390143	0.705468	1.60347	26.7064	26.0691	26.4456	24.0574	26.4414	26.323	26.9965	27.2067	25.9697	27.0219	26.556	26.5249
	0.844006	0.676088	1.5978	Sphingomyelin (d18:0/18:0)	HMDB12087			0.844006	0.377572	0.676088	1.58868	28.2598	28.3221	27.714	28.9996	29.2183	29.9675	28.8148	29.4757	28.9415	30.1861	30.2485	28.8711
	0.92726	0.673663	1.59512	L-Threonine	HMDB00167	C00188		0.92726	0.372692	0.673663	1.70907	22.9992	22.5353	22.9244	21.3373	23.3206	23.0851	23.7112	23.9924	22.4922	23.9761	23.3817	22.6903
	0.84026	0.664926	1.58549	L-Phenylalanine	HMDB00159	C00079		0.84026	0.374042	0.664926	1.5832	27.323	27.1056	27.5169	25.209	27.5333	27.4814	28.0726	27.9095	26.9557	28.2825	27.5317	27.4068
	0.552918	0.653869	1.57338	dCTP	HMDB00998	C00458		0.552918	0.579899	0.653869	1.14228	20.7173	20.3819	19.6375	20.7055	17.9859	18.6155	20.6645	20.3422	20.8251	18.7297	20.635	20.7702
	0.787381	0.632629	1.55039	L-Leucine	HMDB00687	C00123		0.787381	0.394308	0.632629	1.5053	27.1322	26.6824	26.8709	24.9862	26.9511	27.0451	27.4845	27.7788	26.3561	28.0353	27.0082	26.8009
	0.795522	0.604951	1.52093	Sphingomyelin (d18:1/18:0)	HMDB01348			0.795522	0.393545	0.604951	1.51737	29.6348	29.8843	29.2624	30.362	30.5907	31.3174	30.1497	30.8465	30.2484	31.5099	31.5807	30.3461
	0.851148	0.593432	1.50883	L-Tryptophan	HMDB00929	C00078		0.851148	0.378291	0.593432	1.5991	26.1846	25.7278	25.9879	24.0027	25.6727	25.9691	26.4888	26.6015	25.5469	26.5646	25.9023	26.0012
	0.488254	0.576029	1.49074	Sphingomyelin (d18:1/18:1(9Z)), Sphingomyelin (d18:1/18:1(11Z))	HMDB12101, HMDB12100			0.488254	0.636623	0.576029	1.03534	27.9151	28.0885	28.1095	28.1004	28.5265	29.3237	27.363	29.5139	29.4868	28.5312	30.7911	27.834
	0.713501	0.569193	1.48369	Xanthine	HMDB00292	C00385		0.713501	0.438214	0.569193	1.39433	19.2491	18.5032	19.6128	17.9922	18.8433	18.989	20.5902	18.3686	18.8548	20.1215	19.5402	19.1295
	0.178221	0.535721	1.44967	Decanoyl-L-carnitine	HMDB0000651	C03299		0.178221	0.943077	0.535721	0.448425	14.4818	16.918	18.9534	15.1763	15.0141	12.5669	15.399	16.883	19.3806	14.0398	14.4283	16.1939
	0.505999	0.532074	1.44601	L-Glutamine	HMDB00641	C00064		0.505999	0.619507	0.532074	1.06506	25.2859	25.6177	25.4295	25.1805	25.6377	24.4629	27.0154	26.4489	23.7228	25.9195	25.4542	26.2461
	1.00195	0.502295	1.41647	Sphingomyelin (d18:1/14:0)	HMDB12097			1.00195	0.352071	0.502295	1.81522	29.2399	28.5417	28.9657	29.121	28.8466	29.636	28.8967	29.4856	29.904	30.4478	29.5743	29.0561
	0.459512	0.492198	1.40659	Biliverdin	HMDB01008	C00500		0.459512	0.6453	0.492198	0.98656	21.2337	20.1373	20.6825	20.4607	20.1165	19.0744	20.7572	20.9265	22.075	19.044	21.158	20.6976
	0.245997	0.437586	1.35434	L-Palmitoylcarnitine	HMDB00222	C02990		0.245997	0.857235	0.437586	0.591138	25.1784	24.9705	27.6016	26.8967	24.4178	24.3161	25.1363	26.5465	27.5574	24.4596	25.3632	26.9436
	0.227559	0.434632	1.35157	ADP	HMDB01341	C00008		0.227559	0.858635	0.434632	0.553376	19.5524	18.8753	20.6422	18.2715	20.0575	20.8253	18.7455	21.5168	19.5755	22.7288	18.5887	19.6766
	0.454086	0.399812	1.31934	Nicotinic acid	HMDB01488	C00253		0.454086	0.645141	0.399812	0.977257	22.6144	23.1149	22.544	22.4097	22.8557	23.2757	23.4286	23.269	21.9813	24.5375	22.2815	23.7153
	0.423209	0.387171	1.30783	Isonicotinic acid	HMDB60665	C07446		0.423209	0.675576	0.387171	0.923703	22.5151	23.1257	22.5271	22.4019	22.8226	23.2453	23.3711	23.1986	21.878	24.5239	22.2695	23.7197
	0.254363	0.377772	1.29933	L-Asparagine	HMDB00168	C00152		0.254363	0.858771	0.377772	0.608036	20.6087	19.725	20.5023	18.1208	21.0697	20.224	21.0149	20.9233	18.7275	21.9114	20.1509	19.7892
	0.28771	0.376076	1.29781	Adenosine triphosphate	HMDB00538	C00002		0.28771	0.821517	0.376076	0.674025	20.4775	19.8921	18.8271	19.5146	17.9686	18.6422	18.6848	20.6468	20.0515	20.6629	19.2705	18.2621
	0.256783	0.309732	1.23948	Sphingomyelin (d18:1/24:1(15Z))	HMDB12107			0.256783	0.872563	0.309732	0.612898	30.4649	29.3889	29.886	30.5696	30.7654	31.5942	30.106	31.0782	29.7992	31.7755	31.9521	29.8164
	0.241141	0.303706	1.23431	Hydroxypyruvic acid	HMDB01352	C00168		0.241141	0.857936	0.303706	0.581264	16.6565	17.4406	15.3096	15.502	16.3042	15.8748	14.7259	16.6262	16.2922	17.2185	17.6475	16.3997
	0.181332	0.295827	1.22759	Acetylcarnitine		C02571		0.181332	0.945615	0.295827	0.455227	27.4606	27.7649	27.2323	26.9507	25.7833	25.4067	25.4776	28.1793	28.2133	26.4366	25.883	28.1837
	0.658875	0.295181	1.22704	Sphingomyelin (d18:1/12:0)	HMDB12096			0.658875	0.474699	0.295181	1.31045	26.7883	26.9045	27.3688	27.5038	26.9163	27.5323	26.9642	27.3676	27.0021	27.8501	28.0365	27.5645
	0.0965921	0.290993	1.22348	L-Octanoylcarnitine		C02838		0.0965921	0.983771	0.290993	0.259404	16.9106	19.7172	21.7274	18.1522	16.6978	15.377	18.2051	20.1779	20.1855	16.5861	17.2858	17.8879
	0.2278	0.281268	1.21526	Sphingomyelin (d18:0/16:1(9Z)(OH))	HMDB13463			0.2278	0.866827	0.281268	0.553874	26.4762	25.6481	26.3454	26.9935	26.5374	27.4889	27.0137	25.6719	25.7724	28.3553	27.7911	26.5726
	0.155859	0.260594	1.19797	3-Aminoisobutanoic acid	HMDB03911	C05145		0.155859	0.973813	0.260594	0.39875	22.3988	22.118	21.4216	21.9577	21.6945	21.822	23.5026	22.1174	22.2035	19.765	24.1298	21.2578
	0.150037	0.25059	1.18969	Sphingomyelin (d18:1/23:0)	HMDB12105			0.150037	0.968335	0.25059	0.385576	24.9882	23.9569	24.6318	26.2764	25.3155	26.2953	24.9578	24.7617	24.015	27.0851	27.1186	25.0293
	0.0982706	0.248495	1.18797	N-Acetylputrescine	HMDB02064	C02714		0.0982706	0.988352	0.248495	0.263524	23.0709	23.3513	22.842	21.7836	18.8465	20.0439	23.7272	20.3952	22.5845	20.0926	21.9958	22.6336
	0.401486	0.240445	1.18136	Sphingomyelin (d18:0/14:0)	HMDB12085			0.401486	0.684861	0.240445	0.885371	25.8571	24.96	25.4952	25.7859	25.5361	26.1145	25.3269	25.8314	26.2227	26.7066	25.7792	25.3246
	0.141742	0.230759	1.17345	Sphingomyelin (d18:0/22:1(13Z)(OH))	HMDB13466			0.141742	0.968728	0.230759	0.366628	25.0658	23.916	24.668	26.1946	25.2138	26.2037	24.7922	24.6882	24.12	27.0415	27.0058	24.9987
	0.0699415	0.215661	1.16124	Stearoylcarnitine				0.0699415	0.979616	0.215661	0.192436	20.8764	21.7742	22.1005	17.0758	22.5087	19.6845	21.0712	18.5923	23.5952	20.7163	19.1961	22.1431
	0.095179	0.211655	1.15802	L-Hexanoylcarnitine	HMDB0000705			0.095179	0.978683	0.211655	0.255927	21.1155	22.6246	22.1295	21.5169	19.2355	18.9762	20.6974	23.3919	21.4292	19.247	21.3607	20.7421
	0.0681282	0.191364	1.14184	Elaidic carnitine				0.0681282	0.975969	0.191364	0.187767	20.8906	21.9607	22.4166	17.7695	22.952	19.2194	20.9362	19.2208	23.2898	20.6768	20.0252	22.2082
	0.14941	0.188909	1.1399	L-Methionine	HMDB00696	C00073		0.14941	0.96067	0.188909	0.384151	24.1703	23.6526	24.1926	21.8223	23.9991	24.0296	24.4829	24.9936	23.1285	23.9859	23.2488	23.1602
	0.124676	0.182482	1.13483	Sphingomyelin (d18:1/16:0)	HMDB10169			0.124676	0.980323	0.182482	0.326939	30.7525	28.8662	29.9267	30.7295	30.3225	31.1583	30.2452	30.399	29.3786	32.1759	31.2816	29.3703
	0.153247	0.162395	1.11914	Sphingomyelin (d18:0/14:1(9Z)(OH))	HMDB13462			0.153247	0.970356	0.162395	0.392854	28.1585	27.3125	27.8983	28.3071	28.2253	29.1691	27.9949	27.8374	27.7734	29.7601	28.8819	27.7975
	0.0667415	0.153164	1.11201	Adenine	HMDB00034	C00147		0.0667415	0.971441	0.153164	0.184187	25.896	25.0207	24.3567	26.0328	21.9059	26.8735	25.3407	24.4999	23.5493	25.665	26.5805	25.3692
	0.111817	0.140049	1.10194	Sphingomyelin (d18:0/22:3(10Z,13Z,16Z))	HMDB13468			0.111817	1	0.140049	0.296378	25.896	26.1323	25.7713	26.9771	27.0726	28.2403	26.9402	27.1504	25.7724	27.8011	26.7506	26.515
	0.0864521	0.132278	1.09602	Sphingomyelin (d18:0/16:1(9Z))	HMDB13464			0.0864521	0.966075	0.132278	0.234275	32.471	30.2803	31.445	32.0987	31.6105	32.5814	31.6117	31.8127	30.8069	33.5554	32.7188	30.7751
	0.111025	0.113328	1.08172	FAD	HMDB01248	C00016		0.111025	0.985004	0.113328	0.294476	20.4221	19.2804	19.5073	18.5484	19.6866	19.9712	19.4539	20.9128	19.6483	19.956	19.0714	19.0535
	0.0387431	0.108142	1.07784	NADP	HMDB00217	C00006		0.0387431	0.997179	0.108142	0.109911	14.1659	12.6828	12.8157	13.7851	13.7711	15.6282	12.4362	14.8314	13.6665	17.7633	13.0557	11.7445
	0.0373983	0.104656	1.07524	Oleoylcarnitine	HMDB0005065			0.0373983	0.992807	0.104656	0.106243	21.0136	22.407	22.6279	18.0623	23.0311	19.7439	21.274	19.5172	23.349	20.7834	20.1444	22.4456
	0.0260309	0.0747668	1.05319	Vaccenyl carnitine	HMDB0006351			0.0260309	0.968541	0.0747668	0.074834	20.8697	22.3364	22.693	17.8808	23.1213	19.7913	20.9076	19.3319	23.0984	20.8653	20.4128	22.5251
	0.0418603	0.0744451	1.05296	Gamma-Aminobutyric acid	HMDB00112	C00334		0.0418603	0.997548	0.0744451	0.118378	22.2914	21.6926	21.234	21.5819	21.452	21.61	23.1219	21.7196	21.6517	19.4416	23.5352	20.8386
	0.0356613	0.0579694	1.041	Sphingomyelin (d18:0/24:1(15Z))	HMDB12095			0.0356613	0.982127	0.0579694	0.10149	27.906	26.1396	26.9912	28.1054	27.7868	28.781	27.085	28.0391	26.419	28.8374	28.8497	26.8275
	0.00670608	0.0214976	1.01501	linoleyl carnitine				0.00670608	0.998449	0.0214976	0.0196909	18.448	19.1503	20.6732	14.4828	19.9888	16.5011	18.6837	16.5321	19.9406	17.9165	16.9997	19.3007
	0.00584489	0.0174328	1.01216	11Z-Octadecenylcarnitine	HMDB0013338			0.00584489	0.993483	0.0174328	0.0171789	20.8764	22.3956	22.8147	18.0179	23.1611	19.7706	21.387	19.3409	23.3091	20.5805	20.1637	22.3597
	0.00228957	0.00759379	1.00528	trans-2-Tetradecenoylcarnitine	HMDB0013329			0.00228957	0.994742	0.00759379	0.00675659	16.6269	17.2984	17.7661	12.8562	17.7863	13.8491	14.8417	14.4763	18.8478	15.3916	15.1862	17.4849
	0.0154902	-0.0419324	0.971353	C20:1				0.0154902	0.985348	-0.0419324	-0.0450412	19.7083	21.0323	20.8071	16.4697	22.2725	19.4257	20.2417	18.1165	20.966	19.8789	19.2041	21.0567
	0.0287578	-0.0500053	0.965933	Sphingomyelin (d18:0/16:0)	HMDB10168			0.0287578	0.969353	-0.0500053	-0.0824352	28.8221	26.6914	28.2367	29.1665	28.5047	29.1819	28.059	28.3689	27.1942	30.1441	29.2848	27.2522
	0.0372067	-0.0505978	0.965536	Sphingomyelin (d18:1/20:0)	HMDB12102			0.0372067	0.985888	-0.0505978	-0.105719	30.9615	30.5778	30.6773	31.4639	31.7471	32.7101	31.0264	31.3596	30.1062	32.5685	31.8987	30.8748
	0.0306155	-0.0600007	0.959264	L-Glutamic acid	HMDB00148	C00025		0.0306155	0.97216	-0.0600007	-0.087589	27.9197	26.6377	26.6546	25.4227	27.9675	27.591	27.1534	28.3357	25.2144	28.4743	27.0845	25.5708
	0.0308662	-0.0656246	0.955532	Uric acid	HMDB00289	C00366		0.0308662	0.978639	-0.0656246	-0.088283	19.5821	17.22	18.931	16.9278	15.9891	17.0499	18.5966	18.0918	17.4436	18.314	17.6327	15.2276
	0.0437046	-0.0692867	0.953109	Hypoxanthine	HMDB00157	C00262		0.0437046	1	-0.0692867	-0.123363	28.6824	28.1128	28.3025	27.2675	29.0319	29.6464	28.9154	28.5262	26.6407	30.0197	28.4827	28.0433
	0.0469468	-0.0720024	0.951317	Sphingomyelin (d18:0/20:0)	HMDB12090			0.0469468	1	-0.0720024	-0.132083	30.9539	31.0665	31.3125	32.4305	32.0246	32.8683	31.4452	31.9308	30.6038	33.6395	31.7717	30.8334
	0.107206	-0.103497	0.930774	Fumaric acid	HMDB00134	C00122		0.107206	0.985064	-0.103497	-0.285271	16.2326	15.8846	15.5445	15.5817	15.4976	15.5945	14.8211	16.4014	15.4896	14.4579	16.0761	16.4684
	0.0311348	-0.107344	0.928295	cis-5-Tetradecenoylcarnitine	HMDB0002014			0.0311348	0.985173	-0.107344	-0.089026	16.7233	17.7544	18.4723	13.1706	18.4314	14.8593	14.6463	14.7201	19.2822	15.6297	15.7577	18.7314
	0.100248	-0.133323	0.911729	L-Serine	HMDB00187	C00065		0.100248	0.992343	-0.133323	-0.268363	22.7184	22.3621	22.2731	21.2998	23.4855	23.0576	23.6858	22.8519	21.0877	23.0404	21.9312	21.7996
	0.0587091	-0.1831	0.880808	9-Hexadecenoylcarnitine	HMDB0013207			0.0587091	0.981904	-0.1831	-0.163273	18.7313	20.154	19.8621	14.5997	20.3916	16.7218	17.8123	16.5036	20.5306	17.8215	17.2205	19.4734
	0.0925381	-0.207023	0.866323	Glycerol 3-phosphate	HMDB00126	C00093		0.0925381	0.968377	-0.207023	-0.249407	24.4041	20.8976	21.6261	20.3105	23.749	22.143	21.6345	22.4344	19.7054	23.3912	22.4888	22.2338
	0.0741931	-0.209401	0.864896	linoelaidyl carnitine				0.0741931	0.977834	-0.209401	-0.203323	19.7142	19.8846	21.338	16.2664	21.6432	17.5268	19.3492	17.4062	21.0669	18.7076	18.2011	20.3857
	0.0927936	-0.234661	0.849884	4-Hydroxybenzoic acid	HMDB00500	C00156		0.0927936	0.975873	-0.234661	-0.250039	19.0678	20.0525	19.4165	21.1811	17.296	17.1177	18.2047	18.1317	17.6329	18.0109	18.6094	22.134
	0.0840706	-0.240507	0.846448	Palmitoylcarnitine		C02990		0.0840706	0.963553	-0.240507	-0.228313	21.5408	22.2818	22.2815	17.7024	22.7343	19.6447	20.5105	19.2795	23.2787	20.3002	19.0767	22.2968
	0.0910398	-0.242541	0.845255	Ceramide (d16:1/22:0)	n/a			0.0910398	0.963759	-0.242541	-0.245696	24.7965	22.8429	23.922	20.9632	21.4034	21.9344	23.5721	18.706	23.0556	22.1313	23.8213	23.1209
	0.536569	-0.254577	0.838233	Ethanolamine	HMDB00149	C00189		0.536569	0.585418	-0.254577	-1.11558	24.9089	24.0406	24.4947	23.8083	24.4843	24.2602	24.6968	24.0685	24.173	23.5982	24.2567	23.6763
	0.127423	-0.266551	0.831305	Sphingomyelin (d18:0/18:1(9Z)), Sphingomyelin (d18:0/18:1(11Z))	HMDB12089, HMDB12088			0.127423	0.982997	-0.266551	-0.333394	28.6575	26.3339	27.3057	28.3565	28.2898	29.3424	26.5658	28.0987	26.7766	28.2222	30.7068	26.3164
	0.111048	-0.267644	0.830675	Ceramide (d18:1/25:1)	n/a			0.111048	0.993669	-0.267644	-0.29453	21.1269	20.357	21.0658	19.0477	18.5019	18.2543	20.7762	16.196	18.4317	20.7078	20.4178	20.2182
	0.254161	-0.286438	0.819924	2-Phospho-D-glyceric acid	HMDB03391	C00631		0.254161	0.850126	-0.286438	-0.607629	17.8031	17.5764	15.6682	16.0743	15.2747	15.2706	15.6153	16.0344	15.9923	15.946	16.2211	16.1396
	0.131939	-0.34422	0.787733	N-Acetyl-D-glucosamine	HMDB00215	C00140		0.131939	0.981755	-0.34422	-0.343947	20.8175	20.2497	19.5861	18.1209	22.1638	22.9718	20.2145	22.5539	18.8888	22.1608	19.6441	18.3823
	0.358751	-0.362033	0.778067	L-Glycine	HMDB00123	C00037		0.358751	0.729622	-0.362033	-0.808211	23.4726	22.6576	22.5971	21.7683	23.3876	23.4651	22.2862	23.3432	22.2138	23.8199	21.8634	21.6496
	0.316888	-0.398376	0.758712	Protoporphyrin IX	HMDB00241	C02191		0.316888	0.776672	-0.398376	-0.730117	17.8727	17.3656	16.3621	18.634	17.5797	17.2875	18.7457	17.1866	15.9873	17.1113	17.8544	15.8261
	0.162507	-0.466658	0.723639	9,12-Hexadecadienoylcarnitine	HMDB0013334			0.162507	0.968331	-0.466658	-0.413669	16.552	17.4725	18.4442	12.5223	18.4734	14.1741	14.4286	14.6203	17.5896	15.8022	15.2399	17.1581
	0.25612	-0.56233	0.677208	Pyridoxal 5'-phosphate	HMDB01491	C00018		0.25612	0.8645	-0.56233	-0.611567	16.3396	13.8756	15.0108	15.1153	10.4316	14.4452	13.5068	14.1943	14.8862	12.2677	12.7458	14.2433
	0.480138	-0.569905	0.673661	Uracil	HMDB00300	C00106		0.480138	0.62336	-0.569905	-1.02165	24.4234	22.2471	21.5912	21.6208	23.7057	24.1604	23.0039	22.0805	21.8142	22.7793	22.1564	22.4949
	0.335166	-0.601198	0.659206	Uridine diphosphate-N-acetylglucosamine	HMDB00290	C00043		0.335166	0.761587	-0.601198	-0.764541	14.5429	14.1469	13.9801	13.8999	15.0604	13.6046	14.4044	14.2371	10.4227	15.5678	14.5359	12.4597
	0.589132	-0.615705	0.652611	Uridine	HMDB00296	C00299		0.589132	0.549195	-0.615705	-1.20065	18.9559	17.0641	16.7057	16.5672	17.028	17.1375	18.0247	15.6048	16.252	15.8451	16.8415	17.1961
	0.230209	-0.695322	0.617571	3-hydroxyhexadecanoyl carnitine	HMDB0061642			0.230209	0.87083	-0.695322	-0.558847	18.9405	19.5958	18.6696	14.1742	18.5231	15.5988	15.0768	17.4542	18.1651	15.4157	14.9178	20.3005
	1.17951	-0.704921	0.613476	Flavin Mononucleotide	HMDB01520	C00061		1.17951	0.282081	-0.704921	-2.0622	17.4456	16.3997	16.5097	15.7103	15.9962	16.5617	15.2964	15.4463	16.7739	16.1092	15.4157	15.3522
	0.319561	-0.706629	0.61275	Adenosine	HMDB00050	C00212		0.319561	0.780578	-0.706629	-0.735185	30.0111	28.8734	28.1327	29.9839	26.7838	30.8858	29.288	27.1419	25.9406	27.7066	30.9979	29.3559
	0.821651	-0.733678	0.601369	Ceramide (d18:2/22:0)	n/a			0.821651	0.383568	-0.733678	-1.55592	22.6593	21.6841	22.2647	21.8723	21.9021	21.6428	21.5745	19.3377	21.2032	21.6647	22.6554	21.1877
	0.539367	-0.828472	0.563125	Riboflavin	HMDB00244	C00255		0.539367	0.589852	-0.828472	-1.12017	20.4795	18.571	20.8014	17.7105	21.5972	20.479	19.7873	20.0644	18.0729	19.9554	19.2032	17.5846
	0.783631	-0.876071	0.544849	Heptanoylcarnitine				0.783631	0.384898	-0.876071	-1.49973	16.8715	16.3648	16.1406	15.3758	15.1057	14.6121	14.5341	16.836	15.2518	13.8313	15.0575	13.7034
	0.777042	-0.98289	0.505965	L-Arginine	HMDB00517	C00062		0.777042	0.384579	-0.98289	-1.48993	25.6717	25.1433	24.7248	22.7218	26.6508	26.0501	24.3412	25.0073	23.3293	25.3409	23.5131	23.5333
	0.669751	-1.01035	0.496424	Pyridoxal	HMDB01545	C00250		0.669751	0.469973	-1.01035	-1.32729	18.722	16.4364	17.6745	17.0499	16.87	19.5746	19.1851	14.8354	16.2281	16.6507	16.3357	17.0302
	0.418918	-1.01316	0.49546	C20:3				0.418918	0.673963	-1.01316	-0.916177	16.9001	17.0768	19.5184	13.348	18.6607	14.5611	14.648	14.4653	17.4494	14.982	15.1795	17.2619
	1.28368	-1.20174	0.43475	Pantothenic acid	HMDB00210	C00864		1.28368	0.243404	-1.20174	-2.20456	25.17	23.8623	24.9583	24.6426	25.6024	26.2908	24.1253	25.0243	22.9606	25.1054	22.6111	23.4892
	1.44971	-1.41528	0.374937	Guanine	HMDB00132	C00242		1.44971	0.177527	-1.41528	-2.42909	24.2578	23.6352	22.2089	22.7711	24.6599	25.0864	23.0876	23.3615	20.975	22.7302	22.2122	21.7611
	1.01787	-1.4895	0.356136	L-Lysine	HMDB00182	C00047		1.01787	0.366199	-1.4895	-1.83764	23.4539	22.6376	21.9307	19.7667	24.4824	23.1572	20.8071	22.7727	19.9457	22.2288	20.1484	20.5888
	1.45972	-1.49566	0.354619	Guanosine	HMDB00133	C00387		1.45972	0.179677	-1.49566	-2.44257	24.7594	23.9119	22.7381	23.2179	25.2802	25.632	23.3793	23.8209	21.3099	23.3819	22.6497	22.0238
	1.4766	-1.54964	0.341595	Inositol	HMDB00211	C00137		1.4766	0.179229	-1.54964	-2.46528	21.0026	21.9545	22.9058	23.9092	21.1112	20.6722	20.2096	19.0205	20.2762	21.5781	20.1058	21.0674
	1.90954	-1.6158	0.326285	Valerylcarnitine	HMDB0013128			1.90954	0.105045	-1.6158	-3.04695	21.3656	20.8007	20.1368	20.2462	19.2733	18.8376	18.9754	18.7584	18.901	16.7144	18.4815	19.1346
	1.27367	-1.65996	0.316447	N-Acetyl-L-glutamic_acid	HMDB01138	C00624		1.27367	0.241295	-1.65996	-2.19094	22.8893	22.5425	21.1531	21.0948	24.1777	23.4412	19.117	20.9356	21.1762	22.8915	19.56	21.6585
	1.80794	-1.66948	0.314366	Pivaloylcarnitine				1.80794	0.118762	-1.66948	-2.91011	22.4634	21.7766	20.6467	20.9882	20.3496	19.5192	19.8107	19.2078	19.8791	17.4411	19.5737	19.8144
	0.680653	-1.71143	0.305358	Arachidonyl carnitine (C20:4)				0.680653	0.465374	-1.71143	-1.3441	17.9431	18.0617	21.3511	14.1165	19.5595	14.3887	14.5221	15.2177	17.8148	15.5391	15.0881	16.9702
	1.01108	-1.7947	0.288232	N-Acetylaspartylglutamic acid	HMDB01067	C12270		1.01108	0.362427	-1.7947	-1.82809	21.0513	20.5138	21.569	20.4833	19.65	20.2716	18.8684	16.5656	23.1508	18.9457	17.5558	17.6844
	0.934964	-1.99682	0.250552	Thiamine	HMDB00235	C00378		0.934964	0.382782	-1.99682	-1.72009	22.5599	21.0694	22.9199	21.4079	20.7186	21.3271	25.139	18.2634	18.1359	18.4524	18.8706	19.1606
	1.74961	-2.3531	0.195725	Ceramide (d18:1/19:0)	n/a			1.74961	0.112209	-2.3531	-2.83174	19.3277	17.3752	18.9544	18.5449	16.639	19.6091	16.7614	13.4363	15.1445	15.9473	18.363	16.6792
*	3.62025	-3.05715	0.120145	N-Acetyl-L-aspartic acid	HMDB00812	C01042	+	3.62025	0.00869076	-3.05715	-5.56291	25.5404	25.8024	25.363	26.1266	24.6637	25.6565	23.1842	22.824	20.3497	24.0669	22.1719	22.213
*	3.18321	-3.49691	0.0885778	Hippuric acid	HMDB00714	C01586	+	3.18321	0.0158491	-3.49691	-4.86568	29.535	29.2772	28.9308	26.3012	27.7751	29.3437	26.8006	26.0979	24.1071	24.6752	24.9915	23.5092
	0.950916	-3.55504	0.08508	L-Histidine	HMDB00177	C00135		0.950916	0.377558	-3.55504	-1.74286	25.065	24.5435	24.7638	23.0489	25.7217	25.3578	24.7878	14.598	23.8352	15.1615	24.0763	24.7116
*	3.27163	-4.24037	0.0529082	Kynurenic acid	HMDB00715	C01717	+	3.27163	0.0155156	-4.24037	-5.00293	23.06	22.4116	22.1529	19.0149	21.9625	22.6981	19.6317	19.1217	17.2734	17.4853	15.7911	16.5546
*	4.00586	-4.92932	0.0328191	Salicyluric acid	HMDB00840	C07588	+	4.00586	0.00476857	-4.92932	-6.22139	25.3625	27.9794	25.6439	26.3439	23.8896	25.5127	23.2144	21.4725	21.2055	20.0022	19.7806	19.481

## Sheet: metabolome pRCC typeIIM
Table S8. Significantly regulated metabolites between pRCC IIM and healthy kidneys as log2 peak areas. Significance was tested with a two-sample t-test and additionally with multiple test correction by Benjamini-Hochberg (FDR 0.05), indicated by a + sign.												log2 intensities
Significant	-LOG(P-value)	Difference	Fold-change	Metabolite	HMDB ID	KEGG ID	Student's T-test Significant pRCC IIM_Kidney IIM	-Log Student's T-test p-value pRCC IIM_Kidney IIM	Student's T-test q-value pRCC IIM_Kidney IIM	Student's T-test Difference pRCC IIM_Kidney IIM	Student's T-test Test statistic pRCC IIM_Kidney IIM	Case1_kidney_type IIM	Case2_kidney_type IIM	Case3_kidney_type IIM	Case4_kidney_type IIM	Case1_pRCC_type IIM	Case2_pRCC_type IIM	Case3_pRCC_type IIM	Case4_pRCC_type IIM
*	3.09233	12.7116	6707.52	Oxidized glutathione	HMDB03337	C00127		3.09233	0.105911	12.7116	6.2044	2.90246	8.53042	2.00614	4.84295	20.0299	13.2117	18.3067	17.5799
	2.04863	7.77467	218.983	Glutathione	HMDB00125	C00051		2.04863	0.292807	7.77467	3.80259	17.8606	22.9723	15.3124	14.5281	27.0237	25.0459	26.1213	23.5812
	1.33345	5.84727	57.5708	Ophthalmic acid	HMDB0005765	58300		1.33345	0.303945	5.84727	2.50198	15.2553	24.5282	15.7472	15.9088	25.4367	23.8219	23.5961	21.9739
	1.48799	3.51242	11.4115	Cysteineglutathione disulfide	HMDB0000656	5628		1.48799	0.250516	3.51242	2.76797	19.8562	24.9051	20.3892	19.8774	24.9387	23.89	25.5374	24.7115
	1.54664	2.9639	7.80229	Butyryl-L-carnitine	HMDB0002013	C02862		1.54664	0.248048	2.9639	2.87066	21.9995	24.1267	21.3417	21.4667	26.6864	24.3594	23.3492	26.3952
	1.21155	2.7899	6.91583	L-Octanoylcarnitine		C02838		1.21155	0.36585	2.7899	2.29595	17.1277	19.1424	17.2811	14.6093	19.7605	20.0402	17.8537	21.6657
	2.1655	2.3357	5.04795	CDP-choline	HMDB01413	C00307		2.1655	0.447445	2.3357	4.03631	22.3211	23.37	20.7958	22.123	24.9972	23.9439	24.2709	24.7406
	1.74533	2.18174	4.53702	Oxalic acid	HMDB02329	C00209		1.74533	0.294345	2.18174	3.22713	18.8197	18.952	18.0222	19.3431	22.1111	19.4887	20.4201	21.8441
	0.603296	2.14257	4.41548	Ureidopropionic acid	HMDB00026	C02642		0.603296	0.628017	2.14257	1.2755	19.2809	22.1313	20.4836	20.4199	23.6782	24.1898	24.9528	18.0652
	0.768408	1.74892	3.36106	D-Fructose 2,6-bisphosphate	HMDB01047	C00665		0.768408	0.544603	1.74892	1.55712	20.1231	20.2649	16.8898	20.4122	20.7661	22.6211	22.0153	19.2832
	0.568224	1.73578	3.3306	5'-Methylthioadenosine	HMDB01173	C00170		0.568224	0.632208	1.73578	1.21429	23.4387	25.4018	21.0523	21.2059	22.9745	25.6289	26.7258	22.7126
	0.99378	1.68861	3.22346	L-Hexanoylcarnitine	HMDB0000705			0.99378	0.553707	1.68861	1.93285	21.1332	21.9598	19.573	19.312	23.3697	21.6798	20.7321	22.9509
	0.920216	1.5863	3.00277	Sphingomyelin (d18:1/18:0)	HMDB01348			0.920216	0.562209	1.5863	1.81065	28.8388	28.8371	25.9602	27.9006	31.0815	29.0471	29.2003	28.553
	1.82058	1.58033	2.99038	Sphingomyelin (d18:0/24:1(15Z))	HMDB12095			1.82058	0.330021	1.58033	3.36608	23.4066	23.2111	21.6672	23.2186	24.0382	24.0585	24.923	24.8052
	0.887783	1.56907	2.96713	Sphingomyelin (d18:0/18:0)	HMDB12087			0.887783	0.584911	1.56907	1.7567	27.4769	27.5769	24.595	26.598	29.7786	27.7047	27.8305	27.2093
	0.815146	1.48268	2.79466	S-Adenosylhomocysteine	HMDB00939	C00021		0.815146	0.572872	1.48268	1.63552	20.3023	21.0429	19.9926	21.198	21.899	21.5493	24.5312	20.487
	0.976069	1.44495	2.72253	L-Lactic acid	HMDB00190	C00186		0.976069	0.553684	1.44495	1.90344	22.0562	22.9067	21.4224	23.8071	24.4209	24.3831	24.8135	22.3547
	0.52887	1.38606	2.61364	(R)-3-Hydroxybutyric acid	HMDB00011	C01089		0.52887	0.646025	1.38606	1.14482	18.346	18.7585	16.0299	18.2271	20.7716	21.2197	17.9285	16.9861
	0.418098	1.38499	2.6117	trans-2-Tetradecenoylcarnitine	HMDB0013329			0.418098	0.685253	1.38499	0.943479	16.6951	14.2338	17.0314	11.2477	15.9474	16.3065	14.7859	17.7082
	0.477386	1.36934	2.58351	Adenylsuccinic acid	HMDB00536	C03794		0.477386	0.671385	1.36934	1.05243	21.1765	21.1237	18.3007	20.4374	20.7604	21.3406	19.6234	24.7911
	0.428978	1.34861	2.54667	cis-5-Tetradecenoylcarnitine	HMDB0002014			0.428978	0.687124	1.34861	0.963705	17.0036	14.5861	17.8788	12.1857	16.702	16.8396	15.3785	18.1284
	1.32677	1.3404	2.53222	Sphingomyelin (d18:0/22:0)	HMDB12091			1.32677	0.293954	1.3404	2.49062	26.9977	26.4903	24.921	26.586	28.3168	27.5097	26.923	27.6071
	1.00682	1.26994	2.41151	Acetylcarnitine		C02571		1.00682	0.560688	1.26994	1.95451	26.3667	27.4384	26.1565	26.0214	27.7658	27.8568	26.3402	29.1
	0.478023	1.19083	2.28284	Sphingomyelin (d18:1/12:0)	HMDB12096			0.478023	0.680877	1.19083	1.05358	25.6113	23.8559	20.5677	23.9201	25.3462	24.6593	23.5447	25.1683
	1.68935	1.14968	2.21865	3-Dehydrocarnitine		C02636		1.68935	0.297632	1.14968	3.12524	21.8708	21.796	22.375	21.0079	22.4001	23.2952	22.6235	23.3296
	0.876012	1.11543	2.1666	Niacinamide	HMDB01406	C00153		0.876012	0.562209	1.11543	1.73711	27.6146	27.9276	28.6357	29.677	30.2129	30.204	29.6032	28.2965
	1.44311	1.1039	2.14935	L-Glutamine	HMDB00641	C00064		1.44311	0.248544	1.1039	2.69009	23.7675	24.6997	24.9281	25.2768	25.7579	26.4902	25.4768	25.363
	0.929255	1.08787	2.12559	L-Carnitine	HMDB00062	C00318		0.929255	0.571022	1.08787	1.82567	29.1613	29.434	28.0524	27.8554	29.1034	29.9726	30.8633	28.9154
	0.627292	1.01822	2.02542	Sphingomyelin (d18:0/20:2(11Z,14Z))	HMDB13465			0.627292	0.618029	1.01822	1.31704	23.1813	22.9674	21.5763	23.385	25.3224	22.1239	23.7563	23.9804
	0.696056	1.0128	2.01782	Ceramide (d18:0/23:0)	HMDB11767			0.696056	0.586142	1.0128	1.4348	16.8918	17.2463	17.0443	17.015	19.7919	18.5251	17.3558	16.5758
	0.869399	0.985301	1.97973	Ceramide (d18:1/26:0)	HMDB04955			0.869399	0.552997	0.985301	1.72609	19.1787	19.5837	19.276	19.5112	21.6649	20.9635	19.4983	19.3642
	0.373256	0.965274	1.95243	Ceramide (d18:0/24:0)	HMDB11768			0.373256	0.711083	0.965274	0.858867	18.3628	18.9746	18.9068	18.4296	22.6285	19.9214	18.4495	17.5355
	0.355702	0.949813	1.93162	Malonic acid	HMDB00691	C00383		0.355702	0.704296	0.949813	0.82514	19.7613	20.3809	16.9893	18.7159	21.0493	21.5068	19.4735	17.617
	0.500755	0.942169	1.92142	Ceramide (d18:1/24:1)	HMDB04953			0.500755	0.656411	0.942169	1.09459	23.9925	24.5283	24.2623	24.4797	25.7609	25.9956	26.5274	22.7474
	0.420688	0.902482	1.86928	L-Palmitoylcarnitine	HMDB00222	C02990		0.420688	0.690639	0.902482	0.948304	22.9607	23.9776	23.1731	22.214	24.915	25.8185	23.3857	21.8161
	0.673539	0.778294	1.7151	E-(gamma-Glutamyl)-lysine	HMDB0003869	58180		0.673539	0.57875	0.778294	1.39642	19.4389	20.6692	19.7828	20.6507	19.5891	21.0285	21.3338	21.7033
	0.468254	0.698965	1.62334	L-Asparagine	HMDB00168	C00152		0.468254	0.665185	0.698965	1.03584	19.7407	18.4679	21.2981	20.8331	20.3392	20.7969	21.4515	20.5481
	0.602855	0.676015	1.59772	Sphingomyelin (d18:0/20:0)	HMDB12090			0.602855	0.616795	0.676015	1.27473	30.6285	29.9904	28.2583	30.17	30.6783	30.315	30.1994	30.5584
	0.79299	0.64674	1.56563	Ceramide (d18:1/23:0)	HMDB00950			0.79299	0.555261	0.64674	1.59841	22.2264	23.1462	22.1301	22.9947	23.716	23.8479	22.9839	22.5367
	0.612256	0.628344	1.54579	Sphingomyelin (d18:1/22:0), Sphingomyelin (d18:0/22:1(13Z))	HMDB12103, HMDB12092			0.612256	0.627257	0.628344	1.29104	29.0127	28.4313	26.9516	28.814	28.8542	28.5715	29.1996	29.0978
	0.553764	0.58081	1.49569	Sphingomyelin (d16:1/24:1(15Z))	HMDB11694			0.553764	0.620377	0.58081	1.18887	30.196	29.698	28.1867	30.0439	30.045	29.6803	30.4271	30.2954
	0.165676	0.564085	1.47845	Betaine	HMDB00043	C00719		0.165676	0.885674	0.564085	0.429074	31.3818	31.199	27.8818	27.7438	32.5311	29.7353	29.6323	28.5641
	0.380872	0.54626	1.4603	ADP	HMDB01341	C00008		0.380872	0.707796	0.54626	0.873389	19.16	20.7939	19.004	20.1659	20.3534	19.6504	21.617	19.6881
	0.469367	0.544407	1.45842	L-Histidine	HMDB00177	C00135		0.469367	0.673535	0.544407	1.03786	22.6775	23.5846	24.2454	24.8872	24.1373	24.0951	25.0679	24.2719
	0.515163	0.532117	1.44605	L-Leucine	HMDB00687	C00123		0.515163	0.655811	0.532117	1.1204	26.1991	26.8557	26.7723	28.3253	27.7444	27.5067	27.8323	27.1975
	0.200526	0.530155	1.44408	Ceramide (d18:0/22:0)	HMDB11765			0.200526	0.878249	0.530155	0.507076	17.9708	18.7131	18.6469	18.3922	21.3747	19.6377	18.3423	16.489
	0.371848	0.484514	1.39911	Ceramide (d18:1/21:0)	n/a			0.371848	0.704363	0.484514	0.856174	19.7303	21.1517	20.0579	20.8043	20.7453	21.6663	21.5853	19.6854
	0.401874	0.468148	1.38333	Isonicotinic acid	HMDB60665	C07446		0.401874	0.692367	0.468148	0.913108	22.3778	22.5429	23.4054	23.7872	24.0037	24.3045	22.8733	22.8044
	0.105752	0.442896	1.35933	Cytidine	HMDB00089	C00475		0.105752	0.933526	0.442896	0.286848	18.3572	17.7961	20.7773	21.4137	20.535	16.7983	22.929	19.8535
	0.55416	0.408516	1.32732	Inosine	HMDB00195	C00294		0.55416	0.630497	0.408516	1.18957	19.2814	20.0985	19.7848	20.4656	20.1809	21.0093	19.9841	20.0901
	0.203178	0.388602	1.30912	Adenosine triphosphate	HMDB00538	C00002		0.203178	0.882287	0.388602	0.512892	21.6128	20.9034	19.2666	20.9316	20.6212	19.658	22.0257	21.964
	0.198004	0.388035	1.30861	Ceramide (d18:1/22:0)	HMDB04952			0.198004	0.874065	0.388035	0.501532	23.9495	24.4751	23.2075	24.2723	25.8947	24.7933	24.3352	22.4334
	0.16867	0.386561	1.30727	2-Octenoylcarnitine	HMDB0013324			0.16867	0.888385	0.386561	0.435898	18.8847	17.8914	18.8252	18.2206	17.495	17.8578	21.2809	18.7343
	0.192521	0.381575	1.30276	3-hydroxyoctanoyl carnitine	HMDB0061634			0.192521	0.858072	0.381575	0.489427	17.7556	19.4851	16.9597	16.1409	18.1341	18.7704	17.6105	17.3527
	0.310943	0.363968	1.28696	Sphingomyelin (d18:0/22:3(10Z,13Z,16Z))	HMDB13468			0.310943	0.762166	0.363968	0.737373	25.8264	25.3285	24.3267	25.4831	26.0957	24.5715	26.21	25.5434
	0.209632	0.354945	1.27894	Biliverdin	HMDB01008	C00500		0.209632	0.888379	0.354945	0.526974	20.958	19.957	23.0367	21.3734	21.2267	22.0024	22.0617	21.454
	0.236125	0.341861	1.26739	L-Proline	HMDB00162	C00148		0.236125	0.884398	0.341861	0.583841	27.3014	28.7469	27.2002	28.0515	29.3443	28.4575	27.4282	27.4374
	0.356256	0.329859	1.25689	L-Isoleucine	HMDB00172	C00407		0.356256	0.712082	0.329859	0.82621	26.6264	27.2505	27.589	28.4096	27.8892	27.6275	28.1672	27.5112
	0.361854	0.307587	1.23764	L-Threonine	HMDB00167	C00188		0.361854	0.711749	0.307587	0.837001	22.4433	22.5494	23.3088	23.7732	23.3766	23.3545	23.7394	22.8346
	0.216102	0.228331	1.17148	dCMP	HMDB01202	C00239		0.216102	0.90508	0.228331	0.540999	17.5694	16.4513	15.7898	17.0656	16.946	16.5013	16.9977	17.3443
	0.0955395	0.220088	1.16481	Sphingomyelin (d18:1/24:1(15Z))	HMDB12107			0.0955395	0.947128	0.220088	0.261396	26.9617	24.7587	24.4271	25.7179	26.1839	26.4109	23.8288	26.3221
	0.143473	0.203024	1.15111	Sphingomyelin (d18:1/22:1(13Z))	HMDB12104			0.143473	0.871714	0.203024	0.377684	28.8901	28.2591	27.0569	29.0447	28.1363	27.9018	28.9667	29.0581
	0.150356	0.192511	1.14275	L-Phenylalanine	HMDB00159	C00079		0.150356	0.891009	0.192511	0.393767	26.6362	27.1341	28.0553	28.5227	27.5348	27.6761	28.4699	27.4374
	0.0619028	0.11875	1.08579	Uridine diphosphate-N-acetylglucosamine	HMDB00290	C00043		0.0619028	0.96269	0.11875	0.174574	15.5902	13.6242	13.7451	14.6804	15.9687	13.8901	13.793	14.463
	0.0840575	0.117753	1.08504	L-Serine	HMDB00187	C00065		0.0840575	0.946911	0.117753	0.232296	22.0821	21.601	23.1528	22.9634	22.2274	22.2401	23.6169	22.1859
	0.0950117	0.116821	1.08434	L-Tyrosine	HMDB00158	C00082		0.0950117	0.939813	0.116821	0.26007	25.8971	25.98	26.8571	27.4942	26.7584	26.4965	27.2868	26.154
	0.0695553	0.0957117	1.06859	L-Arginine	HMDB00517	C00062		0.0695553	0.962184	0.0957117	0.194758	21.9294	23.2708	23.9322	23.2876	22.5421	23.4672	23.7045	23.089
	0.0448045	0.0749483	1.05332	L-Glutamic acid	HMDB00148	C00025		0.0448045	0.960642	0.0749483	0.128467	27.0608	25.3837	27.6093	27.7005	27.499	26.446	27.2279	26.8812
	0.0656328	0.0580244	1.04104	L-Valine	HMDB00883	C00183		0.0656328	0.962615	0.0580244	0.184445	27.1055	27.6419	27.498	28.0672	28.0998	27.458	27.9556	27.0314
	0.0231125	0.0487919	1.0344	Ceramide (d18:1/24:0)	HMDB04956			0.0231125	0.985799	0.0487919	0.0677671	24.8927	25.2008	24.2744	25.3568	26.5871	25.3596	24.6321	23.3411
	0.0116473	0.0463901	1.03268	Hydroxypyruvic acid	HMDB01352	C00168		0.0116473	0.996355	0.0463901	0.0345785	17.6168	17.4067	14.7529	15.003	18.2358	17.8973	13.6339	15.198
	0.00257314	0.00888371	1.00618	Tetradecanoylcarnitine				0.00257314	1	0.00888371	0.00771743	18.4066	17.0417	18.7504	14.2238	16.8682	17.2546	15.9209	18.4143
	0.00263769	0.00670242	1.00466	Ceramide (d18:1/18:0)	HMDB04950			0.00263769	1	0.00670242	0.00791044	18.117	18.9095	18.053	18.8148	18.2401	19.4764	19.9283	16.2763
	0.000109659	0.000313759	1.00022	dCTP	HMDB00998	C00458		0.000109659	0.999748	0.000313759	0.000329821	22.1438	21.6769	19.2068	19.0285	21.6715	20.9925	19.5726	19.8207
	0.0246073	-0.0365567	0.974979	L-Methionine	HMDB00696	C00073		0.0246073	0.990271	-0.0365567	-0.0720355	23.3884	23.4006	24.4286	25.4405	23.9566	23.9805	24.5163	24.0586
	0.0224614	-0.0470791	0.967894	Ceramide (d18:1/25:0)	HMDB04957			0.0224614	0.979504	-0.0470791	-0.065904	24.8599	24.4744	25.2804	24.5073	23.4246	24.8848	26.5954	24.029
	0.0519381	-0.104043	0.930422	Methylmalonyl carnitine	HMDB0013133			0.0519381	0.960612	-0.104043	-0.147879	18.721	19.8679	17.7571	17.8217	18.0248	18.3776	19.8426	17.5065
	0.054372	-0.105453	0.929513	L-Lysine	HMDB00182	C00047		0.054372	0.963204	-0.105453	-0.154444	20.0047	20.4137	22.3518	21.1089	19.6205	20.8481	21.29	21.6986
	0.037253	-0.138382	0.908538	NADP	HMDB00217	C00006		0.037253	0.969609	-0.138382	-0.10763	14.2107	13.9894	11.9821	14.1468	12.1447	10.8814	15.9606	14.7887
	0.0768535	-0.16211	0.893717	L-Alanine	HMDB00161	C00041		0.0768535	0.954377	-0.16211	-0.213762	23.3578	23.4708	23.6673	24.1185	23.5532	22.7593	25.5296	22.1239
	0.151834	-0.162561	0.893437	L-Tryptophan	HMDB00929	C00078		0.151834	0.896602	-0.162561	-0.397203	25.3652	25.7645	26.3607	27.0186	26.4331	25.6997	26.1259	25.6001
	0.138336	-0.201974	0.86936	N-Acetyl-L-methionine	HMDB11745	C02712		0.138336	0.873994	-0.201974	-0.365586	15.3446	15.1554	16.7395	17.2174	16.1009	16.4233	15.5899	15.535
	0.085442	-0.20315	0.868652	Uracil	HMDB00300	C00106		0.085442	0.95225	-0.20315	-0.235833	22.6398	22.8005	24.848	25.6872	24.8034	22.8545	23.4834	24.0215
	0.0518608	-0.213645	0.862356	trans-Hexadec-2-enoyl carnitine	HMDB0006317			0.0518608	0.952907	-0.213645	-0.14767	19.8418	17.4577	20.042	14.0819	16.594	18.2526	17.3998	18.3225
	0.0597326	-0.240515	0.846443	9-Hexadecenoylcarnitine	HMDB0013207			0.0597326	0.959382	-0.240515	-0.168801	18.654	17.0958	19.5613	13.4844	15.5769	17.6811	16.9656	17.61
	0.205241	-0.29671	0.814107	Sphingomyelin (d18:1/20:0)	HMDB12102			0.205241	0.887652	-0.29671	-0.517403	30.5545	29.8608	28.4672	30.5285	29.2613	28.8561	29.9995	30.1073
	0.14959	-0.299196	0.812705	4-Hydroxybenzoic acid	HMDB00500	C00156		0.14959	0.875741	-0.299196	-0.391984	18.5842	17.9945	15.9904	16.8583	18.5402	16.5684	16.4342	16.6879
	0.149772	-0.301349	0.811493	Guanine	HMDB00132	C00242		0.149772	0.88371	-0.301349	-0.392409	23.6287	23.0986	25.2728	25.0514	23.6563	23.8133	22.873	25.5034
	0.148574	-0.304214	0.809884	Thiamine pyrophosphate	HMDB01372	C00068		0.148574	0.869587	-0.304214	-0.389617	19.9265	18.9181	18.4933	19.2754	18.431	17.0026	20.1594	19.8035
	0.272805	-0.322611	0.799621	Hypoxanthine	HMDB00157	C00262		0.272805	0.822333	-0.322611	-0.660301	28.9968	28.7326	29.4509	30.8559	29.2978	28.8361	29.4012	29.2107
	0.165001	-0.337304	0.791519	Heptanoylcarnitine				0.165001	0.878356	-0.337304	-0.427531	16.8025	17.0555	15.6394	15.0023	14.9588	14.5339	16.4961	17.1616
	0.397533	-0.350741	0.784181	Succinic acid	HMDB00254	C00042		0.397533	0.690119	-0.350741	-0.904937	21.2956	21.6058	20.487	21.1926	21.3166	20.0555	21.2838	20.5221
	0.212495	-0.406169	0.754625	Guanosine	HMDB00133	C00387		0.212495	0.892347	-0.406169	-0.533192	24.1635	23.3831	25.6623	25.4715	23.8614	24.2763	23.197	25.7211
	0.194751	-0.468143	0.722895	Creatine	HMDB00064	C00300		0.194751	0.86248	-0.468143	-0.494358	27.8817	27.9851	28.0769	27.5919	29.1215	28.3596	27.3788	24.803
	0.59379	-0.505261	0.704533	Propionyl-L-carnitine	HMDB0000824	C03017		0.59379	0.618141	-0.505261	-1.25897	22.829	23.2196	22.4005	22.1751	22.2857	21.2594	22.837	22.2211
	0.943763	-0.544781	0.685496	L-Glycine	HMDB00123	C00037		0.943763	0.573502	-0.544781	-1.84978	23.1787	23.0675	23.6187	24.0759	22.4375	22.9415	23.3071	23.0756
	0.333715	-0.581556	0.668243	Ceramide (d18:1/19:0)	n/a			0.333715	0.731945	-0.581556	-0.78236	18.5657	19.6932	18.8632	19.7849	16.9054	19.7606	19.6876	18.2273
	0.197469	-0.632264	0.645163	N-Acetylputrescine	HMDB02064	C02714		0.197469	0.866027	-0.632264	-0.500353	22.3543	24.6356	20.0228	21.0731	23.1524	21.6561	21.3944	19.3539
	0.440726	-0.63455	0.644142	Uridine	HMDB00296	C00299		0.440726	0.68817	-0.63455	-0.985422	17.241	17.0507	17.4041	18.211	18.5578	16.1174	16.0041	16.6892
	0.657697	-0.651723	0.63652	Ethanolamine	HMDB00149	C00189		0.657697	0.588001	-0.651723	-1.36932	25.3995	25.0437	24.9833	24.5778	25.3055	24.9077	23.6452	23.5391
	0.21537	-0.679134	0.62454	Protoporphyrin IX	HMDB00241	C02191		0.21537	0.89642	-0.679134	-0.539417	18.1546	18.4277	18.0107	18.7747	18.7972	18.7502	19.1734	13.9304
	0.698203	-0.8291	0.56288	Pyroglutamic acid	HMDB0000267	3251		0.698203	0.596507	-0.8291	-1.43845	28.3316	27.3721	27.8368	28.2085	28.4643	27.2553	25.8889	26.8242
	0.184897	-0.831225	0.562052	9,12-Hexadecadienoylcarnitine	HMDB0013334			0.184897	0.864448	-0.831225	-0.472473	16.9725	12.6044	17.8971	12.3003	11.8782	13.5095	14.4207	16.6409
	0.234238	-0.889087	0.539956	Biotin	HMDB00030	C00120		0.234238	0.87804	-0.889087	-0.579838	17.4704	17.2786	18.5457	20.652	17.7898	14.1208	20.5647	17.9152
	0.7677	-0.909692	0.532299	Xanthine	HMDB00292	C00385		0.7677	0.532503	-0.909692	-1.55593	19.2625	18.9264	18.3824	19.7404	19.166	18.6859	18.0066	16.8144
	0.788836	-0.955051	0.515823	N-Acetylglutamine	HMDB06029	n/a		0.788836	0.546223	-0.955051	-1.59144	20.1193	22.527	20.3435	20.5821	20.6023	19.9234	19.6435	19.5827
	0.723566	-1.17318	0.443444	FAD	HMDB01248	C00016		0.723566	0.575754	-1.17318	-1.48147	22.2995	20.075	21.4675	22.6088	20.9495	19.4122	21.7533	19.6431
	0.41709	-1.21123	0.431899	Vaccenyl carnitine	HMDB0006351			0.41709	0.677564	-1.21123	-0.941599	22.2018	19.8665	22.6329	17.508	17.9311	20.3245	19.6602	19.4485
	1.81156	-1.26467	0.416194	N-Acetylmannosamine	HMDB01129	C00645		1.81156	0.28881	-1.26467	-3.34931	20.0559	19.8799	20.2096	21.214	19.1053	19.2921	18.423	19.4803
	0.568823	-1.29106	0.408651	Riboflavin	HMDB00244	C00255		0.568823	0.642814	-1.29106	-1.21534	20.3784	17.6765	20.0626	21.8853	20.0317	17.7136	19.4545	17.6386
	0.857982	-1.34486	0.393692	NAD	HMDB00902	C00003		0.857982	0.550523	-1.34486	-1.70706	23.5708	23.0772	22.6532	23.4735	21.4875	19.8541	23.1627	22.8909
	0.509026	-1.3486	0.392673	Palmitoylcarnitine		C02990		0.509026	0.654416	-1.3486	-1.10942	22.087	20.6846	22.779	17.8854	18.4819	20.6178	18.6411	20.3009
	0.564337	-1.45112	0.365738	Stearoylcarnitine				0.564337	0.6267	-1.45112	-1.20747	22.2009	20.7193	22.595	18.1959	17.626	20.6078	19.3563	20.3166
	1.63606	-1.50577	0.352143	Pivaloylcarnitine				1.63606	0.232955	-1.50577	-3.02934	21.3533	20.647	21.7664	21.0748	20.8669	18.7409	19.6108	19.5998
	1.64634	-1.62094	0.325124	Valerylcarnitine	HMDB0013128			1.64634	0.268868	-1.62094	-3.04776	20.7005	19.7883	21.0145	20.0681	19.9984	17.826	18.5874	18.6759
	0.776422	-1.65477	0.317587	Pantothenic acid	HMDB00210	C00864		0.776422	0.548011	-1.65477	-1.5706	26.6717	23.5184	26.8225	27.764	25.9478	24.065	24.5355	23.6091
	1.54487	-1.67799	0.312519	Hydroxyvalerylcarnitine	HMDB0013132			1.54487	0.233498	-1.67799	-2.86754	19.7605	21.0572	18.9616	18.9724	17.3252	18.7328	18.305	17.6768
	0.882917	-1.84028	0.279267	Glycerol 3-phosphate	HMDB00126	C00093		0.882917	0.571786	-1.84028	-1.7486	23.8727	22.3933	25.1017	24.9685	22.4227	20.9965	24.5684	20.9874
	0.796813	-1.90233	0.267512	Adenine	HMDB00034	C00147		0.796813	0.565271	-1.90233	-1.60481	25.2014	24.4038	27.1488	27.0035	22.5562	22.9338	26.8481	23.81
	0.830265	-1.91059	0.265984	Adenosine	HMDB00050	C00212		0.830265	0.569544	-1.91059	-1.6608	29.9456	28.8763	31.1072	31.6805	27.0269	27.3928	31.2858	28.2618
	2.16206	-1.92445	0.26344	Flavin Mononucleotide	HMDB01520	C00061		2.16206	0.300673	-1.92445	-4.02931	19.1968	17.2997	18.0096	18.8217	16.877	16.2617	16.6237	15.8675
	0.692991	-2.20644	0.216669	linoleyl carnitine				0.692991	0.577461	-2.20644	-1.42959	19.8381	15.4337	20.1703	15.3359	13.6216	14.8766	16.3675	17.0865
	0.43652	-2.24527	0.210914	Hippuric acid	HMDB00714	C01586		0.43652	0.684941	-2.24527	-0.97766	24.7935	29.1494	29.3735	30.6875	21.791	26.2603	31.1034	25.8682
	0.678271	-2.34311	0.197085	linoelaidyl carnitine				0.678271	0.584658	-2.34311	-1.4045	20.6087	16.4183	21.3735	16.0189	13.8661	15.8144	17.317	18.0495
	0.461337	-2.6324	0.161276	Glycolic acid	HMDB00115	C00160		0.461337	0.665925	-2.6324	-1.02323	15.7445	20.0063	20.4405	21.8851	11.5081	17.5604	22.2423	16.236
	1.61376	-2.90151	0.133831	N-Acetyl-L-glutamic_acid	HMDB01138	C00624		1.61376	0.227712	-2.90151	-2.98951	24.9562	22.6667	25.512	25.3304	23.4009	22.3866	20.5611	20.5106
	1.64479	-3.06022	0.11989	Thiamine	HMDB00235	C00378		1.64479	0.247344	-3.06022	-3.04498	22.7814	20.7689	22.0617	22.4755	20.0863	18.2559	20.7416	16.7628
	0.814047	-3.23592	0.106143	Salicyluric acid	HMDB00840	C07588		0.814047	0.558369	-3.23592	-1.63368	22.7683	26.252	26.5289	28.4375	18.2179	24.3213	25.4419	23.062
	1.65186	-3.23996	0.105846	Kynurenic acid	HMDB00715	C01717		1.65186	0.29202	-3.23996	-3.05767	20.1994	22.6586	23.2275	23.0231	17.1555	19.7391	20.8149	18.4393
	1.46237	-3.8644	0.0686596	N-Acetyl-L-aspartic acid	HMDB00812	C01042		1.46237	0.250974	-3.8644	-2.72344	25.9964	20.7357	25.2204	24.6526	22.1718	20.9527	18.5389	19.4841
	1.90331	-4.58002	0.0418096	3-Methylglutarylcarnitine				1.90331	0.327334	-4.58002	-3.52164	19.7538	20.3023	17.5685	17.966	13.364	14.8633	17.1356	11.9076

## Sheet: Fluxomics results
Table S8. Tracing experiments to monitor glutathione and proline de novo synthesis. Shown are normalized peak areas of the first transition.
13C6 glucose to trace glutathione de novo synthesis:
Metabolite	HK2_12h rep 1	HK2_12h rep 2	HK2_12h rep 3	ACHN_12h rep 1	ACHN_12h rep 2	ACHN_12h rep 3	Caki-2_12h rep 1	Caki-2_12h rep 2	Caki-2_12h rep 3	HK2_24h rep 1	HK2_24h rep 2	HK2_24h rep 3	ACHN_24h rep 1	ACHN_24h rep 2	ACHN_24h rep 3	Caki-2_24h rep 1	Caki-2_24h rep 2	Caki-2_24h rep 3
L-Cystathionine (223,1 / 134,0)	1.51681e+07	2.04407e+07	2.20794e+07	7.63244e+07	5.84689e+07	4.06828e+07	567497	1.2201e+06	1.30724e+06	1.07878e+07	1.21152e+07	1.64766e+07	2.691e+07	2.12034e+07	2.11782e+07	1.0291e+06	821406	1.84303e+06
L-Cystathionine 13C6 (229,1 / 138,0)	861773	1.3655e+06	651898	1.63316e+06	1.58522e+06	1.4373e+06	816395	1.73153e+06	2.45814e+06	1.2974e+06	1.30911e+06	1.54485e+06	2.23037e+06	2.30082e+06	1.34524e+06	1.55806e+06	1.39965e+06	2.23785e+06
Glutathione (308,1 / 179,0)	8.54105e+06	1.15682e+07	1.33939e+07	2.71756e+07	3.15717e+07	1.82417e+07	1.28795e+07	3.0014e+07	1.87247e+07	2.92098e+06	5.07473e+06	6.85973e+06	1.25e+07	1.4638e+07	1.18719e+07	9.46481e+06	1.07812e+07	3.09363e+07
Glutathione 13C3 (311,1 / 179,0)	1.6165e+06	2.14492e+06	2.3892e+06	3.83547e+06	4.43544e+06	2.75047e+06	831492	2.18904e+06	1.58416e+06	1.06306e+06	1.93253e+06	2.793e+06	3.60119e+06	4.48825e+06	4.06824e+06	1.20401e+06	1.27984e+06	4.19228e+06
Oxidized glutathione (611,2 / 306,1)	6.34636e+06	8.27326e+06	8.89727e+06	1.70324e+07	1.27258e+07	7.50227e+06	1.6184e+07	3.53029e+07	2.62743e+07	1.83097e+06	2.45371e+06	2.14641e+06	7.83293e+06	7.37095e+06	3.28573e+06	1.33237e+07	1.2437e+07	3.45617e+07
Oxidized glutathione 13C6 (617,2 / 306,1)	192630	239704	303346	381776	325126	213640	114600	212729	169414	180239	244442	268302	447445	449667	240201	166203	192310	595579
Oxidized glutathione 13C3 (614,2 / 272,0)	500285	634361	820933	1.20378e+06	1.05859e+06	594932	578785	1.13595e+06	1.02089e+06	341087	529547	544788	1.32202e+06	1.15729e+06	636903	745981	889562	2.40948e+06
Valine, 2,3,4,4,4,5,5,5-d8- (126,1 / 80,0)	1301000	927100	761000	447200	396200	512300	696700	935400	1056000	948500	870300	841400	517200	540700	406600	738000	821700	767400	internal standard
13C6 15N2 glutamic acid to trace glutathione de novo synthesis:
Metabolite	HK2_12h rep 1	HK2_12h rep 2	HK2_12h rep 3	ACHN_12h rep 1	ACHN_12h rep 2	ACHN_12h rep 3	Caki-2_12h rep 1	Caki-2_12h rep 2	Caki-2_12h rep 3	HK2_24h rep 1	HK2_24h rep 2	HK2_24h rep 3	ACHN_24h rep 1	ACHN_24h rep 2	ACHN_24h rep 3	Caki-2_24h rep 1	Caki-2_24h rep 2	Caki-2_24h rep 3
Glutathione (308,1 / 179,0)	10660000	1.9109e+07	2.68462e+07	7.08332e+06	7.20535e+06	7.89627e+06	4.07629e+07	3.35586e+07	2.87693e+07	1.08234e+07	9.15672e+06	1.75232e+07	2.3559e+07	3.36482e+07	3.44641e+07	8.15486e+07	3.5438e+07	6.22307e+07
Glutathione 13C5,15N (314,1 / 179,0)	173500	247179	393006	2.85066e+06	3.54374e+06	3.76302e+06	6.3998e+06	5.28457e+06	4.48851e+06	349756	249760	578687	3.28688e+06	4.69449e+06	4.98929e+06	1.12701e+07	1.57395e+07	3.017e+07
Oxidized glutathione (611,2 / 306,1)	1350000	1.81626e+06	1.46668e+06	111232	203746	103822	1.96917e+06	1.72767e+06	763928	238971	865788	350324	1.33585e+06	1.90793e+06	1.14665e+06	5.24895e+06	369872	392292
Oxidized glutathione 13C10,15N2 (623,2 / 312,1)	183.5	240.359	391.969	19603.7	50270.6	23594.6	54111.6	46898.3	24378.3	78.6428	110.644	151.541	34978.6	49958.2	28755.9	128998	71779.8	84190.1
Oxidized glutathione 13C5,15N (617,2 / 306,1)	19150	28893.2	24511	50027.3	88570.5	42429.1	297404	296635	145483	6950.48	35453.8	14509.2	213656	305154	164558	316165	108530	193168
Valine, 2,3,4,4,4,5,5,5-d8- (126,1 / 80,0)	1350000	2660000	2490000	4230000	2700000	3550000	3250000	3830000	3130000	3050000	2720000	2560000	2840000	2510000	2270000	3150000	2350000	2870000	internal standard
13C6 15N2 glutamic acid to trace prolin de novo synthesis:
Metabolite	HK2_12h rep 1	HK2_12h rep 2	HK2_12h rep 3	ACHN_12h rep 1	ACHN_12h rep 2	ACHN_12h rep 3	Caki-2_12h rep 1	Caki-2_12h rep 2	Caki-2_12h rep 3	HK2_24h rep 1	HK2_24h rep 2	HK2_24h rep 3	ACHN_24h rep 1	ACHN_24h rep 2	ACHN_24h rep 3	Caki-2_24h rep 1	Caki-2_24h rep 2	Caki-2_24h rep 3
L-Glutamic acid (148,1 / 84,0)	1.84859e+07	6.00627e+07	7.65732e+07	4.92867e+07	5.23273e+07	3.18006e+07	2.05536e+06	2.66499e+06	4.15331e+06	3.23816e+07	3.63717e+07	6.05935e+07	1.24791e+07	4.00757e+07	2.01584e+07	2.18279e+07	5.31316e+06	1.32131e+07
L-Glutamic acid 13C5,15N (154,1 / 89,0)	9.73525e+07	3.2274e+08	5.21826e+08	4.77617e+08	3.80599e+08	2.95902e+08	1.2653e+08	1.93756e+08	1.98003e+08	2.59289e+08	2.7005e+08	3.94182e+08	1.83145e+08	5.26771e+08	2.89064e+08	7.96814e+08	2.83124e+08	6.59803e+08
L-Glutamine (147,1 / 84,0)	1.77719e+07	2.82383e+06	3.48924e+06	5.15377e+07	2.82898e+06	602414	2.44505e+07	1.08296e+06	1.88565e+06	2.94481e+06	2.94893e+07	1.65828e+07	1.73232e+06	3.41451e+07	5.76785e+06	4.6615e+06	3.55922e+06	4.43364e+06
L-Glutamine 13C5,15N (153,1 / 89,0)	1.13127e+06	4.41089e+06	4.58399e+06	7.5677e+06	7.664e+06	4.40906e+06	1.80587e+06	2.35491e+06	2.91824e+06	3.09838e+06	2.98796e+06	5.7076e+06	2.96558e+06	6.681e+06	4.98478e+06	1.10277e+07	4.17855e+06	6.70076e+06
L-Proline (116,1 / 70,0)	1.32123e+09	2.85381e+09	4.01434e+09	1.10878e+10	1.13209e+10	5.641e+09	8.7442e+08	8.78901e+08	1.06199e+09	2.8572e+09	2.65014e+09	4.0754e+09	1.98747e+09	4.51841e+09	3.21729e+09	3.14813e+09	1.34777e+09	2.26854e+09
L-Proline 13C5, 15N (122,1 / 75,0)	1.18127e+08	2.40861e+08	3.73953e+08	1.13489e+09	1.11158e+09	6.23634e+08	1.48461e+09	1.44877e+09	1.73778e+09	5.9359e+08	4.69177e+08	8.59352e+08	1.19468e+09	2.25818e+09	2.07356e+09	1.00919e+10	5.02893e+09	7.89241e+09
Succinic acid (117,0 / 73,0)	1.25602e+07	2.84326e+07	4.01062e+07	2.57323e+07	2.49981e+07	1.48098e+07	1.22039e+07	1.14519e+07	1.50729e+07	1.27184e+07	1.27072e+07	1.9108e+07	8.53625e+06	1.48267e+07	1.14596e+07	2.22157e+07	1.21804e+07	1.89021e+07
Succinic acid 13C4 (121,0 / 76,0)	34719	97421.5	99968.5	141535	137622	75773.3	102839	111460	135522	87315.7	76125.9	118121	87277.6	157004	141668	750865	337493	669580
L-Lactic acid (89,0 / 89,0)	7.632e+06	1.78301e+07	2.38706e+07	2.5586e+07	2.43877e+07	1.52519e+07	5.8857e+06	6.11564e+06	7.65688e+06	1.96633e+07	2.1776e+07	2.73835e+07	1.18905e+07	2.44782e+07	1.68248e+07	3.94065e+07	1.66271e+07	3.05636e+07
L-Lactic acid 13C3 (92,0 / 92,0)	43250.6	95478.6	126409	386794	395757	268021	671260	771212	902358	84953.2	64627.3	132942	276027	562232	386656	4.44145e+06	1.8988e+06	3.39076e+06
Valine, 2,3,4,4,4,5,5,5-d8 (126,1 / 80,0)	2830000	2590000	2420000	3420000	3240000	6510000	7360000	7540000	6670000	2260000	2850000	2270000	6620000	5180000	5930000	6650000	5830000	5290000	internal standard
